# Supplementary material for: Lack of evidence for transcription-to-RNA maturation lags across G1-to-G2-phase boundary in fibroblasts
Source: Life Sci Alliance. 2026 Jul 22;9(10):e202603670. doi: 10.26508/lsa.202603670 (PMC13392360; doi:10.26508/lsa.202603670)
Supplement: Supplementary file 1 [file LSA-2026-03670_TableS1.xlsx]

## Sheet: Column info
Sheet name	Column name	Description
Fluorescence	Not applicable	This sheet lists fluorescence signals for nuclei (=ROI) in time lapse imaging
Fluorescence	Series	Image set (image area x time series) in which cell is identified
Fluorescence	Cell	Cell ID in Series
Fluorescence	Channel_name	Name of channel
Fluorescence	ROI_manager_number	ROI manager number
Fluorescence	Label	Label of ROI
Fluorescence	Area	Area of ROI
Fluorescence	Mean	Mean fluoresence of ROI (unnormalized)
Fluorescence	Min	Min fluoresence of ROI
Fluorescence	Max	Max fluoresence of ROI
Fluorescence	X	X coordinate of ROI in Series
Fluorescence	Y	Y coordinate of ROI in Series
Fluorescence	Channel	Channel ID in Series
Fluorescence	Frame	Time-lapse frame ID in Series
Fluorescence	Note	Note about relationship between cells, if any
Cytokinesis	Not applicable	This sheet lists the time point of cytokinesis in the same time lapse imaging.
Cytokinesis	Series	Same as above
Cytokinesis	Cell	Same as above
Cytokinesis	Cytokinesis 1 Frame	Time-lapse frame in which first cytokinesis occurred
Cytokinesis	Cytokinesis 2 Frame	Time-lapse frame in which second cytokinesis occurred
Cytokinesis	Note	Same as above

## Sheet: Fluorescence
Series	Cell	Channel_name	ROI_manager_number	Label	Area	Mean	Min	Max	X	Y	Channel	Frame	Note
1	1	Green	1	Fucci-C-1.nd2 - Fucci-C-1.nd2 (series 1):0236-0256-0876:c:1/5 t:48/193 - Fucci-C-1.nd2 (series 1)	70.869	164.704	50	353	745.362	217.698	1	48
1	1	Green	2	Fucci-C-1.nd2 - Fucci-C-1.nd2 (series 1):0241-0255-0881:c:1/5 t:49/193 - Fucci-C-1.nd2 (series 1)	50.621	82.071	42	212	749.614	216.848	1	49
1	1	Green	3	Fucci-C-1.nd2 - Fucci-C-1.nd2 (series 1):0246-0267-0883:c:1/5 t:50/193 - Fucci-C-1.nd2 (series 1)	50.621	83.214	40	178	750.89	227.478	1	50
1	1	Green	4	Fucci-C-1.nd2 - Fucci-C-1.nd2 (series 1):0251-0274-0885:c:1/5 t:51/193 - Fucci-C-1.nd2 (series 1)	46.282	87.797	43	208	752.59	233.005	1	51
1	1	Green	5	Fucci-C-1.nd2 - Fucci-C-1.nd2 (series 1):0256-0277-0881:c:1/5 t:52/193 - Fucci-C-1.nd2 (series 1)	39.05	101.426	46	218	749.189	235.982	1	52
1	1	Green	6	Fucci-C-1.nd2 - Fucci-C-1.nd2 (series 1):0261-0283-0888:c:1/5 t:53/193 - Fucci-C-1.nd2 (series 1)	49.898	100.435	39	329	755.567	241.084	1	53
1	1	Green	7	Fucci-C-1.nd2 - Fucci-C-1.nd2 (series 1):0266-0319-0880:c:1/5 t:54/193 - Fucci-C-1.nd2 (series 1)	26.034	88.444	36	291	748.338	271.698	1	54
1	1	Green	8	Fucci-C-1.nd2 - Fucci-C-1.nd2 (series 1):0271-0337-0877:c:1/5 t:55/193 - Fucci-C-1.nd2 (series 1)	52.067	98.181	41	254	746.213	286.58	1	55
1	1	Green	9	Fucci-C-1.nd2 - Fucci-C-1.nd2 (series 1):0276-0333-0884:c:1/5 t:56/193 - Fucci-C-1.nd2 (series 1)	62.191	89.988	48	225	751.74	283.603	1	56
1	1	Green	10	Fucci-C-1.nd2 - Fucci-C-1.nd2 (series 1):0281-0328-0887:c:1/5 t:57/193 - Fucci-C-1.nd2 (series 1)	57.852	108.787	36	293	754.291	278.926	1	57
1	1	Green	11	Fucci-C-1.nd2 - Fucci-C-1.nd2 (series 1):0286-0328-0887:c:1/5 t:58/193 - Fucci-C-1.nd2 (series 1)	57.852	90.475	44	221	754.291	278.926	1	58
1	1	Green	12	Fucci-C-1.nd2 - Fucci-C-1.nd2 (series 1):0291-0332-0897:c:1/5 t:59/193 - Fucci-C-1.nd2 (series 1)	50.621	89.457	41	347	762.795	282.753	1	59
1	1	Green	13	Fucci-C-1.nd2 - Fucci-C-1.nd2 (series 1):0296-0340-0891:c:1/5 t:60/193 - Fucci-C-1.nd2 (series 1)	50.621	96.5	40	259	757.693	289.556	1	60
1	1	Green	14	Fucci-C-1.nd2 - Fucci-C-1.nd2 (series 1):0301-0347-0890:c:1/5 t:61/193 - Fucci-C-1.nd2 (series 1)	44.112	88.754	42	259	757.268	295.509	1	61
1	1	Green	15	Fucci-C-1.nd2 - Fucci-C-1.nd2 (series 1):0306-0356-0889:c:1/5 t:62/193 - Fucci-C-1.nd2 (series 1)	34.711	117.896	42	265	756.417	302.737	1	62
1	1	Green	16	Fucci-C-1.nd2 - Fucci-C-1.nd2 (series 1):0311-0365-0886:c:1/5 t:63/193 - Fucci-C-1.nd2 (series 1)	54.237	92.613	39	316	753.866	310.816	1	63
1	1	Green	17	Fucci-C-1.nd2 - Fucci-C-1.nd2 (series 1):0316-0376-0878:c:1/5 t:64/193 - Fucci-C-1.nd2 (series 1)	46.282	106.016	34	241	746.638	319.745	1	64
1	1	Green	18	Fucci-C-1.nd2 - Fucci-C-1.nd2 (series 1):0321-0380-0877:c:1/5 t:65/193 - Fucci-C-1.nd2 (series 1)	36.881	115.549	45	549	746.213	323.571	1	65
1	1	Green	19	Fucci-C-1.nd2 - Fucci-C-1.nd2 (series 1):0326-0388-0875:c:1/5 t:66/193 - Fucci-C-1.nd2 (series 1)	43.389	117.017	38	339	744.087	330.374	1	66
1	1	Green	20	Fucci-C-1.nd2 - Fucci-C-1.nd2 (series 1):0331-0395-0870:c:1/5 t:67/193 - Fucci-C-1.nd2 (series 1)	36.881	123.569	47	253	740.26	336.327	1	67
1	1	Green	21	Fucci-C-1.nd2 - Fucci-C-1.nd2 (series 1):0336-0407-0867:c:1/5 t:68/193 - Fucci-C-1.nd2 (series 1)	36.881	113.039	45	227	737.709	346.532	1	68
1	1	Green	22	Fucci-C-1.nd2 - Fucci-C-1.nd2 (series 1):0341-0419-0867:c:1/5 t:69/193 - Fucci-C-1.nd2 (series 1)	44.112	126.311	47	311	737.709	356.736	1	69
1	1	Green	23	Fucci-C-1.nd2 - Fucci-C-1.nd2 (series 1):0351-0456-0858:c:1/5 t:71/193 - Fucci-C-1.nd2 (series 1)	41.943	115.862	45	314	730.055	387.775	1	71
1	1	Green	24	Fucci-C-1.nd2 - Fucci-C-1.nd2 (series 1):0356-0456-0858:c:1/5 t:72/193 - Fucci-C-1.nd2 (series 1)	41.943	123.241	44	294	730.055	387.775	1	72
1	1	Green	25	Fucci-C-1.nd2 - Fucci-C-1.nd2 (series 1):0361-0457-0855:c:1/5 t:73/193 - Fucci-C-1.nd2 (series 1)	39.05	123.315	43	334	727.079	389.051	1	73
1	1	Green	26	Fucci-C-1.nd2 - Fucci-C-1.nd2 (series 1):0366-0464-0856:c:1/5 t:74/193 - Fucci-C-1.nd2 (series 1)	36.881	135.059	44	308	728.354	395.004	1	74
1	1	Green	27	Fucci-C-1.nd2 - Fucci-C-1.nd2 (series 1):0371-0476-0855:c:1/5 t:75/193 - Fucci-C-1.nd2 (series 1)	49.898	127.333	45	308	727.504	405.208	1	75
1	1	Green	28	Fucci-C-1.nd2 - Fucci-C-1.nd2 (series 1):0376-0485-0852:c:1/5 t:76/193 - Fucci-C-1.nd2 (series 1)	49.898	139.58	44	366	724.953	412.862	1	76
1	1	Green	29	Fucci-C-1.nd2 - Fucci-C-1.nd2 (series 1):0381-0485-0852:c:1/5 t:76/193 - Fucci-C-1.nd2 (series 1)	49.898	139.58	44	366	724.953	412.862	1	76
1	1	Green	30	Fucci-C-1.nd2 - Fucci-C-1.nd2 (series 1):0386-0493-0854:c:1/5 t:78/193 - Fucci-C-1.nd2 (series 1)	39.05	193.778	46	353	726.228	419.665	1	78
1	1	Green	31	Fucci-C-1.nd2 - Fucci-C-1.nd2 (series 1):0391-0510-0852:c:1/5 t:79/193 - Fucci-C-1.nd2 (series 1)	44.112	227.984	86	494	724.953	434.121	1	79
1	1	Green	32	Fucci-C-1.nd2 - Fucci-C-1.nd2 (series 1):0396-0525-0853:c:1/5 t:80/193 - Fucci-C-1.nd2 (series 1)	46.282	286.859	76	737	725.378	446.452	1	80
1	1	Green	33	Fucci-C-1.nd2 - Fucci-C-1.nd2 (series 1):0401-0532-0851:c:1/5 t:81/193 - Fucci-C-1.nd2 (series 1)	41.943	335.897	93	810	724.103	452.405	1	81
1	1	Green	34	Fucci-C-1.nd2 - Fucci-C-1.nd2 (series 1):0406-0532-0851:c:1/5 t:82/193 - Fucci-C-1.nd2 (series 1)	41.943	470.517	233	925	724.103	452.405	1	82
1	1	Green	35	Fucci-C-1.nd2 - Fucci-C-1.nd2 (series 1):0411-0546-0849:c:1/5 t:83/193 - Fucci-C-1.nd2 (series 1)	36.881	494.02	225	913	722.402	464.735	1	83
1	1	Green	36	Fucci-C-1.nd2 - Fucci-C-1.nd2 (series 1):0416-0553-0845:c:1/5 t:84/193 - Fucci-C-1.nd2 (series 1)	36.881	568.725	204	937	719	470.688	1	84
1	1	Green	37	Fucci-C-1.nd2 - Fucci-C-1.nd2 (series 1):0421-0553-0845:c:1/5 t:85/193 - Fucci-C-1.nd2 (series 1)	36.881	737.686	261	1286	719	470.688	1	85
1	1	Green	38	Fucci-C-1.nd2 - Fucci-C-1.nd2 (series 1):0426-0560-0838:c:1/5 t:86/193 - Fucci-C-1.nd2 (series 1)	46.282	759.172	345	1291	712.622	476.215	1	86
1	1	Green	39	Fucci-C-1.nd2 - Fucci-C-1.nd2 (series 1):0431-0562-0833:c:1/5 t:87/193 - Fucci-C-1.nd2 (series 1)	49.174	923.853	288	1500	708.796	477.916	1	87
1	1	Green	40	Fucci-C-1.nd2 - Fucci-C-1.nd2 (series 1):0436-0562-0833:c:1/5 t:88/193 - Fucci-C-1.nd2 (series 1)	49.174	854.574	405	1411	708.796	477.916	1	88
1	1	Green	41	Fucci-C-1.nd2 - Fucci-C-1.nd2 (series 1):0441-0563-0826:c:1/5 t:89/193 - Fucci-C-1.nd2 (series 1)	44.112	1239.43	544	1780	702.843	479.192	1	89
1	1	Green	42	Fucci-C-1.nd2 - Fucci-C-1.nd2 (series 1):0446-0563-0826:c:1/5 t:90/193 - Fucci-C-1.nd2 (series 1)	44.112	1264.47	660	1956	702.843	479.192	1	90
1	1	Green	43	Fucci-C-1.nd2 - Fucci-C-1.nd2 (series 1):0451-0563-0826:c:1/5 t:91/193 - Fucci-C-1.nd2 (series 1)	44.112	1158.07	669	1724	702.843	479.192	1	91
1	1	Green	44	Fucci-C-1.nd2 - Fucci-C-1.nd2 (series 1):0456-0557-0829:c:1/5 t:92/193 - Fucci-C-1.nd2 (series 1)	41.943	1351.03	687	1955	705.394	473.664	1	92
1	1	Green	45	Fucci-C-1.nd2 - Fucci-C-1.nd2 (series 1):0461-0557-0829:c:1/5 t:93/193 - Fucci-C-1.nd2 (series 1)	41.943	1411.41	780	2418	705.394	473.664	1	93
1	1	Green	46	Fucci-C-1.nd2 - Fucci-C-1.nd2 (series 1):0466-0541-0829:c:1/5 t:94/193 - Fucci-C-1.nd2 (series 1)	43.389	1534.4	749	2235	704.969	460.483	1	94
1	1	Green	47	Fucci-C-1.nd2 - Fucci-C-1.nd2 (series 1):0471-0541-0829:c:1/5 t:95/193 - Fucci-C-1.nd2 (series 1)	43.389	1651.47	1065	2171	704.969	460.483	1	95
1	1	Green	48	Fucci-C-1.nd2 - Fucci-C-1.nd2 (series 1):0476-0523-0828:c:1/5 t:96/193 - Fucci-C-1.nd2 (series 1)	44.112	1681.34	972	2367	704.544	445.176	1	96
1	1	Green	49	Fucci-C-1.nd2 - Fucci-C-1.nd2 (series 1):0481-0514-0832:c:1/5 t:97/193 - Fucci-C-1.nd2 (series 1)	30.372	2049.21	1385	3012	707.52	437.523	1	97
1	1	Green	50	Fucci-C-1.nd2 - Fucci-C-1.nd2 (series 1):0486-0500-0834:c:1/5 t:98/193 - Fucci-C-1.nd2 (series 1)	34.711	1849.6	1088	2855	709.221	425.192	1	98
1	1	Green	51	Fucci-C-1.nd2 - Fucci-C-1.nd2 (series 1):0491-0491-0834:c:1/5 t:99/193 - Fucci-C-1.nd2 (series 1)	30.372	1930.98	1175	2736	709.221	417.964	1	99
1	1	Green	52	Fucci-C-1.nd2 - Fucci-C-1.nd2 (series 1):0496-0485-0832:c:1/5 t:100/193 - Fucci-C-1.nd2 (series 1)	31.819	1940.98	1156	2426	707.945	412.437	1	100
1	1	Green	53	Fucci-C-1.nd2 - Fucci-C-1.nd2 (series 1):0501-0473-0834:c:1/5 t:101/193 - Fucci-C-1.nd2 (series 1)	41.943	2033	862	2754	709.646	402.232	1	101
1	1	Green	54	Fucci-C-1.nd2 - Fucci-C-1.nd2 (series 1):0506-0456-0836:c:1/5 t:102/193 - Fucci-C-1.nd2 (series 1)	43.389	2271.37	1291	3260	710.922	388.201	1	102
1	1	Green	55	Fucci-C-1.nd2 - Fucci-C-1.nd2 (series 1):0511-0433-0830:c:1/5 t:103/193 - Fucci-C-1.nd2 (series 1)	43.389	2285.75	1502	3209	706.244	368.217	1	103
1	1	Green	56	Fucci-C-1.nd2 - Fucci-C-1.nd2 (series 1):0516-0426-0837:c:1/5 t:104/193 - Fucci-C-1.nd2 (series 1)	31.819	2319.2	1597	3308	711.772	362.689	1	104
1	1	Green	57	Fucci-C-1.nd2 - Fucci-C-1.nd2 (series 1):0521-0420-0836:c:1/5 t:105/193 - Fucci-C-1.nd2 (series 1)	50.621	2157.53	1607	2701	710.922	357.587	1	105
1	1	Green	58	Fucci-C-1.nd2 - Fucci-C-1.nd2 (series 1):0526-0404-0832:c:1/5 t:106/193 - Fucci-C-1.nd2 (series 1)	50.621	2079	1351	2807	707.945	343.555	1	106
1	1	Green	59	Fucci-C-1.nd2 - Fucci-C-1.nd2 (series 1):0531-0398-0835:c:1/5 t:107/193 - Fucci-C-1.nd2 (series 1)	44.112	2351.56	1085	3201	710.496	338.878	1	107
1	1	Green	60	Fucci-C-1.nd2 - Fucci-C-1.nd2 (series 1):0536-0398-0835:c:1/5 t:108/193 - Fucci-C-1.nd2 (series 1)	44.112	2527.08	1839	3207	710.496	338.878	1	108
1	1	Green	61	Fucci-C-1.nd2 - Fucci-C-1.nd2 (series 1):0541-0375-0835:c:1/5 t:109/193 - Fucci-C-1.nd2 (series 1)	46.282	2160.55	1328	3267	710.071	318.894	1	109
1	1	Green	62	Fucci-C-1.nd2 - Fucci-C-1.nd2 (series 1):0546-0368-0855:c:1/5 t:110/193 - Fucci-C-1.nd2 (series 1)	50.621	2282.63	1382	2960	727.079	313.367	1	110
1	1	Green	63	Fucci-C-1.nd2 - Fucci-C-1.nd2 (series 1):0551-0368-0855:c:1/5 t:111/193 - Fucci-C-1.nd2 (series 1)	50.621	2361.99	1600	3437	727.079	313.367	1	111
1	1	Green	64	Fucci-C-1.nd2 - Fucci-C-1.nd2 (series 1):0556-0364-0861:c:1/5 t:112/193 - Fucci-C-1.nd2 (series 1)	43.389	2592.1	1858	3379	732.606	309.54	1	112
1	1	Green	65	Fucci-C-1.nd2 - Fucci-C-1.nd2 (series 1):0561-0364-0861:c:1/5 t:113/193 - Fucci-C-1.nd2 (series 1)	43.389	2588.92	1795	3307	732.606	309.54	1	113
1	1	Green	66	Fucci-C-1.nd2 - Fucci-C-1.nd2 (series 1):0566-0364-0861:c:1/5 t:114/193 - Fucci-C-1.nd2 (series 1)	43.389	2503.68	1816	3214	732.606	309.54	1	114
1	1	Green	67	Fucci-C-1.nd2 - Fucci-C-1.nd2 (series 1):0571-0364-0867:c:1/5 t:115/193 - Fucci-C-1.nd2 (series 1)	43.389	2629.18	1881	3572	737.709	309.54	1	115
1	1	Green	68	Fucci-C-1.nd2 - Fucci-C-1.nd2 (series 1):0576-0364-0867:c:1/5 t:116/193 - Fucci-C-1.nd2 (series 1)	43.389	2576.17	1498	3376	737.709	309.54	1	116
1	1	Green	69	Fucci-C-1.nd2 - Fucci-C-1.nd2 (series 1):0581-0368-0860:c:1/5 t:117/193 - Fucci-C-1.nd2 (series 1)	50.621	2629.4	1729	3693	731.756	312.942	1	117
1	1	Green	70	Fucci-C-1.nd2 - Fucci-C-1.nd2 (series 1):0586-0371-0854:c:1/5 t:118/193 - Fucci-C-1.nd2 (series 1)	57.129	2745.33	1598	3720	726.654	315.918	1	118
1	1	Green	71	Fucci-C-1.nd2 - Fucci-C-1.nd2 (series 1):0591-0371-0854:c:1/5 t:119/193 - Fucci-C-1.nd2 (series 1)	57.129	2931.89	1683	3808	726.654	315.918	1	119
1	1	Green	72	Fucci-C-1.nd2 - Fucci-C-1.nd2 (series 1):0596-0371-0854:c:1/5 t:120/193 - Fucci-C-1.nd2 (series 1)	57.129	2616.78	1889	3377	726.654	315.918	1	120
1	1	Green	73	Fucci-C-1.nd2 - Fucci-C-1.nd2 (series 1):0601-0371-0854:c:1/5 t:121/193 - Fucci-C-1.nd2 (series 1)	57.129	2801.73	2119	3592	726.654	315.918	1	121
1	1	Green	74	Fucci-C-1.nd2 - Fucci-C-1.nd2 (series 1):0606-0371-0854:c:1/5 t:122/193 - Fucci-C-1.nd2 (series 1)	57.129	2754.3	1709	3958	726.654	315.918	1	122
1	1	Green	75	Fucci-C-1.nd2 - Fucci-C-1.nd2 (series 1):0611-0371-0854:c:1/5 t:123/193 - Fucci-C-1.nd2 (series 1)	57.129	2964.08	1869	4095	726.654	315.918	1	123
1	1	Green	76	Fucci-C-1.nd2 - Fucci-C-1.nd2 (series 1):0616-0371-0861:c:1/5 t:124/193 - Fucci-C-1.nd2 (series 1)	43.389	2587.97	1590	3779	732.181	315.918	1	124
1	1	Green	77	Fucci-C-1.nd2 - Fucci-C-1.nd2 (series 1):0621-0371-0861:c:1/5 t:125/193 - Fucci-C-1.nd2 (series 1)	43.389	2272.33	1293	3057	732.181	315.918	1	125
1	1	Green	78	Fucci-C-1.nd2 - Fucci-C-1.nd2 (series 1):0626-0366-0858:c:1/5 t:126/193 - Fucci-C-1.nd2 (series 1)	49.898	2333.52	1491	3641	730.055	311.666	1	126
1	1	Green	79	Fucci-C-1.nd2 - Fucci-C-1.nd2 (series 1):0631-0373-0873:c:1/5 t:127/193 - Fucci-C-1.nd2 (series 1)	43.389	2592.52	1558	3812	742.386	317.619	1	127
1	1	Green	80	Fucci-C-1.nd2 - Fucci-C-1.nd2 (series 1):0636-0381-0882:c:1/5 t:128/193 - Fucci-C-1.nd2 (series 1)	57.852	3383.8	2479	4095	750.039	323.997	1	128
1	1	Green	81	Fucci-C-1.nd2 - Fucci-C-1.nd2 (series 1):0641-0385-0894:c:1/5 t:129/193 - Fucci-C-1.nd2 (series 1)	46.282	3261.69	2320	4095	760.244	327.398	1	129
1	1	Green	82	Fucci-C-1.nd2 - Fucci-C-1.nd2 (series 1):0646-0390-0908:c:1/5 t:130/193 - Fucci-C-1.nd2 (series 1)	57.852	3008.82	1907	4095	772.149	331.65	1	130
1	1	Green	83	Fucci-C-1.nd2 - Fucci-C-1.nd2 (series 1):0651-0399-0924:c:1/5 t:131/193 - Fucci-C-1.nd2 (series 1)	36.881	3424.31	2234	4095	786.181	339.729	1	131
1	1	Green	84	Fucci-C-1.nd2 - Fucci-C-1.nd2 (series 1):0656-0413-0946:c:1/5 t:132/193 - Fucci-C-1.nd2 (series 1)	43.389	3638.77	2747	4095	804.889	351.209	1	132
1	1	Green	85	Fucci-C-1.nd2 - Fucci-C-1.nd2 (series 1):0661-0424-0969:c:1/5 t:133/193 - Fucci-C-1.nd2 (series 1)	50.621	3152	2111	4095	824.448	360.563	1	133
1	1	Green	86	Fucci-C-1.nd2 - Fucci-C-1.nd2 (series 1):0666-0428-0981:c:1/5 t:134/193 - Fucci-C-1.nd2 (series 1)	50.621	3133.83	2354	3895	834.227	364.39	1	134
1	1	Green	87	Fucci-C-1.nd2 - Fucci-C-1.nd2 (series 1):0671-0431-0988:c:1/5 t:135/193 - Fucci-C-1.nd2 (series 1)	52.067	3333.88	2447	4095	840.18	366.941	1	135
1	1	Green	88	Fucci-C-1.nd2 - Fucci-C-1.nd2 (series 1):0676-0435-1003:c:1/5 t:136/193 - Fucci-C-1.nd2 (series 1)	60.745	3326.54	2340	4095	853.361	369.917	1	136
1	1	Green	89	Fucci-C-1.nd2 - Fucci-C-1.nd2 (series 1):0681-0440-1015:c:1/5 t:137/193 - Fucci-C-1.nd2 (series 1)	43.389	3243.98	1738	4095	863.566	374.169	1	137
1	1	Green	90	Fucci-C-1.nd2 - Fucci-C-1.nd2 (series 1):0686-0440-1015:c:1/5 t:138/193 - Fucci-C-1.nd2 (series 1)	43.389	3651.52	2433	4095	863.566	374.169	1	138
1	1	Green	91	Fucci-C-1.nd2 - Fucci-C-1.nd2 (series 1):0691-0444-1015:c:1/5 t:139/193 - Fucci-C-1.nd2 (series 1)	57.129	3468.14	2302	4095	863.566	377.996	1	139
1	1	Green	92	Fucci-C-1.nd2 - Fucci-C-1.nd2 (series 1):0696-0445-1009:c:1/5 t:140/193 - Fucci-C-1.nd2 (series 1)	31.819	2638.57	1848	3491	858.463	378.421	1	140
1	1	Green	93	Fucci-C-1.nd2 - Fucci-C-1.nd2 (series 1):0701-0444-1006:c:1/5 t:141/193 - Fucci-C-1.nd2 (series 1)	49.898	1317.03	902	1688	855.912	377.996	1	141
1	1	Green	94	Fucci-C-1.nd2 - Fucci-C-1.nd2 (series 1):0706-0443-1020:c:1/5 t:142/193 - Fucci-C-1.nd2 (series 1)	31.819	1067.8	587	1603	867.818	376.72	1	142
1	1	Green	95	Fucci-C-1.nd2 - Fucci-C-1.nd2 (series 1):0711-0443-1023:c:1/5 t:143/193 - Fucci-C-1.nd2 (series 1)	8.678	315.417	154	481	869.943	376.72	1	143
1	1	Green	96	Fucci-C-1.nd2 - Fucci-C-1.nd2 (series 1):0716-0427-0998:c:1/5 t:144/193 - Fucci-C-1.nd2 (series 1)	31.819	144.477	47	305	848.684	363.539	1	144
1	1	Green	97	Fucci-C-1.nd2 - Fucci-C-1.nd2 (series 1):0721-0437-1004:c:1/5 t:145/193 - Fucci-C-1.nd2 (series 1)	26.034	103.861	44	214	853.786	371.618	1	145
1	1	Red	1	Fucci-C-1.nd2 - Fucci-C-1.nd2 (series 1):0236-0256-0876:c:2/5 t:48/193 - Fucci-C-1.nd2 (series 1)	70.869	337.163	75	719	745.362	217.698	2	48
1	1	Red	2	Fucci-C-1.nd2 - Fucci-C-1.nd2 (series 1):0241-0255-0881:c:2/5 t:49/193 - Fucci-C-1.nd2 (series 1)	50.621	368.729	107	995	749.614	216.848	2	49
1	1	Red	3	Fucci-C-1.nd2 - Fucci-C-1.nd2 (series 1):0246-0267-0883:c:2/5 t:50/193 - Fucci-C-1.nd2 (series 1)	50.621	397.529	89	797	750.89	227.478	2	50
1	1	Red	4	Fucci-C-1.nd2 - Fucci-C-1.nd2 (series 1):0251-0274-0885:c:2/5 t:51/193 - Fucci-C-1.nd2 (series 1)	46.282	385.484	138	815	752.59	233.005	2	51
1	1	Red	5	Fucci-C-1.nd2 - Fucci-C-1.nd2 (series 1):0256-0277-0881:c:2/5 t:52/193 - Fucci-C-1.nd2 (series 1)	39.05	435.204	158	838	749.189	235.982	2	52
1	1	Red	6	Fucci-C-1.nd2 - Fucci-C-1.nd2 (series 1):0261-0283-0888:c:2/5 t:53/193 - Fucci-C-1.nd2 (series 1)	49.898	446.812	168	950	755.567	241.084	2	53
1	1	Red	7	Fucci-C-1.nd2 - Fucci-C-1.nd2 (series 1):0266-0319-0880:c:2/5 t:54/193 - Fucci-C-1.nd2 (series 1)	26.034	487.889	179	1011	748.338	271.698	2	54
1	1	Red	8	Fucci-C-1.nd2 - Fucci-C-1.nd2 (series 1):0271-0337-0877:c:2/5 t:55/193 - Fucci-C-1.nd2 (series 1)	52.067	478.153	196	873	746.213	286.58	2	55
1	1	Red	9	Fucci-C-1.nd2 - Fucci-C-1.nd2 (series 1):0276-0333-0884:c:2/5 t:56/193 - Fucci-C-1.nd2 (series 1)	62.191	562.988	153	1200	751.74	283.603	2	56
1	1	Red	10	Fucci-C-1.nd2 - Fucci-C-1.nd2 (series 1):0281-0328-0887:c:2/5 t:57/193 - Fucci-C-1.nd2 (series 1)	57.852	622.388	163	1177	754.291	278.926	2	57
1	1	Red	11	Fucci-C-1.nd2 - Fucci-C-1.nd2 (series 1):0286-0328-0887:c:2/5 t:58/193 - Fucci-C-1.nd2 (series 1)	57.852	626.375	235	1028	754.291	278.926	2	58
1	1	Red	12	Fucci-C-1.nd2 - Fucci-C-1.nd2 (series 1):0291-0332-0897:c:2/5 t:59/193 - Fucci-C-1.nd2 (series 1)	50.621	678.929	190	1196	762.795	282.753	2	59
1	1	Red	13	Fucci-C-1.nd2 - Fucci-C-1.nd2 (series 1):0296-0340-0891:c:2/5 t:60/193 - Fucci-C-1.nd2 (series 1)	50.621	742.629	306	1262	757.693	289.556	2	60
1	1	Red	14	Fucci-C-1.nd2 - Fucci-C-1.nd2 (series 1):0301-0347-0890:c:2/5 t:61/193 - Fucci-C-1.nd2 (series 1)	44.112	818.754	422	1349	757.268	295.509	2	61
1	1	Red	15	Fucci-C-1.nd2 - Fucci-C-1.nd2 (series 1):0306-0356-0889:c:2/5 t:62/193 - Fucci-C-1.nd2 (series 1)	34.711	934.917	530	1780	756.417	302.737	2	62
1	1	Red	16	Fucci-C-1.nd2 - Fucci-C-1.nd2 (series 1):0311-0365-0886:c:2/5 t:63/193 - Fucci-C-1.nd2 (series 1)	54.237	875.493	294	1790	753.866	310.816	2	63
1	1	Red	17	Fucci-C-1.nd2 - Fucci-C-1.nd2 (series 1):0316-0376-0878:c:2/5 t:64/193 - Fucci-C-1.nd2 (series 1)	46.282	1015.06	517	1794	746.638	319.745	2	64
1	1	Red	18	Fucci-C-1.nd2 - Fucci-C-1.nd2 (series 1):0321-0380-0877:c:2/5 t:65/193 - Fucci-C-1.nd2 (series 1)	36.881	994.451	566	1486	746.213	323.571	2	65
1	1	Red	19	Fucci-C-1.nd2 - Fucci-C-1.nd2 (series 1):0326-0388-0875:c:2/5 t:66/193 - Fucci-C-1.nd2 (series 1)	43.389	1217.98	606	2093	744.087	330.374	2	66
1	1	Red	20	Fucci-C-1.nd2 - Fucci-C-1.nd2 (series 1):0331-0395-0870:c:2/5 t:67/193 - Fucci-C-1.nd2 (series 1)	36.881	1351.65	828	2094	740.26	336.327	2	67
1	1	Red	21	Fucci-C-1.nd2 - Fucci-C-1.nd2 (series 1):0336-0407-0867:c:2/5 t:68/193 - Fucci-C-1.nd2 (series 1)	36.881	1336.14	654	2072	737.709	346.532	2	68
1	1	Red	22	Fucci-C-1.nd2 - Fucci-C-1.nd2 (series 1):0341-0419-0867:c:2/5 t:69/193 - Fucci-C-1.nd2 (series 1)	44.112	1460.12	707	2363	737.709	356.736	2	69
1	1	Red	23	Fucci-C-1.nd2 - Fucci-C-1.nd2 (series 1):0351-0456-0858:c:2/5 t:71/193 - Fucci-C-1.nd2 (series 1)	41.943	1456.98	748	2040	730.055	387.775	2	71
1	1	Red	24	Fucci-C-1.nd2 - Fucci-C-1.nd2 (series 1):0356-0456-0858:c:2/5 t:72/193 - Fucci-C-1.nd2 (series 1)	41.943	1519.53	582	2522	730.055	387.775	2	72
1	1	Red	25	Fucci-C-1.nd2 - Fucci-C-1.nd2 (series 1):0361-0457-0855:c:2/5 t:73/193 - Fucci-C-1.nd2 (series 1)	39.05	1667.33	990	2304	727.079	389.051	2	73
1	1	Red	26	Fucci-C-1.nd2 - Fucci-C-1.nd2 (series 1):0366-0464-0856:c:2/5 t:74/193 - Fucci-C-1.nd2 (series 1)	36.881	1790.8	977	2543	728.354	395.004	2	74
1	1	Red	27	Fucci-C-1.nd2 - Fucci-C-1.nd2 (series 1):0371-0476-0855:c:2/5 t:75/193 - Fucci-C-1.nd2 (series 1)	49.898	1659.38	961	2706	727.504	405.208	2	75
1	1	Red	28	Fucci-C-1.nd2 - Fucci-C-1.nd2 (series 1):0376-0485-0852:c:2/5 t:76/193 - Fucci-C-1.nd2 (series 1)	49.898	1743.81	998	2531	724.953	412.862	2	76
1	1	Red	29	Fucci-C-1.nd2 - Fucci-C-1.nd2 (series 1):0381-0485-0852:c:2/5 t:76/193 - Fucci-C-1.nd2 (series 1)	49.898	1743.81	998	2531	724.953	412.862	2	76
1	1	Red	30	Fucci-C-1.nd2 - Fucci-C-1.nd2 (series 1):0386-0493-0854:c:2/5 t:78/193 - Fucci-C-1.nd2 (series 1)	39.05	1795.32	1027	2681	726.228	419.665	2	78
1	1	Red	31	Fucci-C-1.nd2 - Fucci-C-1.nd2 (series 1):0391-0510-0852:c:2/5 t:79/193 - Fucci-C-1.nd2 (series 1)	44.112	1855.93	1130	3229	724.953	434.121	2	79
1	1	Red	32	Fucci-C-1.nd2 - Fucci-C-1.nd2 (series 1):0396-0525-0853:c:2/5 t:80/193 - Fucci-C-1.nd2 (series 1)	46.282	1645.22	807	2335	725.378	446.452	2	80
1	1	Red	33	Fucci-C-1.nd2 - Fucci-C-1.nd2 (series 1):0401-0532-0851:c:2/5 t:81/193 - Fucci-C-1.nd2 (series 1)	41.943	1670.1	1067	2383	724.103	452.405	2	81
1	1	Red	34	Fucci-C-1.nd2 - Fucci-C-1.nd2 (series 1):0406-0532-0851:c:2/5 t:82/193 - Fucci-C-1.nd2 (series 1)	41.943	1806.62	912	2842	724.103	452.405	2	82
1	1	Red	35	Fucci-C-1.nd2 - Fucci-C-1.nd2 (series 1):0411-0546-0849:c:2/5 t:83/193 - Fucci-C-1.nd2 (series 1)	36.881	1380.8	824	2385	722.402	464.735	2	83
1	1	Red	36	Fucci-C-1.nd2 - Fucci-C-1.nd2 (series 1):0416-0553-0845:c:2/5 t:84/193 - Fucci-C-1.nd2 (series 1)	36.881	1133.84	560	1680	719	470.688	2	84
1	1	Red	37	Fucci-C-1.nd2 - Fucci-C-1.nd2 (series 1):0421-0553-0845:c:2/5 t:85/193 - Fucci-C-1.nd2 (series 1)	36.881	1091.82	464	1671	719	470.688	2	85
1	1	Red	38	Fucci-C-1.nd2 - Fucci-C-1.nd2 (series 1):0426-0560-0838:c:2/5 t:86/193 - Fucci-C-1.nd2 (series 1)	46.282	819.906	420	1651	712.622	476.215	2	86
1	1	Red	39	Fucci-C-1.nd2 - Fucci-C-1.nd2 (series 1):0431-0562-0833:c:2/5 t:87/193 - Fucci-C-1.nd2 (series 1)	49.174	577.221	178	967	708.796	477.916	2	87
1	1	Red	40	Fucci-C-1.nd2 - Fucci-C-1.nd2 (series 1):0436-0562-0833:c:2/5 t:88/193 - Fucci-C-1.nd2 (series 1)	49.174	402.779	50	717	708.796	477.916	2	88
1	1	Red	41	Fucci-C-1.nd2 - Fucci-C-1.nd2 (series 1):0441-0563-0826:c:2/5 t:89/193 - Fucci-C-1.nd2 (series 1)	44.112	328.672	159	717	702.843	479.192	2	89
1	1	Red	42	Fucci-C-1.nd2 - Fucci-C-1.nd2 (series 1):0446-0563-0826:c:2/5 t:90/193 - Fucci-C-1.nd2 (series 1)	44.112	265.443	91	601	702.843	479.192	2	90
1	1	Red	43	Fucci-C-1.nd2 - Fucci-C-1.nd2 (series 1):0451-0563-0826:c:2/5 t:91/193 - Fucci-C-1.nd2 (series 1)	44.112	252.049	51	609	702.843	479.192	2	91
1	1	Red	44	Fucci-C-1.nd2 - Fucci-C-1.nd2 (series 1):0456-0557-0829:c:2/5 t:92/193 - Fucci-C-1.nd2 (series 1)	41.943	252.379	49	592	705.394	473.664	2	92
1	1	Red	45	Fucci-C-1.nd2 - Fucci-C-1.nd2 (series 1):0461-0557-0829:c:2/5 t:93/193 - Fucci-C-1.nd2 (series 1)	41.943	262.759	74	634	705.394	473.664	2	93
1	1	Red	46	Fucci-C-1.nd2 - Fucci-C-1.nd2 (series 1):0466-0541-0829:c:2/5 t:94/193 - Fucci-C-1.nd2 (series 1)	43.389	259.75	86	658	704.969	460.483	2	94
1	1	Red	47	Fucci-C-1.nd2 - Fucci-C-1.nd2 (series 1):0471-0541-0829:c:2/5 t:95/193 - Fucci-C-1.nd2 (series 1)	43.389	261.2	49	610	704.969	460.483	2	95
1	1	Red	48	Fucci-C-1.nd2 - Fucci-C-1.nd2 (series 1):0476-0523-0828:c:2/5 t:96/193 - Fucci-C-1.nd2 (series 1)	44.112	328.836	51	762	704.544	445.176	2	96
1	1	Red	49	Fucci-C-1.nd2 - Fucci-C-1.nd2 (series 1):0481-0514-0832:c:2/5 t:97/193 - Fucci-C-1.nd2 (series 1)	30.372	249.143	65	748	707.52	437.523	2	97
1	1	Red	50	Fucci-C-1.nd2 - Fucci-C-1.nd2 (series 1):0486-0500-0834:c:2/5 t:98/193 - Fucci-C-1.nd2 (series 1)	34.711	276.5	62	745	709.221	425.192	2	98
1	1	Red	51	Fucci-C-1.nd2 - Fucci-C-1.nd2 (series 1):0491-0491-0834:c:2/5 t:99/193 - Fucci-C-1.nd2 (series 1)	30.372	266.119	92	536	709.221	417.964	2	99
1	1	Red	52	Fucci-C-1.nd2 - Fucci-C-1.nd2 (series 1):0496-0485-0832:c:2/5 t:100/193 - Fucci-C-1.nd2 (series 1)	31.819	271.227	64	809	707.945	412.437	2	100
1	1	Red	53	Fucci-C-1.nd2 - Fucci-C-1.nd2 (series 1):0501-0473-0834:c:2/5 t:101/193 - Fucci-C-1.nd2 (series 1)	41.943	271.81	60	571	709.646	402.232	2	101
1	1	Red	54	Fucci-C-1.nd2 - Fucci-C-1.nd2 (series 1):0506-0456-0836:c:2/5 t:102/193 - Fucci-C-1.nd2 (series 1)	43.389	312.483	108	635	710.922	388.201	2	102
1	1	Red	55	Fucci-C-1.nd2 - Fucci-C-1.nd2 (series 1):0511-0433-0830:c:2/5 t:103/193 - Fucci-C-1.nd2 (series 1)	43.389	304.183	50	668	706.244	368.217	2	103
1	1	Red	56	Fucci-C-1.nd2 - Fucci-C-1.nd2 (series 1):0516-0426-0837:c:2/5 t:104/193 - Fucci-C-1.nd2 (series 1)	31.819	267.909	55	581	711.772	362.689	2	104
1	1	Red	57	Fucci-C-1.nd2 - Fucci-C-1.nd2 (series 1):0521-0420-0836:c:2/5 t:105/193 - Fucci-C-1.nd2 (series 1)	50.621	311.6	78	571	710.922	357.587	2	105
1	1	Red	58	Fucci-C-1.nd2 - Fucci-C-1.nd2 (series 1):0526-0404-0832:c:2/5 t:106/193 - Fucci-C-1.nd2 (series 1)	50.621	290	79	673	707.945	343.555	2	106
1	1	Red	59	Fucci-C-1.nd2 - Fucci-C-1.nd2 (series 1):0531-0398-0835:c:2/5 t:107/193 - Fucci-C-1.nd2 (series 1)	44.112	278.902	56	706	710.496	338.878	2	107
1	1	Red	60	Fucci-C-1.nd2 - Fucci-C-1.nd2 (series 1):0536-0398-0835:c:2/5 t:108/193 - Fucci-C-1.nd2 (series 1)	44.112	293.295	90	592	710.496	338.878	2	108
1	1	Red	61	Fucci-C-1.nd2 - Fucci-C-1.nd2 (series 1):0541-0375-0835:c:2/5 t:109/193 - Fucci-C-1.nd2 (series 1)	46.282	354.562	46	678	710.071	318.894	2	109
1	1	Red	62	Fucci-C-1.nd2 - Fucci-C-1.nd2 (series 1):0546-0368-0855:c:2/5 t:110/193 - Fucci-C-1.nd2 (series 1)	50.621	263.857	40	719	727.079	313.367	2	110
1	1	Red	63	Fucci-C-1.nd2 - Fucci-C-1.nd2 (series 1):0551-0368-0855:c:2/5 t:111/193 - Fucci-C-1.nd2 (series 1)	50.621	286.6	83	716	727.079	313.367	2	111
1	1	Red	64	Fucci-C-1.nd2 - Fucci-C-1.nd2 (series 1):0556-0364-0861:c:2/5 t:112/193 - Fucci-C-1.nd2 (series 1)	43.389	320.783	75	608	732.606	309.54	2	112
1	1	Red	65	Fucci-C-1.nd2 - Fucci-C-1.nd2 (series 1):0561-0364-0861:c:2/5 t:113/193 - Fucci-C-1.nd2 (series 1)	43.389	319.617	80	756	732.606	309.54	2	113
1	1	Red	66	Fucci-C-1.nd2 - Fucci-C-1.nd2 (series 1):0566-0364-0861:c:2/5 t:114/193 - Fucci-C-1.nd2 (series 1)	43.389	323.117	81	777	732.606	309.54	2	114
1	1	Red	67	Fucci-C-1.nd2 - Fucci-C-1.nd2 (series 1):0571-0364-0867:c:2/5 t:115/193 - Fucci-C-1.nd2 (series 1)	43.389	323.25	51	632	737.709	309.54	2	115
1	1	Red	68	Fucci-C-1.nd2 - Fucci-C-1.nd2 (series 1):0576-0364-0867:c:2/5 t:116/193 - Fucci-C-1.nd2 (series 1)	43.389	315.667	59	597	737.709	309.54	2	116
1	1	Red	69	Fucci-C-1.nd2 - Fucci-C-1.nd2 (series 1):0581-0368-0860:c:2/5 t:117/193 - Fucci-C-1.nd2 (series 1)	50.621	372.071	113	1154	731.756	312.942	2	117
1	1	Red	70	Fucci-C-1.nd2 - Fucci-C-1.nd2 (series 1):0586-0371-0854:c:2/5 t:118/193 - Fucci-C-1.nd2 (series 1)	57.129	330.228	54	1077	726.654	315.918	2	118
1	1	Red	71	Fucci-C-1.nd2 - Fucci-C-1.nd2 (series 1):0591-0371-0854:c:2/5 t:119/193 - Fucci-C-1.nd2 (series 1)	57.129	320.709	82	647	726.654	315.918	2	119
1	1	Red	72	Fucci-C-1.nd2 - Fucci-C-1.nd2 (series 1):0596-0371-0854:c:2/5 t:120/193 - Fucci-C-1.nd2 (series 1)	57.129	359.873	46	726	726.654	315.918	2	120
1	1	Red	73	Fucci-C-1.nd2 - Fucci-C-1.nd2 (series 1):0601-0371-0854:c:2/5 t:121/193 - Fucci-C-1.nd2 (series 1)	57.129	311.165	83	719	726.654	315.918	2	121
1	1	Red	74	Fucci-C-1.nd2 - Fucci-C-1.nd2 (series 1):0606-0371-0854:c:2/5 t:122/193 - Fucci-C-1.nd2 (series 1)	57.129	314.848	56	703	726.654	315.918	2	122
1	1	Red	75	Fucci-C-1.nd2 - Fucci-C-1.nd2 (series 1):0611-0371-0854:c:2/5 t:123/193 - Fucci-C-1.nd2 (series 1)	57.129	325.899	48	733	726.654	315.918	2	123
1	1	Red	76	Fucci-C-1.nd2 - Fucci-C-1.nd2 (series 1):0616-0371-0861:c:2/5 t:124/193 - Fucci-C-1.nd2 (series 1)	43.389	320.383	47	609	732.181	315.918	2	124
1	1	Red	77	Fucci-C-1.nd2 - Fucci-C-1.nd2 (series 1):0621-0371-0861:c:2/5 t:125/193 - Fucci-C-1.nd2 (series 1)	43.389	306.233	84	697	732.181	315.918	2	125
1	1	Red	78	Fucci-C-1.nd2 - Fucci-C-1.nd2 (series 1):0626-0366-0858:c:2/5 t:126/193 - Fucci-C-1.nd2 (series 1)	49.898	281.855	55	782	730.055	311.666	2	126
1	1	Red	79	Fucci-C-1.nd2 - Fucci-C-1.nd2 (series 1):0631-0373-0873:c:2/5 t:127/193 - Fucci-C-1.nd2 (series 1)	43.389	299.133	48	619	742.386	317.619	2	127
1	1	Red	80	Fucci-C-1.nd2 - Fucci-C-1.nd2 (series 1):0636-0381-0882:c:2/5 t:128/193 - Fucci-C-1.nd2 (series 1)	57.852	312.8	47	752	750.039	323.997	2	128
1	1	Red	81	Fucci-C-1.nd2 - Fucci-C-1.nd2 (series 1):0641-0385-0894:c:2/5 t:129/193 - Fucci-C-1.nd2 (series 1)	46.282	363.594	119	776	760.244	327.398	2	129
1	1	Red	82	Fucci-C-1.nd2 - Fucci-C-1.nd2 (series 1):0646-0390-0908:c:2/5 t:130/193 - Fucci-C-1.nd2 (series 1)	57.852	289.038	57	642	772.149	331.65	2	130
1	1	Red	83	Fucci-C-1.nd2 - Fucci-C-1.nd2 (series 1):0651-0399-0924:c:2/5 t:131/193 - Fucci-C-1.nd2 (series 1)	36.881	316.961	74	612	786.181	339.729	2	131
1	1	Red	84	Fucci-C-1.nd2 - Fucci-C-1.nd2 (series 1):0656-0413-0946:c:2/5 t:132/193 - Fucci-C-1.nd2 (series 1)	43.389	244.4	42	656	804.889	351.209	2	132
1	1	Red	85	Fucci-C-1.nd2 - Fucci-C-1.nd2 (series 1):0661-0424-0969:c:2/5 t:133/193 - Fucci-C-1.nd2 (series 1)	50.621	299.514	58	643	824.448	360.563	2	133
1	1	Red	86	Fucci-C-1.nd2 - Fucci-C-1.nd2 (series 1):0666-0428-0981:c:2/5 t:134/193 - Fucci-C-1.nd2 (series 1)	50.621	234.686	56	562	834.227	364.39	2	134
1	1	Red	87	Fucci-C-1.nd2 - Fucci-C-1.nd2 (series 1):0671-0431-0988:c:2/5 t:135/193 - Fucci-C-1.nd2 (series 1)	52.067	223.542	50	512	840.18	366.941	2	135
1	1	Red	88	Fucci-C-1.nd2 - Fucci-C-1.nd2 (series 1):0676-0435-1003:c:2/5 t:136/193 - Fucci-C-1.nd2 (series 1)	60.745	250.929	48	638	853.361	369.917	2	136
1	1	Red	89	Fucci-C-1.nd2 - Fucci-C-1.nd2 (series 1):0681-0440-1015:c:2/5 t:137/193 - Fucci-C-1.nd2 (series 1)	43.389	233.15	40	521	863.566	374.169	2	137
1	1	Red	90	Fucci-C-1.nd2 - Fucci-C-1.nd2 (series 1):0686-0440-1015:c:2/5 t:138/193 - Fucci-C-1.nd2 (series 1)	43.389	256.333	63	485	863.566	374.169	2	138
1	1	Red	91	Fucci-C-1.nd2 - Fucci-C-1.nd2 (series 1):0691-0444-1015:c:2/5 t:139/193 - Fucci-C-1.nd2 (series 1)	57.129	232.861	68	545	863.566	377.996	2	139
1	1	Red	92	Fucci-C-1.nd2 - Fucci-C-1.nd2 (series 1):0696-0445-1009:c:2/5 t:140/193 - Fucci-C-1.nd2 (series 1)	31.819	219.432	73	609	858.463	378.421	2	140
1	1	Red	93	Fucci-C-1.nd2 - Fucci-C-1.nd2 (series 1):0701-0444-1006:c:2/5 t:141/193 - Fucci-C-1.nd2 (series 1)	49.898	224.493	46	545	855.912	377.996	2	141
1	1	Red	94	Fucci-C-1.nd2 - Fucci-C-1.nd2 (series 1):0706-0443-1020:c:2/5 t:142/193 - Fucci-C-1.nd2 (series 1)	31.819	259.727	47	574	867.818	376.72	2	142
1	1	Red	95	Fucci-C-1.nd2 - Fucci-C-1.nd2 (series 1):0711-0443-1023:c:2/5 t:143/193 - Fucci-C-1.nd2 (series 1)	8.678	276.833	89	521	869.943	376.72	2	143
1	1	Red	96	Fucci-C-1.nd2 - Fucci-C-1.nd2 (series 1):0716-0427-0998:c:2/5 t:144/193 - Fucci-C-1.nd2 (series 1)	31.819	223.159	55	416	848.684	363.539	2	144
1	1	Red	97	Fucci-C-1.nd2 - Fucci-C-1.nd2 (series 1):0721-0437-1004:c:2/5 t:145/193 - Fucci-C-1.nd2 (series 1)	26.034	269.028	76	592	853.786	371.618	2	145
1	1	Black	1	Fucci-C-1.nd2 - Fucci-C-1.nd2 (series 1):0236-0256-0876:c:3/5 t:48/193 - Fucci-C-1.nd2 (series 1)	70.869	564.214	522	604	745.362	217.698	3	48
1	1	Black	2	Fucci-C-1.nd2 - Fucci-C-1.nd2 (series 1):0241-0255-0881:c:3/5 t:49/193 - Fucci-C-1.nd2 (series 1)	50.621	563.586	513	617	749.614	216.848	3	49
1	1	Black	3	Fucci-C-1.nd2 - Fucci-C-1.nd2 (series 1):0246-0267-0883:c:3/5 t:50/193 - Fucci-C-1.nd2 (series 1)	50.621	549.814	520	587	750.89	227.478	3	50
1	1	Black	4	Fucci-C-1.nd2 - Fucci-C-1.nd2 (series 1):0251-0274-0885:c:3/5 t:51/193 - Fucci-C-1.nd2 (series 1)	46.282	553.344	519	594	752.59	233.005	3	51
1	1	Black	5	Fucci-C-1.nd2 - Fucci-C-1.nd2 (series 1):0256-0277-0881:c:3/5 t:52/193 - Fucci-C-1.nd2 (series 1)	39.05	551.574	530	591	749.189	235.982	3	52
1	1	Black	6	Fucci-C-1.nd2 - Fucci-C-1.nd2 (series 1):0261-0283-0888:c:3/5 t:53/193 - Fucci-C-1.nd2 (series 1)	49.898	571.536	500	627	755.567	241.084	3	53
1	1	Black	7	Fucci-C-1.nd2 - Fucci-C-1.nd2 (series 1):0266-0319-0880:c:3/5 t:54/193 - Fucci-C-1.nd2 (series 1)	26.034	555.833	521	595	748.338	271.698	3	54
1	1	Black	8	Fucci-C-1.nd2 - Fucci-C-1.nd2 (series 1):0271-0337-0877:c:3/5 t:55/193 - Fucci-C-1.nd2 (series 1)	52.067	557.264	526	586	746.213	286.58	3	55
1	1	Black	9	Fucci-C-1.nd2 - Fucci-C-1.nd2 (series 1):0276-0333-0884:c:3/5 t:56/193 - Fucci-C-1.nd2 (series 1)	62.191	554.512	524	585	751.74	283.603	3	56
1	1	Black	10	Fucci-C-1.nd2 - Fucci-C-1.nd2 (series 1):0281-0328-0887:c:3/5 t:57/193 - Fucci-C-1.nd2 (series 1)	57.852	555.525	532	588	754.291	278.926	3	57
1	1	Black	11	Fucci-C-1.nd2 - Fucci-C-1.nd2 (series 1):0286-0328-0887:c:3/5 t:58/193 - Fucci-C-1.nd2 (series 1)	57.852	552.413	526	610	754.291	278.926	3	58
1	1	Black	12	Fucci-C-1.nd2 - Fucci-C-1.nd2 (series 1):0291-0332-0897:c:3/5 t:59/193 - Fucci-C-1.nd2 (series 1)	50.621	551.6	528	584	762.795	282.753	3	59
1	1	Black	13	Fucci-C-1.nd2 - Fucci-C-1.nd2 (series 1):0296-0340-0891:c:3/5 t:60/193 - Fucci-C-1.nd2 (series 1)	50.621	555.557	527	588	757.693	289.556	3	60
1	1	Black	14	Fucci-C-1.nd2 - Fucci-C-1.nd2 (series 1):0301-0347-0890:c:3/5 t:61/193 - Fucci-C-1.nd2 (series 1)	44.112	557.082	534	586	757.268	295.509	3	61
1	1	Black	15	Fucci-C-1.nd2 - Fucci-C-1.nd2 (series 1):0306-0356-0889:c:3/5 t:62/193 - Fucci-C-1.nd2 (series 1)	34.711	561.875	538	609	756.417	302.737	3	62
1	1	Black	16	Fucci-C-1.nd2 - Fucci-C-1.nd2 (series 1):0311-0365-0886:c:3/5 t:63/193 - Fucci-C-1.nd2 (series 1)	54.237	557.827	494	619	753.866	310.816	3	63
1	1	Black	17	Fucci-C-1.nd2 - Fucci-C-1.nd2 (series 1):0316-0376-0878:c:3/5 t:64/193 - Fucci-C-1.nd2 (series 1)	46.282	559.062	527	590	746.638	319.745	3	64
1	1	Black	18	Fucci-C-1.nd2 - Fucci-C-1.nd2 (series 1):0321-0380-0877:c:3/5 t:65/193 - Fucci-C-1.nd2 (series 1)	36.881	556.863	529	591	746.213	323.571	3	65
1	1	Black	19	Fucci-C-1.nd2 - Fucci-C-1.nd2 (series 1):0326-0388-0875:c:3/5 t:66/193 - Fucci-C-1.nd2 (series 1)	43.389	558.867	527	589	744.087	330.374	3	66
1	1	Black	20	Fucci-C-1.nd2 - Fucci-C-1.nd2 (series 1):0331-0395-0870:c:3/5 t:67/193 - Fucci-C-1.nd2 (series 1)	36.881	557.922	528	594	740.26	336.327	3	67
1	1	Black	21	Fucci-C-1.nd2 - Fucci-C-1.nd2 (series 1):0336-0407-0867:c:3/5 t:68/193 - Fucci-C-1.nd2 (series 1)	36.881	557.471	532	589	737.709	346.532	3	68
1	1	Black	22	Fucci-C-1.nd2 - Fucci-C-1.nd2 (series 1):0341-0419-0867:c:3/5 t:69/193 - Fucci-C-1.nd2 (series 1)	44.112	560.262	534	593	737.709	356.736	3	69
1	1	Black	23	Fucci-C-1.nd2 - Fucci-C-1.nd2 (series 1):0351-0456-0858:c:3/5 t:71/193 - Fucci-C-1.nd2 (series 1)	41.943	560.914	524	612	730.055	387.775	3	71
1	1	Black	24	Fucci-C-1.nd2 - Fucci-C-1.nd2 (series 1):0356-0456-0858:c:3/5 t:72/193 - Fucci-C-1.nd2 (series 1)	41.943	559.552	526	595	730.055	387.775	3	72
1	1	Black	25	Fucci-C-1.nd2 - Fucci-C-1.nd2 (series 1):0361-0457-0855:c:3/5 t:73/193 - Fucci-C-1.nd2 (series 1)	39.05	562.852	523	607	727.079	389.051	3	73
1	1	Black	26	Fucci-C-1.nd2 - Fucci-C-1.nd2 (series 1):0366-0464-0856:c:3/5 t:74/193 - Fucci-C-1.nd2 (series 1)	36.881	562.863	534	599	728.354	395.004	3	74
1	1	Black	27	Fucci-C-1.nd2 - Fucci-C-1.nd2 (series 1):0371-0476-0855:c:3/5 t:75/193 - Fucci-C-1.nd2 (series 1)	49.898	562.188	525	596	727.504	405.208	3	75
1	1	Black	28	Fucci-C-1.nd2 - Fucci-C-1.nd2 (series 1):0376-0485-0852:c:3/5 t:76/193 - Fucci-C-1.nd2 (series 1)	49.898	562.71	526	613	724.953	412.862	3	76
1	1	Black	29	Fucci-C-1.nd2 - Fucci-C-1.nd2 (series 1):0381-0485-0852:c:3/5 t:76/193 - Fucci-C-1.nd2 (series 1)	49.898	562.71	526	613	724.953	412.862	3	76
1	1	Black	30	Fucci-C-1.nd2 - Fucci-C-1.nd2 (series 1):0386-0493-0854:c:3/5 t:78/193 - Fucci-C-1.nd2 (series 1)	39.05	568.833	544	623	726.228	419.665	3	78
1	1	Black	31	Fucci-C-1.nd2 - Fucci-C-1.nd2 (series 1):0391-0510-0852:c:3/5 t:79/193 - Fucci-C-1.nd2 (series 1)	44.112	564.049	525	603	724.953	434.121	3	79
1	1	Black	32	Fucci-C-1.nd2 - Fucci-C-1.nd2 (series 1):0396-0525-0853:c:3/5 t:80/193 - Fucci-C-1.nd2 (series 1)	46.282	561.5	538	604	725.378	446.452	3	80
1	1	Black	33	Fucci-C-1.nd2 - Fucci-C-1.nd2 (series 1):0401-0532-0851:c:3/5 t:81/193 - Fucci-C-1.nd2 (series 1)	41.943	561.259	532	591	724.103	452.405	3	81
1	1	Black	34	Fucci-C-1.nd2 - Fucci-C-1.nd2 (series 1):0406-0532-0851:c:3/5 t:82/193 - Fucci-C-1.nd2 (series 1)	41.943	564.155	542	604	724.103	452.405	3	82
1	1	Black	35	Fucci-C-1.nd2 - Fucci-C-1.nd2 (series 1):0411-0546-0849:c:3/5 t:83/193 - Fucci-C-1.nd2 (series 1)	36.881	565.51	547	597	722.402	464.735	3	83
1	1	Black	36	Fucci-C-1.nd2 - Fucci-C-1.nd2 (series 1):0416-0553-0845:c:3/5 t:84/193 - Fucci-C-1.nd2 (series 1)	36.881	564.412	534	597	719	470.688	3	84
1	1	Black	37	Fucci-C-1.nd2 - Fucci-C-1.nd2 (series 1):0421-0553-0845:c:3/5 t:85/193 - Fucci-C-1.nd2 (series 1)	36.881	566.686	548	591	719	470.688	3	85
1	1	Black	38	Fucci-C-1.nd2 - Fucci-C-1.nd2 (series 1):0426-0560-0838:c:3/5 t:86/193 - Fucci-C-1.nd2 (series 1)	46.282	566.094	547	610	712.622	476.215	3	86
1	1	Black	39	Fucci-C-1.nd2 - Fucci-C-1.nd2 (series 1):0431-0562-0833:c:3/5 t:87/193 - Fucci-C-1.nd2 (series 1)	49.174	569.559	539	611	708.796	477.916	3	87
1	1	Black	40	Fucci-C-1.nd2 - Fucci-C-1.nd2 (series 1):0436-0562-0833:c:3/5 t:88/193 - Fucci-C-1.nd2 (series 1)	49.174	563.824	540	589	708.796	477.916	3	88
1	1	Black	41	Fucci-C-1.nd2 - Fucci-C-1.nd2 (series 1):0441-0563-0826:c:3/5 t:89/193 - Fucci-C-1.nd2 (series 1)	44.112	566.852	521	612	702.843	479.192	3	89
1	1	Black	42	Fucci-C-1.nd2 - Fucci-C-1.nd2 (series 1):0446-0563-0826:c:3/5 t:90/193 - Fucci-C-1.nd2 (series 1)	44.112	569.377	535	610	702.843	479.192	3	90
1	1	Black	43	Fucci-C-1.nd2 - Fucci-C-1.nd2 (series 1):0451-0563-0826:c:3/5 t:91/193 - Fucci-C-1.nd2 (series 1)	44.112	566.016	541	601	702.843	479.192	3	91
1	1	Black	44	Fucci-C-1.nd2 - Fucci-C-1.nd2 (series 1):0456-0557-0829:c:3/5 t:92/193 - Fucci-C-1.nd2 (series 1)	41.943	565.172	524	598	705.394	473.664	3	92
1	1	Black	45	Fucci-C-1.nd2 - Fucci-C-1.nd2 (series 1):0461-0557-0829:c:3/5 t:93/193 - Fucci-C-1.nd2 (series 1)	41.943	564.276	536	599	705.394	473.664	3	93
1	1	Black	46	Fucci-C-1.nd2 - Fucci-C-1.nd2 (series 1):0466-0541-0829:c:3/5 t:94/193 - Fucci-C-1.nd2 (series 1)	43.389	565.183	543	599	704.969	460.483	3	94
1	1	Black	47	Fucci-C-1.nd2 - Fucci-C-1.nd2 (series 1):0471-0541-0829:c:3/5 t:95/193 - Fucci-C-1.nd2 (series 1)	43.389	567.133	537	599	704.969	460.483	3	95
1	1	Black	48	Fucci-C-1.nd2 - Fucci-C-1.nd2 (series 1):0476-0523-0828:c:3/5 t:96/193 - Fucci-C-1.nd2 (series 1)	44.112	568.23	540	605	704.544	445.176	3	96
1	1	Black	49	Fucci-C-1.nd2 - Fucci-C-1.nd2 (series 1):0481-0514-0832:c:3/5 t:97/193 - Fucci-C-1.nd2 (series 1)	30.372	568.714	529	603	707.52	437.523	3	97
1	1	Black	50	Fucci-C-1.nd2 - Fucci-C-1.nd2 (series 1):0486-0500-0834:c:3/5 t:98/193 - Fucci-C-1.nd2 (series 1)	34.711	567.792	545	597	709.221	425.192	3	98
1	1	Black	51	Fucci-C-1.nd2 - Fucci-C-1.nd2 (series 1):0491-0491-0834:c:3/5 t:99/193 - Fucci-C-1.nd2 (series 1)	30.372	562.333	536	597	709.221	417.964	3	99
1	1	Black	52	Fucci-C-1.nd2 - Fucci-C-1.nd2 (series 1):0496-0485-0832:c:3/5 t:100/193 - Fucci-C-1.nd2 (series 1)	31.819	565.295	541	604	707.945	412.437	3	100
1	1	Black	53	Fucci-C-1.nd2 - Fucci-C-1.nd2 (series 1):0501-0473-0834:c:3/5 t:101/193 - Fucci-C-1.nd2 (series 1)	41.943	568.603	538	608	709.646	402.232	3	101
1	1	Black	54	Fucci-C-1.nd2 - Fucci-C-1.nd2 (series 1):0506-0456-0836:c:3/5 t:102/193 - Fucci-C-1.nd2 (series 1)	43.389	566.733	528	611	710.922	388.201	3	102
1	1	Black	55	Fucci-C-1.nd2 - Fucci-C-1.nd2 (series 1):0511-0433-0830:c:3/5 t:103/193 - Fucci-C-1.nd2 (series 1)	43.389	564.617	520	591	706.244	368.217	3	103
1	1	Black	56	Fucci-C-1.nd2 - Fucci-C-1.nd2 (series 1):0516-0426-0837:c:3/5 t:104/193 - Fucci-C-1.nd2 (series 1)	31.819	564.977	547	595	711.772	362.689	3	104
1	1	Black	57	Fucci-C-1.nd2 - Fucci-C-1.nd2 (series 1):0521-0420-0836:c:3/5 t:105/193 - Fucci-C-1.nd2 (series 1)	50.621	564.386	529	625	710.922	357.587	3	105
1	1	Black	58	Fucci-C-1.nd2 - Fucci-C-1.nd2 (series 1):0526-0404-0832:c:3/5 t:106/193 - Fucci-C-1.nd2 (series 1)	50.621	565.786	523	617	707.945	343.555	3	106
1	1	Black	59	Fucci-C-1.nd2 - Fucci-C-1.nd2 (series 1):0531-0398-0835:c:3/5 t:107/193 - Fucci-C-1.nd2 (series 1)	44.112	564.803	533	620	710.496	338.878	3	107
1	1	Black	60	Fucci-C-1.nd2 - Fucci-C-1.nd2 (series 1):0536-0398-0835:c:3/5 t:108/193 - Fucci-C-1.nd2 (series 1)	44.112	562.672	537	604	710.496	338.878	3	108
1	1	Black	61	Fucci-C-1.nd2 - Fucci-C-1.nd2 (series 1):0541-0375-0835:c:3/5 t:109/193 - Fucci-C-1.nd2 (series 1)	46.282	563.812	513	627	710.071	318.894	3	109
1	1	Black	62	Fucci-C-1.nd2 - Fucci-C-1.nd2 (series 1):0546-0368-0855:c:3/5 t:110/193 - Fucci-C-1.nd2 (series 1)	50.621	557.486	535	608	727.079	313.367	3	110
1	1	Black	63	Fucci-C-1.nd2 - Fucci-C-1.nd2 (series 1):0551-0368-0855:c:3/5 t:111/193 - Fucci-C-1.nd2 (series 1)	50.621	556.071	532	590	727.079	313.367	3	111
1	1	Black	64	Fucci-C-1.nd2 - Fucci-C-1.nd2 (series 1):0556-0364-0861:c:3/5 t:112/193 - Fucci-C-1.nd2 (series 1)	43.389	557.5	514	591	732.606	309.54	3	112
1	1	Black	65	Fucci-C-1.nd2 - Fucci-C-1.nd2 (series 1):0561-0364-0861:c:3/5 t:113/193 - Fucci-C-1.nd2 (series 1)	43.389	561.317	526	602	732.606	309.54	3	113
1	1	Black	66	Fucci-C-1.nd2 - Fucci-C-1.nd2 (series 1):0566-0364-0861:c:3/5 t:114/193 - Fucci-C-1.nd2 (series 1)	43.389	557.667	528	586	732.606	309.54	3	114
1	1	Black	67	Fucci-C-1.nd2 - Fucci-C-1.nd2 (series 1):0571-0364-0867:c:3/5 t:115/193 - Fucci-C-1.nd2 (series 1)	43.389	557	532	596	737.709	309.54	3	115
1	1	Black	68	Fucci-C-1.nd2 - Fucci-C-1.nd2 (series 1):0576-0364-0867:c:3/5 t:116/193 - Fucci-C-1.nd2 (series 1)	43.389	555.033	533	587	737.709	309.54	3	116
1	1	Black	69	Fucci-C-1.nd2 - Fucci-C-1.nd2 (series 1):0581-0368-0860:c:3/5 t:117/193 - Fucci-C-1.nd2 (series 1)	50.621	558.786	530	596	731.756	312.942	3	117
1	1	Black	70	Fucci-C-1.nd2 - Fucci-C-1.nd2 (series 1):0586-0371-0854:c:3/5 t:118/193 - Fucci-C-1.nd2 (series 1)	57.129	560.228	530	611	726.654	315.918	3	118
1	1	Black	71	Fucci-C-1.nd2 - Fucci-C-1.nd2 (series 1):0591-0371-0854:c:3/5 t:119/193 - Fucci-C-1.nd2 (series 1)	57.129	560.684	528	601	726.654	315.918	3	119
1	1	Black	72	Fucci-C-1.nd2 - Fucci-C-1.nd2 (series 1):0596-0371-0854:c:3/5 t:120/193 - Fucci-C-1.nd2 (series 1)	57.129	561.797	530	602	726.654	315.918	3	120
1	1	Black	73	Fucci-C-1.nd2 - Fucci-C-1.nd2 (series 1):0601-0371-0854:c:3/5 t:121/193 - Fucci-C-1.nd2 (series 1)	57.129	562.101	535	605	726.654	315.918	3	121
1	1	Black	74	Fucci-C-1.nd2 - Fucci-C-1.nd2 (series 1):0606-0371-0854:c:3/5 t:122/193 - Fucci-C-1.nd2 (series 1)	57.129	559.595	534	594	726.654	315.918	3	122
1	1	Black	75	Fucci-C-1.nd2 - Fucci-C-1.nd2 (series 1):0611-0371-0854:c:3/5 t:123/193 - Fucci-C-1.nd2 (series 1)	57.129	559.076	527	593	726.654	315.918	3	123
1	1	Black	76	Fucci-C-1.nd2 - Fucci-C-1.nd2 (series 1):0616-0371-0861:c:3/5 t:124/193 - Fucci-C-1.nd2 (series 1)	43.389	557.2	534	586	732.181	315.918	3	124
1	1	Black	77	Fucci-C-1.nd2 - Fucci-C-1.nd2 (series 1):0621-0371-0861:c:3/5 t:125/193 - Fucci-C-1.nd2 (series 1)	43.389	560.083	532	589	732.181	315.918	3	125
1	1	Black	78	Fucci-C-1.nd2 - Fucci-C-1.nd2 (series 1):0626-0366-0858:c:3/5 t:126/193 - Fucci-C-1.nd2 (series 1)	49.898	561.696	529	602	730.055	311.666	3	126
1	1	Black	79	Fucci-C-1.nd2 - Fucci-C-1.nd2 (series 1):0631-0373-0873:c:3/5 t:127/193 - Fucci-C-1.nd2 (series 1)	43.389	559.95	536	603	742.386	317.619	3	127
1	1	Black	80	Fucci-C-1.nd2 - Fucci-C-1.nd2 (series 1):0636-0381-0882:c:3/5 t:128/193 - Fucci-C-1.nd2 (series 1)	57.852	557.038	529	591	750.039	323.997	3	128
1	1	Black	81	Fucci-C-1.nd2 - Fucci-C-1.nd2 (series 1):0641-0385-0894:c:3/5 t:129/193 - Fucci-C-1.nd2 (series 1)	46.282	556.875	526	595	760.244	327.398	3	129
1	1	Black	82	Fucci-C-1.nd2 - Fucci-C-1.nd2 (series 1):0646-0390-0908:c:3/5 t:130/193 - Fucci-C-1.nd2 (series 1)	57.852	554.25	529	599	772.149	331.65	3	130
1	1	Black	83	Fucci-C-1.nd2 - Fucci-C-1.nd2 (series 1):0651-0399-0924:c:3/5 t:131/193 - Fucci-C-1.nd2 (series 1)	36.881	549.373	520	583	786.181	339.729	3	131
1	1	Black	84	Fucci-C-1.nd2 - Fucci-C-1.nd2 (series 1):0656-0413-0946:c:3/5 t:132/193 - Fucci-C-1.nd2 (series 1)	43.389	545.683	514	584	804.889	351.209	3	132
1	1	Black	85	Fucci-C-1.nd2 - Fucci-C-1.nd2 (series 1):0661-0424-0969:c:3/5 t:133/193 - Fucci-C-1.nd2 (series 1)	50.621	541.3	506	569	824.448	360.563	3	133
1	1	Black	86	Fucci-C-1.nd2 - Fucci-C-1.nd2 (series 1):0666-0428-0981:c:3/5 t:134/193 - Fucci-C-1.nd2 (series 1)	50.621	540.443	513	572	834.227	364.39	3	134
1	1	Black	87	Fucci-C-1.nd2 - Fucci-C-1.nd2 (series 1):0671-0431-0988:c:3/5 t:135/193 - Fucci-C-1.nd2 (series 1)	52.067	541.347	500	579	840.18	366.941	3	135
1	1	Black	88	Fucci-C-1.nd2 - Fucci-C-1.nd2 (series 1):0676-0435-1003:c:3/5 t:136/193 - Fucci-C-1.nd2 (series 1)	60.745	539.119	497	586	853.361	369.917	3	136
1	1	Black	89	Fucci-C-1.nd2 - Fucci-C-1.nd2 (series 1):0681-0440-1015:c:3/5 t:137/193 - Fucci-C-1.nd2 (series 1)	43.389	539.9	511	584	863.566	374.169	3	137
1	1	Black	90	Fucci-C-1.nd2 - Fucci-C-1.nd2 (series 1):0686-0440-1015:c:3/5 t:138/193 - Fucci-C-1.nd2 (series 1)	43.389	532.417	501	564	863.566	374.169	3	138
1	1	Black	91	Fucci-C-1.nd2 - Fucci-C-1.nd2 (series 1):0691-0444-1015:c:3/5 t:139/193 - Fucci-C-1.nd2 (series 1)	57.129	535.646	504	571	863.566	377.996	3	139
1	1	Black	92	Fucci-C-1.nd2 - Fucci-C-1.nd2 (series 1):0696-0445-1009:c:3/5 t:140/193 - Fucci-C-1.nd2 (series 1)	31.819	540.977	507	576	858.463	378.421	3	140
1	1	Black	93	Fucci-C-1.nd2 - Fucci-C-1.nd2 (series 1):0701-0444-1006:c:3/5 t:141/193 - Fucci-C-1.nd2 (series 1)	49.898	538.783	494	602	855.912	377.996	3	141
1	1	Black	94	Fucci-C-1.nd2 - Fucci-C-1.nd2 (series 1):0706-0443-1020:c:3/5 t:142/193 - Fucci-C-1.nd2 (series 1)	31.819	532.636	505	578	867.818	376.72	3	142
1	1	Black	95	Fucci-C-1.nd2 - Fucci-C-1.nd2 (series 1):0711-0443-1023:c:3/5 t:143/193 - Fucci-C-1.nd2 (series 1)	8.678	547.083	521	585	869.943	376.72	3	143
1	1	Black	96	Fucci-C-1.nd2 - Fucci-C-1.nd2 (series 1):0716-0427-0998:c:3/5 t:144/193 - Fucci-C-1.nd2 (series 1)	31.819	539.614	522	564	848.684	363.539	3	144
1	1	Black	97	Fucci-C-1.nd2 - Fucci-C-1.nd2 (series 1):0721-0437-1004:c:3/5 t:145/193 - Fucci-C-1.nd2 (series 1)	26.034	548.861	526	574	853.786	371.618	3	145
1	1	Blue	1	Fucci-C-1.nd2 - Fucci-C-1.nd2 (series 1):0236-0256-0876:c:4/5 t:48/193 - Fucci-C-1.nd2 (series 1)	70.869	119.204	44	370	745.362	217.698	4	48
1	1	Blue	2	Fucci-C-1.nd2 - Fucci-C-1.nd2 (series 1):0241-0255-0881:c:4/5 t:49/193 - Fucci-C-1.nd2 (series 1)	50.621	100.386	40	405	749.614	216.848	4	49
1	1	Blue	3	Fucci-C-1.nd2 - Fucci-C-1.nd2 (series 1):0246-0267-0883:c:4/5 t:50/193 - Fucci-C-1.nd2 (series 1)	50.621	83.6	39	307	750.89	227.478	4	50
1	1	Blue	4	Fucci-C-1.nd2 - Fucci-C-1.nd2 (series 1):0251-0274-0885:c:4/5 t:51/193 - Fucci-C-1.nd2 (series 1)	46.282	94.797	43	253	752.59	233.005	4	51
1	1	Blue	5	Fucci-C-1.nd2 - Fucci-C-1.nd2 (series 1):0256-0277-0881:c:4/5 t:52/193 - Fucci-C-1.nd2 (series 1)	39.05	107.222	42	334	749.189	235.982	4	52
1	1	Blue	6	Fucci-C-1.nd2 - Fucci-C-1.nd2 (series 1):0261-0283-0888:c:4/5 t:53/193 - Fucci-C-1.nd2 (series 1)	49.898	102.014	45	307	755.567	241.084	4	53
1	1	Blue	7	Fucci-C-1.nd2 - Fucci-C-1.nd2 (series 1):0266-0319-0880:c:4/5 t:54/193 - Fucci-C-1.nd2 (series 1)	26.034	125.722	42	324	748.338	271.698	4	54
1	1	Blue	8	Fucci-C-1.nd2 - Fucci-C-1.nd2 (series 1):0271-0337-0877:c:4/5 t:55/193 - Fucci-C-1.nd2 (series 1)	52.067	123.292	43	384	746.213	286.58	4	55
1	1	Blue	9	Fucci-C-1.nd2 - Fucci-C-1.nd2 (series 1):0276-0333-0884:c:4/5 t:56/193 - Fucci-C-1.nd2 (series 1)	62.191	138.291	40	376	751.74	283.603	4	56
1	1	Blue	10	Fucci-C-1.nd2 - Fucci-C-1.nd2 (series 1):0281-0328-0887:c:4/5 t:57/193 - Fucci-C-1.nd2 (series 1)	57.852	144.9	38	408	754.291	278.926	4	57
1	1	Blue	11	Fucci-C-1.nd2 - Fucci-C-1.nd2 (series 1):0286-0328-0887:c:4/5 t:58/193 - Fucci-C-1.nd2 (series 1)	57.852	162.412	46	580	754.291	278.926	4	58
1	1	Blue	12	Fucci-C-1.nd2 - Fucci-C-1.nd2 (series 1):0291-0332-0897:c:4/5 t:59/193 - Fucci-C-1.nd2 (series 1)	50.621	148.857	42	368	762.795	282.753	4	59
1	1	Blue	13	Fucci-C-1.nd2 - Fucci-C-1.nd2 (series 1):0296-0340-0891:c:4/5 t:60/193 - Fucci-C-1.nd2 (series 1)	50.621	167.271	44	463	757.693	289.556	4	60
1	1	Blue	14	Fucci-C-1.nd2 - Fucci-C-1.nd2 (series 1):0301-0347-0890:c:4/5 t:61/193 - Fucci-C-1.nd2 (series 1)	44.112	169.164	44	412	757.268	295.509	4	61
1	1	Blue	15	Fucci-C-1.nd2 - Fucci-C-1.nd2 (series 1):0306-0356-0889:c:4/5 t:62/193 - Fucci-C-1.nd2 (series 1)	34.711	151.271	48	523	756.417	302.737	4	62
1	1	Blue	16	Fucci-C-1.nd2 - Fucci-C-1.nd2 (series 1):0311-0365-0886:c:4/5 t:63/193 - Fucci-C-1.nd2 (series 1)	54.237	161.067	45	447	753.866	310.816	4	63
1	1	Blue	17	Fucci-C-1.nd2 - Fucci-C-1.nd2 (series 1):0316-0376-0878:c:4/5 t:64/193 - Fucci-C-1.nd2 (series 1)	46.282	237.844	52	636	746.638	319.745	4	64
1	1	Blue	18	Fucci-C-1.nd2 - Fucci-C-1.nd2 (series 1):0321-0380-0877:c:4/5 t:65/193 - Fucci-C-1.nd2 (series 1)	36.881	234.569	48	589	746.213	323.571	4	65
1	1	Blue	19	Fucci-C-1.nd2 - Fucci-C-1.nd2 (series 1):0326-0388-0875:c:4/5 t:66/193 - Fucci-C-1.nd2 (series 1)	43.389	239.35	51	500	744.087	330.374	4	66
1	1	Blue	20	Fucci-C-1.nd2 - Fucci-C-1.nd2 (series 1):0331-0395-0870:c:4/5 t:67/193 - Fucci-C-1.nd2 (series 1)	36.881	235.235	36	546	740.26	336.327	4	67
1	1	Blue	21	Fucci-C-1.nd2 - Fucci-C-1.nd2 (series 1):0336-0407-0867:c:4/5 t:68/193 - Fucci-C-1.nd2 (series 1)	36.881	269.941	49	606	737.709	346.532	4	68
1	1	Blue	22	Fucci-C-1.nd2 - Fucci-C-1.nd2 (series 1):0341-0419-0867:c:4/5 t:69/193 - Fucci-C-1.nd2 (series 1)	44.112	294.016	59	735	737.709	356.736	4	69
1	1	Blue	23	Fucci-C-1.nd2 - Fucci-C-1.nd2 (series 1):0351-0456-0858:c:4/5 t:71/193 - Fucci-C-1.nd2 (series 1)	41.943	338.862	50	721	730.055	387.775	4	71
1	1	Blue	24	Fucci-C-1.nd2 - Fucci-C-1.nd2 (series 1):0356-0456-0858:c:4/5 t:72/193 - Fucci-C-1.nd2 (series 1)	41.943	374.776	157	661	730.055	387.775	4	72
1	1	Blue	25	Fucci-C-1.nd2 - Fucci-C-1.nd2 (series 1):0361-0457-0855:c:4/5 t:73/193 - Fucci-C-1.nd2 (series 1)	39.05	356.222	52	832	727.079	389.051	4	73
1	1	Blue	26	Fucci-C-1.nd2 - Fucci-C-1.nd2 (series 1):0366-0464-0856:c:4/5 t:74/193 - Fucci-C-1.nd2 (series 1)	36.881	426.902	57	993	728.354	395.004	4	74
1	1	Blue	27	Fucci-C-1.nd2 - Fucci-C-1.nd2 (series 1):0371-0476-0855:c:4/5 t:75/193 - Fucci-C-1.nd2 (series 1)	49.898	382.058	107	711	727.504	405.208	4	75
1	1	Blue	28	Fucci-C-1.nd2 - Fucci-C-1.nd2 (series 1):0376-0485-0852:c:4/5 t:76/193 - Fucci-C-1.nd2 (series 1)	49.898	387.435	67	791	724.953	412.862	4	76
1	1	Blue	29	Fucci-C-1.nd2 - Fucci-C-1.nd2 (series 1):0381-0485-0852:c:4/5 t:76/193 - Fucci-C-1.nd2 (series 1)	49.898	387.435	67	791	724.953	412.862	4	76
1	1	Blue	30	Fucci-C-1.nd2 - Fucci-C-1.nd2 (series 1):0386-0493-0854:c:4/5 t:78/193 - Fucci-C-1.nd2 (series 1)	39.05	456.315	64	797	726.228	419.665	4	78
1	1	Blue	31	Fucci-C-1.nd2 - Fucci-C-1.nd2 (series 1):0391-0510-0852:c:4/5 t:79/193 - Fucci-C-1.nd2 (series 1)	44.112	538.836	271	1025	724.953	434.121	4	79
1	1	Blue	32	Fucci-C-1.nd2 - Fucci-C-1.nd2 (series 1):0396-0525-0853:c:4/5 t:80/193 - Fucci-C-1.nd2 (series 1)	46.282	475.422	130	951	725.378	446.452	4	80
1	1	Blue	33	Fucci-C-1.nd2 - Fucci-C-1.nd2 (series 1):0401-0532-0851:c:4/5 t:81/193 - Fucci-C-1.nd2 (series 1)	41.943	527.19	152	1053	724.103	452.405	4	81
1	1	Blue	34	Fucci-C-1.nd2 - Fucci-C-1.nd2 (series 1):0406-0532-0851:c:4/5 t:82/193 - Fucci-C-1.nd2 (series 1)	41.943	691.655	280	1103	724.103	452.405	4	82
1	1	Blue	35	Fucci-C-1.nd2 - Fucci-C-1.nd2 (series 1):0411-0546-0849:c:4/5 t:83/193 - Fucci-C-1.nd2 (series 1)	36.881	585.412	268	1035	722.402	464.735	4	83
1	1	Blue	36	Fucci-C-1.nd2 - Fucci-C-1.nd2 (series 1):0416-0553-0845:c:4/5 t:84/193 - Fucci-C-1.nd2 (series 1)	36.881	518.255	133	1236	719	470.688	4	84
1	1	Blue	37	Fucci-C-1.nd2 - Fucci-C-1.nd2 (series 1):0421-0553-0845:c:4/5 t:85/193 - Fucci-C-1.nd2 (series 1)	36.881	831.804	431	1243	719	470.688	4	85
1	1	Blue	38	Fucci-C-1.nd2 - Fucci-C-1.nd2 (series 1):0426-0560-0838:c:4/5 t:86/193 - Fucci-C-1.nd2 (series 1)	46.282	675.219	212	1253	712.622	476.215	4	86
1	1	Blue	39	Fucci-C-1.nd2 - Fucci-C-1.nd2 (series 1):0431-0562-0833:c:4/5 t:87/193 - Fucci-C-1.nd2 (series 1)	49.174	742.691	161	1587	708.796	477.916	4	87
1	1	Blue	40	Fucci-C-1.nd2 - Fucci-C-1.nd2 (series 1):0436-0562-0833:c:4/5 t:88/193 - Fucci-C-1.nd2 (series 1)	49.174	790.676	270	1293	708.796	477.916	4	88
1	1	Blue	41	Fucci-C-1.nd2 - Fucci-C-1.nd2 (series 1):0441-0563-0826:c:4/5 t:89/193 - Fucci-C-1.nd2 (series 1)	44.112	808.344	391	1407	702.843	479.192	4	89
1	1	Blue	42	Fucci-C-1.nd2 - Fucci-C-1.nd2 (series 1):0446-0563-0826:c:4/5 t:90/193 - Fucci-C-1.nd2 (series 1)	44.112	848.574	381	1343	702.843	479.192	4	90
1	1	Blue	43	Fucci-C-1.nd2 - Fucci-C-1.nd2 (series 1):0451-0563-0826:c:4/5 t:91/193 - Fucci-C-1.nd2 (series 1)	44.112	742.361	308	1187	702.843	479.192	4	91
1	1	Blue	44	Fucci-C-1.nd2 - Fucci-C-1.nd2 (series 1):0456-0557-0829:c:4/5 t:92/193 - Fucci-C-1.nd2 (series 1)	41.943	725.431	337	1396	705.394	473.664	4	92
1	1	Blue	45	Fucci-C-1.nd2 - Fucci-C-1.nd2 (series 1):0461-0557-0829:c:4/5 t:93/193 - Fucci-C-1.nd2 (series 1)	41.943	722.69	127	1332	705.394	473.664	4	93
1	1	Blue	46	Fucci-C-1.nd2 - Fucci-C-1.nd2 (series 1):0466-0541-0829:c:4/5 t:94/193 - Fucci-C-1.nd2 (series 1)	43.389	852.883	372	1261	704.969	460.483	4	94
1	1	Blue	47	Fucci-C-1.nd2 - Fucci-C-1.nd2 (series 1):0471-0541-0829:c:4/5 t:95/193 - Fucci-C-1.nd2 (series 1)	43.389	834.283	299	1434	704.969	460.483	4	95
1	1	Blue	48	Fucci-C-1.nd2 - Fucci-C-1.nd2 (series 1):0476-0523-0828:c:4/5 t:96/193 - Fucci-C-1.nd2 (series 1)	44.112	638.213	324	1257	704.544	445.176	4	96
1	1	Blue	49	Fucci-C-1.nd2 - Fucci-C-1.nd2 (series 1):0481-0514-0832:c:4/5 t:97/193 - Fucci-C-1.nd2 (series 1)	30.372	683.738	236	1341	707.52	437.523	4	97
1	1	Blue	50	Fucci-C-1.nd2 - Fucci-C-1.nd2 (series 1):0486-0500-0834:c:4/5 t:98/193 - Fucci-C-1.nd2 (series 1)	34.711	736.25	376	1168	709.221	425.192	4	98
1	1	Blue	51	Fucci-C-1.nd2 - Fucci-C-1.nd2 (series 1):0491-0491-0834:c:4/5 t:99/193 - Fucci-C-1.nd2 (series 1)	30.372	747.119	372	1259	709.221	417.964	4	99
1	1	Blue	52	Fucci-C-1.nd2 - Fucci-C-1.nd2 (series 1):0496-0485-0832:c:4/5 t:100/193 - Fucci-C-1.nd2 (series 1)	31.819	719.341	283	1264	707.945	412.437	4	100
1	1	Blue	53	Fucci-C-1.nd2 - Fucci-C-1.nd2 (series 1):0501-0473-0834:c:4/5 t:101/193 - Fucci-C-1.nd2 (series 1)	41.943	624.707	262	1027	709.646	402.232	4	101
1	1	Blue	54	Fucci-C-1.nd2 - Fucci-C-1.nd2 (series 1):0506-0456-0836:c:4/5 t:102/193 - Fucci-C-1.nd2 (series 1)	43.389	824.767	281	1437	710.922	388.201	4	102
1	1	Blue	55	Fucci-C-1.nd2 - Fucci-C-1.nd2 (series 1):0511-0433-0830:c:4/5 t:103/193 - Fucci-C-1.nd2 (series 1)	43.389	751.95	326	1216	706.244	368.217	4	103
1	1	Blue	56	Fucci-C-1.nd2 - Fucci-C-1.nd2 (series 1):0516-0426-0837:c:4/5 t:104/193 - Fucci-C-1.nd2 (series 1)	31.819	811.909	380	1244	711.772	362.689	4	104
1	1	Blue	57	Fucci-C-1.nd2 - Fucci-C-1.nd2 (series 1):0521-0420-0836:c:4/5 t:105/193 - Fucci-C-1.nd2 (series 1)	50.621	574.386	295	1273	710.922	357.587	4	105
1	1	Blue	58	Fucci-C-1.nd2 - Fucci-C-1.nd2 (series 1):0526-0404-0832:c:4/5 t:106/193 - Fucci-C-1.nd2 (series 1)	50.621	584.414	242	1137	707.945	343.555	4	106
1	1	Blue	59	Fucci-C-1.nd2 - Fucci-C-1.nd2 (series 1):0531-0398-0835:c:4/5 t:107/193 - Fucci-C-1.nd2 (series 1)	44.112	688.311	236	1133	710.496	338.878	4	107
1	1	Blue	60	Fucci-C-1.nd2 - Fucci-C-1.nd2 (series 1):0536-0398-0835:c:4/5 t:108/193 - Fucci-C-1.nd2 (series 1)	44.112	706.443	237	1268	710.496	338.878	4	108
1	1	Blue	61	Fucci-C-1.nd2 - Fucci-C-1.nd2 (series 1):0541-0375-0835:c:4/5 t:109/193 - Fucci-C-1.nd2 (series 1)	46.282	608.797	161	1167	710.071	318.894	4	109
1	1	Blue	62	Fucci-C-1.nd2 - Fucci-C-1.nd2 (series 1):0546-0368-0855:c:4/5 t:110/193 - Fucci-C-1.nd2 (series 1)	50.621	534.571	200	998	727.079	313.367	4	110
1	1	Blue	63	Fucci-C-1.nd2 - Fucci-C-1.nd2 (series 1):0551-0368-0855:c:4/5 t:111/193 - Fucci-C-1.nd2 (series 1)	50.621	531.043	181	915	727.079	313.367	4	111
1	1	Blue	64	Fucci-C-1.nd2 - Fucci-C-1.nd2 (series 1):0556-0364-0861:c:4/5 t:112/193 - Fucci-C-1.nd2 (series 1)	43.389	525.383	209	834	732.606	309.54	4	112
1	1	Blue	65	Fucci-C-1.nd2 - Fucci-C-1.nd2 (series 1):0561-0364-0861:c:4/5 t:113/193 - Fucci-C-1.nd2 (series 1)	43.389	458.867	87	821	732.606	309.54	4	113
1	1	Blue	66	Fucci-C-1.nd2 - Fucci-C-1.nd2 (series 1):0566-0364-0861:c:4/5 t:114/193 - Fucci-C-1.nd2 (series 1)	43.389	487.9	152	907	732.606	309.54	4	114
1	1	Blue	67	Fucci-C-1.nd2 - Fucci-C-1.nd2 (series 1):0571-0364-0867:c:4/5 t:115/193 - Fucci-C-1.nd2 (series 1)	43.389	474.4	126	827	737.709	309.54	4	115
1	1	Blue	68	Fucci-C-1.nd2 - Fucci-C-1.nd2 (series 1):0576-0364-0867:c:4/5 t:116/193 - Fucci-C-1.nd2 (series 1)	43.389	419.85	129	793	737.709	309.54	4	116
1	1	Blue	69	Fucci-C-1.nd2 - Fucci-C-1.nd2 (series 1):0581-0368-0860:c:4/5 t:117/193 - Fucci-C-1.nd2 (series 1)	50.621	392.1	102	773	731.756	312.942	4	117
1	1	Blue	70	Fucci-C-1.nd2 - Fucci-C-1.nd2 (series 1):0586-0371-0854:c:4/5 t:118/193 - Fucci-C-1.nd2 (series 1)	57.129	284.494	54	661	726.654	315.918	4	118
1	1	Blue	71	Fucci-C-1.nd2 - Fucci-C-1.nd2 (series 1):0591-0371-0854:c:4/5 t:119/193 - Fucci-C-1.nd2 (series 1)	57.129	353.835	46	853	726.654	315.918	4	119
1	1	Blue	72	Fucci-C-1.nd2 - Fucci-C-1.nd2 (series 1):0596-0371-0854:c:4/5 t:120/193 - Fucci-C-1.nd2 (series 1)	57.129	305.608	67	835	726.654	315.918	4	120
1	1	Blue	73	Fucci-C-1.nd2 - Fucci-C-1.nd2 (series 1):0601-0371-0854:c:4/5 t:121/193 - Fucci-C-1.nd2 (series 1)	57.129	221.278	65	456	726.654	315.918	4	121
1	1	Blue	74	Fucci-C-1.nd2 - Fucci-C-1.nd2 (series 1):0606-0371-0854:c:4/5 t:122/193 - Fucci-C-1.nd2 (series 1)	57.129	219.025	46	548	726.654	315.918	4	122
1	1	Blue	75	Fucci-C-1.nd2 - Fucci-C-1.nd2 (series 1):0611-0371-0854:c:4/5 t:123/193 - Fucci-C-1.nd2 (series 1)	57.129	201.608	44	623	726.654	315.918	4	123
1	1	Blue	76	Fucci-C-1.nd2 - Fucci-C-1.nd2 (series 1):0616-0371-0861:c:4/5 t:124/193 - Fucci-C-1.nd2 (series 1)	43.389	170.933	50	388	732.181	315.918	4	124
1	1	Blue	77	Fucci-C-1.nd2 - Fucci-C-1.nd2 (series 1):0621-0371-0861:c:4/5 t:125/193 - Fucci-C-1.nd2 (series 1)	43.389	154.517	43	340	732.181	315.918	4	125
1	1	Blue	78	Fucci-C-1.nd2 - Fucci-C-1.nd2 (series 1):0626-0366-0858:c:4/5 t:126/193 - Fucci-C-1.nd2 (series 1)	49.898	159.739	47	439	730.055	311.666	4	126
1	1	Blue	79	Fucci-C-1.nd2 - Fucci-C-1.nd2 (series 1):0631-0373-0873:c:4/5 t:127/193 - Fucci-C-1.nd2 (series 1)	43.389	166.183	45	509	742.386	317.619	4	127
1	1	Blue	80	Fucci-C-1.nd2 - Fucci-C-1.nd2 (series 1):0636-0381-0882:c:4/5 t:128/193 - Fucci-C-1.nd2 (series 1)	57.852	176.35	51	571	750.039	323.997	4	128
1	1	Blue	81	Fucci-C-1.nd2 - Fucci-C-1.nd2 (series 1):0641-0385-0894:c:4/5 t:129/193 - Fucci-C-1.nd2 (series 1)	46.282	160.672	44	492	760.244	327.398	4	129
1	1	Blue	82	Fucci-C-1.nd2 - Fucci-C-1.nd2 (series 1):0646-0390-0908:c:4/5 t:130/193 - Fucci-C-1.nd2 (series 1)	57.852	161.2	45	435	772.149	331.65	4	130
1	1	Blue	83	Fucci-C-1.nd2 - Fucci-C-1.nd2 (series 1):0651-0399-0924:c:4/5 t:131/193 - Fucci-C-1.nd2 (series 1)	36.881	160.49	48	406	786.181	339.729	4	131
1	1	Blue	84	Fucci-C-1.nd2 - Fucci-C-1.nd2 (series 1):0656-0413-0946:c:4/5 t:132/193 - Fucci-C-1.nd2 (series 1)	43.389	136.217	44	458	804.889	351.209	4	132
1	1	Blue	85	Fucci-C-1.nd2 - Fucci-C-1.nd2 (series 1):0661-0424-0969:c:4/5 t:133/193 - Fucci-C-1.nd2 (series 1)	50.621	178.486	42	360	824.448	360.563	4	133
1	1	Blue	86	Fucci-C-1.nd2 - Fucci-C-1.nd2 (series 1):0666-0428-0981:c:4/5 t:134/193 - Fucci-C-1.nd2 (series 1)	50.621	152.786	48	441	834.227	364.39	4	134
1	1	Blue	87	Fucci-C-1.nd2 - Fucci-C-1.nd2 (series 1):0671-0431-0988:c:4/5 t:135/193 - Fucci-C-1.nd2 (series 1)	52.067	170.417	49	538	840.18	366.941	4	135
1	1	Blue	88	Fucci-C-1.nd2 - Fucci-C-1.nd2 (series 1):0676-0435-1003:c:4/5 t:136/193 - Fucci-C-1.nd2 (series 1)	60.745	163.798	38	440	853.361	369.917	4	136
1	1	Blue	89	Fucci-C-1.nd2 - Fucci-C-1.nd2 (series 1):0681-0440-1015:c:4/5 t:137/193 - Fucci-C-1.nd2 (series 1)	43.389	170.55	41	450	863.566	374.169	4	137
1	1	Blue	90	Fucci-C-1.nd2 - Fucci-C-1.nd2 (series 1):0686-0440-1015:c:4/5 t:138/193 - Fucci-C-1.nd2 (series 1)	43.389	235.117	46	595	863.566	374.169	4	138
1	1	Blue	91	Fucci-C-1.nd2 - Fucci-C-1.nd2 (series 1):0691-0444-1015:c:4/5 t:139/193 - Fucci-C-1.nd2 (series 1)	57.129	182.696	43	505	863.566	377.996	4	139
1	1	Blue	92	Fucci-C-1.nd2 - Fucci-C-1.nd2 (series 1):0696-0445-1009:c:4/5 t:140/193 - Fucci-C-1.nd2 (series 1)	31.819	162.386	45	307	858.463	378.421	4	140
1	1	Blue	93	Fucci-C-1.nd2 - Fucci-C-1.nd2 (series 1):0701-0444-1006:c:4/5 t:141/193 - Fucci-C-1.nd2 (series 1)	49.898	204.174	50	426	855.912	377.996	4	141
1	1	Blue	94	Fucci-C-1.nd2 - Fucci-C-1.nd2 (series 1):0706-0443-1020:c:4/5 t:142/193 - Fucci-C-1.nd2 (series 1)	31.819	134.636	43	383	867.818	376.72	4	142
1	1	Blue	95	Fucci-C-1.nd2 - Fucci-C-1.nd2 (series 1):0711-0443-1023:c:4/5 t:143/193 - Fucci-C-1.nd2 (series 1)	8.678	115.167	42	219	869.943	376.72	4	143
1	1	Blue	96	Fucci-C-1.nd2 - Fucci-C-1.nd2 (series 1):0716-0427-0998:c:4/5 t:144/193 - Fucci-C-1.nd2 (series 1)	31.819	138.045	49	471	848.684	363.539	4	144
1	1	Blue	97	Fucci-C-1.nd2 - Fucci-C-1.nd2 (series 1):0721-0437-1004:c:4/5 t:145/193 - Fucci-C-1.nd2 (series 1)	26.034	172.472	48	459	853.786	371.618	4	145
1	1	Magenta	1	Fucci-C-1.nd2 - Fucci-C-1.nd2 (series 1):0236-0256-0876:c:5/5 t:48/193 - Fucci-C-1.nd2 (series 1)	70.869	152.071	55	468	745.362	217.698	5	48
1	1	Magenta	2	Fucci-C-1.nd2 - Fucci-C-1.nd2 (series 1):0241-0255-0881:c:5/5 t:49/193 - Fucci-C-1.nd2 (series 1)	50.621	208.057	54	428	749.614	216.848	5	49
1	1	Magenta	3	Fucci-C-1.nd2 - Fucci-C-1.nd2 (series 1):0246-0267-0883:c:5/5 t:50/193 - Fucci-C-1.nd2 (series 1)	50.621	234.857	71	451	750.89	227.478	5	50
1	1	Magenta	4	Fucci-C-1.nd2 - Fucci-C-1.nd2 (series 1):0251-0274-0885:c:5/5 t:51/193 - Fucci-C-1.nd2 (series 1)	46.282	241.453	124	466	752.59	233.005	5	51
1	1	Magenta	5	Fucci-C-1.nd2 - Fucci-C-1.nd2 (series 1):0256-0277-0881:c:5/5 t:52/193 - Fucci-C-1.nd2 (series 1)	39.05	217.333	62	416	749.189	235.982	5	52
1	1	Magenta	6	Fucci-C-1.nd2 - Fucci-C-1.nd2 (series 1):0261-0283-0888:c:5/5 t:53/193 - Fucci-C-1.nd2 (series 1)	49.898	248.58	116	415	755.567	241.084	5	53
1	1	Magenta	7	Fucci-C-1.nd2 - Fucci-C-1.nd2 (series 1):0266-0319-0880:c:5/5 t:54/193 - Fucci-C-1.nd2 (series 1)	26.034	258.556	156	413	748.338	271.698	5	54
1	1	Magenta	8	Fucci-C-1.nd2 - Fucci-C-1.nd2 (series 1):0271-0337-0877:c:5/5 t:55/193 - Fucci-C-1.nd2 (series 1)	52.067	265.472	89	459	746.213	286.58	5	55
1	1	Magenta	9	Fucci-C-1.nd2 - Fucci-C-1.nd2 (series 1):0276-0333-0884:c:5/5 t:56/193 - Fucci-C-1.nd2 (series 1)	62.191	259.884	101	484	751.74	283.603	5	56
1	1	Magenta	10	Fucci-C-1.nd2 - Fucci-C-1.nd2 (series 1):0281-0328-0887:c:5/5 t:57/193 - Fucci-C-1.nd2 (series 1)	57.852	270.012	140	430	754.291	278.926	5	57
1	1	Magenta	11	Fucci-C-1.nd2 - Fucci-C-1.nd2 (series 1):0286-0328-0887:c:5/5 t:58/193 - Fucci-C-1.nd2 (series 1)	57.852	236.725	104	406	754.291	278.926	5	58
1	1	Magenta	12	Fucci-C-1.nd2 - Fucci-C-1.nd2 (series 1):0291-0332-0897:c:5/5 t:59/193 - Fucci-C-1.nd2 (series 1)	50.621	236.729	100	358	762.795	282.753	5	59
1	1	Magenta	13	Fucci-C-1.nd2 - Fucci-C-1.nd2 (series 1):0296-0340-0891:c:5/5 t:60/193 - Fucci-C-1.nd2 (series 1)	50.621	257.2	137	465	757.693	289.556	5	60
1	1	Magenta	14	Fucci-C-1.nd2 - Fucci-C-1.nd2 (series 1):0301-0347-0890:c:5/5 t:61/193 - Fucci-C-1.nd2 (series 1)	44.112	276.475	143	434	757.268	295.509	5	61
1	1	Magenta	15	Fucci-C-1.nd2 - Fucci-C-1.nd2 (series 1):0306-0356-0889:c:5/5 t:62/193 - Fucci-C-1.nd2 (series 1)	34.711	237.125	98	425	756.417	302.737	5	62
1	1	Magenta	16	Fucci-C-1.nd2 - Fucci-C-1.nd2 (series 1):0311-0365-0886:c:5/5 t:63/193 - Fucci-C-1.nd2 (series 1)	54.237	218.787	56	407	753.866	310.816	5	63
1	1	Magenta	17	Fucci-C-1.nd2 - Fucci-C-1.nd2 (series 1):0316-0376-0878:c:5/5 t:64/193 - Fucci-C-1.nd2 (series 1)	46.282	295.406	161	456	746.638	319.745	5	64
1	1	Magenta	18	Fucci-C-1.nd2 - Fucci-C-1.nd2 (series 1):0321-0380-0877:c:5/5 t:65/193 - Fucci-C-1.nd2 (series 1)	36.881	297.078	121	475	746.213	323.571	5	65
1	1	Magenta	19	Fucci-C-1.nd2 - Fucci-C-1.nd2 (series 1):0326-0388-0875:c:5/5 t:66/193 - Fucci-C-1.nd2 (series 1)	43.389	294.533	162	448	744.087	330.374	5	66
1	1	Magenta	20	Fucci-C-1.nd2 - Fucci-C-1.nd2 (series 1):0331-0395-0870:c:5/5 t:67/193 - Fucci-C-1.nd2 (series 1)	36.881	296.412	114	483	740.26	336.327	5	67
1	1	Magenta	21	Fucci-C-1.nd2 - Fucci-C-1.nd2 (series 1):0336-0407-0867:c:5/5 t:68/193 - Fucci-C-1.nd2 (series 1)	36.881	328.98	173	473	737.709	346.532	5	68
1	1	Magenta	22	Fucci-C-1.nd2 - Fucci-C-1.nd2 (series 1):0341-0419-0867:c:5/5 t:69/193 - Fucci-C-1.nd2 (series 1)	44.112	292.377	141	495	737.709	356.736	5	69
1	1	Magenta	23	Fucci-C-1.nd2 - Fucci-C-1.nd2 (series 1):0351-0456-0858:c:5/5 t:71/193 - Fucci-C-1.nd2 (series 1)	41.943	276.431	96	485	730.055	387.775	5	71
1	1	Magenta	24	Fucci-C-1.nd2 - Fucci-C-1.nd2 (series 1):0356-0456-0858:c:5/5 t:72/193 - Fucci-C-1.nd2 (series 1)	41.943	295.672	162	426	730.055	387.775	5	72
1	1	Magenta	25	Fucci-C-1.nd2 - Fucci-C-1.nd2 (series 1):0361-0457-0855:c:5/5 t:73/193 - Fucci-C-1.nd2 (series 1)	39.05	327.259	155	555	727.079	389.051	5	73
1	1	Magenta	26	Fucci-C-1.nd2 - Fucci-C-1.nd2 (series 1):0366-0464-0856:c:5/5 t:74/193 - Fucci-C-1.nd2 (series 1)	36.881	389.627	171	584	728.354	395.004	5	74
1	1	Magenta	27	Fucci-C-1.nd2 - Fucci-C-1.nd2 (series 1):0371-0476-0855:c:5/5 t:75/193 - Fucci-C-1.nd2 (series 1)	49.898	343.261	150	569	727.504	405.208	5	75
1	1	Magenta	28	Fucci-C-1.nd2 - Fucci-C-1.nd2 (series 1):0376-0485-0852:c:5/5 t:76/193 - Fucci-C-1.nd2 (series 1)	49.898	309.261	152	589	724.953	412.862	5	76
1	1	Magenta	29	Fucci-C-1.nd2 - Fucci-C-1.nd2 (series 1):0381-0485-0852:c:5/5 t:76/193 - Fucci-C-1.nd2 (series 1)	49.898	309.261	152	589	724.953	412.862	5	76
1	1	Magenta	30	Fucci-C-1.nd2 - Fucci-C-1.nd2 (series 1):0386-0493-0854:c:5/5 t:78/193 - Fucci-C-1.nd2 (series 1)	39.05	370.056	219	556	726.228	419.665	5	78
1	1	Magenta	31	Fucci-C-1.nd2 - Fucci-C-1.nd2 (series 1):0391-0510-0852:c:5/5 t:79/193 - Fucci-C-1.nd2 (series 1)	44.112	368.23	178	587	724.953	434.121	5	79
1	1	Magenta	32	Fucci-C-1.nd2 - Fucci-C-1.nd2 (series 1):0396-0525-0853:c:5/5 t:80/193 - Fucci-C-1.nd2 (series 1)	46.282	369.406	196	638	725.378	446.452	5	80
1	1	Magenta	33	Fucci-C-1.nd2 - Fucci-C-1.nd2 (series 1):0401-0532-0851:c:5/5 t:81/193 - Fucci-C-1.nd2 (series 1)	41.943	372.483	248	530	724.103	452.405	5	81
1	1	Magenta	34	Fucci-C-1.nd2 - Fucci-C-1.nd2 (series 1):0406-0532-0851:c:5/5 t:82/193 - Fucci-C-1.nd2 (series 1)	41.943	426.431	255	648	724.103	452.405	5	82
1	1	Magenta	35	Fucci-C-1.nd2 - Fucci-C-1.nd2 (series 1):0411-0546-0849:c:5/5 t:83/193 - Fucci-C-1.nd2 (series 1)	36.881	396.255	253	603	722.402	464.735	5	83
1	1	Magenta	36	Fucci-C-1.nd2 - Fucci-C-1.nd2 (series 1):0416-0553-0845:c:5/5 t:84/193 - Fucci-C-1.nd2 (series 1)	36.881	358.529	181	558	719	470.688	5	84
1	1	Magenta	37	Fucci-C-1.nd2 - Fucci-C-1.nd2 (series 1):0421-0553-0845:c:5/5 t:85/193 - Fucci-C-1.nd2 (series 1)	36.881	474.765	267	732	719	470.688	5	85
1	1	Magenta	38	Fucci-C-1.nd2 - Fucci-C-1.nd2 (series 1):0426-0560-0838:c:5/5 t:86/193 - Fucci-C-1.nd2 (series 1)	46.282	390.859	117	647	712.622	476.215	5	86
1	1	Magenta	39	Fucci-C-1.nd2 - Fucci-C-1.nd2 (series 1):0431-0562-0833:c:5/5 t:87/193 - Fucci-C-1.nd2 (series 1)	49.174	428.456	167	710	708.796	477.916	5	87
1	1	Magenta	40	Fucci-C-1.nd2 - Fucci-C-1.nd2 (series 1):0436-0562-0833:c:5/5 t:88/193 - Fucci-C-1.nd2 (series 1)	49.174	449.471	249	644	708.796	477.916	5	88
1	1	Magenta	41	Fucci-C-1.nd2 - Fucci-C-1.nd2 (series 1):0441-0563-0826:c:5/5 t:89/193 - Fucci-C-1.nd2 (series 1)	44.112	421.033	275	615	702.843	479.192	5	89
1	1	Magenta	42	Fucci-C-1.nd2 - Fucci-C-1.nd2 (series 1):0446-0563-0826:c:5/5 t:90/193 - Fucci-C-1.nd2 (series 1)	44.112	423.262	237	623	702.843	479.192	5	90
1	1	Magenta	43	Fucci-C-1.nd2 - Fucci-C-1.nd2 (series 1):0451-0563-0826:c:5/5 t:91/193 - Fucci-C-1.nd2 (series 1)	44.112	410.525	202	682	702.843	479.192	5	91
1	1	Magenta	44	Fucci-C-1.nd2 - Fucci-C-1.nd2 (series 1):0456-0557-0829:c:5/5 t:92/193 - Fucci-C-1.nd2 (series 1)	41.943	441.655	243	686	705.394	473.664	5	92
1	1	Magenta	45	Fucci-C-1.nd2 - Fucci-C-1.nd2 (series 1):0461-0557-0829:c:5/5 t:93/193 - Fucci-C-1.nd2 (series 1)	41.943	379.207	175	609	705.394	473.664	5	93
1	1	Magenta	46	Fucci-C-1.nd2 - Fucci-C-1.nd2 (series 1):0466-0541-0829:c:5/5 t:94/193 - Fucci-C-1.nd2 (series 1)	43.389	447.267	285	739	704.969	460.483	5	94
1	1	Magenta	47	Fucci-C-1.nd2 - Fucci-C-1.nd2 (series 1):0471-0541-0829:c:5/5 t:95/193 - Fucci-C-1.nd2 (series 1)	43.389	430.433	226	566	704.969	460.483	5	95
1	1	Magenta	48	Fucci-C-1.nd2 - Fucci-C-1.nd2 (series 1):0476-0523-0828:c:5/5 t:96/193 - Fucci-C-1.nd2 (series 1)	44.112	356.164	176	587	704.544	445.176	5	96
1	1	Magenta	49	Fucci-C-1.nd2 - Fucci-C-1.nd2 (series 1):0481-0514-0832:c:5/5 t:97/193 - Fucci-C-1.nd2 (series 1)	30.372	385.976	220	538	707.52	437.523	5	97
1	1	Magenta	50	Fucci-C-1.nd2 - Fucci-C-1.nd2 (series 1):0486-0500-0834:c:5/5 t:98/193 - Fucci-C-1.nd2 (series 1)	34.711	426.229	258	611	709.221	425.192	5	98
1	1	Magenta	51	Fucci-C-1.nd2 - Fucci-C-1.nd2 (series 1):0491-0491-0834:c:5/5 t:99/193 - Fucci-C-1.nd2 (series 1)	30.372	402.452	250	602	709.221	417.964	5	99
1	1	Magenta	52	Fucci-C-1.nd2 - Fucci-C-1.nd2 (series 1):0496-0485-0832:c:5/5 t:100/193 - Fucci-C-1.nd2 (series 1)	31.819	377.25	227	569	707.945	412.437	5	100
1	1	Magenta	53	Fucci-C-1.nd2 - Fucci-C-1.nd2 (series 1):0501-0473-0834:c:5/5 t:101/193 - Fucci-C-1.nd2 (series 1)	41.943	343.638	197	554	709.646	402.232	5	101
1	1	Magenta	54	Fucci-C-1.nd2 - Fucci-C-1.nd2 (series 1):0506-0456-0836:c:5/5 t:102/193 - Fucci-C-1.nd2 (series 1)	43.389	413.65	265	650	710.922	388.201	5	102
1	1	Magenta	55	Fucci-C-1.nd2 - Fucci-C-1.nd2 (series 1):0511-0433-0830:c:5/5 t:103/193 - Fucci-C-1.nd2 (series 1)	43.389	398.633	179	595	706.244	368.217	5	103
1	1	Magenta	56	Fucci-C-1.nd2 - Fucci-C-1.nd2 (series 1):0516-0426-0837:c:5/5 t:104/193 - Fucci-C-1.nd2 (series 1)	31.819	408.977	222	610	711.772	362.689	5	104
1	1	Magenta	57	Fucci-C-1.nd2 - Fucci-C-1.nd2 (series 1):0521-0420-0836:c:5/5 t:105/193 - Fucci-C-1.nd2 (series 1)	50.621	355.557	195	519	710.922	357.587	5	105
1	1	Magenta	58	Fucci-C-1.nd2 - Fucci-C-1.nd2 (series 1):0526-0404-0832:c:5/5 t:106/193 - Fucci-C-1.nd2 (series 1)	50.621	348.129	240	545	707.945	343.555	5	106
1	1	Magenta	59	Fucci-C-1.nd2 - Fucci-C-1.nd2 (series 1):0531-0398-0835:c:5/5 t:107/193 - Fucci-C-1.nd2 (series 1)	44.112	401.918	242	575	710.496	338.878	5	107
1	1	Magenta	60	Fucci-C-1.nd2 - Fucci-C-1.nd2 (series 1):0536-0398-0835:c:5/5 t:108/193 - Fucci-C-1.nd2 (series 1)	44.112	428.279	247	625	710.496	338.878	5	108
1	1	Magenta	61	Fucci-C-1.nd2 - Fucci-C-1.nd2 (series 1):0541-0375-0835:c:5/5 t:109/193 - Fucci-C-1.nd2 (series 1)	46.282	368.016	176	571	710.071	318.894	5	109
1	1	Magenta	62	Fucci-C-1.nd2 - Fucci-C-1.nd2 (series 1):0546-0368-0855:c:5/5 t:110/193 - Fucci-C-1.nd2 (series 1)	50.621	351.014	204	543	727.079	313.367	5	110
1	1	Magenta	63	Fucci-C-1.nd2 - Fucci-C-1.nd2 (series 1):0551-0368-0855:c:5/5 t:111/193 - Fucci-C-1.nd2 (series 1)	50.621	380.943	183	611	727.079	313.367	5	111
1	1	Magenta	64	Fucci-C-1.nd2 - Fucci-C-1.nd2 (series 1):0556-0364-0861:c:5/5 t:112/193 - Fucci-C-1.nd2 (series 1)	43.389	407.267	218	615	732.606	309.54	5	112
1	1	Magenta	65	Fucci-C-1.nd2 - Fucci-C-1.nd2 (series 1):0561-0364-0861:c:5/5 t:113/193 - Fucci-C-1.nd2 (series 1)	43.389	350.383	199	520	732.606	309.54	5	113
1	1	Magenta	66	Fucci-C-1.nd2 - Fucci-C-1.nd2 (series 1):0566-0364-0861:c:5/5 t:114/193 - Fucci-C-1.nd2 (series 1)	43.389	363.383	174	616	732.606	309.54	5	114
1	1	Magenta	67	Fucci-C-1.nd2 - Fucci-C-1.nd2 (series 1):0571-0364-0867:c:5/5 t:115/193 - Fucci-C-1.nd2 (series 1)	43.389	379.95	194	604	737.709	309.54	5	115
1	1	Magenta	68	Fucci-C-1.nd2 - Fucci-C-1.nd2 (series 1):0576-0364-0867:c:5/5 t:116/193 - Fucci-C-1.nd2 (series 1)	43.389	347.3	205	494	737.709	309.54	5	116
1	1	Magenta	69	Fucci-C-1.nd2 - Fucci-C-1.nd2 (series 1):0581-0368-0860:c:5/5 t:117/193 - Fucci-C-1.nd2 (series 1)	50.621	398.571	206	635	731.756	312.942	5	117
1	1	Magenta	70	Fucci-C-1.nd2 - Fucci-C-1.nd2 (series 1):0586-0371-0854:c:5/5 t:118/193 - Fucci-C-1.nd2 (series 1)	57.129	340.785	136	530	726.654	315.918	5	118
1	1	Magenta	71	Fucci-C-1.nd2 - Fucci-C-1.nd2 (series 1):0591-0371-0854:c:5/5 t:119/193 - Fucci-C-1.nd2 (series 1)	57.129	425.924	208	626	726.654	315.918	5	119
1	1	Magenta	72	Fucci-C-1.nd2 - Fucci-C-1.nd2 (series 1):0596-0371-0854:c:5/5 t:120/193 - Fucci-C-1.nd2 (series 1)	57.129	394.709	156	662	726.654	315.918	5	120
1	1	Magenta	73	Fucci-C-1.nd2 - Fucci-C-1.nd2 (series 1):0601-0371-0854:c:5/5 t:121/193 - Fucci-C-1.nd2 (series 1)	57.129	382.089	214	634	726.654	315.918	5	121
1	1	Magenta	74	Fucci-C-1.nd2 - Fucci-C-1.nd2 (series 1):0606-0371-0854:c:5/5 t:122/193 - Fucci-C-1.nd2 (series 1)	57.129	415.241	227	677	726.654	315.918	5	122
1	1	Magenta	75	Fucci-C-1.nd2 - Fucci-C-1.nd2 (series 1):0611-0371-0854:c:5/5 t:123/193 - Fucci-C-1.nd2 (series 1)	57.129	375.392	150	573	726.654	315.918	5	123
1	1	Magenta	76	Fucci-C-1.nd2 - Fucci-C-1.nd2 (series 1):0616-0371-0861:c:5/5 t:124/193 - Fucci-C-1.nd2 (series 1)	43.389	358.217	206	615	732.181	315.918	5	124
1	1	Magenta	77	Fucci-C-1.nd2 - Fucci-C-1.nd2 (series 1):0621-0371-0861:c:5/5 t:125/193 - Fucci-C-1.nd2 (series 1)	43.389	340.333	153	544	732.181	315.918	5	125
1	1	Magenta	78	Fucci-C-1.nd2 - Fucci-C-1.nd2 (series 1):0626-0366-0858:c:5/5 t:126/193 - Fucci-C-1.nd2 (series 1)	49.898	323.986	198	452	730.055	311.666	5	126
1	1	Magenta	79	Fucci-C-1.nd2 - Fucci-C-1.nd2 (series 1):0631-0373-0873:c:5/5 t:127/193 - Fucci-C-1.nd2 (series 1)	43.389	320.017	149	545	742.386	317.619	5	127
1	1	Magenta	80	Fucci-C-1.nd2 - Fucci-C-1.nd2 (series 1):0636-0381-0882:c:5/5 t:128/193 - Fucci-C-1.nd2 (series 1)	57.852	439.975	218	691	750.039	323.997	5	128
1	1	Magenta	81	Fucci-C-1.nd2 - Fucci-C-1.nd2 (series 1):0641-0385-0894:c:5/5 t:129/193 - Fucci-C-1.nd2 (series 1)	46.282	444.75	264	684	760.244	327.398	5	129
1	1	Magenta	82	Fucci-C-1.nd2 - Fucci-C-1.nd2 (series 1):0646-0390-0908:c:5/5 t:130/193 - Fucci-C-1.nd2 (series 1)	57.852	420	189	693	772.149	331.65	5	130
1	1	Magenta	83	Fucci-C-1.nd2 - Fucci-C-1.nd2 (series 1):0651-0399-0924:c:5/5 t:131/193 - Fucci-C-1.nd2 (series 1)	36.881	419.118	306	563	786.181	339.729	5	131
1	1	Magenta	84	Fucci-C-1.nd2 - Fucci-C-1.nd2 (series 1):0656-0413-0946:c:5/5 t:132/193 - Fucci-C-1.nd2 (series 1)	43.389	441.8	244	622	804.889	351.209	5	132
1	1	Magenta	85	Fucci-C-1.nd2 - Fucci-C-1.nd2 (series 1):0661-0424-0969:c:5/5 t:133/193 - Fucci-C-1.nd2 (series 1)	50.621	423.814	200	656	824.448	360.563	5	133
1	1	Magenta	86	Fucci-C-1.nd2 - Fucci-C-1.nd2 (series 1):0666-0428-0981:c:5/5 t:134/193 - Fucci-C-1.nd2 (series 1)	50.621	458.486	227	735	834.227	364.39	5	134
1	1	Magenta	87	Fucci-C-1.nd2 - Fucci-C-1.nd2 (series 1):0671-0431-0988:c:5/5 t:135/193 - Fucci-C-1.nd2 (series 1)	52.067	448.792	274	653	840.18	366.941	5	135
1	1	Magenta	88	Fucci-C-1.nd2 - Fucci-C-1.nd2 (series 1):0676-0435-1003:c:5/5 t:136/193 - Fucci-C-1.nd2 (series 1)	60.745	449.071	270	696	853.361	369.917	5	136
1	1	Magenta	89	Fucci-C-1.nd2 - Fucci-C-1.nd2 (series 1):0681-0440-1015:c:5/5 t:137/193 - Fucci-C-1.nd2 (series 1)	43.389	432.35	238	694	863.566	374.169	5	137
1	1	Magenta	90	Fucci-C-1.nd2 - Fucci-C-1.nd2 (series 1):0686-0440-1015:c:5/5 t:138/193 - Fucci-C-1.nd2 (series 1)	43.389	378.917	92	575	863.566	374.169	5	138
1	1	Magenta	91	Fucci-C-1.nd2 - Fucci-C-1.nd2 (series 1):0691-0444-1015:c:5/5 t:139/193 - Fucci-C-1.nd2 (series 1)	57.129	456.127	181	678	863.566	377.996	5	139
1	1	Magenta	92	Fucci-C-1.nd2 - Fucci-C-1.nd2 (series 1):0696-0445-1009:c:5/5 t:140/193 - Fucci-C-1.nd2 (series 1)	31.819	425.841	216	720	858.463	378.421	5	140
1	1	Magenta	93	Fucci-C-1.nd2 - Fucci-C-1.nd2 (series 1):0701-0444-1006:c:5/5 t:141/193 - Fucci-C-1.nd2 (series 1)	49.898	314.304	53	607	855.912	377.996	5	141
1	1	Magenta	94	Fucci-C-1.nd2 - Fucci-C-1.nd2 (series 1):0706-0443-1020:c:5/5 t:142/193 - Fucci-C-1.nd2 (series 1)	31.819	119.205	50	360	867.818	376.72	5	142
1	1	Magenta	95	Fucci-C-1.nd2 - Fucci-C-1.nd2 (series 1):0711-0443-1023:c:5/5 t:143/193 - Fucci-C-1.nd2 (series 1)	8.678	122.75	77	201	869.943	376.72	5	143
1	1	Magenta	96	Fucci-C-1.nd2 - Fucci-C-1.nd2 (series 1):0716-0427-0998:c:5/5 t:144/193 - Fucci-C-1.nd2 (series 1)	31.819	91.545	53	164	848.684	363.539	5	144
1	1	Magenta	97	Fucci-C-1.nd2 - Fucci-C-1.nd2 (series 1):0721-0437-1004:c:5/5 t:145/193 - Fucci-C-1.nd2 (series 1)	26.034	528.778	134	768	853.786	371.618	5	145
1	2	Green	1	Fucci-C-1.nd2 - Fucci-C-1.nd2 (series 1):0551-0403-0442:c:1/5 t:111/193 - Fucci-C-1.nd2 (series 1)	57.852	103.15	46	300	375.87	342.705	1	111
1	2	Green	2	Fucci-C-1.nd2 - Fucci-C-1.nd2 (series 1):0556-0400-0449:c:1/5 t:112/193 - Fucci-C-1.nd2 (series 1)	20.248	76.786	44	152	381.823	340.154	1	112
1	2	Green	3	Fucci-C-1.nd2 - Fucci-C-1.nd2 (series 1):0561-0393-0446:c:1/5 t:113/193 - Fucci-C-1.nd2 (series 1)	26.034	79.472	41	207	379.272	334.201	1	113
1	2	Green	4	Fucci-C-1.nd2 - Fucci-C-1.nd2 (series 1):0566-0393-0446:c:1/5 t:114/193 - Fucci-C-1.nd2 (series 1)	26.034	79.306	44	192	379.272	334.201	1	114
1	2	Green	5	Fucci-C-1.nd2 - Fucci-C-1.nd2 (series 1):0571-0399-0440:c:1/5 t:115/193 - Fucci-C-1.nd2 (series 1)	34.711	85.521	46	205	374.169	339.303	1	115
1	2	Green	6	Fucci-C-1.nd2 - Fucci-C-1.nd2 (series 1):0576-0406-0435:c:1/5 t:116/193 - Fucci-C-1.nd2 (series 1)	50.621	83.414	41	156	369.917	345.681	1	116
1	2	Green	7	Fucci-C-1.nd2 - Fucci-C-1.nd2 (series 1):0581-0413-0433:c:1/5 t:117/193 - Fucci-C-1.nd2 (series 1)	50.621	84.214	42	249	368.217	351.634	1	117
1	2	Green	8	Fucci-C-1.nd2 - Fucci-C-1.nd2 (series 1):0586-0417-0432:c:1/5 t:118/193 - Fucci-C-1.nd2 (series 1)	52.067	88.25	41	219	367.791	354.61	1	118
1	2	Green	9	Fucci-C-1.nd2 - Fucci-C-1.nd2 (series 1):0591-0422-0435:c:1/5 t:119/193 - Fucci-C-1.nd2 (series 1)	43.389	89.1	39	186	370.343	358.862	1	119
1	2	Green	10	Fucci-C-1.nd2 - Fucci-C-1.nd2 (series 1):0596-0426-0442:c:1/5 t:120/193 - Fucci-C-1.nd2 (series 1)	57.129	79.785	40	207	376.295	362.689	1	120
1	2	Green	11	Fucci-C-1.nd2 - Fucci-C-1.nd2 (series 1):0601-0431-0448:c:1/5 t:121/193 - Fucci-C-1.nd2 (series 1)	40.497	87.268	36	327	380.972	366.516	1	121
1	2	Green	12	Fucci-C-1.nd2 - Fucci-C-1.nd2 (series 1):0606-0436-0449:c:1/5 t:122/193 - Fucci-C-1.nd2 (series 1)	40.497	101.393	41	249	381.823	370.768	1	122
1	2	Green	13	Fucci-C-1.nd2 - Fucci-C-1.nd2 (series 1):0611-0439-0449:c:1/5 t:123/193 - Fucci-C-1.nd2 (series 1)	41.943	91.414	41	225	381.823	373.744	1	123
1	2	Green	14	Fucci-C-1.nd2 - Fucci-C-1.nd2 (series 1):0616-0441-0447:c:1/5 t:124/193 - Fucci-C-1.nd2 (series 1)	70.869	89.551	45	243	380.122	375.445	1	124
1	2	Green	15	Fucci-C-1.nd2 - Fucci-C-1.nd2 (series 1):0621-0445-0448:c:1/5 t:125/193 - Fucci-C-1.nd2 (series 1)	37.604	96.769	41	270	380.972	378.421	1	125
1	2	Green	16	Fucci-C-1.nd2 - Fucci-C-1.nd2 (series 1):0626-0445-0448:c:1/5 t:126/193 - Fucci-C-1.nd2 (series 1)	37.604	92.942	39	259	380.972	378.421	1	126
1	2	Green	17	Fucci-C-1.nd2 - Fucci-C-1.nd2 (series 1):0631-0445-0442:c:1/5 t:127/193 - Fucci-C-1.nd2 (series 1)	63.638	98.784	44	197	376.295	378.421	1	127
1	2	Green	18	Fucci-C-1.nd2 - Fucci-C-1.nd2 (series 1):0636-0443-0438:c:1/5 t:128/193 - Fucci-C-1.nd2 (series 1)	57.852	128.75	43	273	372.468	376.72	1	128
1	2	Green	19	Fucci-C-1.nd2 - Fucci-C-1.nd2 (series 1):0641-0443-0438:c:1/5 t:129/193 - Fucci-C-1.nd2 (series 1)	57.852	119.037	47	292	372.468	376.72	1	129
1	2	Green	20	Fucci-C-1.nd2 - Fucci-C-1.nd2 (series 1):0646-0442-0429:c:1/5 t:130/193 - Fucci-C-1.nd2 (series 1)	57.852	121.225	45	380	364.815	375.87	1	130
1	2	Green	21	Fucci-C-1.nd2 - Fucci-C-1.nd2 (series 1):0651-0438-0416:c:1/5 t:131/193 - Fucci-C-1.nd2 (series 1)	40.497	151.339	46	378	353.76	372.468	1	131
1	2	Green	22	Fucci-C-1.nd2 - Fucci-C-1.nd2 (series 1):0656-0434-0407:c:1/5 t:132/193 - Fucci-C-1.nd2 (series 1)	43.389	175.1	51	407	346.532	369.067	1	132
1	2	Green	23	Fucci-C-1.nd2 - Fucci-C-1.nd2 (series 1):0661-0429-0400:c:1/5 t:133/193 - Fucci-C-1.nd2 (series 1)	60.745	186.643	47	457	340.154	364.815	1	133
1	2	Green	24	Fucci-C-1.nd2 - Fucci-C-1.nd2 (series 1):0666-0425-0395:c:1/5 t:134/193 - Fucci-C-1.nd2 (series 1)	57.852	223.787	55	511	335.902	361.413	1	134
1	2	Green	25	Fucci-C-1.nd2 - Fucci-C-1.nd2 (series 1):0671-0419-0394:c:1/5 t:135/193 - Fucci-C-1.nd2 (series 1)	60.745	329.595	91	616	335.052	356.736	1	135
1	2	Green	26	Fucci-C-1.nd2 - Fucci-C-1.nd2 (series 1):0676-0416-0391:c:1/5 t:136/193 - Fucci-C-1.nd2 (series 1)	60.745	385.202	134	795	332.5	354.185	1	136
1	2	Green	27	Fucci-C-1.nd2 - Fucci-C-1.nd2 (series 1):0681-0412-0392:c:1/5 t:137/193 - Fucci-C-1.nd2 (series 1)	46.282	458.766	76	793	333.351	350.358	1	137
1	2	Green	28	Fucci-C-1.nd2 - Fucci-C-1.nd2 (series 1):0686-0413-0392:c:1/5 t:138/193 - Fucci-C-1.nd2 (series 1)	41.943	537.879	282	941	333.351	351.634	1	138
1	2	Green	29	Fucci-C-1.nd2 - Fucci-C-1.nd2 (series 1):0691-0415-0388:c:1/5 t:139/193 - Fucci-C-1.nd2 (series 1)	31.819	797.182	394	1177	330.374	352.91	1	139
1	2	Green	30	Fucci-C-1.nd2 - Fucci-C-1.nd2 (series 1):0696-0416-0385:c:1/5 t:140/193 - Fucci-C-1.nd2 (series 1)	43.389	828.483	161	1417	327.823	353.76	1	140
1	2	Green	31	Fucci-C-1.nd2 - Fucci-C-1.nd2 (series 1):0701-0416-0385:c:1/5 t:141/193 - Fucci-C-1.nd2 (series 1)	43.389	868.467	199	1626	327.823	353.76	1	141
1	2	Green	32	Fucci-C-1.nd2 - Fucci-C-1.nd2 (series 1):0706-0415-0381:c:1/5 t:142/193 - Fucci-C-1.nd2 (series 1)	43.389	882.017	363	1391	324.422	352.91	1	142
1	2	Green	33	Fucci-C-1.nd2 - Fucci-C-1.nd2 (series 1):0711-0417-0380:c:1/5 t:143/193 - Fucci-C-1.nd2 (series 1)	37.604	810.538	454	1365	323.146	354.61	1	143
1	2	Green	34	Fucci-C-1.nd2 - Fucci-C-1.nd2 (series 1):0716-0417-0380:c:1/5 t:144/193 - Fucci-C-1.nd2 (series 1)	37.604	810.769	345	1442	323.146	354.61	1	144
1	2	Green	35	Fucci-C-1.nd2 - Fucci-C-1.nd2 (series 1):0721-0435-0400:c:1/5 t:145/193 - Fucci-C-1.nd2 (series 1)	36.881	1267.12	757	1981	340.579	370.343	1	145
1	2	Green	36	Fucci-C-1.nd2 - Fucci-C-1.nd2 (series 1):0726-0437-0410:c:1/5 t:146/193 - Fucci-C-1.nd2 (series 1)	50.621	1315.14	730	2351	348.658	372.043	1	146
1	2	Green	37	Fucci-C-1.nd2 - Fucci-C-1.nd2 (series 1):0731-0437-0416:c:1/5 t:147/193 - Fucci-C-1.nd2 (series 1)	36.881	1494.49	803	2140	354.185	372.043	1	147
1	2	Green	38	Fucci-C-1.nd2 - Fucci-C-1.nd2 (series 1):0736-0436-0420:c:1/5 t:148/193 - Fucci-C-1.nd2 (series 1)	30.372	1499.64	1085	2086	357.587	370.768	1	148
1	2	Green	39	Fucci-C-1.nd2 - Fucci-C-1.nd2 (series 1):0741-0436-0420:c:1/5 t:149/193 - Fucci-C-1.nd2 (series 1)	30.372	1476.29	919	2398	357.587	370.768	1	149
1	2	Green	40	Fucci-C-1.nd2 - Fucci-C-1.nd2 (series 1):0746-0440-0429:c:1/5 t:150/193 - Fucci-C-1.nd2 (series 1)	34.711	1835	1375	2434	364.815	374.169	1	150
1	2	Green	41	Fucci-C-1.nd2 - Fucci-C-1.nd2 (series 1):0751-0440-0429:c:1/5 t:151/193 - Fucci-C-1.nd2 (series 1)	34.711	2118.27	1324	2807	364.815	374.169	1	151
1	2	Green	42	Fucci-C-1.nd2 - Fucci-C-1.nd2 (series 1):0756-0440-0429:c:1/5 t:152/193 - Fucci-C-1.nd2 (series 1)	34.711	2286.15	1492	3148	364.815	374.169	1	152
1	2	Green	43	Fucci-C-1.nd2 - Fucci-C-1.nd2 (series 1):0761-0440-0429:c:1/5 t:153/193 - Fucci-C-1.nd2 (series 1)	34.711	2301.35	1440	2930	364.815	374.169	1	153
1	2	Green	44	Fucci-C-1.nd2 - Fucci-C-1.nd2 (series 1):0766-0440-0429:c:1/5 t:154/193 - Fucci-C-1.nd2 (series 1)	34.711	2400.06	1816	3016	364.815	374.169	1	154
1	2	Green	45	Fucci-C-1.nd2 - Fucci-C-1.nd2 (series 1):0771-0440-0437:c:1/5 t:155/193 - Fucci-C-1.nd2 (series 1)	43.389	2520.53	1428	3471	372.043	374.169	1	155
1	2	Green	46	Fucci-C-1.nd2 - Fucci-C-1.nd2 (series 1):0776-0440-0444:c:1/5 t:156/193 - Fucci-C-1.nd2 (series 1)	41.943	2779.1	1769	3791	377.996	374.169	1	156
1	2	Green	47	Fucci-C-1.nd2 - Fucci-C-1.nd2 (series 1):0781-0440-0444:c:1/5 t:157/193 - Fucci-C-1.nd2 (series 1)	41.943	2900.38	2040	3747	377.996	374.169	1	157
1	2	Green	48	Fucci-C-1.nd2 - Fucci-C-1.nd2 (series 1):0786-0440-0444:c:1/5 t:158/193 - Fucci-C-1.nd2 (series 1)	41.943	3216.07	1692	4095	377.996	374.169	1	158
1	2	Green	49	Fucci-C-1.nd2 - Fucci-C-1.nd2 (series 1):0791-0440-0444:c:1/5 t:159/193 - Fucci-C-1.nd2 (series 1)	41.943	3419.98	2797	4095	377.996	374.169	1	159
1	2	Green	50	Fucci-C-1.nd2 - Fucci-C-1.nd2 (series 1):0796-0440-0444:c:1/5 t:160/193 - Fucci-C-1.nd2 (series 1)	41.943	3343.52	2425	4095	377.996	374.169	1	160
1	2	Green	51	Fucci-C-1.nd2 - Fucci-C-1.nd2 (series 1):0801-0434-0447:c:1/5 t:161/193 - Fucci-C-1.nd2 (series 1)	44.112	3127.1	1976	4095	380.547	369.492	1	161
1	2	Green	52	Fucci-C-1.nd2 - Fucci-C-1.nd2 (series 1):0806-0420-0435:c:1/5 t:162/193 - Fucci-C-1.nd2 (series 1)	46.282	3119.77	1939	3967	369.917	357.162	1	162
1	2	Green	53	Fucci-C-1.nd2 - Fucci-C-1.nd2 (series 1):0811-0410-0415:c:1/5 t:163/193 - Fucci-C-1.nd2 (series 1)	57.852	3258.25	2147	4095	352.91	348.658	1	163
1	2	Green	54	Fucci-C-1.nd2 - Fucci-C-1.nd2 (series 1):0816-0403-0404:c:1/5 t:164/193 - Fucci-C-1.nd2 (series 1)	57.129	3256.32	2166	4095	343.981	343.13	1	164
1	2	Green	55	Fucci-C-1.nd2 - Fucci-C-1.nd2 (series 1):0821-0401-0398:c:1/5 t:165/193 - Fucci-C-1.nd2 (series 1)	57.852	3548.38	2548	4095	338.453	341.004	1	165
1	2	Green	56	Fucci-C-1.nd2 - Fucci-C-1.nd2 (series 1):0826-0397-0386:c:1/5 t:166/193 - Fucci-C-1.nd2 (series 1)	43.389	3261.53	2152	4095	328.674	337.603	1	166
1	2	Green	57	Fucci-C-1.nd2 - Fucci-C-1.nd2 (series 1):0831-0388-0367:c:1/5 t:167/193 - Fucci-C-1.nd2 (series 1)	50.621	3432.91	2565	4095	312.091	330.374	1	167
1	2	Green	58	Fucci-C-1.nd2 - Fucci-C-1.nd2 (series 1):0836-0385-0354:c:1/5 t:168/193 - Fucci-C-1.nd2 (series 1)	44.112	3103.13	2254	4095	301.461	327.823	1	168
1	2	Green	59	Fucci-C-1.nd2 - Fucci-C-1.nd2 (series 1):0841-0382-0337:c:1/5 t:169/193 - Fucci-C-1.nd2 (series 1)	50.621	3120.23	2273	4095	287.005	324.847	1	169
1	2	Green	60	Fucci-C-1.nd2 - Fucci-C-1.nd2 (series 1):0846-0378-0326:c:1/5 t:170/193 - Fucci-C-1.nd2 (series 1)	43.389	3338.35	2575	4095	277.651	321.445	1	170
1	2	Green	61	Fucci-C-1.nd2 - Fucci-C-1.nd2 (series 1):0851-0374-0313:c:1/5 t:171/193 - Fucci-C-1.nd2 (series 1)	43.389	3155.45	2329	4064	266.17	318.469	1	171
1	2	Green	62	Fucci-C-1.nd2 - Fucci-C-1.nd2 (series 1):0856-0374-0306:c:1/5 t:172/193 - Fucci-C-1.nd2 (series 1)	52.067	2932.04	1895	4095	260.643	318.044	1	172
1	2	Green	63	Fucci-C-1.nd2 - Fucci-C-1.nd2 (series 1):0861-0374-0306:c:1/5 t:173/193 - Fucci-C-1.nd2 (series 1)	52.067	3154.79	2259	4008	260.643	318.044	1	173
1	2	Green	64	Fucci-C-1.nd2 - Fucci-C-1.nd2 (series 1):0866-0374-0306:c:1/5 t:174/193 - Fucci-C-1.nd2 (series 1)	52.067	3006.24	1778	4092	260.643	318.044	1	174
1	2	Green	65	Fucci-C-1.nd2 - Fucci-C-1.nd2 (series 1):0871-0374-0306:c:1/5 t:175/193 - Fucci-C-1.nd2 (series 1)	52.067	3155.79	1972	4095	260.643	318.044	1	175
1	2	Green	66	Fucci-C-1.nd2 - Fucci-C-1.nd2 (series 1):0876-0366-0307:c:1/5 t:176/193 - Fucci-C-1.nd2 (series 1)	57.852	3111.11	2133	4095	261.068	311.241	1	176
1	2	Green	67	Fucci-C-1.nd2 - Fucci-C-1.nd2 (series 1):0881-0359-0308:c:1/5 t:177/193 - Fucci-C-1.nd2 (series 1)	44.112	3311.89	2371	4095	262.344	305.713	1	177
1	2	Green	68	Fucci-C-1.nd2 - Fucci-C-1.nd2 (series 1):0886-0359-0308:c:1/5 t:178/193 - Fucci-C-1.nd2 (series 1)	44.112	3562.93	2835	4095	262.344	305.713	1	178
1	2	Green	69	Fucci-C-1.nd2 - Fucci-C-1.nd2 (series 1):0891-0359-0308:c:1/5 t:179/193 - Fucci-C-1.nd2 (series 1)	44.112	3638.39	2657	4095	262.344	305.713	1	179
1	2	Green	70	Fucci-C-1.nd2 - Fucci-C-1.nd2 (series 1):0896-0359-0308:c:1/5 t:180/193 - Fucci-C-1.nd2 (series 1)	44.112	3407.66	2506	4095	262.344	305.713	1	180
1	2	Green	71	Fucci-C-1.nd2 - Fucci-C-1.nd2 (series 1):0901-0358-0315:c:1/5 t:181/193 - Fucci-C-1.nd2 (series 1)	50.621	3535.36	2425	4095	267.871	304.863	1	181
1	2	Green	72	Fucci-C-1.nd2 - Fucci-C-1.nd2 (series 1):0906-0358-0315:c:1/5 t:182/193 - Fucci-C-1.nd2 (series 1)	50.621	1226.17	878	1785	267.871	304.863	1	182
1	2	Green	73	Fucci-C-1.nd2 - Fucci-C-1.nd2 (series 1):0911-0370-0313:c:1/5 t:183/193 - Fucci-C-1.nd2 (series 1)	30.372	1489.57	812	1975	266.17	315.068	1	183
1	2	Green	74	Fucci-C-1.nd2 - Fucci-C-1.nd2 (series 1):0916-0377-0316:c:1/5 t:184/193 - Fucci-C-1.nd2 (series 1)	49.174	932.118	525	1442	269.147	320.595	1	184
1	2	Green	75	Fucci-C-1.nd2 - Fucci-C-1.nd2 (series 1):0921-0379-0318:c:1/5 t:185/193 - Fucci-C-1.nd2 (series 1)	20.248	210.679	50	423	270.422	322.296	1	185
1	2	Red	1	Fucci-C-1.nd2 - Fucci-C-1.nd2 (series 1):0551-0403-0442:c:2/5 t:111/193 - Fucci-C-1.nd2 (series 1)	57.852	308.188	89	880	375.87	342.705	2	111
1	2	Red	2	Fucci-C-1.nd2 - Fucci-C-1.nd2 (series 1):0556-0400-0449:c:2/5 t:112/193 - Fucci-C-1.nd2 (series 1)	20.248	238.036	74	407	381.823	340.154	2	112
1	2	Red	3	Fucci-C-1.nd2 - Fucci-C-1.nd2 (series 1):0561-0393-0446:c:2/5 t:113/193 - Fucci-C-1.nd2 (series 1)	26.034	268.361	84	598	379.272	334.201	2	113
1	2	Red	4	Fucci-C-1.nd2 - Fucci-C-1.nd2 (series 1):0566-0393-0446:c:2/5 t:114/193 - Fucci-C-1.nd2 (series 1)	26.034	243.333	47	466	379.272	334.201	2	114
1	2	Red	5	Fucci-C-1.nd2 - Fucci-C-1.nd2 (series 1):0571-0399-0440:c:2/5 t:115/193 - Fucci-C-1.nd2 (series 1)	34.711	282.854	41	554	374.169	339.303	2	115
1	2	Red	6	Fucci-C-1.nd2 - Fucci-C-1.nd2 (series 1):0576-0406-0435:c:2/5 t:116/193 - Fucci-C-1.nd2 (series 1)	50.621	327.471	64	648	369.917	345.681	2	116
1	2	Red	7	Fucci-C-1.nd2 - Fucci-C-1.nd2 (series 1):0581-0413-0433:c:2/5 t:117/193 - Fucci-C-1.nd2 (series 1)	50.621	345.543	44	767	368.217	351.634	2	117
1	2	Red	8	Fucci-C-1.nd2 - Fucci-C-1.nd2 (series 1):0586-0417-0432:c:2/5 t:118/193 - Fucci-C-1.nd2 (series 1)	52.067	395.014	123	698	367.791	354.61	2	118
1	2	Red	9	Fucci-C-1.nd2 - Fucci-C-1.nd2 (series 1):0591-0422-0435:c:2/5 t:119/193 - Fucci-C-1.nd2 (series 1)	43.389	346.633	82	620	370.343	358.862	2	119
1	2	Red	10	Fucci-C-1.nd2 - Fucci-C-1.nd2 (series 1):0596-0426-0442:c:2/5 t:120/193 - Fucci-C-1.nd2 (series 1)	57.129	318.228	51	789	376.295	362.689	2	120
1	2	Red	11	Fucci-C-1.nd2 - Fucci-C-1.nd2 (series 1):0601-0431-0448:c:2/5 t:121/193 - Fucci-C-1.nd2 (series 1)	40.497	407.357	169	742	380.972	366.516	2	121
1	2	Red	12	Fucci-C-1.nd2 - Fucci-C-1.nd2 (series 1):0606-0436-0449:c:2/5 t:122/193 - Fucci-C-1.nd2 (series 1)	40.497	395.875	94	866	381.823	370.768	2	122
1	2	Red	13	Fucci-C-1.nd2 - Fucci-C-1.nd2 (series 1):0611-0439-0449:c:2/5 t:123/193 - Fucci-C-1.nd2 (series 1)	41.943	441.121	142	841	381.823	373.744	2	123
1	2	Red	14	Fucci-C-1.nd2 - Fucci-C-1.nd2 (series 1):0616-0441-0447:c:2/5 t:124/193 - Fucci-C-1.nd2 (series 1)	70.869	413.49	104	1012	380.122	375.445	2	124
1	2	Red	15	Fucci-C-1.nd2 - Fucci-C-1.nd2 (series 1):0621-0445-0448:c:2/5 t:125/193 - Fucci-C-1.nd2 (series 1)	37.604	539.308	222	973	380.972	378.421	2	125
1	2	Red	16	Fucci-C-1.nd2 - Fucci-C-1.nd2 (series 1):0626-0445-0448:c:2/5 t:126/193 - Fucci-C-1.nd2 (series 1)	37.604	550.827	303	959	380.972	378.421	2	126
1	2	Red	17	Fucci-C-1.nd2 - Fucci-C-1.nd2 (series 1):0631-0445-0442:c:2/5 t:127/193 - Fucci-C-1.nd2 (series 1)	63.638	594.67	174	1076	376.295	378.421	2	127
1	2	Red	18	Fucci-C-1.nd2 - Fucci-C-1.nd2 (series 1):0636-0443-0438:c:2/5 t:128/193 - Fucci-C-1.nd2 (series 1)	57.852	575.725	188	965	372.468	376.72	2	128
1	2	Red	19	Fucci-C-1.nd2 - Fucci-C-1.nd2 (series 1):0641-0443-0438:c:2/5 t:129/193 - Fucci-C-1.nd2 (series 1)	57.852	579.4	111	1171	372.468	376.72	2	129
1	2	Red	20	Fucci-C-1.nd2 - Fucci-C-1.nd2 (series 1):0646-0442-0429:c:2/5 t:130/193 - Fucci-C-1.nd2 (series 1)	57.852	517.438	256	999	364.815	375.87	2	130
1	2	Red	21	Fucci-C-1.nd2 - Fucci-C-1.nd2 (series 1):0651-0438-0416:c:2/5 t:131/193 - Fucci-C-1.nd2 (series 1)	40.497	552.625	77	904	353.76	372.468	2	131
1	2	Red	22	Fucci-C-1.nd2 - Fucci-C-1.nd2 (series 1):0656-0434-0407:c:2/5 t:132/193 - Fucci-C-1.nd2 (series 1)	43.389	639.283	196	1183	346.532	369.067	2	132
1	2	Red	23	Fucci-C-1.nd2 - Fucci-C-1.nd2 (series 1):0661-0429-0400:c:2/5 t:133/193 - Fucci-C-1.nd2 (series 1)	60.745	584.44	285	1061	340.154	364.815	2	133
1	2	Red	24	Fucci-C-1.nd2 - Fucci-C-1.nd2 (series 1):0666-0425-0395:c:2/5 t:134/193 - Fucci-C-1.nd2 (series 1)	57.852	587.25	262	1145	335.902	361.413	2	134
1	2	Red	25	Fucci-C-1.nd2 - Fucci-C-1.nd2 (series 1):0671-0419-0394:c:2/5 t:135/193 - Fucci-C-1.nd2 (series 1)	60.745	587.417	255	1053	335.052	356.736	2	135
1	2	Red	26	Fucci-C-1.nd2 - Fucci-C-1.nd2 (series 1):0676-0416-0391:c:2/5 t:136/193 - Fucci-C-1.nd2 (series 1)	60.745	529.452	50	1084	332.5	354.185	2	136
1	2	Red	27	Fucci-C-1.nd2 - Fucci-C-1.nd2 (series 1):0681-0412-0392:c:2/5 t:137/193 - Fucci-C-1.nd2 (series 1)	46.282	430.953	170	795	333.351	350.358	2	137
1	2	Red	28	Fucci-C-1.nd2 - Fucci-C-1.nd2 (series 1):0686-0413-0392:c:2/5 t:138/193 - Fucci-C-1.nd2 (series 1)	41.943	415.672	149	830	333.351	351.634	2	138
1	2	Red	29	Fucci-C-1.nd2 - Fucci-C-1.nd2 (series 1):0691-0415-0388:c:2/5 t:139/193 - Fucci-C-1.nd2 (series 1)	31.819	348.568	137	750	330.374	352.91	2	139
1	2	Red	30	Fucci-C-1.nd2 - Fucci-C-1.nd2 (series 1):0696-0416-0385:c:2/5 t:140/193 - Fucci-C-1.nd2 (series 1)	43.389	271.35	82	499	327.823	353.76	2	140
1	2	Red	31	Fucci-C-1.nd2 - Fucci-C-1.nd2 (series 1):0701-0416-0385:c:2/5 t:141/193 - Fucci-C-1.nd2 (series 1)	43.389	212.517	46	439	327.823	353.76	2	141
1	2	Red	32	Fucci-C-1.nd2 - Fucci-C-1.nd2 (series 1):0706-0415-0381:c:2/5 t:142/193 - Fucci-C-1.nd2 (series 1)	43.389	225	42	511	324.422	352.91	2	142
1	2	Red	33	Fucci-C-1.nd2 - Fucci-C-1.nd2 (series 1):0711-0417-0380:c:2/5 t:143/193 - Fucci-C-1.nd2 (series 1)	37.604	241.019	82	576	323.146	354.61	2	143
1	2	Red	34	Fucci-C-1.nd2 - Fucci-C-1.nd2 (series 1):0716-0417-0380:c:2/5 t:144/193 - Fucci-C-1.nd2 (series 1)	37.604	279.115	95	671	323.146	354.61	2	144
1	2	Red	35	Fucci-C-1.nd2 - Fucci-C-1.nd2 (series 1):0721-0435-0400:c:2/5 t:145/193 - Fucci-C-1.nd2 (series 1)	36.881	236.49	49	525	340.579	370.343	2	145
1	2	Red	36	Fucci-C-1.nd2 - Fucci-C-1.nd2 (series 1):0726-0437-0410:c:2/5 t:146/193 - Fucci-C-1.nd2 (series 1)	50.621	259.1	50	736	348.658	372.043	2	146
1	2	Red	37	Fucci-C-1.nd2 - Fucci-C-1.nd2 (series 1):0731-0437-0416:c:2/5 t:147/193 - Fucci-C-1.nd2 (series 1)	36.881	214.882	48	483	354.185	372.043	2	147
1	2	Red	38	Fucci-C-1.nd2 - Fucci-C-1.nd2 (series 1):0736-0436-0420:c:2/5 t:148/193 - Fucci-C-1.nd2 (series 1)	30.372	187.667	50	399	357.587	370.768	2	148
1	2	Red	39	Fucci-C-1.nd2 - Fucci-C-1.nd2 (series 1):0741-0436-0420:c:2/5 t:149/193 - Fucci-C-1.nd2 (series 1)	30.372	218.667	58	500	357.587	370.768	2	149
1	2	Red	40	Fucci-C-1.nd2 - Fucci-C-1.nd2 (series 1):0746-0440-0429:c:2/5 t:150/193 - Fucci-C-1.nd2 (series 1)	34.711	245.396	64	637	364.815	374.169	2	150
1	2	Red	41	Fucci-C-1.nd2 - Fucci-C-1.nd2 (series 1):0751-0440-0429:c:2/5 t:151/193 - Fucci-C-1.nd2 (series 1)	34.711	239.229	48	670	364.815	374.169	2	151
1	2	Red	42	Fucci-C-1.nd2 - Fucci-C-1.nd2 (series 1):0756-0440-0429:c:2/5 t:152/193 - Fucci-C-1.nd2 (series 1)	34.711	236.25	50	594	364.815	374.169	2	152
1	2	Red	43	Fucci-C-1.nd2 - Fucci-C-1.nd2 (series 1):0761-0440-0429:c:2/5 t:153/193 - Fucci-C-1.nd2 (series 1)	34.711	224.979	44	537	364.815	374.169	2	153
1	2	Red	44	Fucci-C-1.nd2 - Fucci-C-1.nd2 (series 1):0766-0440-0429:c:2/5 t:154/193 - Fucci-C-1.nd2 (series 1)	34.711	206.458	55	418	364.815	374.169	2	154
1	2	Red	45	Fucci-C-1.nd2 - Fucci-C-1.nd2 (series 1):0771-0440-0437:c:2/5 t:155/193 - Fucci-C-1.nd2 (series 1)	43.389	262.167	98	663	372.043	374.169	2	155
1	2	Red	46	Fucci-C-1.nd2 - Fucci-C-1.nd2 (series 1):0776-0440-0444:c:2/5 t:156/193 - Fucci-C-1.nd2 (series 1)	41.943	240.259	51	523	377.996	374.169	2	156
1	2	Red	47	Fucci-C-1.nd2 - Fucci-C-1.nd2 (series 1):0781-0440-0444:c:2/5 t:157/193 - Fucci-C-1.nd2 (series 1)	41.943	285.759	88	655	377.996	374.169	2	157
1	2	Red	48	Fucci-C-1.nd2 - Fucci-C-1.nd2 (series 1):0786-0440-0444:c:2/5 t:158/193 - Fucci-C-1.nd2 (series 1)	41.943	263.466	52	561	377.996	374.169	2	158
1	2	Red	49	Fucci-C-1.nd2 - Fucci-C-1.nd2 (series 1):0791-0440-0444:c:2/5 t:159/193 - Fucci-C-1.nd2 (series 1)	41.943	245.707	46	584	377.996	374.169	2	159
1	2	Red	50	Fucci-C-1.nd2 - Fucci-C-1.nd2 (series 1):0796-0440-0444:c:2/5 t:160/193 - Fucci-C-1.nd2 (series 1)	41.943	242.879	50	517	377.996	374.169	2	160
1	2	Red	51	Fucci-C-1.nd2 - Fucci-C-1.nd2 (series 1):0801-0434-0447:c:2/5 t:161/193 - Fucci-C-1.nd2 (series 1)	44.112	271.984	50	530	380.547	369.492	2	161
1	2	Red	52	Fucci-C-1.nd2 - Fucci-C-1.nd2 (series 1):0806-0420-0435:c:2/5 t:162/193 - Fucci-C-1.nd2 (series 1)	46.282	226.328	80	466	369.917	357.162	2	162
1	2	Red	53	Fucci-C-1.nd2 - Fucci-C-1.nd2 (series 1):0811-0410-0415:c:2/5 t:163/193 - Fucci-C-1.nd2 (series 1)	57.852	247.238	48	563	352.91	348.658	2	163
1	2	Red	54	Fucci-C-1.nd2 - Fucci-C-1.nd2 (series 1):0816-0403-0404:c:2/5 t:164/193 - Fucci-C-1.nd2 (series 1)	57.129	254.342	47	485	343.981	343.13	2	164
1	2	Red	55	Fucci-C-1.nd2 - Fucci-C-1.nd2 (series 1):0821-0401-0398:c:2/5 t:165/193 - Fucci-C-1.nd2 (series 1)	57.852	218.262	50	602	338.453	341.004	2	165
1	2	Red	56	Fucci-C-1.nd2 - Fucci-C-1.nd2 (series 1):0826-0397-0386:c:2/5 t:166/193 - Fucci-C-1.nd2 (series 1)	43.389	213.367	63	513	328.674	337.603	2	166
1	2	Red	57	Fucci-C-1.nd2 - Fucci-C-1.nd2 (series 1):0831-0388-0367:c:2/5 t:167/193 - Fucci-C-1.nd2 (series 1)	50.621	234.9	47	515	312.091	330.374	2	167
1	2	Red	58	Fucci-C-1.nd2 - Fucci-C-1.nd2 (series 1):0836-0385-0354:c:2/5 t:168/193 - Fucci-C-1.nd2 (series 1)	44.112	211.459	49	402	301.461	327.823	2	168
1	2	Red	59	Fucci-C-1.nd2 - Fucci-C-1.nd2 (series 1):0841-0382-0337:c:2/5 t:169/193 - Fucci-C-1.nd2 (series 1)	50.621	210.086	48	543	287.005	324.847	2	169
1	2	Red	60	Fucci-C-1.nd2 - Fucci-C-1.nd2 (series 1):0846-0378-0326:c:2/5 t:170/193 - Fucci-C-1.nd2 (series 1)	43.389	195.067	47	481	277.651	321.445	2	170
1	2	Red	61	Fucci-C-1.nd2 - Fucci-C-1.nd2 (series 1):0851-0374-0313:c:2/5 t:171/193 - Fucci-C-1.nd2 (series 1)	43.389	186.4	49	556	266.17	318.469	2	171
1	2	Red	62	Fucci-C-1.nd2 - Fucci-C-1.nd2 (series 1):0856-0374-0306:c:2/5 t:172/193 - Fucci-C-1.nd2 (series 1)	52.067	179.403	43	489	260.643	318.044	2	172
1	2	Red	63	Fucci-C-1.nd2 - Fucci-C-1.nd2 (series 1):0861-0374-0306:c:2/5 t:173/193 - Fucci-C-1.nd2 (series 1)	52.067	154.292	50	463	260.643	318.044	2	173
1	2	Red	64	Fucci-C-1.nd2 - Fucci-C-1.nd2 (series 1):0866-0374-0306:c:2/5 t:174/193 - Fucci-C-1.nd2 (series 1)	52.067	158.917	46	433	260.643	318.044	2	174
1	2	Red	65	Fucci-C-1.nd2 - Fucci-C-1.nd2 (series 1):0871-0374-0306:c:2/5 t:175/193 - Fucci-C-1.nd2 (series 1)	52.067	183.694	49	413	260.643	318.044	2	175
1	2	Red	66	Fucci-C-1.nd2 - Fucci-C-1.nd2 (series 1):0876-0366-0307:c:2/5 t:176/193 - Fucci-C-1.nd2 (series 1)	57.852	154.175	45	456	261.068	311.241	2	176
1	2	Red	67	Fucci-C-1.nd2 - Fucci-C-1.nd2 (series 1):0881-0359-0308:c:2/5 t:177/193 - Fucci-C-1.nd2 (series 1)	44.112	164.852	47	557	262.344	305.713	2	177
1	2	Red	68	Fucci-C-1.nd2 - Fucci-C-1.nd2 (series 1):0886-0359-0308:c:2/5 t:178/193 - Fucci-C-1.nd2 (series 1)	44.112	204.246	47	683	262.344	305.713	2	178
1	2	Red	69	Fucci-C-1.nd2 - Fucci-C-1.nd2 (series 1):0891-0359-0308:c:2/5 t:179/193 - Fucci-C-1.nd2 (series 1)	44.112	178.639	45	383	262.344	305.713	2	179
1	2	Red	70	Fucci-C-1.nd2 - Fucci-C-1.nd2 (series 1):0896-0359-0308:c:2/5 t:180/193 - Fucci-C-1.nd2 (series 1)	44.112	169.115	46	410	262.344	305.713	2	180
1	2	Red	71	Fucci-C-1.nd2 - Fucci-C-1.nd2 (series 1):0901-0358-0315:c:2/5 t:181/193 - Fucci-C-1.nd2 (series 1)	50.621	150.5	43	370	267.871	304.863	2	181
1	2	Red	72	Fucci-C-1.nd2 - Fucci-C-1.nd2 (series 1):0906-0358-0315:c:2/5 t:182/193 - Fucci-C-1.nd2 (series 1)	50.621	170.714	47	395	267.871	304.863	2	182
1	2	Red	73	Fucci-C-1.nd2 - Fucci-C-1.nd2 (series 1):0911-0370-0313:c:2/5 t:183/193 - Fucci-C-1.nd2 (series 1)	30.372	149	47	381	266.17	315.068	2	183
1	2	Red	74	Fucci-C-1.nd2 - Fucci-C-1.nd2 (series 1):0916-0377-0316:c:2/5 t:184/193 - Fucci-C-1.nd2 (series 1)	49.174	173.853	44	407	269.147	320.595	2	184
1	2	Red	75	Fucci-C-1.nd2 - Fucci-C-1.nd2 (series 1):0921-0379-0318:c:2/5 t:185/193 - Fucci-C-1.nd2 (series 1)	20.248	203.786	58	392	270.422	322.296	2	185
1	2	Black	1	Fucci-C-1.nd2 - Fucci-C-1.nd2 (series 1):0551-0403-0442:c:3/5 t:111/193 - Fucci-C-1.nd2 (series 1)	57.852	583.1	548	636	375.87	342.705	3	111
1	2	Black	2	Fucci-C-1.nd2 - Fucci-C-1.nd2 (series 1):0556-0400-0449:c:3/5 t:112/193 - Fucci-C-1.nd2 (series 1)	20.248	574.75	560	591	381.823	340.154	3	112
1	2	Black	3	Fucci-C-1.nd2 - Fucci-C-1.nd2 (series 1):0561-0393-0446:c:3/5 t:113/193 - Fucci-C-1.nd2 (series 1)	26.034	570.611	540	587	379.272	334.201	3	113
1	2	Black	4	Fucci-C-1.nd2 - Fucci-C-1.nd2 (series 1):0566-0393-0446:c:3/5 t:114/193 - Fucci-C-1.nd2 (series 1)	26.034	570.556	551	603	379.272	334.201	3	114
1	2	Black	5	Fucci-C-1.nd2 - Fucci-C-1.nd2 (series 1):0571-0399-0440:c:3/5 t:115/193 - Fucci-C-1.nd2 (series 1)	34.711	569.125	546	598	374.169	339.303	3	115
1	2	Black	6	Fucci-C-1.nd2 - Fucci-C-1.nd2 (series 1):0576-0406-0435:c:3/5 t:116/193 - Fucci-C-1.nd2 (series 1)	50.621	567.971	546	598	369.917	345.681	3	116
1	2	Black	7	Fucci-C-1.nd2 - Fucci-C-1.nd2 (series 1):0581-0413-0433:c:3/5 t:117/193 - Fucci-C-1.nd2 (series 1)	50.621	567.886	547	597	368.217	351.634	3	117
1	2	Black	8	Fucci-C-1.nd2 - Fucci-C-1.nd2 (series 1):0586-0417-0432:c:3/5 t:118/193 - Fucci-C-1.nd2 (series 1)	52.067	570.125	551	600	367.791	354.61	3	118
1	2	Black	9	Fucci-C-1.nd2 - Fucci-C-1.nd2 (series 1):0591-0422-0435:c:3/5 t:119/193 - Fucci-C-1.nd2 (series 1)	43.389	570.35	552	604	370.343	358.862	3	119
1	2	Black	10	Fucci-C-1.nd2 - Fucci-C-1.nd2 (series 1):0596-0426-0442:c:3/5 t:120/193 - Fucci-C-1.nd2 (series 1)	57.129	568.595	552	598	376.295	362.689	3	120
1	2	Black	11	Fucci-C-1.nd2 - Fucci-C-1.nd2 (series 1):0601-0431-0448:c:3/5 t:121/193 - Fucci-C-1.nd2 (series 1)	40.497	569.125	545	620	380.972	366.516	3	121
1	2	Black	12	Fucci-C-1.nd2 - Fucci-C-1.nd2 (series 1):0606-0436-0449:c:3/5 t:122/193 - Fucci-C-1.nd2 (series 1)	40.497	571.554	546	604	381.823	370.768	3	122
1	2	Black	13	Fucci-C-1.nd2 - Fucci-C-1.nd2 (series 1):0611-0439-0449:c:3/5 t:123/193 - Fucci-C-1.nd2 (series 1)	41.943	568.345	540	612	381.823	373.744	3	123
1	2	Black	14	Fucci-C-1.nd2 - Fucci-C-1.nd2 (series 1):0616-0441-0447:c:3/5 t:124/193 - Fucci-C-1.nd2 (series 1)	70.869	565.939	534	597	380.122	375.445	3	124
1	2	Black	15	Fucci-C-1.nd2 - Fucci-C-1.nd2 (series 1):0621-0445-0448:c:3/5 t:125/193 - Fucci-C-1.nd2 (series 1)	37.604	569.519	541	620	380.972	378.421	3	125
1	2	Black	16	Fucci-C-1.nd2 - Fucci-C-1.nd2 (series 1):0626-0445-0448:c:3/5 t:126/193 - Fucci-C-1.nd2 (series 1)	37.604	569.25	537	600	380.972	378.421	3	126
1	2	Black	17	Fucci-C-1.nd2 - Fucci-C-1.nd2 (series 1):0631-0445-0442:c:3/5 t:127/193 - Fucci-C-1.nd2 (series 1)	63.638	570.591	537	608	376.295	378.421	3	127
1	2	Black	18	Fucci-C-1.nd2 - Fucci-C-1.nd2 (series 1):0636-0443-0438:c:3/5 t:128/193 - Fucci-C-1.nd2 (series 1)	57.852	569.112	532	616	372.468	376.72	3	128
1	2	Black	19	Fucci-C-1.nd2 - Fucci-C-1.nd2 (series 1):0641-0443-0438:c:3/5 t:129/193 - Fucci-C-1.nd2 (series 1)	57.852	568.263	532	619	372.468	376.72	3	129
1	2	Black	20	Fucci-C-1.nd2 - Fucci-C-1.nd2 (series 1):0646-0442-0429:c:3/5 t:130/193 - Fucci-C-1.nd2 (series 1)	57.852	570.075	541	603	364.815	375.87	3	130
1	2	Black	21	Fucci-C-1.nd2 - Fucci-C-1.nd2 (series 1):0651-0438-0416:c:3/5 t:131/193 - Fucci-C-1.nd2 (series 1)	40.497	564.571	529	604	353.76	372.468	3	131
1	2	Black	22	Fucci-C-1.nd2 - Fucci-C-1.nd2 (series 1):0656-0434-0407:c:3/5 t:132/193 - Fucci-C-1.nd2 (series 1)	43.389	570.233	541	606	346.532	369.067	3	132
1	2	Black	23	Fucci-C-1.nd2 - Fucci-C-1.nd2 (series 1):0661-0429-0400:c:3/5 t:133/193 - Fucci-C-1.nd2 (series 1)	60.745	568.667	536	613	340.154	364.815	3	133
1	2	Black	24	Fucci-C-1.nd2 - Fucci-C-1.nd2 (series 1):0666-0425-0395:c:3/5 t:134/193 - Fucci-C-1.nd2 (series 1)	57.852	568.675	539	597	335.902	361.413	3	134
1	2	Black	25	Fucci-C-1.nd2 - Fucci-C-1.nd2 (series 1):0671-0419-0394:c:3/5 t:135/193 - Fucci-C-1.nd2 (series 1)	60.745	569.012	534	614	335.052	356.736	3	135
1	2	Black	26	Fucci-C-1.nd2 - Fucci-C-1.nd2 (series 1):0676-0416-0391:c:3/5 t:136/193 - Fucci-C-1.nd2 (series 1)	60.745	569.262	537	608	332.5	354.185	3	136
1	2	Black	27	Fucci-C-1.nd2 - Fucci-C-1.nd2 (series 1):0681-0412-0392:c:3/5 t:137/193 - Fucci-C-1.nd2 (series 1)	46.282	574.047	542	598	333.351	350.358	3	137
1	2	Black	28	Fucci-C-1.nd2 - Fucci-C-1.nd2 (series 1):0686-0413-0392:c:3/5 t:138/193 - Fucci-C-1.nd2 (series 1)	41.943	570.466	547	597	333.351	351.634	3	138
1	2	Black	29	Fucci-C-1.nd2 - Fucci-C-1.nd2 (series 1):0691-0415-0388:c:3/5 t:139/193 - Fucci-C-1.nd2 (series 1)	31.819	569.932	536	607	330.374	352.91	3	139
1	2	Black	30	Fucci-C-1.nd2 - Fucci-C-1.nd2 (series 1):0696-0416-0385:c:3/5 t:140/193 - Fucci-C-1.nd2 (series 1)	43.389	566.65	531	591	327.823	353.76	3	140
1	2	Black	31	Fucci-C-1.nd2 - Fucci-C-1.nd2 (series 1):0701-0416-0385:c:3/5 t:141/193 - Fucci-C-1.nd2 (series 1)	43.389	561.8	536	591	327.823	353.76	3	141
1	2	Black	32	Fucci-C-1.nd2 - Fucci-C-1.nd2 (series 1):0706-0415-0381:c:3/5 t:142/193 - Fucci-C-1.nd2 (series 1)	43.389	562.5	539	588	324.422	352.91	3	142
1	2	Black	33	Fucci-C-1.nd2 - Fucci-C-1.nd2 (series 1):0711-0417-0380:c:3/5 t:143/193 - Fucci-C-1.nd2 (series 1)	37.604	573.135	551	593	323.146	354.61	3	143
1	2	Black	34	Fucci-C-1.nd2 - Fucci-C-1.nd2 (series 1):0716-0417-0380:c:3/5 t:144/193 - Fucci-C-1.nd2 (series 1)	37.604	572.038	551	600	323.146	354.61	3	144
1	2	Black	35	Fucci-C-1.nd2 - Fucci-C-1.nd2 (series 1):0721-0435-0400:c:3/5 t:145/193 - Fucci-C-1.nd2 (series 1)	36.881	564.784	554	590	340.579	370.343	3	145
1	2	Black	36	Fucci-C-1.nd2 - Fucci-C-1.nd2 (series 1):0726-0437-0410:c:3/5 t:146/193 - Fucci-C-1.nd2 (series 1)	50.621	569.486	544	613	348.658	372.043	3	146
1	2	Black	37	Fucci-C-1.nd2 - Fucci-C-1.nd2 (series 1):0731-0437-0416:c:3/5 t:147/193 - Fucci-C-1.nd2 (series 1)	36.881	570.902	552	614	354.185	372.043	3	147
1	2	Black	38	Fucci-C-1.nd2 - Fucci-C-1.nd2 (series 1):0736-0436-0420:c:3/5 t:148/193 - Fucci-C-1.nd2 (series 1)	30.372	564.714	552	592	357.587	370.768	3	148
1	2	Black	39	Fucci-C-1.nd2 - Fucci-C-1.nd2 (series 1):0741-0436-0420:c:3/5 t:149/193 - Fucci-C-1.nd2 (series 1)	30.372	568.786	549	603	357.587	370.768	3	149
1	2	Black	40	Fucci-C-1.nd2 - Fucci-C-1.nd2 (series 1):0746-0440-0429:c:3/5 t:150/193 - Fucci-C-1.nd2 (series 1)	34.711	565.021	543	621	364.815	374.169	3	150
1	2	Black	41	Fucci-C-1.nd2 - Fucci-C-1.nd2 (series 1):0751-0440-0429:c:3/5 t:151/193 - Fucci-C-1.nd2 (series 1)	34.711	567.25	547	625	364.815	374.169	3	151
1	2	Black	42	Fucci-C-1.nd2 - Fucci-C-1.nd2 (series 1):0756-0440-0429:c:3/5 t:152/193 - Fucci-C-1.nd2 (series 1)	34.711	566.125	536	618	364.815	374.169	3	152
1	2	Black	43	Fucci-C-1.nd2 - Fucci-C-1.nd2 (series 1):0761-0440-0429:c:3/5 t:153/193 - Fucci-C-1.nd2 (series 1)	34.711	568.438	549	612	364.815	374.169	3	153
1	2	Black	44	Fucci-C-1.nd2 - Fucci-C-1.nd2 (series 1):0766-0440-0429:c:3/5 t:154/193 - Fucci-C-1.nd2 (series 1)	34.711	568.896	553	594	364.815	374.169	3	154
1	2	Black	45	Fucci-C-1.nd2 - Fucci-C-1.nd2 (series 1):0771-0440-0437:c:3/5 t:155/193 - Fucci-C-1.nd2 (series 1)	43.389	566.883	552	611	372.043	374.169	3	155
1	2	Black	46	Fucci-C-1.nd2 - Fucci-C-1.nd2 (series 1):0776-0440-0444:c:3/5 t:156/193 - Fucci-C-1.nd2 (series 1)	41.943	565.759	546	589	377.996	374.169	3	156
1	2	Black	47	Fucci-C-1.nd2 - Fucci-C-1.nd2 (series 1):0781-0440-0444:c:3/5 t:157/193 - Fucci-C-1.nd2 (series 1)	41.943	568.948	544	626	377.996	374.169	3	157
1	2	Black	48	Fucci-C-1.nd2 - Fucci-C-1.nd2 (series 1):0786-0440-0444:c:3/5 t:158/193 - Fucci-C-1.nd2 (series 1)	41.943	567.655	538	607	377.996	374.169	3	158
1	2	Black	49	Fucci-C-1.nd2 - Fucci-C-1.nd2 (series 1):0791-0440-0444:c:3/5 t:159/193 - Fucci-C-1.nd2 (series 1)	41.943	566.414	543	590	377.996	374.169	3	159
1	2	Black	50	Fucci-C-1.nd2 - Fucci-C-1.nd2 (series 1):0796-0440-0444:c:3/5 t:160/193 - Fucci-C-1.nd2 (series 1)	41.943	562.793	536	602	377.996	374.169	3	160
1	2	Black	51	Fucci-C-1.nd2 - Fucci-C-1.nd2 (series 1):0801-0434-0447:c:3/5 t:161/193 - Fucci-C-1.nd2 (series 1)	44.112	565.475	548	593	380.547	369.492	3	161
1	2	Black	52	Fucci-C-1.nd2 - Fucci-C-1.nd2 (series 1):0806-0420-0435:c:3/5 t:162/193 - Fucci-C-1.nd2 (series 1)	46.282	565.578	541	587	369.917	357.162	3	162
1	2	Black	53	Fucci-C-1.nd2 - Fucci-C-1.nd2 (series 1):0811-0410-0415:c:3/5 t:163/193 - Fucci-C-1.nd2 (series 1)	57.852	566.3	543	595	352.91	348.658	3	163
1	2	Black	54	Fucci-C-1.nd2 - Fucci-C-1.nd2 (series 1):0816-0403-0404:c:3/5 t:164/193 - Fucci-C-1.nd2 (series 1)	57.129	564.747	544	599	343.981	343.13	3	164
1	2	Black	55	Fucci-C-1.nd2 - Fucci-C-1.nd2 (series 1):0821-0401-0398:c:3/5 t:165/193 - Fucci-C-1.nd2 (series 1)	57.852	568.175	539	609	338.453	341.004	3	165
1	2	Black	56	Fucci-C-1.nd2 - Fucci-C-1.nd2 (series 1):0826-0397-0386:c:3/5 t:166/193 - Fucci-C-1.nd2 (series 1)	43.389	567.767	549	600	328.674	337.603	3	166
1	2	Black	57	Fucci-C-1.nd2 - Fucci-C-1.nd2 (series 1):0831-0388-0367:c:3/5 t:167/193 - Fucci-C-1.nd2 (series 1)	50.621	559.7	538	598	312.091	330.374	3	167
1	2	Black	58	Fucci-C-1.nd2 - Fucci-C-1.nd2 (series 1):0836-0385-0354:c:3/5 t:168/193 - Fucci-C-1.nd2 (series 1)	44.112	559.148	539	597	301.461	327.823	3	168
1	2	Black	59	Fucci-C-1.nd2 - Fucci-C-1.nd2 (series 1):0841-0382-0337:c:3/5 t:169/193 - Fucci-C-1.nd2 (series 1)	50.621	559.229	535	604	287.005	324.847	3	169
1	2	Black	60	Fucci-C-1.nd2 - Fucci-C-1.nd2 (series 1):0846-0378-0326:c:3/5 t:170/193 - Fucci-C-1.nd2 (series 1)	43.389	559.033	542	600	277.651	321.445	3	170
1	2	Black	61	Fucci-C-1.nd2 - Fucci-C-1.nd2 (series 1):0851-0374-0313:c:3/5 t:171/193 - Fucci-C-1.nd2 (series 1)	43.389	554.433	536	573	266.17	318.469	3	171
1	2	Black	62	Fucci-C-1.nd2 - Fucci-C-1.nd2 (series 1):0856-0374-0306:c:3/5 t:172/193 - Fucci-C-1.nd2 (series 1)	52.067	554.764	535	583	260.643	318.044	3	172
1	2	Black	63	Fucci-C-1.nd2 - Fucci-C-1.nd2 (series 1):0861-0374-0306:c:3/5 t:173/193 - Fucci-C-1.nd2 (series 1)	52.067	554.514	533	599	260.643	318.044	3	173
1	2	Black	64	Fucci-C-1.nd2 - Fucci-C-1.nd2 (series 1):0866-0374-0306:c:3/5 t:174/193 - Fucci-C-1.nd2 (series 1)	52.067	557.333	538	577	260.643	318.044	3	174
1	2	Black	65	Fucci-C-1.nd2 - Fucci-C-1.nd2 (series 1):0871-0374-0306:c:3/5 t:175/193 - Fucci-C-1.nd2 (series 1)	52.067	556.833	539	578	260.643	318.044	3	175
1	2	Black	66	Fucci-C-1.nd2 - Fucci-C-1.nd2 (series 1):0876-0366-0307:c:3/5 t:176/193 - Fucci-C-1.nd2 (series 1)	57.852	557.513	541	584	261.068	311.241	3	176
1	2	Black	67	Fucci-C-1.nd2 - Fucci-C-1.nd2 (series 1):0881-0359-0308:c:3/5 t:177/193 - Fucci-C-1.nd2 (series 1)	44.112	555.639	537	581	262.344	305.713	3	177
1	2	Black	68	Fucci-C-1.nd2 - Fucci-C-1.nd2 (series 1):0886-0359-0308:c:3/5 t:178/193 - Fucci-C-1.nd2 (series 1)	44.112	558.197	535	584	262.344	305.713	3	178
1	2	Black	69	Fucci-C-1.nd2 - Fucci-C-1.nd2 (series 1):0891-0359-0308:c:3/5 t:179/193 - Fucci-C-1.nd2 (series 1)	44.112	555.443	540	576	262.344	305.713	3	179
1	2	Black	70	Fucci-C-1.nd2 - Fucci-C-1.nd2 (series 1):0896-0359-0308:c:3/5 t:180/193 - Fucci-C-1.nd2 (series 1)	44.112	555.607	540	573	262.344	305.713	3	180
1	2	Black	71	Fucci-C-1.nd2 - Fucci-C-1.nd2 (series 1):0901-0358-0315:c:3/5 t:181/193 - Fucci-C-1.nd2 (series 1)	50.621	555.157	541	577	267.871	304.863	3	181
1	2	Black	72	Fucci-C-1.nd2 - Fucci-C-1.nd2 (series 1):0906-0358-0315:c:3/5 t:182/193 - Fucci-C-1.nd2 (series 1)	50.621	554.443	536	573	267.871	304.863	3	182
1	2	Black	73	Fucci-C-1.nd2 - Fucci-C-1.nd2 (series 1):0911-0370-0313:c:3/5 t:183/193 - Fucci-C-1.nd2 (series 1)	30.372	562.833	537	585	266.17	315.068	3	183
1	2	Black	74	Fucci-C-1.nd2 - Fucci-C-1.nd2 (series 1):0916-0377-0316:c:3/5 t:184/193 - Fucci-C-1.nd2 (series 1)	49.174	572.338	538	605	269.147	320.595	3	184
1	2	Black	75	Fucci-C-1.nd2 - Fucci-C-1.nd2 (series 1):0921-0379-0318:c:3/5 t:185/193 - Fucci-C-1.nd2 (series 1)	20.248	573.714	554	597	270.422	322.296	3	185
1	2	Blue	1	Fucci-C-1.nd2 - Fucci-C-1.nd2 (series 1):0551-0403-0442:c:4/5 t:111/193 - Fucci-C-1.nd2 (series 1)	57.852	381.387	50	964	375.87	342.705	4	111
1	2	Blue	2	Fucci-C-1.nd2 - Fucci-C-1.nd2 (series 1):0556-0400-0449:c:4/5 t:112/193 - Fucci-C-1.nd2 (series 1)	20.248	167.964	47	540	381.823	340.154	4	112
1	2	Blue	3	Fucci-C-1.nd2 - Fucci-C-1.nd2 (series 1):0561-0393-0446:c:4/5 t:113/193 - Fucci-C-1.nd2 (series 1)	26.034	120.667	44	331	379.272	334.201	4	113
1	2	Blue	4	Fucci-C-1.nd2 - Fucci-C-1.nd2 (series 1):0566-0393-0446:c:4/5 t:114/193 - Fucci-C-1.nd2 (series 1)	26.034	156.333	50	409	379.272	334.201	4	114
1	2	Blue	5	Fucci-C-1.nd2 - Fucci-C-1.nd2 (series 1):0571-0399-0440:c:4/5 t:115/193 - Fucci-C-1.nd2 (series 1)	34.711	189.708	48	367	374.169	339.303	4	115
1	2	Blue	6	Fucci-C-1.nd2 - Fucci-C-1.nd2 (series 1):0576-0406-0435:c:4/5 t:116/193 - Fucci-C-1.nd2 (series 1)	50.621	195.814	38	497	369.917	345.681	4	116
1	2	Blue	7	Fucci-C-1.nd2 - Fucci-C-1.nd2 (series 1):0581-0413-0433:c:4/5 t:117/193 - Fucci-C-1.nd2 (series 1)	50.621	222.743	45	546	368.217	351.634	4	117
1	2	Blue	8	Fucci-C-1.nd2 - Fucci-C-1.nd2 (series 1):0586-0417-0432:c:4/5 t:118/193 - Fucci-C-1.nd2 (series 1)	52.067	198.264	47	593	367.791	354.61	4	118
1	2	Blue	9	Fucci-C-1.nd2 - Fucci-C-1.nd2 (series 1):0591-0422-0435:c:4/5 t:119/193 - Fucci-C-1.nd2 (series 1)	43.389	279.183	50	609	370.343	358.862	4	119
1	2	Blue	10	Fucci-C-1.nd2 - Fucci-C-1.nd2 (series 1):0596-0426-0442:c:4/5 t:120/193 - Fucci-C-1.nd2 (series 1)	57.129	295	54	693	376.295	362.689	4	120
1	2	Blue	11	Fucci-C-1.nd2 - Fucci-C-1.nd2 (series 1):0601-0431-0448:c:4/5 t:121/193 - Fucci-C-1.nd2 (series 1)	40.497	317.357	75	765	380.972	366.516	4	121
1	2	Blue	12	Fucci-C-1.nd2 - Fucci-C-1.nd2 (series 1):0606-0436-0449:c:4/5 t:122/193 - Fucci-C-1.nd2 (series 1)	40.497	420.196	185	874	381.823	370.768	4	122
1	2	Blue	13	Fucci-C-1.nd2 - Fucci-C-1.nd2 (series 1):0611-0439-0449:c:4/5 t:123/193 - Fucci-C-1.nd2 (series 1)	41.943	433.672	176	795	381.823	373.744	4	123
1	2	Blue	14	Fucci-C-1.nd2 - Fucci-C-1.nd2 (series 1):0616-0441-0447:c:4/5 t:124/193 - Fucci-C-1.nd2 (series 1)	70.869	387.551	134	720	380.122	375.445	4	124
1	2	Blue	15	Fucci-C-1.nd2 - Fucci-C-1.nd2 (series 1):0621-0445-0448:c:4/5 t:125/193 - Fucci-C-1.nd2 (series 1)	37.604	532.077	205	1134	380.972	378.421	4	125
1	2	Blue	16	Fucci-C-1.nd2 - Fucci-C-1.nd2 (series 1):0626-0445-0448:c:4/5 t:126/193 - Fucci-C-1.nd2 (series 1)	37.604	515.077	107	897	380.972	378.421	4	126
1	2	Blue	17	Fucci-C-1.nd2 - Fucci-C-1.nd2 (series 1):0631-0445-0442:c:4/5 t:127/193 - Fucci-C-1.nd2 (series 1)	63.638	520.432	105	1140	376.295	378.421	4	127
1	2	Blue	18	Fucci-C-1.nd2 - Fucci-C-1.nd2 (series 1):0636-0443-0438:c:4/5 t:128/193 - Fucci-C-1.nd2 (series 1)	57.852	582.337	272	1120	372.468	376.72	4	128
1	2	Blue	19	Fucci-C-1.nd2 - Fucci-C-1.nd2 (series 1):0641-0443-0438:c:4/5 t:129/193 - Fucci-C-1.nd2 (series 1)	57.852	636.837	238	1003	372.468	376.72	4	129
1	2	Blue	20	Fucci-C-1.nd2 - Fucci-C-1.nd2 (series 1):0646-0442-0429:c:4/5 t:130/193 - Fucci-C-1.nd2 (series 1)	57.852	633.325	254	1119	364.815	375.87	4	130
1	2	Blue	21	Fucci-C-1.nd2 - Fucci-C-1.nd2 (series 1):0651-0438-0416:c:4/5 t:131/193 - Fucci-C-1.nd2 (series 1)	40.497	588.179	286	1092	353.76	372.468	4	131
1	2	Blue	22	Fucci-C-1.nd2 - Fucci-C-1.nd2 (series 1):0656-0434-0407:c:4/5 t:132/193 - Fucci-C-1.nd2 (series 1)	43.389	672.2	225	1235	346.532	369.067	4	132
1	2	Blue	23	Fucci-C-1.nd2 - Fucci-C-1.nd2 (series 1):0661-0429-0400:c:4/5 t:133/193 - Fucci-C-1.nd2 (series 1)	60.745	657.369	183	1190	340.154	364.815	4	133
1	2	Blue	24	Fucci-C-1.nd2 - Fucci-C-1.nd2 (series 1):0666-0425-0395:c:4/5 t:134/193 - Fucci-C-1.nd2 (series 1)	57.852	652.612	197	1121	335.902	361.413	4	134
1	2	Blue	25	Fucci-C-1.nd2 - Fucci-C-1.nd2 (series 1):0671-0419-0394:c:4/5 t:135/193 - Fucci-C-1.nd2 (series 1)	60.745	698.405	312	1274	335.052	356.736	4	135
1	2	Blue	26	Fucci-C-1.nd2 - Fucci-C-1.nd2 (series 1):0676-0416-0391:c:4/5 t:136/193 - Fucci-C-1.nd2 (series 1)	60.745	735.119	300	1276	332.5	354.185	4	136
1	2	Blue	27	Fucci-C-1.nd2 - Fucci-C-1.nd2 (series 1):0681-0412-0392:c:4/5 t:137/193 - Fucci-C-1.nd2 (series 1)	46.282	661.672	226	1191	333.351	350.358	4	137
1	2	Blue	28	Fucci-C-1.nd2 - Fucci-C-1.nd2 (series 1):0686-0413-0392:c:4/5 t:138/193 - Fucci-C-1.nd2 (series 1)	41.943	669.086	260	1222	333.351	351.634	4	138
1	2	Blue	29	Fucci-C-1.nd2 - Fucci-C-1.nd2 (series 1):0691-0415-0388:c:4/5 t:139/193 - Fucci-C-1.nd2 (series 1)	31.819	805.886	425	1750	330.374	352.91	4	139
1	2	Blue	30	Fucci-C-1.nd2 - Fucci-C-1.nd2 (series 1):0696-0416-0385:c:4/5 t:140/193 - Fucci-C-1.nd2 (series 1)	43.389	685.617	159	1267	327.823	353.76	4	140
1	2	Blue	31	Fucci-C-1.nd2 - Fucci-C-1.nd2 (series 1):0701-0416-0385:c:4/5 t:141/193 - Fucci-C-1.nd2 (series 1)	43.389	742.6	279	1349	327.823	353.76	4	141
1	2	Blue	32	Fucci-C-1.nd2 - Fucci-C-1.nd2 (series 1):0706-0415-0381:c:4/5 t:142/193 - Fucci-C-1.nd2 (series 1)	43.389	681.433	241	1238	324.422	352.91	4	142
1	2	Blue	33	Fucci-C-1.nd2 - Fucci-C-1.nd2 (series 1):0711-0417-0380:c:4/5 t:143/193 - Fucci-C-1.nd2 (series 1)	37.604	601.462	234	1104	323.146	354.61	4	143
1	2	Blue	34	Fucci-C-1.nd2 - Fucci-C-1.nd2 (series 1):0716-0417-0380:c:4/5 t:144/193 - Fucci-C-1.nd2 (series 1)	37.604	501.212	186	971	323.146	354.61	4	144
1	2	Blue	35	Fucci-C-1.nd2 - Fucci-C-1.nd2 (series 1):0721-0435-0400:c:4/5 t:145/193 - Fucci-C-1.nd2 (series 1)	36.881	807.412	406	1425	340.579	370.343	4	145
1	2	Blue	36	Fucci-C-1.nd2 - Fucci-C-1.nd2 (series 1):0726-0437-0410:c:4/5 t:146/193 - Fucci-C-1.nd2 (series 1)	50.621	782.057	362	1292	348.658	372.043	4	146
1	2	Blue	37	Fucci-C-1.nd2 - Fucci-C-1.nd2 (series 1):0731-0437-0416:c:4/5 t:147/193 - Fucci-C-1.nd2 (series 1)	36.881	810.922	321	1227	354.185	372.043	4	147
1	2	Blue	38	Fucci-C-1.nd2 - Fucci-C-1.nd2 (series 1):0736-0436-0420:c:4/5 t:148/193 - Fucci-C-1.nd2 (series 1)	30.372	689.571	349	1188	357.587	370.768	4	148
1	2	Blue	39	Fucci-C-1.nd2 - Fucci-C-1.nd2 (series 1):0741-0436-0420:c:4/5 t:149/193 - Fucci-C-1.nd2 (series 1)	30.372	748.929	432	1276	357.587	370.768	4	149
1	2	Blue	40	Fucci-C-1.nd2 - Fucci-C-1.nd2 (series 1):0746-0440-0429:c:4/5 t:150/193 - Fucci-C-1.nd2 (series 1)	34.711	793.625	244	1245	364.815	374.169	4	150
1	2	Blue	41	Fucci-C-1.nd2 - Fucci-C-1.nd2 (series 1):0751-0440-0429:c:4/5 t:151/193 - Fucci-C-1.nd2 (series 1)	34.711	807.938	344	1378	364.815	374.169	4	151
1	2	Blue	42	Fucci-C-1.nd2 - Fucci-C-1.nd2 (series 1):0756-0440-0429:c:4/5 t:152/193 - Fucci-C-1.nd2 (series 1)	34.711	947.979	551	1352	364.815	374.169	4	152
1	2	Blue	43	Fucci-C-1.nd2 - Fucci-C-1.nd2 (series 1):0761-0440-0429:c:4/5 t:153/193 - Fucci-C-1.nd2 (series 1)	34.711	828.479	283	1398	364.815	374.169	4	153
1	2	Blue	44	Fucci-C-1.nd2 - Fucci-C-1.nd2 (series 1):0766-0440-0429:c:4/5 t:154/193 - Fucci-C-1.nd2 (series 1)	34.711	807.104	466	1258	364.815	374.169	4	154
1	2	Blue	45	Fucci-C-1.nd2 - Fucci-C-1.nd2 (series 1):0771-0440-0437:c:4/5 t:155/193 - Fucci-C-1.nd2 (series 1)	43.389	874.4	262	1356	372.043	374.169	4	155
1	2	Blue	46	Fucci-C-1.nd2 - Fucci-C-1.nd2 (series 1):0776-0440-0444:c:4/5 t:156/193 - Fucci-C-1.nd2 (series 1)	41.943	836.672	381	1317	377.996	374.169	4	156
1	2	Blue	47	Fucci-C-1.nd2 - Fucci-C-1.nd2 (series 1):0781-0440-0444:c:4/5 t:157/193 - Fucci-C-1.nd2 (series 1)	41.943	697.207	185	1254	377.996	374.169	4	157
1	2	Blue	48	Fucci-C-1.nd2 - Fucci-C-1.nd2 (series 1):0786-0440-0444:c:4/5 t:158/193 - Fucci-C-1.nd2 (series 1)	41.943	721.138	177	1473	377.996	374.169	4	158
1	2	Blue	49	Fucci-C-1.nd2 - Fucci-C-1.nd2 (series 1):0791-0440-0444:c:4/5 t:159/193 - Fucci-C-1.nd2 (series 1)	41.943	877.379	301	1583	377.996	374.169	4	159
1	2	Blue	50	Fucci-C-1.nd2 - Fucci-C-1.nd2 (series 1):0796-0440-0444:c:4/5 t:160/193 - Fucci-C-1.nd2 (series 1)	41.943	815.052	329	1278	377.996	374.169	4	160
1	2	Blue	51	Fucci-C-1.nd2 - Fucci-C-1.nd2 (series 1):0801-0434-0447:c:4/5 t:161/193 - Fucci-C-1.nd2 (series 1)	44.112	702.459	272	1376	380.547	369.492	4	161
1	2	Blue	52	Fucci-C-1.nd2 - Fucci-C-1.nd2 (series 1):0806-0420-0435:c:4/5 t:162/193 - Fucci-C-1.nd2 (series 1)	46.282	594.406	69	1244	369.917	357.162	4	162
1	2	Blue	53	Fucci-C-1.nd2 - Fucci-C-1.nd2 (series 1):0811-0410-0415:c:4/5 t:163/193 - Fucci-C-1.nd2 (series 1)	57.852	656.362	255	1282	352.91	348.658	4	163
1	2	Blue	54	Fucci-C-1.nd2 - Fucci-C-1.nd2 (series 1):0816-0403-0404:c:4/5 t:164/193 - Fucci-C-1.nd2 (series 1)	57.129	553.013	128	1323	343.981	343.13	4	164
1	2	Blue	55	Fucci-C-1.nd2 - Fucci-C-1.nd2 (series 1):0821-0401-0398:c:4/5 t:165/193 - Fucci-C-1.nd2 (series 1)	57.852	575.938	172	1443	338.453	341.004	4	165
1	2	Blue	56	Fucci-C-1.nd2 - Fucci-C-1.nd2 (series 1):0826-0397-0386:c:4/5 t:166/193 - Fucci-C-1.nd2 (series 1)	43.389	455.283	85	820	328.674	337.603	4	166
1	2	Blue	57	Fucci-C-1.nd2 - Fucci-C-1.nd2 (series 1):0831-0388-0367:c:4/5 t:167/193 - Fucci-C-1.nd2 (series 1)	50.621	371.657	97	960	312.091	330.374	4	167
1	2	Blue	58	Fucci-C-1.nd2 - Fucci-C-1.nd2 (series 1):0836-0385-0354:c:4/5 t:168/193 - Fucci-C-1.nd2 (series 1)	44.112	304.738	97	613	301.461	327.823	4	168
1	2	Blue	59	Fucci-C-1.nd2 - Fucci-C-1.nd2 (series 1):0841-0382-0337:c:4/5 t:169/193 - Fucci-C-1.nd2 (series 1)	50.621	242.257	51	457	287.005	324.847	4	169
1	2	Blue	60	Fucci-C-1.nd2 - Fucci-C-1.nd2 (series 1):0846-0378-0326:c:4/5 t:170/193 - Fucci-C-1.nd2 (series 1)	43.389	216.717	50	417	277.651	321.445	4	170
1	2	Blue	61	Fucci-C-1.nd2 - Fucci-C-1.nd2 (series 1):0851-0374-0313:c:4/5 t:171/193 - Fucci-C-1.nd2 (series 1)	43.389	162.8	41	347	266.17	318.469	4	171
1	2	Blue	62	Fucci-C-1.nd2 - Fucci-C-1.nd2 (series 1):0856-0374-0306:c:4/5 t:172/193 - Fucci-C-1.nd2 (series 1)	52.067	135.5	36	370	260.643	318.044	4	172
1	2	Blue	63	Fucci-C-1.nd2 - Fucci-C-1.nd2 (series 1):0861-0374-0306:c:4/5 t:173/193 - Fucci-C-1.nd2 (series 1)	52.067	132.764	44	325	260.643	318.044	4	173
1	2	Blue	64	Fucci-C-1.nd2 - Fucci-C-1.nd2 (series 1):0866-0374-0306:c:4/5 t:174/193 - Fucci-C-1.nd2 (series 1)	52.067	123.319	36	293	260.643	318.044	4	174
1	2	Blue	65	Fucci-C-1.nd2 - Fucci-C-1.nd2 (series 1):0871-0374-0306:c:4/5 t:175/193 - Fucci-C-1.nd2 (series 1)	52.067	134.097	44	233	260.643	318.044	4	175
1	2	Blue	66	Fucci-C-1.nd2 - Fucci-C-1.nd2 (series 1):0876-0366-0307:c:4/5 t:176/193 - Fucci-C-1.nd2 (series 1)	57.852	148.613	46	410	261.068	311.241	4	176
1	2	Blue	67	Fucci-C-1.nd2 - Fucci-C-1.nd2 (series 1):0881-0359-0308:c:4/5 t:177/193 - Fucci-C-1.nd2 (series 1)	44.112	126.148	41	380	262.344	305.713	4	177
1	2	Blue	68	Fucci-C-1.nd2 - Fucci-C-1.nd2 (series 1):0886-0359-0308:c:4/5 t:178/193 - Fucci-C-1.nd2 (series 1)	44.112	147.18	40	439	262.344	305.713	4	178
1	2	Blue	69	Fucci-C-1.nd2 - Fucci-C-1.nd2 (series 1):0891-0359-0308:c:4/5 t:179/193 - Fucci-C-1.nd2 (series 1)	44.112	143.557	43	560	262.344	305.713	4	179
1	2	Blue	70	Fucci-C-1.nd2 - Fucci-C-1.nd2 (series 1):0896-0359-0308:c:4/5 t:180/193 - Fucci-C-1.nd2 (series 1)	44.112	133.787	44	400	262.344	305.713	4	180
1	2	Blue	71	Fucci-C-1.nd2 - Fucci-C-1.nd2 (series 1):0901-0358-0315:c:4/5 t:181/193 - Fucci-C-1.nd2 (series 1)	50.621	160.729	40	327	267.871	304.863	4	181
1	2	Blue	72	Fucci-C-1.nd2 - Fucci-C-1.nd2 (series 1):0906-0358-0315:c:4/5 t:182/193 - Fucci-C-1.nd2 (series 1)	50.621	125.7	40	296	267.871	304.863	4	182
1	2	Blue	73	Fucci-C-1.nd2 - Fucci-C-1.nd2 (series 1):0911-0370-0313:c:4/5 t:183/193 - Fucci-C-1.nd2 (series 1)	30.372	114.643	39	305	266.17	315.068	4	183
1	2	Blue	74	Fucci-C-1.nd2 - Fucci-C-1.nd2 (series 1):0916-0377-0316:c:4/5 t:184/193 - Fucci-C-1.nd2 (series 1)	49.174	133.809	47	348	269.147	320.595	4	184
1	2	Blue	75	Fucci-C-1.nd2 - Fucci-C-1.nd2 (series 1):0921-0379-0318:c:4/5 t:185/193 - Fucci-C-1.nd2 (series 1)	20.248	109.893	47	195	270.422	322.296	4	185
1	2	Magenta	1	Fucci-C-1.nd2 - Fucci-C-1.nd2 (series 1):0551-0403-0442:c:5/5 t:111/193 - Fucci-C-1.nd2 (series 1)	57.852	521.812	328	731	375.87	342.705	5	111
1	2	Magenta	2	Fucci-C-1.nd2 - Fucci-C-1.nd2 (series 1):0556-0400-0449:c:5/5 t:112/193 - Fucci-C-1.nd2 (series 1)	20.248	631.607	408	956	381.823	340.154	5	112
1	2	Magenta	3	Fucci-C-1.nd2 - Fucci-C-1.nd2 (series 1):0561-0393-0446:c:5/5 t:113/193 - Fucci-C-1.nd2 (series 1)	26.034	581.028	365	756	379.272	334.201	5	113
1	2	Magenta	4	Fucci-C-1.nd2 - Fucci-C-1.nd2 (series 1):0566-0393-0446:c:5/5 t:114/193 - Fucci-C-1.nd2 (series 1)	26.034	635.5	418	890	379.272	334.201	5	114
1	2	Magenta	5	Fucci-C-1.nd2 - Fucci-C-1.nd2 (series 1):0571-0399-0440:c:5/5 t:115/193 - Fucci-C-1.nd2 (series 1)	34.711	606.479	410	845	374.169	339.303	5	115
1	2	Magenta	6	Fucci-C-1.nd2 - Fucci-C-1.nd2 (series 1):0576-0406-0435:c:5/5 t:116/193 - Fucci-C-1.nd2 (series 1)	50.621	579.157	380	825	369.917	345.681	5	116
1	2	Magenta	7	Fucci-C-1.nd2 - Fucci-C-1.nd2 (series 1):0581-0413-0433:c:5/5 t:117/193 - Fucci-C-1.nd2 (series 1)	50.621	619.657	345	924	368.217	351.634	5	117
1	2	Magenta	8	Fucci-C-1.nd2 - Fucci-C-1.nd2 (series 1):0586-0417-0432:c:5/5 t:118/193 - Fucci-C-1.nd2 (series 1)	52.067	498.25	266	758	367.791	354.61	5	118
1	2	Magenta	9	Fucci-C-1.nd2 - Fucci-C-1.nd2 (series 1):0591-0422-0435:c:5/5 t:119/193 - Fucci-C-1.nd2 (series 1)	43.389	607.2	422	820	370.343	358.862	5	119
1	2	Magenta	10	Fucci-C-1.nd2 - Fucci-C-1.nd2 (series 1):0596-0426-0442:c:5/5 t:120/193 - Fucci-C-1.nd2 (series 1)	57.129	536.722	338	714	376.295	362.689	5	120
1	2	Magenta	11	Fucci-C-1.nd2 - Fucci-C-1.nd2 (series 1):0601-0431-0448:c:5/5 t:121/193 - Fucci-C-1.nd2 (series 1)	40.497	552.536	371	782	380.972	366.516	5	121
1	2	Magenta	12	Fucci-C-1.nd2 - Fucci-C-1.nd2 (series 1):0606-0436-0449:c:5/5 t:122/193 - Fucci-C-1.nd2 (series 1)	40.497	711.946	469	1041	381.823	370.768	5	122
1	2	Magenta	13	Fucci-C-1.nd2 - Fucci-C-1.nd2 (series 1):0611-0439-0449:c:5/5 t:123/193 - Fucci-C-1.nd2 (series 1)	41.943	698.948	459	892	381.823	373.744	5	123
1	2	Magenta	14	Fucci-C-1.nd2 - Fucci-C-1.nd2 (series 1):0616-0441-0447:c:5/5 t:124/193 - Fucci-C-1.nd2 (series 1)	70.869	561.347	257	899	380.122	375.445	5	124
1	2	Magenta	15	Fucci-C-1.nd2 - Fucci-C-1.nd2 (series 1):0621-0445-0448:c:5/5 t:125/193 - Fucci-C-1.nd2 (series 1)	37.604	700.135	487	944	380.972	378.421	5	125
1	2	Magenta	16	Fucci-C-1.nd2 - Fucci-C-1.nd2 (series 1):0626-0445-0448:c:5/5 t:126/193 - Fucci-C-1.nd2 (series 1)	37.604	655.577	345	951	380.972	378.421	5	126
1	2	Magenta	17	Fucci-C-1.nd2 - Fucci-C-1.nd2 (series 1):0631-0445-0442:c:5/5 t:127/193 - Fucci-C-1.nd2 (series 1)	63.638	601.193	364	840	376.295	378.421	5	127
1	2	Magenta	18	Fucci-C-1.nd2 - Fucci-C-1.nd2 (series 1):0636-0443-0438:c:5/5 t:128/193 - Fucci-C-1.nd2 (series 1)	57.852	670.362	464	979	372.468	376.72	5	128
1	2	Magenta	19	Fucci-C-1.nd2 - Fucci-C-1.nd2 (series 1):0641-0443-0438:c:5/5 t:129/193 - Fucci-C-1.nd2 (series 1)	57.852	674.538	451	928	372.468	376.72	5	129
1	2	Magenta	20	Fucci-C-1.nd2 - Fucci-C-1.nd2 (series 1):0646-0442-0429:c:5/5 t:130/193 - Fucci-C-1.nd2 (series 1)	57.852	608.7	390	880	364.815	375.87	5	130
1	2	Magenta	21	Fucci-C-1.nd2 - Fucci-C-1.nd2 (series 1):0651-0438-0416:c:5/5 t:131/193 - Fucci-C-1.nd2 (series 1)	40.497	550.25	373	756	353.76	372.468	5	131
1	2	Magenta	22	Fucci-C-1.nd2 - Fucci-C-1.nd2 (series 1):0656-0434-0407:c:5/5 t:132/193 - Fucci-C-1.nd2 (series 1)	43.389	628.467	421	1131	346.532	369.067	5	132
1	2	Magenta	23	Fucci-C-1.nd2 - Fucci-C-1.nd2 (series 1):0661-0429-0400:c:5/5 t:133/193 - Fucci-C-1.nd2 (series 1)	60.745	540.024	308	830	340.154	364.815	5	133
1	2	Magenta	24	Fucci-C-1.nd2 - Fucci-C-1.nd2 (series 1):0666-0425-0395:c:5/5 t:134/193 - Fucci-C-1.nd2 (series 1)	57.852	586.35	408	858	335.902	361.413	5	134
1	2	Magenta	25	Fucci-C-1.nd2 - Fucci-C-1.nd2 (series 1):0671-0419-0394:c:5/5 t:135/193 - Fucci-C-1.nd2 (series 1)	60.745	643.143	383	1067	335.052	356.736	5	135
1	2	Magenta	26	Fucci-C-1.nd2 - Fucci-C-1.nd2 (series 1):0676-0416-0391:c:5/5 t:136/193 - Fucci-C-1.nd2 (series 1)	60.745	635.476	351	932	332.5	354.185	5	136
1	2	Magenta	27	Fucci-C-1.nd2 - Fucci-C-1.nd2 (series 1):0681-0412-0392:c:5/5 t:137/193 - Fucci-C-1.nd2 (series 1)	46.282	528.906	338	739	333.351	350.358	5	137
1	2	Magenta	28	Fucci-C-1.nd2 - Fucci-C-1.nd2 (series 1):0686-0413-0392:c:5/5 t:138/193 - Fucci-C-1.nd2 (series 1)	41.943	498.655	271	828	333.351	351.634	5	138
1	2	Magenta	29	Fucci-C-1.nd2 - Fucci-C-1.nd2 (series 1):0691-0415-0388:c:5/5 t:139/193 - Fucci-C-1.nd2 (series 1)	31.819	649.114	450	925	330.374	352.91	5	139
1	2	Magenta	30	Fucci-C-1.nd2 - Fucci-C-1.nd2 (series 1):0696-0416-0385:c:5/5 t:140/193 - Fucci-C-1.nd2 (series 1)	43.389	560.883	171	911	327.823	353.76	5	140
1	2	Magenta	31	Fucci-C-1.nd2 - Fucci-C-1.nd2 (series 1):0701-0416-0385:c:5/5 t:141/193 - Fucci-C-1.nd2 (series 1)	43.389	603.683	257	1008	327.823	353.76	5	141
1	2	Magenta	32	Fucci-C-1.nd2 - Fucci-C-1.nd2 (series 1):0706-0415-0381:c:5/5 t:142/193 - Fucci-C-1.nd2 (series 1)	43.389	494.2	212	774	324.422	352.91	5	142
1	2	Magenta	33	Fucci-C-1.nd2 - Fucci-C-1.nd2 (series 1):0711-0417-0380:c:5/5 t:143/193 - Fucci-C-1.nd2 (series 1)	37.604	504.327	235	751	323.146	354.61	5	143
1	2	Magenta	34	Fucci-C-1.nd2 - Fucci-C-1.nd2 (series 1):0716-0417-0380:c:5/5 t:144/193 - Fucci-C-1.nd2 (series 1)	37.604	420.519	227	706	323.146	354.61	5	144
1	2	Magenta	35	Fucci-C-1.nd2 - Fucci-C-1.nd2 (series 1):0721-0435-0400:c:5/5 t:145/193 - Fucci-C-1.nd2 (series 1)	36.881	667.471	458	1043	340.579	370.343	5	145
1	2	Magenta	36	Fucci-C-1.nd2 - Fucci-C-1.nd2 (series 1):0726-0437-0410:c:5/5 t:146/193 - Fucci-C-1.nd2 (series 1)	50.621	653.857	391	919	348.658	372.043	5	146
1	2	Magenta	37	Fucci-C-1.nd2 - Fucci-C-1.nd2 (series 1):0731-0437-0416:c:5/5 t:147/193 - Fucci-C-1.nd2 (series 1)	36.881	713.588	453	1015	354.185	372.043	5	147
1	2	Magenta	38	Fucci-C-1.nd2 - Fucci-C-1.nd2 (series 1):0736-0436-0420:c:5/5 t:148/193 - Fucci-C-1.nd2 (series 1)	30.372	587.81	385	820	357.587	370.768	5	148
1	2	Magenta	39	Fucci-C-1.nd2 - Fucci-C-1.nd2 (series 1):0741-0436-0420:c:5/5 t:149/193 - Fucci-C-1.nd2 (series 1)	30.372	617.786	386	813	357.587	370.768	5	149
1	2	Magenta	40	Fucci-C-1.nd2 - Fucci-C-1.nd2 (series 1):0746-0440-0429:c:5/5 t:150/193 - Fucci-C-1.nd2 (series 1)	34.711	629.438	419	775	364.815	374.169	5	150
1	2	Magenta	41	Fucci-C-1.nd2 - Fucci-C-1.nd2 (series 1):0751-0440-0429:c:5/5 t:151/193 - Fucci-C-1.nd2 (series 1)	34.711	667.312	523	914	364.815	374.169	5	151
1	2	Magenta	42	Fucci-C-1.nd2 - Fucci-C-1.nd2 (series 1):0756-0440-0429:c:5/5 t:152/193 - Fucci-C-1.nd2 (series 1)	34.711	741.292	443	999	364.815	374.169	5	152
1	2	Magenta	43	Fucci-C-1.nd2 - Fucci-C-1.nd2 (series 1):0761-0440-0429:c:5/5 t:153/193 - Fucci-C-1.nd2 (series 1)	34.711	673.146	423	910	364.815	374.169	5	153
1	2	Magenta	44	Fucci-C-1.nd2 - Fucci-C-1.nd2 (series 1):0766-0440-0429:c:5/5 t:154/193 - Fucci-C-1.nd2 (series 1)	34.711	655.396	501	890	364.815	374.169	5	154
1	2	Magenta	45	Fucci-C-1.nd2 - Fucci-C-1.nd2 (series 1):0771-0440-0437:c:5/5 t:155/193 - Fucci-C-1.nd2 (series 1)	43.389	645.083	422	940	372.043	374.169	5	155
1	2	Magenta	46	Fucci-C-1.nd2 - Fucci-C-1.nd2 (series 1):0776-0440-0444:c:5/5 t:156/193 - Fucci-C-1.nd2 (series 1)	41.943	610.966	437	832	377.996	374.169	5	156
1	2	Magenta	47	Fucci-C-1.nd2 - Fucci-C-1.nd2 (series 1):0781-0440-0444:c:5/5 t:157/193 - Fucci-C-1.nd2 (series 1)	41.943	502.707	250	757	377.996	374.169	5	157
1	2	Magenta	48	Fucci-C-1.nd2 - Fucci-C-1.nd2 (series 1):0786-0440-0444:c:5/5 t:158/193 - Fucci-C-1.nd2 (series 1)	41.943	485.897	95	827	377.996	374.169	5	158
1	2	Magenta	49	Fucci-C-1.nd2 - Fucci-C-1.nd2 (series 1):0791-0440-0444:c:5/5 t:159/193 - Fucci-C-1.nd2 (series 1)	41.943	634.31	325	922	377.996	374.169	5	159
1	2	Magenta	50	Fucci-C-1.nd2 - Fucci-C-1.nd2 (series 1):0796-0440-0444:c:5/5 t:160/193 - Fucci-C-1.nd2 (series 1)	41.943	595.052	339	853	377.996	374.169	5	160
1	2	Magenta	51	Fucci-C-1.nd2 - Fucci-C-1.nd2 (series 1):0801-0434-0447:c:5/5 t:161/193 - Fucci-C-1.nd2 (series 1)	44.112	574.574	387	787	380.547	369.492	5	161
1	2	Magenta	52	Fucci-C-1.nd2 - Fucci-C-1.nd2 (series 1):0806-0420-0435:c:5/5 t:162/193 - Fucci-C-1.nd2 (series 1)	46.282	572.047	301	838	369.917	357.162	5	162
1	2	Magenta	53	Fucci-C-1.nd2 - Fucci-C-1.nd2 (series 1):0811-0410-0415:c:5/5 t:163/193 - Fucci-C-1.nd2 (series 1)	57.852	582.812	272	876	352.91	348.658	5	163
1	2	Magenta	54	Fucci-C-1.nd2 - Fucci-C-1.nd2 (series 1):0816-0403-0404:c:5/5 t:164/193 - Fucci-C-1.nd2 (series 1)	57.129	548.025	178	783	343.981	343.13	5	164
1	2	Magenta	55	Fucci-C-1.nd2 - Fucci-C-1.nd2 (series 1):0821-0401-0398:c:5/5 t:165/193 - Fucci-C-1.nd2 (series 1)	57.852	578.888	300	798	338.453	341.004	5	165
1	2	Magenta	56	Fucci-C-1.nd2 - Fucci-C-1.nd2 (series 1):0826-0397-0386:c:5/5 t:166/193 - Fucci-C-1.nd2 (series 1)	43.389	538.05	352	828	328.674	337.603	5	166
1	2	Magenta	57	Fucci-C-1.nd2 - Fucci-C-1.nd2 (series 1):0831-0388-0367:c:5/5 t:167/193 - Fucci-C-1.nd2 (series 1)	50.621	565.6	295	794	312.091	330.374	5	167
1	2	Magenta	58	Fucci-C-1.nd2 - Fucci-C-1.nd2 (series 1):0836-0385-0354:c:5/5 t:168/193 - Fucci-C-1.nd2 (series 1)	44.112	503.328	257	809	301.461	327.823	5	168
1	2	Magenta	59	Fucci-C-1.nd2 - Fucci-C-1.nd2 (series 1):0841-0382-0337:c:5/5 t:169/193 - Fucci-C-1.nd2 (series 1)	50.621	503.843	341	723	287.005	324.847	5	169
1	2	Magenta	60	Fucci-C-1.nd2 - Fucci-C-1.nd2 (series 1):0846-0378-0326:c:5/5 t:170/193 - Fucci-C-1.nd2 (series 1)	43.389	502.8	268	705	277.651	321.445	5	170
1	2	Magenta	61	Fucci-C-1.nd2 - Fucci-C-1.nd2 (series 1):0851-0374-0313:c:5/5 t:171/193 - Fucci-C-1.nd2 (series 1)	43.389	470.733	302	713	266.17	318.469	5	171
1	2	Magenta	62	Fucci-C-1.nd2 - Fucci-C-1.nd2 (series 1):0856-0374-0306:c:5/5 t:172/193 - Fucci-C-1.nd2 (series 1)	52.067	469.292	304	691	260.643	318.044	5	172
1	2	Magenta	63	Fucci-C-1.nd2 - Fucci-C-1.nd2 (series 1):0861-0374-0306:c:5/5 t:173/193 - Fucci-C-1.nd2 (series 1)	52.067	453.319	275	635	260.643	318.044	5	173
1	2	Magenta	64	Fucci-C-1.nd2 - Fucci-C-1.nd2 (series 1):0866-0374-0306:c:5/5 t:174/193 - Fucci-C-1.nd2 (series 1)	52.067	426.236	207	742	260.643	318.044	5	174
1	2	Magenta	65	Fucci-C-1.nd2 - Fucci-C-1.nd2 (series 1):0871-0374-0306:c:5/5 t:175/193 - Fucci-C-1.nd2 (series 1)	52.067	436.514	279	696	260.643	318.044	5	175
1	2	Magenta	66	Fucci-C-1.nd2 - Fucci-C-1.nd2 (series 1):0876-0366-0307:c:5/5 t:176/193 - Fucci-C-1.nd2 (series 1)	57.852	430.35	280	661	261.068	311.241	5	176
1	2	Magenta	67	Fucci-C-1.nd2 - Fucci-C-1.nd2 (series 1):0881-0359-0308:c:5/5 t:177/193 - Fucci-C-1.nd2 (series 1)	44.112	498.295	277	728	262.344	305.713	5	177
1	2	Magenta	68	Fucci-C-1.nd2 - Fucci-C-1.nd2 (series 1):0886-0359-0308:c:5/5 t:178/193 - Fucci-C-1.nd2 (series 1)	44.112	503.508	203	711	262.344	305.713	5	178
1	2	Magenta	69	Fucci-C-1.nd2 - Fucci-C-1.nd2 (series 1):0891-0359-0308:c:5/5 t:179/193 - Fucci-C-1.nd2 (series 1)	44.112	464.016	250	677	262.344	305.713	5	179
1	2	Magenta	70	Fucci-C-1.nd2 - Fucci-C-1.nd2 (series 1):0896-0359-0308:c:5/5 t:180/193 - Fucci-C-1.nd2 (series 1)	44.112	437.23	184	641	262.344	305.713	5	180
1	2	Magenta	71	Fucci-C-1.nd2 - Fucci-C-1.nd2 (series 1):0901-0358-0315:c:5/5 t:181/193 - Fucci-C-1.nd2 (series 1)	50.621	517.9	280	795	267.871	304.863	5	181
1	2	Magenta	72	Fucci-C-1.nd2 - Fucci-C-1.nd2 (series 1):0906-0358-0315:c:5/5 t:182/193 - Fucci-C-1.nd2 (series 1)	50.621	357.014	50	707	267.871	304.863	5	182
1	2	Magenta	73	Fucci-C-1.nd2 - Fucci-C-1.nd2 (series 1):0911-0370-0313:c:5/5 t:183/193 - Fucci-C-1.nd2 (series 1)	30.372	768.119	283	1357	266.17	315.068	5	183
1	2	Magenta	74	Fucci-C-1.nd2 - Fucci-C-1.nd2 (series 1):0916-0377-0316:c:5/5 t:184/193 - Fucci-C-1.nd2 (series 1)	49.174	451.662	65	1307	269.147	320.595	5	184
1	2	Magenta	75	Fucci-C-1.nd2 - Fucci-C-1.nd2 (series 1):0921-0379-0318:c:5/5 t:185/193 - Fucci-C-1.nd2 (series 1)	20.248	679.143	341	1071	270.422	322.296	5	185
1	3	Magenta	1	Fucci-C-1.nd2 - Fucci-C-1.nd2 (series 1):0120-0564-0381:c:5/5 t:24/193 - Fucci-C-1.nd2 (series 1)	18.802	1150	399	1882	324.422	479.617	5	24	Series 1 Cell 3 and 4 come from same parent cell
1	3	Magenta	2	Fucci-C-1.nd2 - Fucci-C-1.nd2 (series 1):0125-0564-0381:c:5/5 t:25/193 - Fucci-C-1.nd2 (series 1)	18.802	1093.54	766	1475	324.422	479.617	5	25	Series 1 Cell 3 and 4 come from same parent cell
1	3	Magenta	3	Fucci-C-1.nd2 - Fucci-C-1.nd2 (series 1):0130-0564-0381:c:5/5 t:26/193 - Fucci-C-1.nd2 (series 1)	18.802	857.346	638	1128	324.422	479.617	5	26	Series 1 Cell 3 and 4 come from same parent cell
1	3	Magenta	4	Fucci-C-1.nd2 - Fucci-C-1.nd2 (series 1):0135-0566-0381:c:5/5 t:27/193 - Fucci-C-1.nd2 (series 1)	26.034	735.056	463	1039	323.997	481.318	5	27	Series 1 Cell 3 and 4 come from same parent cell
1	3	Magenta	5	Fucci-C-1.nd2 - Fucci-C-1.nd2 (series 1):0140-0567-0383:c:5/5 t:28/193 - Fucci-C-1.nd2 (series 1)	34.711	604.958	375	835	325.697	482.168	5	28	Series 1 Cell 3 and 4 come from same parent cell
1	3	Magenta	6	Fucci-C-1.nd2 - Fucci-C-1.nd2 (series 1):0145-0566-0387:c:5/5 t:29/193 - Fucci-C-1.nd2 (series 1)	23.141	554.344	361	740	329.524	481.318	5	29	Series 1 Cell 3 and 4 come from same parent cell
1	3	Magenta	7	Fucci-C-1.nd2 - Fucci-C-1.nd2 (series 1):0150-0557-0396:c:5/5 t:30/193 - Fucci-C-1.nd2 (series 1)	26.034	601.722	366	899	336.752	473.664	5	30	Series 1 Cell 3 and 4 come from same parent cell
1	3	Magenta	8	Fucci-C-1.nd2 - Fucci-C-1.nd2 (series 1):0155-0536-0400:c:5/5 t:31/193 - Fucci-C-1.nd2 (series 1)	30.372	663.452	440	887	340.579	455.806	5	31	Series 1 Cell 3 and 4 come from same parent cell
1	3	Magenta	9	Fucci-C-1.nd2 - Fucci-C-1.nd2 (series 1):0160-0512-0615:c:5/5 t:32/193 - Fucci-C-1.nd2 (series 1)	37.604	901.885	543	1138	522.987	435.397	5	32	Series 1 Cell 3 and 4 come from same parent cell
1	3	Magenta	10	Fucci-C-1.nd2 - Fucci-C-1.nd2 (series 1):0165-0512-0612:c:5/5 t:33/193 - Fucci-C-1.nd2 (series 1)	36.881	855.882	619	1114	520.861	435.822	5	33	Series 1 Cell 3 and 4 come from same parent cell
1	3	Magenta	11	Fucci-C-1.nd2 - Fucci-C-1.nd2 (series 1):0170-0509-0607:c:5/5 t:34/193 - Fucci-C-1.nd2 (series 1)	31.819	936.114	584	1233	516.609	432.846	5	34	Series 1 Cell 3 and 4 come from same parent cell
1	3	Magenta	12	Fucci-C-1.nd2 - Fucci-C-1.nd2 (series 1):0175-0502-0600:c:5/5 t:35/193 - Fucci-C-1.nd2 (series 1)	26.757	905.108	606	1212	510.656	427.318	5	35	Series 1 Cell 3 and 4 come from same parent cell
1	3	Magenta	13	Fucci-C-1.nd2 - Fucci-C-1.nd2 (series 1):0180-0491-0583:c:5/5 t:36/193 - Fucci-C-1.nd2 (series 1)	26.034	880.194	641	1266	495.774	417.539	5	36	Series 1 Cell 3 and 4 come from same parent cell
1	3	Magenta	14	Fucci-C-1.nd2 - Fucci-C-1.nd2 (series 1):0185-0500-0571:c:5/5 t:37/193 - Fucci-C-1.nd2 (series 1)	26.757	808.054	476	1048	485.995	425.618	5	37	Series 1 Cell 3 and 4 come from same parent cell
1	3	Magenta	15	Fucci-C-1.nd2 - Fucci-C-1.nd2 (series 1):0190-0499-0565:c:5/5 t:38/193 - Fucci-C-1.nd2 (series 1)	37.604	903.212	432	1310	480.467	424.342	5	38	Series 1 Cell 3 and 4 come from same parent cell
1	3	Magenta	16	Fucci-C-1.nd2 - Fucci-C-1.nd2 (series 1):0195-0493-0561:c:5/5 t:39/193 - Fucci-C-1.nd2 (series 1)	26.757	878.432	622	1208	477.491	419.665	5	39	Series 1 Cell 3 and 4 come from same parent cell
1	3	Magenta	17	Fucci-C-1.nd2 - Fucci-C-1.nd2 (series 1):0200-0483-0555:c:5/5 t:40/193 - Fucci-C-1.nd2 (series 1)	24.587	844.176	604	1169	471.963	411.161	5	40	Series 1 Cell 3 and 4 come from same parent cell
1	3	Magenta	18	Fucci-C-1.nd2 - Fucci-C-1.nd2 (series 1):0205-0475-0558:c:5/5 t:41/193 - Fucci-C-1.nd2 (series 1)	36.881	913.608	672	1215	474.94	404.358	5	41	Series 1 Cell 3 and 4 come from same parent cell
1	3	Magenta	19	Fucci-C-1.nd2 - Fucci-C-1.nd2 (series 1):0210-0473-0558:c:5/5 t:42/193 - Fucci-C-1.nd2 (series 1)	24.587	849.588	632	1128	474.94	402.232	5	42	Series 1 Cell 3 and 4 come from same parent cell
1	3	Magenta	20	Fucci-C-1.nd2 - Fucci-C-1.nd2 (series 1):0215-0462-0556:c:5/5 t:43/193 - Fucci-C-1.nd2 (series 1)	43.389	850.7	582	1201	473.239	392.878	5	43	Series 1 Cell 3 and 4 come from same parent cell
1	3	Magenta	21	Fucci-C-1.nd2 - Fucci-C-1.nd2 (series 1):0220-0450-0546:c:5/5 t:44/193 - Fucci-C-1.nd2 (series 1)	31.819	769.341	495	1053	464.31	383.098	5	44	Series 1 Cell 3 and 4 come from same parent cell
1	3	Magenta	22	Fucci-C-1.nd2 - Fucci-C-1.nd2 (series 1):0225-0444-0542:c:5/5 t:45/193 - Fucci-C-1.nd2 (series 1)	24.587	838.882	571	1179	461.334	377.571	5	45	Series 1 Cell 3 and 4 come from same parent cell
1	3	Magenta	23	Fucci-C-1.nd2 - Fucci-C-1.nd2 (series 1):0230-0444-0542:c:5/5 t:46/193 - Fucci-C-1.nd2 (series 1)	24.587	813.941	630	1034	461.334	377.571	5	46	Series 1 Cell 3 and 4 come from same parent cell
1	3	Magenta	24	Fucci-C-1.nd2 - Fucci-C-1.nd2 (series 1):0235-0444-0542:c:5/5 t:47/193 - Fucci-C-1.nd2 (series 1)	24.587	796.588	557	1155	461.334	377.571	5	47	Series 1 Cell 3 and 4 come from same parent cell
1	3	Magenta	25	Fucci-C-1.nd2 - Fucci-C-1.nd2 (series 1):0240-0444-0542:c:5/5 t:48/193 - Fucci-C-1.nd2 (series 1)	24.587	772.5	494	1237	461.334	377.571	5	48	Series 1 Cell 3 and 4 come from same parent cell
1	3	Magenta	26	Fucci-C-1.nd2 - Fucci-C-1.nd2 (series 1):0245-0440-0541:c:5/5 t:49/193 - Fucci-C-1.nd2 (series 1)	31.819	809.386	556	1087	460.058	374.594	5	49	Series 1 Cell 3 and 4 come from same parent cell
1	3	Magenta	27	Fucci-C-1.nd2 - Fucci-C-1.nd2 (series 1):0250-0437-0530:c:5/5 t:50/193 - Fucci-C-1.nd2 (series 1)	20.248	812.464	529	1108	450.704	371.618	5	50	Series 1 Cell 3 and 4 come from same parent cell
1	3	Magenta	28	Fucci-C-1.nd2 - Fucci-C-1.nd2 (series 1):0255-0448-0529:c:5/5 t:51/193 - Fucci-C-1.nd2 (series 1)	24.587	916.441	631	1220	450.279	380.972	5	51	Series 1 Cell 3 and 4 come from same parent cell
1	3	Magenta	29	Fucci-C-1.nd2 - Fucci-C-1.nd2 (series 1):0260-0452-0534:c:5/5 t:52/193 - Fucci-C-1.nd2 (series 1)	26.034	1014.72	773	1252	454.105	384.374	5	52	Series 1 Cell 3 and 4 come from same parent cell
1	3	Magenta	30	Fucci-C-1.nd2 - Fucci-C-1.nd2 (series 1):0265-0452-0534:c:5/5 t:53/193 - Fucci-C-1.nd2 (series 1)	26.034	745.056	467	1006	454.105	384.374	5	53	Series 1 Cell 3 and 4 come from same parent cell
1	3	Magenta	31	Fucci-C-1.nd2 - Fucci-C-1.nd2 (series 1):0270-0457-0540:c:5/5 t:54/193 - Fucci-C-1.nd2 (series 1)	22.418	833.452	542	1211	459.633	389.051	5	54	Series 1 Cell 3 and 4 come from same parent cell
1	3	Magenta	32	Fucci-C-1.nd2 - Fucci-C-1.nd2 (series 1):0275-0468-0558:c:5/5 t:55/193 - Fucci-C-1.nd2 (series 1)	26.034	870.972	602	1073	474.515	397.98	5	55	Series 1 Cell 3 and 4 come from same parent cell
1	3	Magenta	33	Fucci-C-1.nd2 - Fucci-C-1.nd2 (series 1):0280-0473-0567:c:5/5 t:56/193 - Fucci-C-1.nd2 (series 1)	26.034	758.139	531	1063	482.168	402.232	5	56	Series 1 Cell 3 and 4 come from same parent cell
1	3	Magenta	34	Fucci-C-1.nd2 - Fucci-C-1.nd2 (series 1):0285-0476-0560:c:5/5 t:57/193 - Fucci-C-1.nd2 (series 1)	31.819	944.659	696	1221	476.215	405.208	5	57	Series 1 Cell 3 and 4 come from same parent cell
1	3	Magenta	35	Fucci-C-1.nd2 - Fucci-C-1.nd2 (series 1):0290-0480-0555:c:5/5 t:58/193 - Fucci-C-1.nd2 (series 1)	26.757	1032.08	755	1375	472.389	408.61	5	58	Series 1 Cell 3 and 4 come from same parent cell
1	3	Magenta	36	Fucci-C-1.nd2 - Fucci-C-1.nd2 (series 1):0295-0480-0549:c:5/5 t:59/193 - Fucci-C-1.nd2 (series 1)	31.819	900.091	622	1181	467.286	408.185	5	59	Series 1 Cell 3 and 4 come from same parent cell
1	3	Magenta	37	Fucci-C-1.nd2 - Fucci-C-1.nd2 (series 1):0300-0480-0549:c:5/5 t:60/193 - Fucci-C-1.nd2 (series 1)	31.819	968.045	681	1217	467.286	408.185	5	60	Series 1 Cell 3 and 4 come from same parent cell
1	3	Magenta	38	Fucci-C-1.nd2 - Fucci-C-1.nd2 (series 1):0305-0480-0543:c:5/5 t:61/193 - Fucci-C-1.nd2 (series 1)	46.282	978.984	696	1515	461.759	408.185	5	61	Series 1 Cell 3 and 4 come from same parent cell
1	3	Magenta	39	Fucci-C-1.nd2 - Fucci-C-1.nd2 (series 1):0310-0480-0539:c:5/5 t:62/193 - Fucci-C-1.nd2 (series 1)	37.604	929.538	648	1259	458.357	408.185	5	62	Series 1 Cell 3 and 4 come from same parent cell
1	3	Magenta	40	Fucci-C-1.nd2 - Fucci-C-1.nd2 (series 1):0315-0480-0539:c:5/5 t:63/193 - Fucci-C-1.nd2 (series 1)	37.604	945.75	579	1240	458.357	408.185	5	63	Series 1 Cell 3 and 4 come from same parent cell
1	3	Magenta	41	Fucci-C-1.nd2 - Fucci-C-1.nd2 (series 1):0320-0480-0539:c:5/5 t:64/193 - Fucci-C-1.nd2 (series 1)	37.604	1028.37	663	1436	458.357	408.185	5	64	Series 1 Cell 3 and 4 come from same parent cell
1	3	Magenta	42	Fucci-C-1.nd2 - Fucci-C-1.nd2 (series 1):0325-0480-0539:c:5/5 t:65/193 - Fucci-C-1.nd2 (series 1)	37.604	1090.92	734	1315	458.357	408.185	5	65	Series 1 Cell 3 and 4 come from same parent cell
1	3	Magenta	43	Fucci-C-1.nd2 - Fucci-C-1.nd2 (series 1):0330-0479-0533:c:5/5 t:66/193 - Fucci-C-1.nd2 (series 1)	37.604	957.596	519	1396	453.255	407.334	5	66	Series 1 Cell 3 and 4 come from same parent cell
1	3	Magenta	44	Fucci-C-1.nd2 - Fucci-C-1.nd2 (series 1):0335-0479-0533:c:5/5 t:67/193 - Fucci-C-1.nd2 (series 1)	37.604	892.923	564	1451	453.255	407.334	5	67	Series 1 Cell 3 and 4 come from same parent cell
1	3	Magenta	45	Fucci-C-1.nd2 - Fucci-C-1.nd2 (series 1):0340-0474-0518:c:5/5 t:68/193 - Fucci-C-1.nd2 (series 1)	43.389	871.25	565	1191	440.924	403.082	5	68	Series 1 Cell 3 and 4 come from same parent cell
1	3	Magenta	46	Fucci-C-1.nd2 - Fucci-C-1.nd2 (series 1):0345-0470-0510:c:5/5 t:69/193 - Fucci-C-1.nd2 (series 1)	30.372	890.762	638	1067	433.696	400.106	5	69	Series 1 Cell 3 and 4 come from same parent cell
1	3	Magenta	47	Fucci-C-1.nd2 - Fucci-C-1.nd2 (series 1):0350-0471-0501:c:5/5 t:70/193 - Fucci-C-1.nd2 (series 1)	37.604	1015.67	778	1303	426.043	400.531	5	70	Series 1 Cell 3 and 4 come from same parent cell
1	3	Magenta	48	Fucci-C-1.nd2 - Fucci-C-1.nd2 (series 1):0355-0472-0496:c:5/5 t:71/193 - Fucci-C-1.nd2 (series 1)	43.389	903.733	625	1178	421.791	401.807	5	71	Series 1 Cell 3 and 4 come from same parent cell
1	3	Magenta	49	Fucci-C-1.nd2 - Fucci-C-1.nd2 (series 1):0360-0472-0496:c:5/5 t:72/193 - Fucci-C-1.nd2 (series 1)	43.389	806.733	545	1093	421.791	401.807	5	72	Series 1 Cell 3 and 4 come from same parent cell
1	3	Magenta	50	Fucci-C-1.nd2 - Fucci-C-1.nd2 (series 1):0365-0472-0487:c:5/5 t:73/193 - Fucci-C-1.nd2 (series 1)	49.898	902.667	548	1222	414.563	401.807	5	73	Series 1 Cell 3 and 4 come from same parent cell
1	3	Magenta	51	Fucci-C-1.nd2 - Fucci-C-1.nd2 (series 1):0370-0473-0483:c:5/5 t:74/193 - Fucci-C-1.nd2 (series 1)	34.711	877.792	473	1283	410.736	402.232	5	74	Series 1 Cell 3 and 4 come from same parent cell
1	3	Magenta	52	Fucci-C-1.nd2 - Fucci-C-1.nd2 (series 1):0375-0476-0478:c:5/5 t:75/193 - Fucci-C-1.nd2 (series 1)	43.389	733.75	413	1006	406.484	405.208	5	75	Series 1 Cell 3 and 4 come from same parent cell
1	3	Magenta	53	Fucci-C-1.nd2 - Fucci-C-1.nd2 (series 1):0380-0484-0470:c:5/5 t:76/193 - Fucci-C-1.nd2 (series 1)	36.881	652.431	360	897	400.106	412.011	5	76	Series 1 Cell 3 and 4 come from same parent cell
1	3	Magenta	54	Fucci-C-1.nd2 - Fucci-C-1.nd2 (series 1):0385-0492-0463:c:5/5 t:77/193 - Fucci-C-1.nd2 (series 1)	49.898	805.826	488	1242	394.153	418.814	5	77	Series 1 Cell 3 and 4 come from same parent cell
1	3	Magenta	55	Fucci-C-1.nd2 - Fucci-C-1.nd2 (series 1):0390-0498-0461:c:5/5 t:78/193 - Fucci-C-1.nd2 (series 1)	37.604	887.904	554	1230	392.027	423.492	5	78	Series 1 Cell 3 and 4 come from same parent cell
1	3	Magenta	56	Fucci-C-1.nd2 - Fucci-C-1.nd2 (series 1):0395-0505-0456:c:5/5 t:79/193 - Fucci-C-1.nd2 (series 1)	49.898	893.478	650	1305	388.201	429.869	5	79	Series 1 Cell 3 and 4 come from same parent cell
1	3	Magenta	57	Fucci-C-1.nd2 - Fucci-C-1.nd2 (series 1):0400-0517-0455:c:5/5 t:80/193 - Fucci-C-1.nd2 (series 1)	26.757	750	544	930	387.35	440.074	5	80	Series 1 Cell 3 and 4 come from same parent cell
1	3	Magenta	58	Fucci-C-1.nd2 - Fucci-C-1.nd2 (series 1):0405-0525-0454:c:5/5 t:81/193 - Fucci-C-1.nd2 (series 1)	43.389	935.417	577	1422	386.075	446.877	5	81	Series 1 Cell 3 and 4 come from same parent cell
1	3	Magenta	59	Fucci-C-1.nd2 - Fucci-C-1.nd2 (series 1):0410-0536-0452:c:5/5 t:82/193 - Fucci-C-1.nd2 (series 1)	37.604	1025.56	780	1541	384.374	455.806	5	82	Series 1 Cell 3 and 4 come from same parent cell
1	3	Magenta	60	Fucci-C-1.nd2 - Fucci-C-1.nd2 (series 1):0415-0536-0447:c:5/5 t:83/193 - Fucci-C-1.nd2 (series 1)	43.389	991.9	642	1358	380.122	456.231	5	83	Series 1 Cell 3 and 4 come from same parent cell
1	3	Magenta	61	Fucci-C-1.nd2 - Fucci-C-1.nd2 (series 1):0420-0537-0444:c:5/5 t:84/193 - Fucci-C-1.nd2 (series 1)	43.389	872.7	623	1253	377.571	457.082	5	84	Series 1 Cell 3 and 4 come from same parent cell
1	3	Magenta	62	Fucci-C-1.nd2 - Fucci-C-1.nd2 (series 1):0425-0545-0440:c:5/5 t:85/193 - Fucci-C-1.nd2 (series 1)	41.943	930.19	639	1317	374.594	463.46	5	85	Series 1 Cell 3 and 4 come from same parent cell
1	3	Magenta	63	Fucci-C-1.nd2 - Fucci-C-1.nd2 (series 1):0430-0548-0433:c:5/5 t:86/193 - Fucci-C-1.nd2 (series 1)	31.819	860.932	517	1310	368.642	466.011	5	86	Series 1 Cell 3 and 4 come from same parent cell
1	3	Magenta	64	Fucci-C-1.nd2 - Fucci-C-1.nd2 (series 1):0435-0550-0430:c:5/5 t:87/193 - Fucci-C-1.nd2 (series 1)	36.881	924.667	607	1377	366.091	468.137	5	87	Series 1 Cell 3 and 4 come from same parent cell
1	3	Magenta	65	Fucci-C-1.nd2 - Fucci-C-1.nd2 (series 1):0440-0551-0425:c:5/5 t:88/193 - Fucci-C-1.nd2 (series 1)	41.943	898.362	569	1173	361.839	468.562	5	88	Series 1 Cell 3 and 4 come from same parent cell
1	3	Magenta	66	Fucci-C-1.nd2 - Fucci-C-1.nd2 (series 1):0445-0555-0422:c:5/5 t:89/193 - Fucci-C-1.nd2 (series 1)	36.881	932.706	575	1164	359.288	472.389	5	89	Series 1 Cell 3 and 4 come from same parent cell
1	3	Magenta	67	Fucci-C-1.nd2 - Fucci-C-1.nd2 (series 1):0450-0557-0417:c:5/5 t:90/193 - Fucci-C-1.nd2 (series 1)	41.943	837.724	562	1089	355.036	473.664	5	90	Series 1 Cell 3 and 4 come from same parent cell
1	3	Magenta	68	Fucci-C-1.nd2 - Fucci-C-1.nd2 (series 1):0455-0558-0408:c:5/5 t:91/193 - Fucci-C-1.nd2 (series 1)	36.881	777.627	505	1064	347.382	474.94	5	91	Series 1 Cell 3 and 4 come from same parent cell
1	3	Magenta	69	Fucci-C-1.nd2 - Fucci-C-1.nd2 (series 1):0460-0567-0402:c:5/5 t:92/193 - Fucci-C-1.nd2 (series 1)	31.819	834.705	576	1112	341.855	482.593	5	92	Series 1 Cell 3 and 4 come from same parent cell
1	3	Magenta	70	Fucci-C-1.nd2 - Fucci-C-1.nd2 (series 1):0465-0568-0396:c:5/5 t:93/193 - Fucci-C-1.nd2 (series 1)	31.819	774.273	508	999	336.752	483.444	5	93	Series 1 Cell 3 and 4 come from same parent cell
1	3	Magenta	71	Fucci-C-1.nd2 - Fucci-C-1.nd2 (series 1):0470-0573-0389:c:5/5 t:94/193 - Fucci-C-1.nd2 (series 1)	34.711	700.25	400	1010	330.8	487.27	5	94	Series 1 Cell 3 and 4 come from same parent cell
1	3	Magenta	72	Fucci-C-1.nd2 - Fucci-C-1.nd2 (series 1):0475-0587-0395:c:5/5 t:95/193 - Fucci-C-1.nd2 (series 1)	43.389	610.117	104	1808	336.327	499.176	5	95	Series 1 Cell 3 and 4 come from same parent cell
1	3	Magenta	73	Fucci-C-1.nd2 - Fucci-C-1.nd2 (series 1):0480-0591-0398:c:5/5 t:96/193 - Fucci-C-1.nd2 (series 1)	18.802	879.423	490	1324	338.453	503.003	5	96	Series 1 Cell 3 and 4 come from same parent cell
1	3	Magenta	74	Fucci-C-1.nd2 - Fucci-C-1.nd2 (series 1):0485-0581-0405:c:5/5 t:97/193 - Fucci-C-1.nd2 (series 1)	23.141	600.188	197	1056	344.406	494.499	5	97	Series 1 Cell 3 and 4 come from same parent cell
1	3	Green	1	Fucci-C-1.nd2 - Fucci-C-1.nd2 (series 1):0120-0564-0381:c:1/5 t:24/193 - Fucci-C-1.nd2 (series 1)	18.802	274.654	98	507	324.422	479.617	1	24	Series 1 Cell 3 and 4 come from same parent cell
1	3	Green	2	Fucci-C-1.nd2 - Fucci-C-1.nd2 (series 1):0125-0564-0381:c:1/5 t:25/193 - Fucci-C-1.nd2 (series 1)	18.802	83	43	169	324.422	479.617	1	25	Series 1 Cell 3 and 4 come from same parent cell
1	3	Green	3	Fucci-C-1.nd2 - Fucci-C-1.nd2 (series 1):0130-0564-0381:c:1/5 t:26/193 - Fucci-C-1.nd2 (series 1)	18.802	78.462	36	216	324.422	479.617	1	26	Series 1 Cell 3 and 4 come from same parent cell
1	3	Green	4	Fucci-C-1.nd2 - Fucci-C-1.nd2 (series 1):0135-0566-0381:c:1/5 t:27/193 - Fucci-C-1.nd2 (series 1)	26.034	80.556	42	156	323.997	481.318	1	27	Series 1 Cell 3 and 4 come from same parent cell
1	3	Green	5	Fucci-C-1.nd2 - Fucci-C-1.nd2 (series 1):0140-0567-0383:c:1/5 t:28/193 - Fucci-C-1.nd2 (series 1)	34.711	80.229	41	237	325.697	482.168	1	28	Series 1 Cell 3 and 4 come from same parent cell
1	3	Green	6	Fucci-C-1.nd2 - Fucci-C-1.nd2 (series 1):0145-0566-0387:c:1/5 t:29/193 - Fucci-C-1.nd2 (series 1)	23.141	87.5	41	272	329.524	481.318	1	29	Series 1 Cell 3 and 4 come from same parent cell
1	3	Green	7	Fucci-C-1.nd2 - Fucci-C-1.nd2 (series 1):0150-0557-0396:c:1/5 t:30/193 - Fucci-C-1.nd2 (series 1)	26.034	77.806	45	189	336.752	473.664	1	30	Series 1 Cell 3 and 4 come from same parent cell
1	3	Green	8	Fucci-C-1.nd2 - Fucci-C-1.nd2 (series 1):0155-0536-0400:c:1/5 t:31/193 - Fucci-C-1.nd2 (series 1)	30.372	85.452	45	168	340.579	455.806	1	31	Series 1 Cell 3 and 4 come from same parent cell
1	3	Green	9	Fucci-C-1.nd2 - Fucci-C-1.nd2 (series 1):0160-0512-0615:c:1/5 t:32/193 - Fucci-C-1.nd2 (series 1)	37.604	102.942	40	241	522.987	435.397	1	32	Series 1 Cell 3 and 4 come from same parent cell
1	3	Green	10	Fucci-C-1.nd2 - Fucci-C-1.nd2 (series 1):0165-0512-0612:c:1/5 t:33/193 - Fucci-C-1.nd2 (series 1)	36.881	89.725	43	200	520.861	435.822	1	33	Series 1 Cell 3 and 4 come from same parent cell
1	3	Green	11	Fucci-C-1.nd2 - Fucci-C-1.nd2 (series 1):0170-0509-0607:c:1/5 t:34/193 - Fucci-C-1.nd2 (series 1)	31.819	104.545	43	242	516.609	432.846	1	34	Series 1 Cell 3 and 4 come from same parent cell
1	3	Green	12	Fucci-C-1.nd2 - Fucci-C-1.nd2 (series 1):0175-0502-0600:c:1/5 t:35/193 - Fucci-C-1.nd2 (series 1)	26.757	99.919	44	318	510.656	427.318	1	35	Series 1 Cell 3 and 4 come from same parent cell
1	3	Green	13	Fucci-C-1.nd2 - Fucci-C-1.nd2 (series 1):0180-0491-0583:c:1/5 t:36/193 - Fucci-C-1.nd2 (series 1)	26.034	91.056	42	260	495.774	417.539	1	36	Series 1 Cell 3 and 4 come from same parent cell
1	3	Green	14	Fucci-C-1.nd2 - Fucci-C-1.nd2 (series 1):0185-0500-0571:c:1/5 t:37/193 - Fucci-C-1.nd2 (series 1)	26.757	97.892	44	205	485.995	425.618	1	37	Series 1 Cell 3 and 4 come from same parent cell
1	3	Green	15	Fucci-C-1.nd2 - Fucci-C-1.nd2 (series 1):0190-0499-0565:c:1/5 t:38/193 - Fucci-C-1.nd2 (series 1)	37.604	120.115	47	294	480.467	424.342	1	38	Series 1 Cell 3 and 4 come from same parent cell
1	3	Green	16	Fucci-C-1.nd2 - Fucci-C-1.nd2 (series 1):0195-0493-0561:c:1/5 t:39/193 - Fucci-C-1.nd2 (series 1)	26.757	103.135	42	337	477.491	419.665	1	39	Series 1 Cell 3 and 4 come from same parent cell
1	3	Green	17	Fucci-C-1.nd2 - Fucci-C-1.nd2 (series 1):0200-0483-0555:c:1/5 t:40/193 - Fucci-C-1.nd2 (series 1)	24.587	97.794	46	192	471.963	411.161	1	40	Series 1 Cell 3 and 4 come from same parent cell
1	3	Green	18	Fucci-C-1.nd2 - Fucci-C-1.nd2 (series 1):0205-0475-0558:c:1/5 t:41/193 - Fucci-C-1.nd2 (series 1)	36.881	93.216	45	309	474.94	404.358	1	41	Series 1 Cell 3 and 4 come from same parent cell
1	3	Green	19	Fucci-C-1.nd2 - Fucci-C-1.nd2 (series 1):0210-0473-0558:c:1/5 t:42/193 - Fucci-C-1.nd2 (series 1)	24.587	108.382	39	385	474.94	402.232	1	42	Series 1 Cell 3 and 4 come from same parent cell
1	3	Green	20	Fucci-C-1.nd2 - Fucci-C-1.nd2 (series 1):0215-0462-0556:c:1/5 t:43/193 - Fucci-C-1.nd2 (series 1)	43.389	101.867	42	229	473.239	392.878	1	43	Series 1 Cell 3 and 4 come from same parent cell
1	3	Green	21	Fucci-C-1.nd2 - Fucci-C-1.nd2 (series 1):0220-0450-0546:c:1/5 t:44/193 - Fucci-C-1.nd2 (series 1)	31.819	114.227	46	243	464.31	383.098	1	44	Series 1 Cell 3 and 4 come from same parent cell
1	3	Green	22	Fucci-C-1.nd2 - Fucci-C-1.nd2 (series 1):0225-0444-0542:c:1/5 t:45/193 - Fucci-C-1.nd2 (series 1)	24.587	87.294	45	232	461.334	377.571	1	45	Series 1 Cell 3 and 4 come from same parent cell
1	3	Green	23	Fucci-C-1.nd2 - Fucci-C-1.nd2 (series 1):0230-0444-0542:c:1/5 t:46/193 - Fucci-C-1.nd2 (series 1)	24.587	109.676	45	298	461.334	377.571	1	46	Series 1 Cell 3 and 4 come from same parent cell
1	3	Green	24	Fucci-C-1.nd2 - Fucci-C-1.nd2 (series 1):0235-0444-0542:c:1/5 t:47/193 - Fucci-C-1.nd2 (series 1)	24.587	116.353	44	289	461.334	377.571	1	47	Series 1 Cell 3 and 4 come from same parent cell
1	3	Green	25	Fucci-C-1.nd2 - Fucci-C-1.nd2 (series 1):0240-0444-0542:c:1/5 t:48/193 - Fucci-C-1.nd2 (series 1)	24.587	123.059	45	296	461.334	377.571	1	48	Series 1 Cell 3 and 4 come from same parent cell
1	3	Green	26	Fucci-C-1.nd2 - Fucci-C-1.nd2 (series 1):0245-0440-0541:c:1/5 t:49/193 - Fucci-C-1.nd2 (series 1)	31.819	161.136	60	349	460.058	374.594	1	49	Series 1 Cell 3 and 4 come from same parent cell
1	3	Green	27	Fucci-C-1.nd2 - Fucci-C-1.nd2 (series 1):0250-0437-0530:c:1/5 t:50/193 - Fucci-C-1.nd2 (series 1)	20.248	181.357	50	348	450.704	371.618	1	50	Series 1 Cell 3 and 4 come from same parent cell
1	3	Green	28	Fucci-C-1.nd2 - Fucci-C-1.nd2 (series 1):0255-0448-0529:c:1/5 t:51/193 - Fucci-C-1.nd2 (series 1)	24.587	184.941	52	370	450.279	380.972	1	51	Series 1 Cell 3 and 4 come from same parent cell
1	3	Green	29	Fucci-C-1.nd2 - Fucci-C-1.nd2 (series 1):0260-0452-0534:c:1/5 t:52/193 - Fucci-C-1.nd2 (series 1)	26.034	266.667	85	547	454.105	384.374	1	52	Series 1 Cell 3 and 4 come from same parent cell
1	3	Green	30	Fucci-C-1.nd2 - Fucci-C-1.nd2 (series 1):0265-0452-0534:c:1/5 t:53/193 - Fucci-C-1.nd2 (series 1)	26.034	297.806	130	546	454.105	384.374	1	53	Series 1 Cell 3 and 4 come from same parent cell
1	3	Green	31	Fucci-C-1.nd2 - Fucci-C-1.nd2 (series 1):0270-0457-0540:c:1/5 t:54/193 - Fucci-C-1.nd2 (series 1)	22.418	393.452	167	641	459.633	389.051	1	54	Series 1 Cell 3 and 4 come from same parent cell
1	3	Green	32	Fucci-C-1.nd2 - Fucci-C-1.nd2 (series 1):0275-0468-0558:c:1/5 t:55/193 - Fucci-C-1.nd2 (series 1)	26.034	366.444	158	678	474.515	397.98	1	55	Series 1 Cell 3 and 4 come from same parent cell
1	3	Green	33	Fucci-C-1.nd2 - Fucci-C-1.nd2 (series 1):0280-0473-0567:c:1/5 t:56/193 - Fucci-C-1.nd2 (series 1)	26.034	450.556	229	713	482.168	402.232	1	56	Series 1 Cell 3 and 4 come from same parent cell
1	3	Green	34	Fucci-C-1.nd2 - Fucci-C-1.nd2 (series 1):0285-0476-0560:c:1/5 t:57/193 - Fucci-C-1.nd2 (series 1)	31.819	492.614	225	932	476.215	405.208	1	57	Series 1 Cell 3 and 4 come from same parent cell
1	3	Green	35	Fucci-C-1.nd2 - Fucci-C-1.nd2 (series 1):0290-0480-0555:c:1/5 t:58/193 - Fucci-C-1.nd2 (series 1)	26.757	516.135	196	926	472.389	408.61	1	58	Series 1 Cell 3 and 4 come from same parent cell
1	3	Green	36	Fucci-C-1.nd2 - Fucci-C-1.nd2 (series 1):0295-0480-0549:c:1/5 t:59/193 - Fucci-C-1.nd2 (series 1)	31.819	622.432	168	872	467.286	408.185	1	59	Series 1 Cell 3 and 4 come from same parent cell
1	3	Green	37	Fucci-C-1.nd2 - Fucci-C-1.nd2 (series 1):0300-0480-0549:c:1/5 t:60/193 - Fucci-C-1.nd2 (series 1)	31.819	653.795	376	1152	467.286	408.185	1	60	Series 1 Cell 3 and 4 come from same parent cell
1	3	Green	38	Fucci-C-1.nd2 - Fucci-C-1.nd2 (series 1):0305-0480-0543:c:1/5 t:61/193 - Fucci-C-1.nd2 (series 1)	46.282	722.344	352	1377	461.759	408.185	1	61	Series 1 Cell 3 and 4 come from same parent cell
1	3	Green	39	Fucci-C-1.nd2 - Fucci-C-1.nd2 (series 1):0310-0480-0539:c:1/5 t:62/193 - Fucci-C-1.nd2 (series 1)	37.604	814.538	386	1557	458.357	408.185	1	62	Series 1 Cell 3 and 4 come from same parent cell
1	3	Green	40	Fucci-C-1.nd2 - Fucci-C-1.nd2 (series 1):0315-0480-0539:c:1/5 t:63/193 - Fucci-C-1.nd2 (series 1)	37.604	791.365	337	1297	458.357	408.185	1	63	Series 1 Cell 3 and 4 come from same parent cell
1	3	Green	41	Fucci-C-1.nd2 - Fucci-C-1.nd2 (series 1):0320-0480-0539:c:1/5 t:64/193 - Fucci-C-1.nd2 (series 1)	37.604	932.115	552	1339	458.357	408.185	1	64	Series 1 Cell 3 and 4 come from same parent cell
1	3	Green	42	Fucci-C-1.nd2 - Fucci-C-1.nd2 (series 1):0325-0480-0539:c:1/5 t:65/193 - Fucci-C-1.nd2 (series 1)	37.604	969.615	317	1464	458.357	408.185	1	65	Series 1 Cell 3 and 4 come from same parent cell
1	3	Green	43	Fucci-C-1.nd2 - Fucci-C-1.nd2 (series 1):0330-0479-0533:c:1/5 t:66/193 - Fucci-C-1.nd2 (series 1)	37.604	1010.77	511	1503	453.255	407.334	1	66	Series 1 Cell 3 and 4 come from same parent cell
1	3	Green	44	Fucci-C-1.nd2 - Fucci-C-1.nd2 (series 1):0335-0479-0533:c:1/5 t:67/193 - Fucci-C-1.nd2 (series 1)	37.604	941.827	461	1409	453.255	407.334	1	67	Series 1 Cell 3 and 4 come from same parent cell
1	3	Green	45	Fucci-C-1.nd2 - Fucci-C-1.nd2 (series 1):0340-0474-0518:c:1/5 t:68/193 - Fucci-C-1.nd2 (series 1)	43.389	958.883	546	1487	440.924	403.082	1	68	Series 1 Cell 3 and 4 come from same parent cell
1	3	Green	46	Fucci-C-1.nd2 - Fucci-C-1.nd2 (series 1):0345-0470-0510:c:1/5 t:69/193 - Fucci-C-1.nd2 (series 1)	30.372	1068	429	1673	433.696	400.106	1	69	Series 1 Cell 3 and 4 come from same parent cell
1	3	Green	47	Fucci-C-1.nd2 - Fucci-C-1.nd2 (series 1):0350-0471-0501:c:1/5 t:70/193 - Fucci-C-1.nd2 (series 1)	37.604	1053.29	677	1598	426.043	400.531	1	70	Series 1 Cell 3 and 4 come from same parent cell
1	3	Green	48	Fucci-C-1.nd2 - Fucci-C-1.nd2 (series 1):0355-0472-0496:c:1/5 t:71/193 - Fucci-C-1.nd2 (series 1)	43.389	1102.23	611	1613	421.791	401.807	1	71	Series 1 Cell 3 and 4 come from same parent cell
1	3	Green	49	Fucci-C-1.nd2 - Fucci-C-1.nd2 (series 1):0360-0472-0496:c:1/5 t:72/193 - Fucci-C-1.nd2 (series 1)	43.389	1082.8	197	1738	421.791	401.807	1	72	Series 1 Cell 3 and 4 come from same parent cell
1	3	Green	50	Fucci-C-1.nd2 - Fucci-C-1.nd2 (series 1):0365-0472-0487:c:1/5 t:73/193 - Fucci-C-1.nd2 (series 1)	49.898	1135.09	614	1648	414.563	401.807	1	73	Series 1 Cell 3 and 4 come from same parent cell
1	3	Green	51	Fucci-C-1.nd2 - Fucci-C-1.nd2 (series 1):0370-0473-0483:c:1/5 t:74/193 - Fucci-C-1.nd2 (series 1)	34.711	1181.23	608	1771	410.736	402.232	1	74	Series 1 Cell 3 and 4 come from same parent cell
1	3	Green	52	Fucci-C-1.nd2 - Fucci-C-1.nd2 (series 1):0375-0476-0478:c:1/5 t:75/193 - Fucci-C-1.nd2 (series 1)	43.389	1004.2	546	1840	406.484	405.208	1	75	Series 1 Cell 3 and 4 come from same parent cell
1	3	Green	53	Fucci-C-1.nd2 - Fucci-C-1.nd2 (series 1):0380-0484-0470:c:1/5 t:76/193 - Fucci-C-1.nd2 (series 1)	36.881	1133	558	1902	400.106	412.011	1	76	Series 1 Cell 3 and 4 come from same parent cell
1	3	Green	54	Fucci-C-1.nd2 - Fucci-C-1.nd2 (series 1):0385-0492-0463:c:1/5 t:77/193 - Fucci-C-1.nd2 (series 1)	49.898	1390.78	820	2116	394.153	418.814	1	77	Series 1 Cell 3 and 4 come from same parent cell
1	3	Green	55	Fucci-C-1.nd2 - Fucci-C-1.nd2 (series 1):0390-0498-0461:c:1/5 t:78/193 - Fucci-C-1.nd2 (series 1)	37.604	1548.37	1069	2093	392.027	423.492	1	78	Series 1 Cell 3 and 4 come from same parent cell
1	3	Green	56	Fucci-C-1.nd2 - Fucci-C-1.nd2 (series 1):0395-0505-0456:c:1/5 t:79/193 - Fucci-C-1.nd2 (series 1)	49.898	1413.17	1035	1946	388.201	429.869	1	79	Series 1 Cell 3 and 4 come from same parent cell
1	3	Green	57	Fucci-C-1.nd2 - Fucci-C-1.nd2 (series 1):0400-0517-0455:c:1/5 t:80/193 - Fucci-C-1.nd2 (series 1)	26.757	1246.13	664	1836	387.35	440.074	1	80	Series 1 Cell 3 and 4 come from same parent cell
1	3	Green	58	Fucci-C-1.nd2 - Fucci-C-1.nd2 (series 1):0405-0525-0454:c:1/5 t:81/193 - Fucci-C-1.nd2 (series 1)	43.389	1458.58	857	2144	386.075	446.877	1	81	Series 1 Cell 3 and 4 come from same parent cell
1	3	Green	59	Fucci-C-1.nd2 - Fucci-C-1.nd2 (series 1):0410-0536-0452:c:1/5 t:82/193 - Fucci-C-1.nd2 (series 1)	37.604	1488.54	1014	1991	384.374	455.806	1	82	Series 1 Cell 3 and 4 come from same parent cell
1	3	Green	60	Fucci-C-1.nd2 - Fucci-C-1.nd2 (series 1):0415-0536-0447:c:1/5 t:83/193 - Fucci-C-1.nd2 (series 1)	43.389	1467.22	826	2220	380.122	456.231	1	83	Series 1 Cell 3 and 4 come from same parent cell
1	3	Green	61	Fucci-C-1.nd2 - Fucci-C-1.nd2 (series 1):0420-0537-0444:c:1/5 t:84/193 - Fucci-C-1.nd2 (series 1)	43.389	1423.7	820	2306	377.571	457.082	1	84	Series 1 Cell 3 and 4 come from same parent cell
1	3	Green	62	Fucci-C-1.nd2 - Fucci-C-1.nd2 (series 1):0425-0545-0440:c:1/5 t:85/193 - Fucci-C-1.nd2 (series 1)	41.943	1624.88	934	2360	374.594	463.46	1	85	Series 1 Cell 3 and 4 come from same parent cell
1	3	Green	63	Fucci-C-1.nd2 - Fucci-C-1.nd2 (series 1):0430-0548-0433:c:1/5 t:86/193 - Fucci-C-1.nd2 (series 1)	31.819	1627.98	859	2207	368.642	466.011	1	86	Series 1 Cell 3 and 4 come from same parent cell
1	3	Green	64	Fucci-C-1.nd2 - Fucci-C-1.nd2 (series 1):0435-0550-0430:c:1/5 t:87/193 - Fucci-C-1.nd2 (series 1)	36.881	1626.1	1068	2387	366.091	468.137	1	87	Series 1 Cell 3 and 4 come from same parent cell
1	3	Green	65	Fucci-C-1.nd2 - Fucci-C-1.nd2 (series 1):0440-0551-0425:c:1/5 t:88/193 - Fucci-C-1.nd2 (series 1)	41.943	1632.28	996	2292	361.839	468.562	1	88	Series 1 Cell 3 and 4 come from same parent cell
1	3	Green	66	Fucci-C-1.nd2 - Fucci-C-1.nd2 (series 1):0445-0555-0422:c:1/5 t:89/193 - Fucci-C-1.nd2 (series 1)	36.881	1574.98	1056	2099	359.288	472.389	1	89	Series 1 Cell 3 and 4 come from same parent cell
1	3	Green	67	Fucci-C-1.nd2 - Fucci-C-1.nd2 (series 1):0450-0557-0417:c:1/5 t:90/193 - Fucci-C-1.nd2 (series 1)	41.943	1602.43	1075	2367	355.036	473.664	1	90	Series 1 Cell 3 and 4 come from same parent cell
1	3	Green	68	Fucci-C-1.nd2 - Fucci-C-1.nd2 (series 1):0455-0558-0408:c:1/5 t:91/193 - Fucci-C-1.nd2 (series 1)	36.881	1588.28	980	2312	347.382	474.94	1	91	Series 1 Cell 3 and 4 come from same parent cell
1	3	Green	69	Fucci-C-1.nd2 - Fucci-C-1.nd2 (series 1):0460-0567-0402:c:1/5 t:92/193 - Fucci-C-1.nd2 (series 1)	31.819	1615.41	848	2637	341.855	482.593	1	92	Series 1 Cell 3 and 4 come from same parent cell
1	3	Green	70	Fucci-C-1.nd2 - Fucci-C-1.nd2 (series 1):0465-0568-0396:c:1/5 t:93/193 - Fucci-C-1.nd2 (series 1)	31.819	1477.18	909	2433	336.752	483.444	1	93	Series 1 Cell 3 and 4 come from same parent cell
1	3	Green	71	Fucci-C-1.nd2 - Fucci-C-1.nd2 (series 1):0470-0573-0389:c:1/5 t:94/193 - Fucci-C-1.nd2 (series 1)	34.711	1162.35	454	1884	330.8	487.27	1	94	Series 1 Cell 3 and 4 come from same parent cell
1	3	Green	72	Fucci-C-1.nd2 - Fucci-C-1.nd2 (series 1):0475-0587-0395:c:1/5 t:95/193 - Fucci-C-1.nd2 (series 1)	43.389	767.75	436	1134	336.327	499.176	1	95	Series 1 Cell 3 and 4 come from same parent cell
1	3	Green	73	Fucci-C-1.nd2 - Fucci-C-1.nd2 (series 1):0480-0591-0398:c:1/5 t:96/193 - Fucci-C-1.nd2 (series 1)	18.802	699.5	367	1170	338.453	503.003	1	96	Series 1 Cell 3 and 4 come from same parent cell
1	3	Green	74	Fucci-C-1.nd2 - Fucci-C-1.nd2 (series 1):0485-0581-0405:c:1/5 t:97/193 - Fucci-C-1.nd2 (series 1)	23.141	153.594	51	392	344.406	494.499	1	97	Series 1 Cell 3 and 4 come from same parent cell
1	3	Red	1	Fucci-C-1.nd2 - Fucci-C-1.nd2 (series 1):0120-0564-0381:c:2/5 t:24/193 - Fucci-C-1.nd2 (series 1)	18.802	230.692	58	505	324.422	479.617	2	24	Series 1 Cell 3 and 4 come from same parent cell
1	3	Red	2	Fucci-C-1.nd2 - Fucci-C-1.nd2 (series 1):0125-0564-0381:c:2/5 t:25/193 - Fucci-C-1.nd2 (series 1)	18.802	270.885	55	552	324.422	479.617	2	25	Series 1 Cell 3 and 4 come from same parent cell
1	3	Red	3	Fucci-C-1.nd2 - Fucci-C-1.nd2 (series 1):0130-0564-0381:c:2/5 t:26/193 - Fucci-C-1.nd2 (series 1)	18.802	221.615	81	598	324.422	479.617	2	26	Series 1 Cell 3 and 4 come from same parent cell
1	3	Red	4	Fucci-C-1.nd2 - Fucci-C-1.nd2 (series 1):0135-0566-0381:c:2/5 t:27/193 - Fucci-C-1.nd2 (series 1)	26.034	212.194	33	427	323.997	481.318	2	27	Series 1 Cell 3 and 4 come from same parent cell
1	3	Red	5	Fucci-C-1.nd2 - Fucci-C-1.nd2 (series 1):0140-0567-0383:c:2/5 t:28/193 - Fucci-C-1.nd2 (series 1)	34.711	233.604	46	490	325.697	482.168	2	28	Series 1 Cell 3 and 4 come from same parent cell
1	3	Red	6	Fucci-C-1.nd2 - Fucci-C-1.nd2 (series 1):0145-0566-0387:c:2/5 t:29/193 - Fucci-C-1.nd2 (series 1)	23.141	257.812	92	461	329.524	481.318	2	29	Series 1 Cell 3 and 4 come from same parent cell
1	3	Red	7	Fucci-C-1.nd2 - Fucci-C-1.nd2 (series 1):0150-0557-0396:c:2/5 t:30/193 - Fucci-C-1.nd2 (series 1)	26.034	281.5	54	716	336.752	473.664	2	30	Series 1 Cell 3 and 4 come from same parent cell
1	3	Red	8	Fucci-C-1.nd2 - Fucci-C-1.nd2 (series 1):0155-0536-0400:c:2/5 t:31/193 - Fucci-C-1.nd2 (series 1)	30.372	279.738	103	586	340.579	455.806	2	31	Series 1 Cell 3 and 4 come from same parent cell
1	3	Red	9	Fucci-C-1.nd2 - Fucci-C-1.nd2 (series 1):0160-0512-0615:c:2/5 t:32/193 - Fucci-C-1.nd2 (series 1)	37.604	379	62	683	522.987	435.397	2	32	Series 1 Cell 3 and 4 come from same parent cell
1	3	Red	10	Fucci-C-1.nd2 - Fucci-C-1.nd2 (series 1):0165-0512-0612:c:2/5 t:33/193 - Fucci-C-1.nd2 (series 1)	36.881	405.765	70	885	520.861	435.822	2	33	Series 1 Cell 3 and 4 come from same parent cell
1	3	Red	11	Fucci-C-1.nd2 - Fucci-C-1.nd2 (series 1):0170-0509-0607:c:2/5 t:34/193 - Fucci-C-1.nd2 (series 1)	31.819	419.136	145	826	516.609	432.846	2	34	Series 1 Cell 3 and 4 come from same parent cell
1	3	Red	12	Fucci-C-1.nd2 - Fucci-C-1.nd2 (series 1):0175-0502-0600:c:2/5 t:35/193 - Fucci-C-1.nd2 (series 1)	26.757	335.27	111	747	510.656	427.318	2	35	Series 1 Cell 3 and 4 come from same parent cell
1	3	Red	13	Fucci-C-1.nd2 - Fucci-C-1.nd2 (series 1):0180-0491-0583:c:2/5 t:36/193 - Fucci-C-1.nd2 (series 1)	26.034	335.611	105	668	495.774	417.539	2	36	Series 1 Cell 3 and 4 come from same parent cell
1	3	Red	14	Fucci-C-1.nd2 - Fucci-C-1.nd2 (series 1):0185-0500-0571:c:2/5 t:37/193 - Fucci-C-1.nd2 (series 1)	26.757	364.216	110	659	485.995	425.618	2	37	Series 1 Cell 3 and 4 come from same parent cell
1	3	Red	15	Fucci-C-1.nd2 - Fucci-C-1.nd2 (series 1):0190-0499-0565:c:2/5 t:38/193 - Fucci-C-1.nd2 (series 1)	37.604	373.385	120	861	480.467	424.342	2	38	Series 1 Cell 3 and 4 come from same parent cell
1	3	Red	16	Fucci-C-1.nd2 - Fucci-C-1.nd2 (series 1):0195-0493-0561:c:2/5 t:39/193 - Fucci-C-1.nd2 (series 1)	26.757	506.189	126	959	477.491	419.665	2	39	Series 1 Cell 3 and 4 come from same parent cell
1	3	Red	17	Fucci-C-1.nd2 - Fucci-C-1.nd2 (series 1):0200-0483-0555:c:2/5 t:40/193 - Fucci-C-1.nd2 (series 1)	24.587	430.118	160	782	471.963	411.161	2	40	Series 1 Cell 3 and 4 come from same parent cell
1	3	Red	18	Fucci-C-1.nd2 - Fucci-C-1.nd2 (series 1):0205-0475-0558:c:2/5 t:41/193 - Fucci-C-1.nd2 (series 1)	36.881	485.882	248	842	474.94	404.358	2	41	Series 1 Cell 3 and 4 come from same parent cell
1	3	Red	19	Fucci-C-1.nd2 - Fucci-C-1.nd2 (series 1):0210-0473-0558:c:2/5 t:42/193 - Fucci-C-1.nd2 (series 1)	24.587	502	137	1061	474.94	402.232	2	42	Series 1 Cell 3 and 4 come from same parent cell
1	3	Red	20	Fucci-C-1.nd2 - Fucci-C-1.nd2 (series 1):0215-0462-0556:c:2/5 t:43/193 - Fucci-C-1.nd2 (series 1)	43.389	499.433	186	906	473.239	392.878	2	43	Series 1 Cell 3 and 4 come from same parent cell
1	3	Red	21	Fucci-C-1.nd2 - Fucci-C-1.nd2 (series 1):0220-0450-0546:c:2/5 t:44/193 - Fucci-C-1.nd2 (series 1)	31.819	526.795	160	934	464.31	383.098	2	44	Series 1 Cell 3 and 4 come from same parent cell
1	3	Red	22	Fucci-C-1.nd2 - Fucci-C-1.nd2 (series 1):0225-0444-0542:c:2/5 t:45/193 - Fucci-C-1.nd2 (series 1)	24.587	536.794	273	932	461.334	377.571	2	45	Series 1 Cell 3 and 4 come from same parent cell
1	3	Red	23	Fucci-C-1.nd2 - Fucci-C-1.nd2 (series 1):0230-0444-0542:c:2/5 t:46/193 - Fucci-C-1.nd2 (series 1)	24.587	579.353	243	1083	461.334	377.571	2	46	Series 1 Cell 3 and 4 come from same parent cell
1	3	Red	24	Fucci-C-1.nd2 - Fucci-C-1.nd2 (series 1):0235-0444-0542:c:2/5 t:47/193 - Fucci-C-1.nd2 (series 1)	24.587	521.941	307	858	461.334	377.571	2	47	Series 1 Cell 3 and 4 come from same parent cell
1	3	Red	25	Fucci-C-1.nd2 - Fucci-C-1.nd2 (series 1):0240-0444-0542:c:2/5 t:48/193 - Fucci-C-1.nd2 (series 1)	24.587	654.412	300	1172	461.334	377.571	2	48	Series 1 Cell 3 and 4 come from same parent cell
1	3	Red	26	Fucci-C-1.nd2 - Fucci-C-1.nd2 (series 1):0245-0440-0541:c:2/5 t:49/193 - Fucci-C-1.nd2 (series 1)	31.819	661.136	269	1110	460.058	374.594	2	49	Series 1 Cell 3 and 4 come from same parent cell
1	3	Red	27	Fucci-C-1.nd2 - Fucci-C-1.nd2 (series 1):0250-0437-0530:c:2/5 t:50/193 - Fucci-C-1.nd2 (series 1)	20.248	510.75	139	781	450.704	371.618	2	50	Series 1 Cell 3 and 4 come from same parent cell
1	3	Red	28	Fucci-C-1.nd2 - Fucci-C-1.nd2 (series 1):0255-0448-0529:c:2/5 t:51/193 - Fucci-C-1.nd2 (series 1)	24.587	489.853	195	983	450.279	380.972	2	51	Series 1 Cell 3 and 4 come from same parent cell
1	3	Red	29	Fucci-C-1.nd2 - Fucci-C-1.nd2 (series 1):0260-0452-0534:c:2/5 t:52/193 - Fucci-C-1.nd2 (series 1)	26.034	449	182	681	454.105	384.374	2	52	Series 1 Cell 3 and 4 come from same parent cell
1	3	Red	30	Fucci-C-1.nd2 - Fucci-C-1.nd2 (series 1):0265-0452-0534:c:2/5 t:53/193 - Fucci-C-1.nd2 (series 1)	26.034	330.944	137	849	454.105	384.374	2	53	Series 1 Cell 3 and 4 come from same parent cell
1	3	Red	31	Fucci-C-1.nd2 - Fucci-C-1.nd2 (series 1):0270-0457-0540:c:2/5 t:54/193 - Fucci-C-1.nd2 (series 1)	22.418	292.065	81	505	459.633	389.051	2	54	Series 1 Cell 3 and 4 come from same parent cell
1	3	Red	32	Fucci-C-1.nd2 - Fucci-C-1.nd2 (series 1):0275-0468-0558:c:2/5 t:55/193 - Fucci-C-1.nd2 (series 1)	26.034	317.556	88	725	474.515	397.98	2	55	Series 1 Cell 3 and 4 come from same parent cell
1	3	Red	33	Fucci-C-1.nd2 - Fucci-C-1.nd2 (series 1):0280-0473-0567:c:2/5 t:56/193 - Fucci-C-1.nd2 (series 1)	26.034	337.889	92	728	482.168	402.232	2	56	Series 1 Cell 3 and 4 come from same parent cell
1	3	Red	34	Fucci-C-1.nd2 - Fucci-C-1.nd2 (series 1):0285-0476-0560:c:2/5 t:57/193 - Fucci-C-1.nd2 (series 1)	31.819	313.75	98	668	476.215	405.208	2	57	Series 1 Cell 3 and 4 come from same parent cell
1	3	Red	35	Fucci-C-1.nd2 - Fucci-C-1.nd2 (series 1):0290-0480-0555:c:2/5 t:58/193 - Fucci-C-1.nd2 (series 1)	26.757	303.622	123	861	472.389	408.61	2	58	Series 1 Cell 3 and 4 come from same parent cell
1	3	Red	36	Fucci-C-1.nd2 - Fucci-C-1.nd2 (series 1):0295-0480-0549:c:2/5 t:59/193 - Fucci-C-1.nd2 (series 1)	31.819	252.477	57	725	467.286	408.185	2	59	Series 1 Cell 3 and 4 come from same parent cell
1	3	Red	37	Fucci-C-1.nd2 - Fucci-C-1.nd2 (series 1):0300-0480-0549:c:2/5 t:60/193 - Fucci-C-1.nd2 (series 1)	31.819	298.136	78	595	467.286	408.185	2	60	Series 1 Cell 3 and 4 come from same parent cell
1	3	Red	38	Fucci-C-1.nd2 - Fucci-C-1.nd2 (series 1):0305-0480-0543:c:2/5 t:61/193 - Fucci-C-1.nd2 (series 1)	46.282	300.641	48	565	461.759	408.185	2	61	Series 1 Cell 3 and 4 come from same parent cell
1	3	Red	39	Fucci-C-1.nd2 - Fucci-C-1.nd2 (series 1):0310-0480-0539:c:2/5 t:62/193 - Fucci-C-1.nd2 (series 1)	37.604	345.558	87	962	458.357	408.185	2	62	Series 1 Cell 3 and 4 come from same parent cell
1	3	Red	40	Fucci-C-1.nd2 - Fucci-C-1.nd2 (series 1):0315-0480-0539:c:2/5 t:63/193 - Fucci-C-1.nd2 (series 1)	37.604	254.058	80	437	458.357	408.185	2	63	Series 1 Cell 3 and 4 come from same parent cell
1	3	Red	41	Fucci-C-1.nd2 - Fucci-C-1.nd2 (series 1):0320-0480-0539:c:2/5 t:64/193 - Fucci-C-1.nd2 (series 1)	37.604	321.635	64	779	458.357	408.185	2	64	Series 1 Cell 3 and 4 come from same parent cell
1	3	Red	42	Fucci-C-1.nd2 - Fucci-C-1.nd2 (series 1):0325-0480-0539:c:2/5 t:65/193 - Fucci-C-1.nd2 (series 1)	37.604	263.981	77	572	458.357	408.185	2	65	Series 1 Cell 3 and 4 come from same parent cell
1	3	Red	43	Fucci-C-1.nd2 - Fucci-C-1.nd2 (series 1):0330-0479-0533:c:2/5 t:66/193 - Fucci-C-1.nd2 (series 1)	37.604	323.846	104	760	453.255	407.334	2	66	Series 1 Cell 3 and 4 come from same parent cell
1	3	Red	44	Fucci-C-1.nd2 - Fucci-C-1.nd2 (series 1):0335-0479-0533:c:2/5 t:67/193 - Fucci-C-1.nd2 (series 1)	37.604	350.346	65	707	453.255	407.334	2	67	Series 1 Cell 3 and 4 come from same parent cell
1	3	Red	45	Fucci-C-1.nd2 - Fucci-C-1.nd2 (series 1):0340-0474-0518:c:2/5 t:68/193 - Fucci-C-1.nd2 (series 1)	43.389	270.183	75	535	440.924	403.082	2	68	Series 1 Cell 3 and 4 come from same parent cell
1	3	Red	46	Fucci-C-1.nd2 - Fucci-C-1.nd2 (series 1):0345-0470-0510:c:2/5 t:69/193 - Fucci-C-1.nd2 (series 1)	30.372	295.143	70	581	433.696	400.106	2	69	Series 1 Cell 3 and 4 come from same parent cell
1	3	Red	47	Fucci-C-1.nd2 - Fucci-C-1.nd2 (series 1):0350-0471-0501:c:2/5 t:70/193 - Fucci-C-1.nd2 (series 1)	37.604	263.115	103	570	426.043	400.531	2	70	Series 1 Cell 3 and 4 come from same parent cell
1	3	Red	48	Fucci-C-1.nd2 - Fucci-C-1.nd2 (series 1):0355-0472-0496:c:2/5 t:71/193 - Fucci-C-1.nd2 (series 1)	43.389	240.1	46	560	421.791	401.807	2	71	Series 1 Cell 3 and 4 come from same parent cell
1	3	Red	49	Fucci-C-1.nd2 - Fucci-C-1.nd2 (series 1):0360-0472-0496:c:2/5 t:72/193 - Fucci-C-1.nd2 (series 1)	43.389	220.217	81	480	421.791	401.807	2	72	Series 1 Cell 3 and 4 come from same parent cell
1	3	Red	50	Fucci-C-1.nd2 - Fucci-C-1.nd2 (series 1):0365-0472-0487:c:2/5 t:73/193 - Fucci-C-1.nd2 (series 1)	49.898	247.884	52	615	414.563	401.807	2	73	Series 1 Cell 3 and 4 come from same parent cell
1	3	Red	51	Fucci-C-1.nd2 - Fucci-C-1.nd2 (series 1):0370-0473-0483:c:2/5 t:74/193 - Fucci-C-1.nd2 (series 1)	34.711	264.979	74	626	410.736	402.232	2	74	Series 1 Cell 3 and 4 come from same parent cell
1	3	Red	52	Fucci-C-1.nd2 - Fucci-C-1.nd2 (series 1):0375-0476-0478:c:2/5 t:75/193 - Fucci-C-1.nd2 (series 1)	43.389	237.167	52	697	406.484	405.208	2	75	Series 1 Cell 3 and 4 come from same parent cell
1	3	Red	53	Fucci-C-1.nd2 - Fucci-C-1.nd2 (series 1):0380-0484-0470:c:2/5 t:76/193 - Fucci-C-1.nd2 (series 1)	36.881	229.588	47	484	400.106	412.011	2	76	Series 1 Cell 3 and 4 come from same parent cell
1	3	Red	54	Fucci-C-1.nd2 - Fucci-C-1.nd2 (series 1):0385-0492-0463:c:2/5 t:77/193 - Fucci-C-1.nd2 (series 1)	49.898	262.42	74	628	394.153	418.814	2	77	Series 1 Cell 3 and 4 come from same parent cell
1	3	Red	55	Fucci-C-1.nd2 - Fucci-C-1.nd2 (series 1):0390-0498-0461:c:2/5 t:78/193 - Fucci-C-1.nd2 (series 1)	37.604	245.635	48	519	392.027	423.492	2	78	Series 1 Cell 3 and 4 come from same parent cell
1	3	Red	56	Fucci-C-1.nd2 - Fucci-C-1.nd2 (series 1):0395-0505-0456:c:2/5 t:79/193 - Fucci-C-1.nd2 (series 1)	49.898	241.783	44	554	388.201	429.869	2	79	Series 1 Cell 3 and 4 come from same parent cell
1	3	Red	57	Fucci-C-1.nd2 - Fucci-C-1.nd2 (series 1):0400-0517-0455:c:2/5 t:80/193 - Fucci-C-1.nd2 (series 1)	26.757	260.514	49	539	387.35	440.074	2	80	Series 1 Cell 3 and 4 come from same parent cell
1	3	Red	58	Fucci-C-1.nd2 - Fucci-C-1.nd2 (series 1):0405-0525-0454:c:2/5 t:81/193 - Fucci-C-1.nd2 (series 1)	43.389	296.4	86	537	386.075	446.877	2	81	Series 1 Cell 3 and 4 come from same parent cell
1	3	Red	59	Fucci-C-1.nd2 - Fucci-C-1.nd2 (series 1):0410-0536-0452:c:2/5 t:82/193 - Fucci-C-1.nd2 (series 1)	37.604	257.673	48	554	384.374	455.806	2	82	Series 1 Cell 3 and 4 come from same parent cell
1	3	Red	60	Fucci-C-1.nd2 - Fucci-C-1.nd2 (series 1):0415-0536-0447:c:2/5 t:83/193 - Fucci-C-1.nd2 (series 1)	43.389	233.1	41	513	380.122	456.231	2	83	Series 1 Cell 3 and 4 come from same parent cell
1	3	Red	61	Fucci-C-1.nd2 - Fucci-C-1.nd2 (series 1):0420-0537-0444:c:2/5 t:84/193 - Fucci-C-1.nd2 (series 1)	43.389	277.017	50	687	377.571	457.082	2	84	Series 1 Cell 3 and 4 come from same parent cell
1	3	Red	62	Fucci-C-1.nd2 - Fucci-C-1.nd2 (series 1):0425-0545-0440:c:2/5 t:85/193 - Fucci-C-1.nd2 (series 1)	41.943	312.707	52	582	374.594	463.46	2	85	Series 1 Cell 3 and 4 come from same parent cell
1	3	Red	63	Fucci-C-1.nd2 - Fucci-C-1.nd2 (series 1):0430-0548-0433:c:2/5 t:86/193 - Fucci-C-1.nd2 (series 1)	31.819	286.023	52	579	368.642	466.011	2	86	Series 1 Cell 3 and 4 come from same parent cell
1	3	Red	64	Fucci-C-1.nd2 - Fucci-C-1.nd2 (series 1):0435-0550-0430:c:2/5 t:87/193 - Fucci-C-1.nd2 (series 1)	36.881	316.137	51	729	366.091	468.137	2	87	Series 1 Cell 3 and 4 come from same parent cell
1	3	Red	65	Fucci-C-1.nd2 - Fucci-C-1.nd2 (series 1):0440-0551-0425:c:2/5 t:88/193 - Fucci-C-1.nd2 (series 1)	41.943	244.362	50	542	361.839	468.562	2	88	Series 1 Cell 3 and 4 come from same parent cell
1	3	Red	66	Fucci-C-1.nd2 - Fucci-C-1.nd2 (series 1):0445-0555-0422:c:2/5 t:89/193 - Fucci-C-1.nd2 (series 1)	36.881	301.745	102	727	359.288	472.389	2	89	Series 1 Cell 3 and 4 come from same parent cell
1	3	Red	67	Fucci-C-1.nd2 - Fucci-C-1.nd2 (series 1):0450-0557-0417:c:2/5 t:90/193 - Fucci-C-1.nd2 (series 1)	41.943	260.776	53	734	355.036	473.664	2	90	Series 1 Cell 3 and 4 come from same parent cell
1	3	Red	68	Fucci-C-1.nd2 - Fucci-C-1.nd2 (series 1):0455-0558-0408:c:2/5 t:91/193 - Fucci-C-1.nd2 (series 1)	36.881	310.235	101	697	347.382	474.94	2	91	Series 1 Cell 3 and 4 come from same parent cell
1	3	Red	69	Fucci-C-1.nd2 - Fucci-C-1.nd2 (series 1):0460-0567-0402:c:2/5 t:92/193 - Fucci-C-1.nd2 (series 1)	31.819	302.386	48	690	341.855	482.593	2	92	Series 1 Cell 3 and 4 come from same parent cell
1	3	Red	70	Fucci-C-1.nd2 - Fucci-C-1.nd2 (series 1):0465-0568-0396:c:2/5 t:93/193 - Fucci-C-1.nd2 (series 1)	31.819	260.386	67	616	336.752	483.444	2	93	Series 1 Cell 3 and 4 come from same parent cell
1	3	Red	71	Fucci-C-1.nd2 - Fucci-C-1.nd2 (series 1):0470-0573-0389:c:2/5 t:94/193 - Fucci-C-1.nd2 (series 1)	34.711	271.146	74	613	330.8	487.27	2	94	Series 1 Cell 3 and 4 come from same parent cell
1	3	Red	72	Fucci-C-1.nd2 - Fucci-C-1.nd2 (series 1):0475-0587-0395:c:2/5 t:95/193 - Fucci-C-1.nd2 (series 1)	43.389	304.783	51	762	336.327	499.176	2	95	Series 1 Cell 3 and 4 come from same parent cell
1	3	Red	73	Fucci-C-1.nd2 - Fucci-C-1.nd2 (series 1):0480-0591-0398:c:2/5 t:96/193 - Fucci-C-1.nd2 (series 1)	18.802	292.423	154	613	338.453	503.003	2	96	Series 1 Cell 3 and 4 come from same parent cell
1	3	Red	74	Fucci-C-1.nd2 - Fucci-C-1.nd2 (series 1):0485-0581-0405:c:2/5 t:97/193 - Fucci-C-1.nd2 (series 1)	23.141	319.781	119	530	344.406	494.499	2	97	Series 1 Cell 3 and 4 come from same parent cell
1	3	Black	1	Fucci-C-1.nd2 - Fucci-C-1.nd2 (series 1):0120-0564-0381:c:3/5 t:24/193 - Fucci-C-1.nd2 (series 1)	18.802	596.846	571	629	324.422	479.617	3	24	Series 1 Cell 3 and 4 come from same parent cell
1	3	Black	2	Fucci-C-1.nd2 - Fucci-C-1.nd2 (series 1):0125-0564-0381:c:3/5 t:25/193 - Fucci-C-1.nd2 (series 1)	18.802	563.731	547	579	324.422	479.617	3	25	Series 1 Cell 3 and 4 come from same parent cell
1	3	Black	3	Fucci-C-1.nd2 - Fucci-C-1.nd2 (series 1):0130-0564-0381:c:3/5 t:26/193 - Fucci-C-1.nd2 (series 1)	18.802	570.5	551	597	324.422	479.617	3	26	Series 1 Cell 3 and 4 come from same parent cell
1	3	Black	4	Fucci-C-1.nd2 - Fucci-C-1.nd2 (series 1):0135-0566-0381:c:3/5 t:27/193 - Fucci-C-1.nd2 (series 1)	26.034	568.528	547	591	323.997	481.318	3	27	Series 1 Cell 3 and 4 come from same parent cell
1	3	Black	5	Fucci-C-1.nd2 - Fucci-C-1.nd2 (series 1):0140-0567-0383:c:3/5 t:28/193 - Fucci-C-1.nd2 (series 1)	34.711	569.938	545	601	325.697	482.168	3	28	Series 1 Cell 3 and 4 come from same parent cell
1	3	Black	6	Fucci-C-1.nd2 - Fucci-C-1.nd2 (series 1):0145-0566-0387:c:3/5 t:29/193 - Fucci-C-1.nd2 (series 1)	23.141	570.438	552	594	329.524	481.318	3	29	Series 1 Cell 3 and 4 come from same parent cell
1	3	Black	7	Fucci-C-1.nd2 - Fucci-C-1.nd2 (series 1):0150-0557-0396:c:3/5 t:30/193 - Fucci-C-1.nd2 (series 1)	26.034	575.944	561	598	336.752	473.664	3	30	Series 1 Cell 3 and 4 come from same parent cell
1	3	Black	8	Fucci-C-1.nd2 - Fucci-C-1.nd2 (series 1):0155-0536-0400:c:3/5 t:31/193 - Fucci-C-1.nd2 (series 1)	30.372	568.31	548	589	340.579	455.806	3	31	Series 1 Cell 3 and 4 come from same parent cell
1	3	Black	9	Fucci-C-1.nd2 - Fucci-C-1.nd2 (series 1):0160-0512-0615:c:3/5 t:32/193 - Fucci-C-1.nd2 (series 1)	37.604	574.885	551	615	522.987	435.397	3	32	Series 1 Cell 3 and 4 come from same parent cell
1	3	Black	10	Fucci-C-1.nd2 - Fucci-C-1.nd2 (series 1):0165-0512-0612:c:3/5 t:33/193 - Fucci-C-1.nd2 (series 1)	36.881	575.314	552	611	520.861	435.822	3	33	Series 1 Cell 3 and 4 come from same parent cell
1	3	Black	11	Fucci-C-1.nd2 - Fucci-C-1.nd2 (series 1):0170-0509-0607:c:3/5 t:34/193 - Fucci-C-1.nd2 (series 1)	31.819	580.75	560	621	516.609	432.846	3	34	Series 1 Cell 3 and 4 come from same parent cell
1	3	Black	12	Fucci-C-1.nd2 - Fucci-C-1.nd2 (series 1):0175-0502-0600:c:3/5 t:35/193 - Fucci-C-1.nd2 (series 1)	26.757	576.892	559	598	510.656	427.318	3	35	Series 1 Cell 3 and 4 come from same parent cell
1	3	Black	13	Fucci-C-1.nd2 - Fucci-C-1.nd2 (series 1):0180-0491-0583:c:3/5 t:36/193 - Fucci-C-1.nd2 (series 1)	26.034	579.194	567	611	495.774	417.539	3	36	Series 1 Cell 3 and 4 come from same parent cell
1	3	Black	14	Fucci-C-1.nd2 - Fucci-C-1.nd2 (series 1):0185-0500-0571:c:3/5 t:37/193 - Fucci-C-1.nd2 (series 1)	26.757	572.243	553	603	485.995	425.618	3	37	Series 1 Cell 3 and 4 come from same parent cell
1	3	Black	15	Fucci-C-1.nd2 - Fucci-C-1.nd2 (series 1):0190-0499-0565:c:3/5 t:38/193 - Fucci-C-1.nd2 (series 1)	37.604	573.962	550	608	480.467	424.342	3	38	Series 1 Cell 3 and 4 come from same parent cell
1	3	Black	16	Fucci-C-1.nd2 - Fucci-C-1.nd2 (series 1):0195-0493-0561:c:3/5 t:39/193 - Fucci-C-1.nd2 (series 1)	26.757	573.135	558	613	477.491	419.665	3	39	Series 1 Cell 3 and 4 come from same parent cell
1	3	Black	17	Fucci-C-1.nd2 - Fucci-C-1.nd2 (series 1):0200-0483-0555:c:3/5 t:40/193 - Fucci-C-1.nd2 (series 1)	24.587	572.882	553	599	471.963	411.161	3	40	Series 1 Cell 3 and 4 come from same parent cell
1	3	Black	18	Fucci-C-1.nd2 - Fucci-C-1.nd2 (series 1):0205-0475-0558:c:3/5 t:41/193 - Fucci-C-1.nd2 (series 1)	36.881	575.451	542	620	474.94	404.358	3	41	Series 1 Cell 3 and 4 come from same parent cell
1	3	Black	19	Fucci-C-1.nd2 - Fucci-C-1.nd2 (series 1):0210-0473-0558:c:3/5 t:42/193 - Fucci-C-1.nd2 (series 1)	24.587	574.912	550	619	474.94	402.232	3	42	Series 1 Cell 3 and 4 come from same parent cell
1	3	Black	20	Fucci-C-1.nd2 - Fucci-C-1.nd2 (series 1):0215-0462-0556:c:3/5 t:43/193 - Fucci-C-1.nd2 (series 1)	43.389	571.017	551	622	473.239	392.878	3	43	Series 1 Cell 3 and 4 come from same parent cell
1	3	Black	21	Fucci-C-1.nd2 - Fucci-C-1.nd2 (series 1):0220-0450-0546:c:3/5 t:44/193 - Fucci-C-1.nd2 (series 1)	31.819	570.318	537	604	464.31	383.098	3	44	Series 1 Cell 3 and 4 come from same parent cell
1	3	Black	22	Fucci-C-1.nd2 - Fucci-C-1.nd2 (series 1):0225-0444-0542:c:3/5 t:45/193 - Fucci-C-1.nd2 (series 1)	24.587	574.529	538	617	461.334	377.571	3	45	Series 1 Cell 3 and 4 come from same parent cell
1	3	Black	23	Fucci-C-1.nd2 - Fucci-C-1.nd2 (series 1):0230-0444-0542:c:3/5 t:46/193 - Fucci-C-1.nd2 (series 1)	24.587	570.794	546	610	461.334	377.571	3	46	Series 1 Cell 3 and 4 come from same parent cell
1	3	Black	24	Fucci-C-1.nd2 - Fucci-C-1.nd2 (series 1):0235-0444-0542:c:3/5 t:47/193 - Fucci-C-1.nd2 (series 1)	24.587	573.912	543	609	461.334	377.571	3	47	Series 1 Cell 3 and 4 come from same parent cell
1	3	Black	25	Fucci-C-1.nd2 - Fucci-C-1.nd2 (series 1):0240-0444-0542:c:3/5 t:48/193 - Fucci-C-1.nd2 (series 1)	24.587	569.647	541	623	461.334	377.571	3	48	Series 1 Cell 3 and 4 come from same parent cell
1	3	Black	26	Fucci-C-1.nd2 - Fucci-C-1.nd2 (series 1):0245-0440-0541:c:3/5 t:49/193 - Fucci-C-1.nd2 (series 1)	31.819	573.659	546	624	460.058	374.594	3	49	Series 1 Cell 3 and 4 come from same parent cell
1	3	Black	27	Fucci-C-1.nd2 - Fucci-C-1.nd2 (series 1):0250-0437-0530:c:3/5 t:50/193 - Fucci-C-1.nd2 (series 1)	20.248	573.964	560	593	450.704	371.618	3	50	Series 1 Cell 3 and 4 come from same parent cell
1	3	Black	28	Fucci-C-1.nd2 - Fucci-C-1.nd2 (series 1):0255-0448-0529:c:3/5 t:51/193 - Fucci-C-1.nd2 (series 1)	24.587	575.735	548	611	450.279	380.972	3	51	Series 1 Cell 3 and 4 come from same parent cell
1	3	Black	29	Fucci-C-1.nd2 - Fucci-C-1.nd2 (series 1):0260-0452-0534:c:3/5 t:52/193 - Fucci-C-1.nd2 (series 1)	26.034	575.444	542	613	454.105	384.374	3	52	Series 1 Cell 3 and 4 come from same parent cell
1	3	Black	30	Fucci-C-1.nd2 - Fucci-C-1.nd2 (series 1):0265-0452-0534:c:3/5 t:53/193 - Fucci-C-1.nd2 (series 1)	26.034	569.833	529	606	454.105	384.374	3	53	Series 1 Cell 3 and 4 come from same parent cell
1	3	Black	31	Fucci-C-1.nd2 - Fucci-C-1.nd2 (series 1):0270-0457-0540:c:3/5 t:54/193 - Fucci-C-1.nd2 (series 1)	22.418	573.968	547	621	459.633	389.051	3	54	Series 1 Cell 3 and 4 come from same parent cell
1	3	Black	32	Fucci-C-1.nd2 - Fucci-C-1.nd2 (series 1):0275-0468-0558:c:3/5 t:55/193 - Fucci-C-1.nd2 (series 1)	26.034	578.333	556	623	474.515	397.98	3	55	Series 1 Cell 3 and 4 come from same parent cell
1	3	Black	33	Fucci-C-1.nd2 - Fucci-C-1.nd2 (series 1):0280-0473-0567:c:3/5 t:56/193 - Fucci-C-1.nd2 (series 1)	26.034	577.139	553	621	482.168	402.232	3	56	Series 1 Cell 3 and 4 come from same parent cell
1	3	Black	34	Fucci-C-1.nd2 - Fucci-C-1.nd2 (series 1):0285-0476-0560:c:3/5 t:57/193 - Fucci-C-1.nd2 (series 1)	31.819	573.273	545	613	476.215	405.208	3	57	Series 1 Cell 3 and 4 come from same parent cell
1	3	Black	35	Fucci-C-1.nd2 - Fucci-C-1.nd2 (series 1):0290-0480-0555:c:3/5 t:58/193 - Fucci-C-1.nd2 (series 1)	26.757	573.973	549	618	472.389	408.61	3	58	Series 1 Cell 3 and 4 come from same parent cell
1	3	Black	36	Fucci-C-1.nd2 - Fucci-C-1.nd2 (series 1):0295-0480-0549:c:3/5 t:59/193 - Fucci-C-1.nd2 (series 1)	31.819	572.818	546	614	467.286	408.185	3	59	Series 1 Cell 3 and 4 come from same parent cell
1	3	Black	37	Fucci-C-1.nd2 - Fucci-C-1.nd2 (series 1):0300-0480-0549:c:3/5 t:60/193 - Fucci-C-1.nd2 (series 1)	31.819	573.977	546	612	467.286	408.185	3	60	Series 1 Cell 3 and 4 come from same parent cell
1	3	Black	38	Fucci-C-1.nd2 - Fucci-C-1.nd2 (series 1):0305-0480-0543:c:3/5 t:61/193 - Fucci-C-1.nd2 (series 1)	46.282	574.797	543	603	461.759	408.185	3	61	Series 1 Cell 3 and 4 come from same parent cell
1	3	Black	39	Fucci-C-1.nd2 - Fucci-C-1.nd2 (series 1):0310-0480-0539:c:3/5 t:62/193 - Fucci-C-1.nd2 (series 1)	37.604	574.442	539	615	458.357	408.185	3	62	Series 1 Cell 3 and 4 come from same parent cell
1	3	Black	40	Fucci-C-1.nd2 - Fucci-C-1.nd2 (series 1):0315-0480-0539:c:3/5 t:63/193 - Fucci-C-1.nd2 (series 1)	37.604	573.231	543	617	458.357	408.185	3	63	Series 1 Cell 3 and 4 come from same parent cell
1	3	Black	41	Fucci-C-1.nd2 - Fucci-C-1.nd2 (series 1):0320-0480-0539:c:3/5 t:64/193 - Fucci-C-1.nd2 (series 1)	37.604	571	540	608	458.357	408.185	3	64	Series 1 Cell 3 and 4 come from same parent cell
1	3	Black	42	Fucci-C-1.nd2 - Fucci-C-1.nd2 (series 1):0325-0480-0539:c:3/5 t:65/193 - Fucci-C-1.nd2 (series 1)	37.604	570.981	536	610	458.357	408.185	3	65	Series 1 Cell 3 and 4 come from same parent cell
1	3	Black	43	Fucci-C-1.nd2 - Fucci-C-1.nd2 (series 1):0330-0479-0533:c:3/5 t:66/193 - Fucci-C-1.nd2 (series 1)	37.604	574.519	550	622	453.255	407.334	3	66	Series 1 Cell 3 and 4 come from same parent cell
1	3	Black	44	Fucci-C-1.nd2 - Fucci-C-1.nd2 (series 1):0335-0479-0533:c:3/5 t:67/193 - Fucci-C-1.nd2 (series 1)	37.604	570.788	544	603	453.255	407.334	3	67	Series 1 Cell 3 and 4 come from same parent cell
1	3	Black	45	Fucci-C-1.nd2 - Fucci-C-1.nd2 (series 1):0340-0474-0518:c:3/5 t:68/193 - Fucci-C-1.nd2 (series 1)	43.389	569.6	544	602	440.924	403.082	3	68	Series 1 Cell 3 and 4 come from same parent cell
1	3	Black	46	Fucci-C-1.nd2 - Fucci-C-1.nd2 (series 1):0345-0470-0510:c:3/5 t:69/193 - Fucci-C-1.nd2 (series 1)	30.372	571.167	548	608	433.696	400.106	3	69	Series 1 Cell 3 and 4 come from same parent cell
1	3	Black	47	Fucci-C-1.nd2 - Fucci-C-1.nd2 (series 1):0350-0471-0501:c:3/5 t:70/193 - Fucci-C-1.nd2 (series 1)	37.604	572.154	553	599	426.043	400.531	3	70	Series 1 Cell 3 and 4 come from same parent cell
1	3	Black	48	Fucci-C-1.nd2 - Fucci-C-1.nd2 (series 1):0355-0472-0496:c:3/5 t:71/193 - Fucci-C-1.nd2 (series 1)	43.389	574.85	547	610	421.791	401.807	3	71	Series 1 Cell 3 and 4 come from same parent cell
1	3	Black	49	Fucci-C-1.nd2 - Fucci-C-1.nd2 (series 1):0360-0472-0496:c:3/5 t:72/193 - Fucci-C-1.nd2 (series 1)	43.389	572.367	554	598	421.791	401.807	3	72	Series 1 Cell 3 and 4 come from same parent cell
1	3	Black	50	Fucci-C-1.nd2 - Fucci-C-1.nd2 (series 1):0365-0472-0487:c:3/5 t:73/193 - Fucci-C-1.nd2 (series 1)	49.898	565.71	531	609	414.563	401.807	3	73	Series 1 Cell 3 and 4 come from same parent cell
1	3	Black	51	Fucci-C-1.nd2 - Fucci-C-1.nd2 (series 1):0370-0473-0483:c:3/5 t:74/193 - Fucci-C-1.nd2 (series 1)	34.711	564.833	539	592	410.736	402.232	3	74	Series 1 Cell 3 and 4 come from same parent cell
1	3	Black	52	Fucci-C-1.nd2 - Fucci-C-1.nd2 (series 1):0375-0476-0478:c:3/5 t:75/193 - Fucci-C-1.nd2 (series 1)	43.389	564.65	538	592	406.484	405.208	3	75	Series 1 Cell 3 and 4 come from same parent cell
1	3	Black	53	Fucci-C-1.nd2 - Fucci-C-1.nd2 (series 1):0380-0484-0470:c:3/5 t:76/193 - Fucci-C-1.nd2 (series 1)	36.881	563.765	536	607	400.106	412.011	3	76	Series 1 Cell 3 and 4 come from same parent cell
1	3	Black	54	Fucci-C-1.nd2 - Fucci-C-1.nd2 (series 1):0385-0492-0463:c:3/5 t:77/193 - Fucci-C-1.nd2 (series 1)	49.898	570.058	536	683	394.153	418.814	3	77	Series 1 Cell 3 and 4 come from same parent cell
1	3	Black	55	Fucci-C-1.nd2 - Fucci-C-1.nd2 (series 1):0390-0498-0461:c:3/5 t:78/193 - Fucci-C-1.nd2 (series 1)	37.604	586.173	532	678	392.027	423.492	3	78	Series 1 Cell 3 and 4 come from same parent cell
1	3	Black	56	Fucci-C-1.nd2 - Fucci-C-1.nd2 (series 1):0395-0505-0456:c:3/5 t:79/193 - Fucci-C-1.nd2 (series 1)	49.898	564.507	522	633	388.201	429.869	3	79	Series 1 Cell 3 and 4 come from same parent cell
1	3	Black	57	Fucci-C-1.nd2 - Fucci-C-1.nd2 (series 1):0400-0517-0455:c:3/5 t:80/193 - Fucci-C-1.nd2 (series 1)	26.757	573.351	554	609	387.35	440.074	3	80	Series 1 Cell 3 and 4 come from same parent cell
1	3	Black	58	Fucci-C-1.nd2 - Fucci-C-1.nd2 (series 1):0405-0525-0454:c:3/5 t:81/193 - Fucci-C-1.nd2 (series 1)	43.389	569.067	542	597	386.075	446.877	3	81	Series 1 Cell 3 and 4 come from same parent cell
1	3	Black	59	Fucci-C-1.nd2 - Fucci-C-1.nd2 (series 1):0410-0536-0452:c:3/5 t:82/193 - Fucci-C-1.nd2 (series 1)	37.604	569	545	595	384.374	455.806	3	82	Series 1 Cell 3 and 4 come from same parent cell
1	3	Black	60	Fucci-C-1.nd2 - Fucci-C-1.nd2 (series 1):0415-0536-0447:c:3/5 t:83/193 - Fucci-C-1.nd2 (series 1)	43.389	565.75	535	593	380.122	456.231	3	83	Series 1 Cell 3 and 4 come from same parent cell
1	3	Black	61	Fucci-C-1.nd2 - Fucci-C-1.nd2 (series 1):0420-0537-0444:c:3/5 t:84/193 - Fucci-C-1.nd2 (series 1)	43.389	566.633	538	596	377.571	457.082	3	84	Series 1 Cell 3 and 4 come from same parent cell
1	3	Black	62	Fucci-C-1.nd2 - Fucci-C-1.nd2 (series 1):0425-0545-0440:c:3/5 t:85/193 - Fucci-C-1.nd2 (series 1)	41.943	565.172	531	613	374.594	463.46	3	85	Series 1 Cell 3 and 4 come from same parent cell
1	3	Black	63	Fucci-C-1.nd2 - Fucci-C-1.nd2 (series 1):0430-0548-0433:c:3/5 t:86/193 - Fucci-C-1.nd2 (series 1)	31.819	571.955	543	604	368.642	466.011	3	86	Series 1 Cell 3 and 4 come from same parent cell
1	3	Black	64	Fucci-C-1.nd2 - Fucci-C-1.nd2 (series 1):0435-0550-0430:c:3/5 t:87/193 - Fucci-C-1.nd2 (series 1)	36.881	570.686	550	594	366.091	468.137	3	87	Series 1 Cell 3 and 4 come from same parent cell
1	3	Black	65	Fucci-C-1.nd2 - Fucci-C-1.nd2 (series 1):0440-0551-0425:c:3/5 t:88/193 - Fucci-C-1.nd2 (series 1)	41.943	567.534	545	584	361.839	468.562	3	88	Series 1 Cell 3 and 4 come from same parent cell
1	3	Black	66	Fucci-C-1.nd2 - Fucci-C-1.nd2 (series 1):0445-0555-0422:c:3/5 t:89/193 - Fucci-C-1.nd2 (series 1)	36.881	567.431	541	601	359.288	472.389	3	89	Series 1 Cell 3 and 4 come from same parent cell
1	3	Black	67	Fucci-C-1.nd2 - Fucci-C-1.nd2 (series 1):0450-0557-0417:c:3/5 t:90/193 - Fucci-C-1.nd2 (series 1)	41.943	566.397	537	599	355.036	473.664	3	90	Series 1 Cell 3 and 4 come from same parent cell
1	3	Black	68	Fucci-C-1.nd2 - Fucci-C-1.nd2 (series 1):0455-0558-0408:c:3/5 t:91/193 - Fucci-C-1.nd2 (series 1)	36.881	569.549	549	592	347.382	474.94	3	91	Series 1 Cell 3 and 4 come from same parent cell
1	3	Black	69	Fucci-C-1.nd2 - Fucci-C-1.nd2 (series 1):0460-0567-0402:c:3/5 t:92/193 - Fucci-C-1.nd2 (series 1)	31.819	570.318	544	596	341.855	482.593	3	92	Series 1 Cell 3 and 4 come from same parent cell
1	3	Black	70	Fucci-C-1.nd2 - Fucci-C-1.nd2 (series 1):0465-0568-0396:c:3/5 t:93/193 - Fucci-C-1.nd2 (series 1)	31.819	565.909	542	599	336.752	483.444	3	93	Series 1 Cell 3 and 4 come from same parent cell
1	3	Black	71	Fucci-C-1.nd2 - Fucci-C-1.nd2 (series 1):0470-0573-0389:c:3/5 t:94/193 - Fucci-C-1.nd2 (series 1)	34.711	573.833	533	599	330.8	487.27	3	94	Series 1 Cell 3 and 4 come from same parent cell
1	3	Black	72	Fucci-C-1.nd2 - Fucci-C-1.nd2 (series 1):0475-0587-0395:c:3/5 t:95/193 - Fucci-C-1.nd2 (series 1)	43.389	579.15	557	608	336.327	499.176	3	95	Series 1 Cell 3 and 4 come from same parent cell
1	3	Black	73	Fucci-C-1.nd2 - Fucci-C-1.nd2 (series 1):0480-0591-0398:c:3/5 t:96/193 - Fucci-C-1.nd2 (series 1)	18.802	582.962	561	624	338.453	503.003	3	96	Series 1 Cell 3 and 4 come from same parent cell
1	3	Black	74	Fucci-C-1.nd2 - Fucci-C-1.nd2 (series 1):0485-0581-0405:c:3/5 t:97/193 - Fucci-C-1.nd2 (series 1)	23.141	625.688	559	684	344.406	494.499	3	97	Series 1 Cell 3 and 4 come from same parent cell
1	3	Blue	1	Fucci-C-1.nd2 - Fucci-C-1.nd2 (series 1):0120-0564-0381:c:4/5 t:24/193 - Fucci-C-1.nd2 (series 1)	18.802	156	48	285	324.422	479.617	4	24	Series 1 Cell 3 and 4 come from same parent cell
1	3	Blue	2	Fucci-C-1.nd2 - Fucci-C-1.nd2 (series 1):0125-0564-0381:c:4/5 t:25/193 - Fucci-C-1.nd2 (series 1)	18.802	88.692	43	199	324.422	479.617	4	25	Series 1 Cell 3 and 4 come from same parent cell
1	3	Blue	3	Fucci-C-1.nd2 - Fucci-C-1.nd2 (series 1):0130-0564-0381:c:4/5 t:26/193 - Fucci-C-1.nd2 (series 1)	18.802	97.731	39	275	324.422	479.617	4	26	Series 1 Cell 3 and 4 come from same parent cell
1	3	Blue	4	Fucci-C-1.nd2 - Fucci-C-1.nd2 (series 1):0135-0566-0381:c:4/5 t:27/193 - Fucci-C-1.nd2 (series 1)	26.034	121	42	323	323.997	481.318	4	27	Series 1 Cell 3 and 4 come from same parent cell
1	3	Blue	5	Fucci-C-1.nd2 - Fucci-C-1.nd2 (series 1):0140-0567-0383:c:4/5 t:28/193 - Fucci-C-1.nd2 (series 1)	34.711	133.5	41	363	325.697	482.168	4	28	Series 1 Cell 3 and 4 come from same parent cell
1	3	Blue	6	Fucci-C-1.nd2 - Fucci-C-1.nd2 (series 1):0145-0566-0387:c:4/5 t:29/193 - Fucci-C-1.nd2 (series 1)	23.141	158.719	41	312	329.524	481.318	4	29	Series 1 Cell 3 and 4 come from same parent cell
1	3	Blue	7	Fucci-C-1.nd2 - Fucci-C-1.nd2 (series 1):0150-0557-0396:c:4/5 t:30/193 - Fucci-C-1.nd2 (series 1)	26.034	196.056	71	377	336.752	473.664	4	30	Series 1 Cell 3 and 4 come from same parent cell
1	3	Blue	8	Fucci-C-1.nd2 - Fucci-C-1.nd2 (series 1):0155-0536-0400:c:4/5 t:31/193 - Fucci-C-1.nd2 (series 1)	30.372	228.833	45	631	340.579	455.806	4	31	Series 1 Cell 3 and 4 come from same parent cell
1	3	Blue	9	Fucci-C-1.nd2 - Fucci-C-1.nd2 (series 1):0160-0512-0615:c:4/5 t:32/193 - Fucci-C-1.nd2 (series 1)	37.604	261.865	52	462	522.987	435.397	4	32	Series 1 Cell 3 and 4 come from same parent cell
1	3	Blue	10	Fucci-C-1.nd2 - Fucci-C-1.nd2 (series 1):0165-0512-0612:c:4/5 t:33/193 - Fucci-C-1.nd2 (series 1)	36.881	347.451	91	754	520.861	435.822	4	33	Series 1 Cell 3 and 4 come from same parent cell
1	3	Blue	11	Fucci-C-1.nd2 - Fucci-C-1.nd2 (series 1):0170-0509-0607:c:4/5 t:34/193 - Fucci-C-1.nd2 (series 1)	31.819	475.364	223	1099	516.609	432.846	4	34	Series 1 Cell 3 and 4 come from same parent cell
1	3	Blue	12	Fucci-C-1.nd2 - Fucci-C-1.nd2 (series 1):0175-0502-0600:c:4/5 t:35/193 - Fucci-C-1.nd2 (series 1)	26.757	451.162	153	787	510.656	427.318	4	35	Series 1 Cell 3 and 4 come from same parent cell
1	3	Blue	13	Fucci-C-1.nd2 - Fucci-C-1.nd2 (series 1):0180-0491-0583:c:4/5 t:36/193 - Fucci-C-1.nd2 (series 1)	26.034	612.667	175	1034	495.774	417.539	4	36	Series 1 Cell 3 and 4 come from same parent cell
1	3	Blue	14	Fucci-C-1.nd2 - Fucci-C-1.nd2 (series 1):0185-0500-0571:c:4/5 t:37/193 - Fucci-C-1.nd2 (series 1)	26.757	602.297	258	987	485.995	425.618	4	37	Series 1 Cell 3 and 4 come from same parent cell
1	3	Blue	15	Fucci-C-1.nd2 - Fucci-C-1.nd2 (series 1):0190-0499-0565:c:4/5 t:38/193 - Fucci-C-1.nd2 (series 1)	37.604	694.25	175	1243	480.467	424.342	4	38	Series 1 Cell 3 and 4 come from same parent cell
1	3	Blue	16	Fucci-C-1.nd2 - Fucci-C-1.nd2 (series 1):0195-0493-0561:c:4/5 t:39/193 - Fucci-C-1.nd2 (series 1)	26.757	722.162	264	1150	477.491	419.665	4	39	Series 1 Cell 3 and 4 come from same parent cell
1	3	Blue	17	Fucci-C-1.nd2 - Fucci-C-1.nd2 (series 1):0200-0483-0555:c:4/5 t:40/193 - Fucci-C-1.nd2 (series 1)	24.587	711.559	374	1022	471.963	411.161	4	40	Series 1 Cell 3 and 4 come from same parent cell
1	3	Blue	18	Fucci-C-1.nd2 - Fucci-C-1.nd2 (series 1):0205-0475-0558:c:4/5 t:41/193 - Fucci-C-1.nd2 (series 1)	36.881	932.333	530	1480	474.94	404.358	4	41	Series 1 Cell 3 and 4 come from same parent cell
1	3	Blue	19	Fucci-C-1.nd2 - Fucci-C-1.nd2 (series 1):0210-0473-0558:c:4/5 t:42/193 - Fucci-C-1.nd2 (series 1)	24.587	738.294	261	1172	474.94	402.232	4	42	Series 1 Cell 3 and 4 come from same parent cell
1	3	Blue	20	Fucci-C-1.nd2 - Fucci-C-1.nd2 (series 1):0215-0462-0556:c:4/5 t:43/193 - Fucci-C-1.nd2 (series 1)	43.389	903.983	423	1679	473.239	392.878	4	43	Series 1 Cell 3 and 4 come from same parent cell
1	3	Blue	21	Fucci-C-1.nd2 - Fucci-C-1.nd2 (series 1):0220-0450-0546:c:4/5 t:44/193 - Fucci-C-1.nd2 (series 1)	31.819	826.364	517	1213	464.31	383.098	4	44	Series 1 Cell 3 and 4 come from same parent cell
1	3	Blue	22	Fucci-C-1.nd2 - Fucci-C-1.nd2 (series 1):0225-0444-0542:c:4/5 t:45/193 - Fucci-C-1.nd2 (series 1)	24.587	927.294	476	1287	461.334	377.571	4	45	Series 1 Cell 3 and 4 come from same parent cell
1	3	Blue	23	Fucci-C-1.nd2 - Fucci-C-1.nd2 (series 1):0230-0444-0542:c:4/5 t:46/193 - Fucci-C-1.nd2 (series 1)	24.587	1045	430	1783	461.334	377.571	4	46	Series 1 Cell 3 and 4 come from same parent cell
1	3	Blue	24	Fucci-C-1.nd2 - Fucci-C-1.nd2 (series 1):0235-0444-0542:c:4/5 t:47/193 - Fucci-C-1.nd2 (series 1)	24.587	962.588	549	1331	461.334	377.571	4	47	Series 1 Cell 3 and 4 come from same parent cell
1	3	Blue	25	Fucci-C-1.nd2 - Fucci-C-1.nd2 (series 1):0240-0444-0542:c:4/5 t:48/193 - Fucci-C-1.nd2 (series 1)	24.587	959.382	574	1437	461.334	377.571	4	48	Series 1 Cell 3 and 4 come from same parent cell
1	3	Blue	26	Fucci-C-1.nd2 - Fucci-C-1.nd2 (series 1):0245-0440-0541:c:4/5 t:49/193 - Fucci-C-1.nd2 (series 1)	31.819	1080.48	402	1811	460.058	374.594	4	49	Series 1 Cell 3 and 4 come from same parent cell
1	3	Blue	27	Fucci-C-1.nd2 - Fucci-C-1.nd2 (series 1):0250-0437-0530:c:4/5 t:50/193 - Fucci-C-1.nd2 (series 1)	20.248	1314.25	790	2033	450.704	371.618	4	50	Series 1 Cell 3 and 4 come from same parent cell
1	3	Blue	28	Fucci-C-1.nd2 - Fucci-C-1.nd2 (series 1):0255-0448-0529:c:4/5 t:51/193 - Fucci-C-1.nd2 (series 1)	24.587	1389.62	803	2147	450.279	380.972	4	51	Series 1 Cell 3 and 4 come from same parent cell
1	3	Blue	29	Fucci-C-1.nd2 - Fucci-C-1.nd2 (series 1):0260-0452-0534:c:4/5 t:52/193 - Fucci-C-1.nd2 (series 1)	26.034	1615.97	917	2451	454.105	384.374	4	52	Series 1 Cell 3 and 4 come from same parent cell
1	3	Blue	30	Fucci-C-1.nd2 - Fucci-C-1.nd2 (series 1):0265-0452-0534:c:4/5 t:53/193 - Fucci-C-1.nd2 (series 1)	26.034	1203.08	786	1851	454.105	384.374	4	53	Series 1 Cell 3 and 4 come from same parent cell
1	3	Blue	31	Fucci-C-1.nd2 - Fucci-C-1.nd2 (series 1):0270-0457-0540:c:4/5 t:54/193 - Fucci-C-1.nd2 (series 1)	22.418	1527.64	792	2336	459.633	389.051	4	54	Series 1 Cell 3 and 4 come from same parent cell
1	3	Blue	32	Fucci-C-1.nd2 - Fucci-C-1.nd2 (series 1):0275-0468-0558:c:4/5 t:55/193 - Fucci-C-1.nd2 (series 1)	26.034	1405.53	852	1946	474.515	397.98	4	55	Series 1 Cell 3 and 4 come from same parent cell
1	3	Blue	33	Fucci-C-1.nd2 - Fucci-C-1.nd2 (series 1):0280-0473-0567:c:4/5 t:56/193 - Fucci-C-1.nd2 (series 1)	26.034	1256.03	843	1979	482.168	402.232	4	56	Series 1 Cell 3 and 4 come from same parent cell
1	3	Blue	34	Fucci-C-1.nd2 - Fucci-C-1.nd2 (series 1):0285-0476-0560:c:4/5 t:57/193 - Fucci-C-1.nd2 (series 1)	31.819	1481.5	950	1930	476.215	405.208	4	57	Series 1 Cell 3 and 4 come from same parent cell
1	3	Blue	35	Fucci-C-1.nd2 - Fucci-C-1.nd2 (series 1):0290-0480-0555:c:4/5 t:58/193 - Fucci-C-1.nd2 (series 1)	26.757	1705.03	1032	2348	472.389	408.61	4	58	Series 1 Cell 3 and 4 come from same parent cell
1	3	Blue	36	Fucci-C-1.nd2 - Fucci-C-1.nd2 (series 1):0295-0480-0549:c:4/5 t:59/193 - Fucci-C-1.nd2 (series 1)	31.819	1426.73	789	2135	467.286	408.185	4	59	Series 1 Cell 3 and 4 come from same parent cell
1	3	Blue	37	Fucci-C-1.nd2 - Fucci-C-1.nd2 (series 1):0300-0480-0549:c:4/5 t:60/193 - Fucci-C-1.nd2 (series 1)	31.819	1524.64	701	2400	467.286	408.185	4	60	Series 1 Cell 3 and 4 come from same parent cell
1	3	Blue	38	Fucci-C-1.nd2 - Fucci-C-1.nd2 (series 1):0305-0480-0543:c:4/5 t:61/193 - Fucci-C-1.nd2 (series 1)	46.282	1522.8	961	2337	461.759	408.185	4	61	Series 1 Cell 3 and 4 come from same parent cell
1	3	Blue	39	Fucci-C-1.nd2 - Fucci-C-1.nd2 (series 1):0310-0480-0539:c:4/5 t:62/193 - Fucci-C-1.nd2 (series 1)	37.604	1456.81	629	2026	458.357	408.185	4	62	Series 1 Cell 3 and 4 come from same parent cell
1	3	Blue	40	Fucci-C-1.nd2 - Fucci-C-1.nd2 (series 1):0315-0480-0539:c:4/5 t:63/193 - Fucci-C-1.nd2 (series 1)	37.604	1480.33	927	2133	458.357	408.185	4	63	Series 1 Cell 3 and 4 come from same parent cell
1	3	Blue	41	Fucci-C-1.nd2 - Fucci-C-1.nd2 (series 1):0320-0480-0539:c:4/5 t:64/193 - Fucci-C-1.nd2 (series 1)	37.604	1693.83	840	2612	458.357	408.185	4	64	Series 1 Cell 3 and 4 come from same parent cell
1	3	Blue	42	Fucci-C-1.nd2 - Fucci-C-1.nd2 (series 1):0325-0480-0539:c:4/5 t:65/193 - Fucci-C-1.nd2 (series 1)	37.604	1822.02	1091	2683	458.357	408.185	4	65	Series 1 Cell 3 and 4 come from same parent cell
1	3	Blue	43	Fucci-C-1.nd2 - Fucci-C-1.nd2 (series 1):0330-0479-0533:c:4/5 t:66/193 - Fucci-C-1.nd2 (series 1)	37.604	1502.44	933	2484	453.255	407.334	4	66	Series 1 Cell 3 and 4 come from same parent cell
1	3	Blue	44	Fucci-C-1.nd2 - Fucci-C-1.nd2 (series 1):0335-0479-0533:c:4/5 t:67/193 - Fucci-C-1.nd2 (series 1)	37.604	1459.56	842	2039	453.255	407.334	4	67	Series 1 Cell 3 and 4 come from same parent cell
1	3	Blue	45	Fucci-C-1.nd2 - Fucci-C-1.nd2 (series 1):0340-0474-0518:c:4/5 t:68/193 - Fucci-C-1.nd2 (series 1)	43.389	1372.07	902	1968	440.924	403.082	4	68	Series 1 Cell 3 and 4 come from same parent cell
1	3	Blue	46	Fucci-C-1.nd2 - Fucci-C-1.nd2 (series 1):0345-0470-0510:c:4/5 t:69/193 - Fucci-C-1.nd2 (series 1)	30.372	1326.81	679	2017	433.696	400.106	4	69	Series 1 Cell 3 and 4 come from same parent cell
1	3	Blue	47	Fucci-C-1.nd2 - Fucci-C-1.nd2 (series 1):0350-0471-0501:c:4/5 t:70/193 - Fucci-C-1.nd2 (series 1)	37.604	1531.65	864	2256	426.043	400.531	4	70	Series 1 Cell 3 and 4 come from same parent cell
1	3	Blue	48	Fucci-C-1.nd2 - Fucci-C-1.nd2 (series 1):0355-0472-0496:c:4/5 t:71/193 - Fucci-C-1.nd2 (series 1)	43.389	1350.17	744	2039	421.791	401.807	4	71	Series 1 Cell 3 and 4 come from same parent cell
1	3	Blue	49	Fucci-C-1.nd2 - Fucci-C-1.nd2 (series 1):0360-0472-0496:c:4/5 t:72/193 - Fucci-C-1.nd2 (series 1)	43.389	1290.83	663	1896	421.791	401.807	4	72	Series 1 Cell 3 and 4 come from same parent cell
1	3	Blue	50	Fucci-C-1.nd2 - Fucci-C-1.nd2 (series 1):0365-0472-0487:c:4/5 t:73/193 - Fucci-C-1.nd2 (series 1)	49.898	1364.67	852	1996	414.563	401.807	4	73	Series 1 Cell 3 and 4 come from same parent cell
1	3	Blue	51	Fucci-C-1.nd2 - Fucci-C-1.nd2 (series 1):0370-0473-0483:c:4/5 t:74/193 - Fucci-C-1.nd2 (series 1)	34.711	1217.1	772	1994	410.736	402.232	4	74	Series 1 Cell 3 and 4 come from same parent cell
1	3	Blue	52	Fucci-C-1.nd2 - Fucci-C-1.nd2 (series 1):0375-0476-0478:c:4/5 t:75/193 - Fucci-C-1.nd2 (series 1)	43.389	1138.67	565	1858	406.484	405.208	4	75	Series 1 Cell 3 and 4 come from same parent cell
1	3	Blue	53	Fucci-C-1.nd2 - Fucci-C-1.nd2 (series 1):0380-0484-0470:c:4/5 t:76/193 - Fucci-C-1.nd2 (series 1)	36.881	1000.51	442	1439	400.106	412.011	4	76	Series 1 Cell 3 and 4 come from same parent cell
1	3	Blue	54	Fucci-C-1.nd2 - Fucci-C-1.nd2 (series 1):0385-0492-0463:c:4/5 t:77/193 - Fucci-C-1.nd2 (series 1)	49.898	1110.48	453	1882	394.153	418.814	4	77	Series 1 Cell 3 and 4 come from same parent cell
1	3	Blue	55	Fucci-C-1.nd2 - Fucci-C-1.nd2 (series 1):0390-0498-0461:c:4/5 t:78/193 - Fucci-C-1.nd2 (series 1)	37.604	1167.27	433	1955	392.027	423.492	4	78	Series 1 Cell 3 and 4 come from same parent cell
1	3	Blue	56	Fucci-C-1.nd2 - Fucci-C-1.nd2 (series 1):0395-0505-0456:c:4/5 t:79/193 - Fucci-C-1.nd2 (series 1)	49.898	1177.83	436	1912	388.201	429.869	4	79	Series 1 Cell 3 and 4 come from same parent cell
1	3	Blue	57	Fucci-C-1.nd2 - Fucci-C-1.nd2 (series 1):0400-0517-0455:c:4/5 t:80/193 - Fucci-C-1.nd2 (series 1)	26.757	924.622	387	1621	387.35	440.074	4	80	Series 1 Cell 3 and 4 come from same parent cell
1	3	Blue	58	Fucci-C-1.nd2 - Fucci-C-1.nd2 (series 1):0405-0525-0454:c:4/5 t:81/193 - Fucci-C-1.nd2 (series 1)	43.389	943.667	435	1449	386.075	446.877	4	81	Series 1 Cell 3 and 4 come from same parent cell
1	3	Blue	59	Fucci-C-1.nd2 - Fucci-C-1.nd2 (series 1):0410-0536-0452:c:4/5 t:82/193 - Fucci-C-1.nd2 (series 1)	37.604	897.788	308	1551	384.374	455.806	4	82	Series 1 Cell 3 and 4 come from same parent cell
1	3	Blue	60	Fucci-C-1.nd2 - Fucci-C-1.nd2 (series 1):0415-0536-0447:c:4/5 t:83/193 - Fucci-C-1.nd2 (series 1)	43.389	899.7	375	1584	380.122	456.231	4	83	Series 1 Cell 3 and 4 come from same parent cell
1	3	Blue	61	Fucci-C-1.nd2 - Fucci-C-1.nd2 (series 1):0420-0537-0444:c:4/5 t:84/193 - Fucci-C-1.nd2 (series 1)	43.389	686.7	293	1298	377.571	457.082	4	84	Series 1 Cell 3 and 4 come from same parent cell
1	3	Blue	62	Fucci-C-1.nd2 - Fucci-C-1.nd2 (series 1):0425-0545-0440:c:4/5 t:85/193 - Fucci-C-1.nd2 (series 1)	41.943	663.672	256	1113	374.594	463.46	4	85	Series 1 Cell 3 and 4 come from same parent cell
1	3	Blue	63	Fucci-C-1.nd2 - Fucci-C-1.nd2 (series 1):0430-0548-0433:c:4/5 t:86/193 - Fucci-C-1.nd2 (series 1)	31.819	455.568	184	789	368.642	466.011	4	86	Series 1 Cell 3 and 4 come from same parent cell
1	3	Blue	64	Fucci-C-1.nd2 - Fucci-C-1.nd2 (series 1):0435-0550-0430:c:4/5 t:87/193 - Fucci-C-1.nd2 (series 1)	36.881	349.314	100	784	366.091	468.137	4	87	Series 1 Cell 3 and 4 come from same parent cell
1	3	Blue	65	Fucci-C-1.nd2 - Fucci-C-1.nd2 (series 1):0440-0551-0425:c:4/5 t:88/193 - Fucci-C-1.nd2 (series 1)	41.943	258.603	61	500	361.839	468.562	4	88	Series 1 Cell 3 and 4 come from same parent cell
1	3	Blue	66	Fucci-C-1.nd2 - Fucci-C-1.nd2 (series 1):0445-0555-0422:c:4/5 t:89/193 - Fucci-C-1.nd2 (series 1)	36.881	206.039	48	441	359.288	472.389	4	89	Series 1 Cell 3 and 4 come from same parent cell
1	3	Blue	67	Fucci-C-1.nd2 - Fucci-C-1.nd2 (series 1):0450-0557-0417:c:4/5 t:90/193 - Fucci-C-1.nd2 (series 1)	41.943	152.586	46	402	355.036	473.664	4	90	Series 1 Cell 3 and 4 come from same parent cell
1	3	Blue	68	Fucci-C-1.nd2 - Fucci-C-1.nd2 (series 1):0455-0558-0408:c:4/5 t:91/193 - Fucci-C-1.nd2 (series 1)	36.881	129.235	45	294	347.382	474.94	4	91	Series 1 Cell 3 and 4 come from same parent cell
1	3	Blue	69	Fucci-C-1.nd2 - Fucci-C-1.nd2 (series 1):0460-0567-0402:c:4/5 t:92/193 - Fucci-C-1.nd2 (series 1)	31.819	170.591	44	496	341.855	482.593	4	92	Series 1 Cell 3 and 4 come from same parent cell
1	3	Blue	70	Fucci-C-1.nd2 - Fucci-C-1.nd2 (series 1):0465-0568-0396:c:4/5 t:93/193 - Fucci-C-1.nd2 (series 1)	31.819	132.227	44	245	336.752	483.444	4	93	Series 1 Cell 3 and 4 come from same parent cell
1	3	Blue	71	Fucci-C-1.nd2 - Fucci-C-1.nd2 (series 1):0470-0573-0389:c:4/5 t:94/193 - Fucci-C-1.nd2 (series 1)	34.711	171.104	46	409	330.8	487.27	4	94	Series 1 Cell 3 and 4 come from same parent cell
1	3	Blue	72	Fucci-C-1.nd2 - Fucci-C-1.nd2 (series 1):0475-0587-0395:c:4/5 t:95/193 - Fucci-C-1.nd2 (series 1)	43.389	185.583	43	466	336.327	499.176	4	95	Series 1 Cell 3 and 4 come from same parent cell
1	3	Blue	73	Fucci-C-1.nd2 - Fucci-C-1.nd2 (series 1):0480-0591-0398:c:4/5 t:96/193 - Fucci-C-1.nd2 (series 1)	18.802	142.154	50	339	338.453	503.003	4	96	Series 1 Cell 3 and 4 come from same parent cell
1	3	Blue	74	Fucci-C-1.nd2 - Fucci-C-1.nd2 (series 1):0485-0581-0405:c:4/5 t:97/193 - Fucci-C-1.nd2 (series 1)	23.141	142.375	48	387	344.406	494.499	4	97	Series 1 Cell 3 and 4 come from same parent cell
1	4	Green	1	Fucci-C-1.nd2 - Fucci-C-1.nd2 (series 1):0116-0565-0400:c:1/5 t:24/193 - Fucci-C-1.nd2 (series 1)	18.802	291.115	93	558	340.579	480.467	1	24	Series 1 Cell 3 and 4 come from same parent cell
1	4	Green	2	Fucci-C-1.nd2 - Fucci-C-1.nd2 (series 1):0121-0567-0399:c:1/5 t:25/193 - Fucci-C-1.nd2 (series 1)	20.248	99.179	45	223	339.303	482.168	1	25	Series 1 Cell 3 and 4 come from same parent cell
1	4	Green	3	Fucci-C-1.nd2 - Fucci-C-1.nd2 (series 1):0126-0569-0396:c:1/5 t:26/193 - Fucci-C-1.nd2 (series 1)	26.034	77.028	42	206	336.752	483.869	1	26	Series 1 Cell 3 and 4 come from same parent cell
1	4	Green	4	Fucci-C-1.nd2 - Fucci-C-1.nd2 (series 1):0131-0569-0396:c:1/5 t:27/193 - Fucci-C-1.nd2 (series 1)	26.034	88.694	38	179	336.752	483.869	1	27	Series 1 Cell 3 and 4 come from same parent cell
1	4	Green	5	Fucci-C-1.nd2 - Fucci-C-1.nd2 (series 1):0136-0574-0396:c:1/5 t:28/193 - Fucci-C-1.nd2 (series 1)	30.372	90.405	47	209	336.752	488.546	1	28	Series 1 Cell 3 and 4 come from same parent cell
1	4	Green	6	Fucci-C-1.nd2 - Fucci-C-1.nd2 (series 1):0141-0572-0400:c:1/5 t:29/193 - Fucci-C-1.nd2 (series 1)	26.757	90.595	42	210	340.579	486.845	1	29	Series 1 Cell 3 and 4 come from same parent cell
1	4	Green	7	Fucci-C-1.nd2 - Fucci-C-1.nd2 (series 1):0146-0573-0402:c:1/5 t:30/193 - Fucci-C-1.nd2 (series 1)	24.587	88.647	40	307	341.855	487.696	1	30	Series 1 Cell 3 and 4 come from same parent cell
1	4	Green	8	Fucci-C-1.nd2 - Fucci-C-1.nd2 (series 1):0151-0559-0405:c:1/5 t:31/193 - Fucci-C-1.nd2 (series 1)	43.389	87.083	43	309	344.406	475.79	1	31	Series 1 Cell 3 and 4 come from same parent cell
1	4	Green	9	Fucci-C-1.nd2 - Fucci-C-1.nd2 (series 1):0156-0538-0623:c:1/5 t:32/193 - Fucci-C-1.nd2 (series 1)	26.034	99.972	46	264	529.79	457.507	1	32	Series 1 Cell 3 and 4 come from same parent cell
1	4	Green	10	Fucci-C-1.nd2 - Fucci-C-1.nd2 (series 1):0161-0545-0623:c:1/5 t:33/193 - Fucci-C-1.nd2 (series 1)	26.034	92.222	44	295	529.79	463.46	1	33	Series 1 Cell 3 and 4 come from same parent cell
1	4	Green	11	Fucci-C-1.nd2 - Fucci-C-1.nd2 (series 1):0166-0548-0623:c:1/5 t:34/193 - Fucci-C-1.nd2 (series 1)	36.881	109.314	37	237	530.215	466.436	1	34	Series 1 Cell 3 and 4 come from same parent cell
1	4	Green	12	Fucci-C-1.nd2 - Fucci-C-1.nd2 (series 1):0171-0551-0625:c:1/5 t:35/193 - Fucci-C-1.nd2 (series 1)	30.372	113.143	45	302	531.49	468.987	1	35	Series 1 Cell 3 and 4 come from same parent cell
1	4	Green	13	Fucci-C-1.nd2 - Fucci-C-1.nd2 (series 1):0176-0551-0625:c:1/5 t:36/193 - Fucci-C-1.nd2 (series 1)	30.372	91.571	45	202	531.49	468.987	1	36	Series 1 Cell 3 and 4 come from same parent cell
1	4	Green	14	Fucci-C-1.nd2 - Fucci-C-1.nd2 (series 1):0181-0550-0618:c:1/5 t:37/193 - Fucci-C-1.nd2 (series 1)	31.819	92.909	42	325	525.538	468.137	1	37	Series 1 Cell 3 and 4 come from same parent cell
1	4	Green	15	Fucci-C-1.nd2 - Fucci-C-1.nd2 (series 1):0186-0551-0611:c:1/5 t:38/193 - Fucci-C-1.nd2 (series 1)	30.372	103.429	43	236	520.01	468.562	1	38	Series 1 Cell 3 and 4 come from same parent cell
1	4	Green	16	Fucci-C-1.nd2 - Fucci-C-1.nd2 (series 1):0191-0552-0604:c:1/5 t:39/193 - Fucci-C-1.nd2 (series 1)	30.372	95.619	46	223	514.058	469.412	1	39	Series 1 Cell 3 and 4 come from same parent cell
1	4	Green	17	Fucci-C-1.nd2 - Fucci-C-1.nd2 (series 1):0196-0552-0604:c:1/5 t:40/193 - Fucci-C-1.nd2 (series 1)	30.372	109.5	41	258	514.058	469.412	1	40	Series 1 Cell 3 and 4 come from same parent cell
1	4	Green	18	Fucci-C-1.nd2 - Fucci-C-1.nd2 (series 1):0201-0555-0594:c:1/5 t:41/193 - Fucci-C-1.nd2 (series 1)	30.372	109.262	42	232	505.554	471.963	1	41	Series 1 Cell 3 and 4 come from same parent cell
1	4	Green	19	Fucci-C-1.nd2 - Fucci-C-1.nd2 (series 1):0206-0558-0588:c:1/5 t:42/193 - Fucci-C-1.nd2 (series 1)	34.711	108.208	36	224	500.026	474.515	1	42	Series 1 Cell 3 and 4 come from same parent cell
1	4	Green	20	Fucci-C-1.nd2 - Fucci-C-1.nd2 (series 1):0211-0562-0582:c:1/5 t:43/193 - Fucci-C-1.nd2 (series 1)	30.372	95.881	45	241	494.924	478.341	1	43	Series 1 Cell 3 and 4 come from same parent cell
1	4	Green	21	Fucci-C-1.nd2 - Fucci-C-1.nd2 (series 1):0216-0566-0575:c:1/5 t:44/193 - Fucci-C-1.nd2 (series 1)	26.757	114.865	47	219	489.396	481.743	1	44	Series 1 Cell 3 and 4 come from same parent cell
1	4	Green	22	Fucci-C-1.nd2 - Fucci-C-1.nd2 (series 1):0221-0566-0575:c:1/5 t:45/193 - Fucci-C-1.nd2 (series 1)	26.757	103.622	47	302	489.396	481.743	1	45	Series 1 Cell 3 and 4 come from same parent cell
1	4	Green	23	Fucci-C-1.nd2 - Fucci-C-1.nd2 (series 1):0226-0566-0575:c:1/5 t:46/193 - Fucci-C-1.nd2 (series 1)	26.757	116.784	45	273	489.396	481.743	1	46	Series 1 Cell 3 and 4 come from same parent cell
1	4	Green	24	Fucci-C-1.nd2 - Fucci-C-1.nd2 (series 1):0231-0568-0570:c:1/5 t:47/193 - Fucci-C-1.nd2 (series 1)	41.943	106.534	48	286	484.719	483.444	1	47	Series 1 Cell 3 and 4 come from same parent cell
1	4	Green	25	Fucci-C-1.nd2 - Fucci-C-1.nd2 (series 1):0236-0568-0570:c:1/5 t:48/193 - Fucci-C-1.nd2 (series 1)	41.943	108.293	39	276	484.719	483.444	1	48	Series 1 Cell 3 and 4 come from same parent cell
1	4	Green	26	Fucci-C-1.nd2 - Fucci-C-1.nd2 (series 1):0241-0569-0564:c:1/5 t:49/193 - Fucci-C-1.nd2 (series 1)	30.372	106.905	44	207	480.042	483.869	1	49	Series 1 Cell 3 and 4 come from same parent cell
1	4	Green	27	Fucci-C-1.nd2 - Fucci-C-1.nd2 (series 1):0246-0569-0564:c:1/5 t:50/193 - Fucci-C-1.nd2 (series 1)	30.372	107.857	48	238	480.042	483.869	1	50	Series 1 Cell 3 and 4 come from same parent cell
1	4	Green	28	Fucci-C-1.nd2 - Fucci-C-1.nd2 (series 1):0251-0568-0558:c:1/5 t:51/193 - Fucci-C-1.nd2 (series 1)	30.372	117.595	45	254	474.515	483.444	1	51	Series 1 Cell 3 and 4 come from same parent cell
1	4	Green	29	Fucci-C-1.nd2 - Fucci-C-1.nd2 (series 1):0256-0570-0553:c:1/5 t:52/193 - Fucci-C-1.nd2 (series 1)	34.711	128.188	47	322	470.263	484.719	1	52	Series 1 Cell 3 and 4 come from same parent cell
1	4	Green	30	Fucci-C-1.nd2 - Fucci-C-1.nd2 (series 1):0261-0571-0548:c:1/5 t:53/193 - Fucci-C-1.nd2 (series 1)	30.372	126.929	42	214	466.436	485.57	1	53	Series 1 Cell 3 and 4 come from same parent cell
1	4	Green	31	Fucci-C-1.nd2 - Fucci-C-1.nd2 (series 1):0266-0568-0547:c:1/5 t:54/193 - Fucci-C-1.nd2 (series 1)	44.112	138.705	43	318	465.586	483.444	1	54	Series 1 Cell 3 and 4 come from same parent cell
1	4	Green	32	Fucci-C-1.nd2 - Fucci-C-1.nd2 (series 1):0271-0568-0542:c:1/5 t:55/193 - Fucci-C-1.nd2 (series 1)	26.757	129.324	44	345	461.334	483.444	1	55	Series 1 Cell 3 and 4 come from same parent cell
1	4	Green	33	Fucci-C-1.nd2 - Fucci-C-1.nd2 (series 1):0276-0573-0539:c:1/5 t:56/193 - Fucci-C-1.nd2 (series 1)	30.372	177.357	48	431	458.783	487.27	1	56	Series 1 Cell 3 and 4 come from same parent cell
1	4	Green	34	Fucci-C-1.nd2 - Fucci-C-1.nd2 (series 1):0281-0578-0530:c:1/5 t:57/193 - Fucci-C-1.nd2 (series 1)	31.819	212.205	51	570	450.704	491.948	1	57	Series 1 Cell 3 and 4 come from same parent cell
1	4	Green	35	Fucci-C-1.nd2 - Fucci-C-1.nd2 (series 1):0286-0584-0523:c:1/5 t:58/193 - Fucci-C-1.nd2 (series 1)	31.819	252.727	78	531	445.176	496.625	1	58	Series 1 Cell 3 and 4 come from same parent cell
1	4	Green	36	Fucci-C-1.nd2 - Fucci-C-1.nd2 (series 1):0291-0585-0523:c:1/5 t:59/193 - Fucci-C-1.nd2 (series 1)	30.372	263.69	131	493	444.751	497.9	1	59	Series 1 Cell 3 and 4 come from same parent cell
1	4	Green	37	Fucci-C-1.nd2 - Fucci-C-1.nd2 (series 1):0296-0585-0523:c:1/5 t:60/193 - Fucci-C-1.nd2 (series 1)	30.372	370.095	180	950	444.751	497.9	1	60	Series 1 Cell 3 and 4 come from same parent cell
1	4	Green	38	Fucci-C-1.nd2 - Fucci-C-1.nd2 (series 1):0301-0588-0525:c:1/5 t:61/193 - Fucci-C-1.nd2 (series 1)	30.372	444.333	213	613	446.452	500.451	1	61	Series 1 Cell 3 and 4 come from same parent cell
1	4	Green	39	Fucci-C-1.nd2 - Fucci-C-1.nd2 (series 1):0306-0593-0519:c:1/5 t:62/193 - Fucci-C-1.nd2 (series 1)	34.711	418.208	159	704	441.35	504.278	1	62	Series 1 Cell 3 and 4 come from same parent cell
1	4	Green	40	Fucci-C-1.nd2 - Fucci-C-1.nd2 (series 1):0311-0592-0507:c:1/5 t:63/193 - Fucci-C-1.nd2 (series 1)	41.943	422.172	141	756	431.145	503.853	1	63	Series 1 Cell 3 and 4 come from same parent cell
1	4	Green	41	Fucci-C-1.nd2 - Fucci-C-1.nd2 (series 1):0316-0594-0496:c:1/5 t:64/193 - Fucci-C-1.nd2 (series 1)	31.819	512.955	229	874	422.216	505.128	1	64	Series 1 Cell 3 and 4 come from same parent cell
1	4	Green	42	Fucci-C-1.nd2 - Fucci-C-1.nd2 (series 1):0321-0591-0490:c:1/5 t:65/193 - Fucci-C-1.nd2 (series 1)	36.881	508.902	220	876	417.114	503.003	1	65	Series 1 Cell 3 and 4 come from same parent cell
1	4	Green	43	Fucci-C-1.nd2 - Fucci-C-1.nd2 (series 1):0326-0587-0484:c:1/5 t:66/193 - Fucci-C-1.nd2 (series 1)	49.898	605.159	237	1014	412.011	499.601	1	66	Series 1 Cell 3 and 4 come from same parent cell
1	4	Green	44	Fucci-C-1.nd2 - Fucci-C-1.nd2 (series 1):0331-0584-0477:c:1/5 t:67/193 - Fucci-C-1.nd2 (series 1)	30.372	648.048	298	1192	406.059	496.625	1	67	Series 1 Cell 3 and 4 come from same parent cell
1	4	Green	45	Fucci-C-1.nd2 - Fucci-C-1.nd2 (series 1):0336-0587-0475:c:1/5 t:68/193 - Fucci-C-1.nd2 (series 1)	36.881	621.51	258	1158	404.358	499.601	1	68	Series 1 Cell 3 and 4 come from same parent cell
1	4	Green	46	Fucci-C-1.nd2 - Fucci-C-1.nd2 (series 1):0341-0590-0466:c:1/5 t:69/193 - Fucci-C-1.nd2 (series 1)	37.604	868.538	439	1392	396.279	501.727	1	69	Series 1 Cell 3 and 4 come from same parent cell
1	4	Green	47	Fucci-C-1.nd2 - Fucci-C-1.nd2 (series 1):0346-0591-0458:c:1/5 t:70/193 - Fucci-C-1.nd2 (series 1)	46.282	796.984	368	1356	389.476	502.577	1	70	Series 1 Cell 3 and 4 come from same parent cell
1	4	Green	48	Fucci-C-1.nd2 - Fucci-C-1.nd2 (series 1):0351-0585-0440:c:1/5 t:71/193 - Fucci-C-1.nd2 (series 1)	36.881	701.804	440	1251	374.594	497.9	1	71	Series 1 Cell 3 and 4 come from same parent cell
1	4	Green	49	Fucci-C-1.nd2 - Fucci-C-1.nd2 (series 1):0356-0579-0428:c:1/5 t:72/193 - Fucci-C-1.nd2 (series 1)	43.389	887	397	1345	363.965	492.798	1	72	Series 1 Cell 3 and 4 come from same parent cell
1	4	Green	50	Fucci-C-1.nd2 - Fucci-C-1.nd2 (series 1):0361-0573-0422:c:1/5 t:73/193 - Fucci-C-1.nd2 (series 1)	31.819	967.659	533	1436	359.288	487.27	1	73	Series 1 Cell 3 and 4 come from same parent cell
1	4	Green	51	Fucci-C-1.nd2 - Fucci-C-1.nd2 (series 1):0366-0558-0420:c:1/5 t:74/193 - Fucci-C-1.nd2 (series 1)	37.604	975.673	545	1544	357.162	474.515	1	74	Series 1 Cell 3 and 4 come from same parent cell
1	4	Green	52	Fucci-C-1.nd2 - Fucci-C-1.nd2 (series 1):0371-0552-0413:c:1/5 t:75/193 - Fucci-C-1.nd2 (series 1)	26.757	828.27	380	1230	351.634	469.838	1	75	Series 1 Cell 3 and 4 come from same parent cell
1	4	Green	53	Fucci-C-1.nd2 - Fucci-C-1.nd2 (series 1):0376-0554-0405:c:1/5 t:76/193 - Fucci-C-1.nd2 (series 1)	36.881	974.98	606	1445	344.831	471.538	1	76	Series 1 Cell 3 and 4 come from same parent cell
1	4	Green	54	Fucci-C-1.nd2 - Fucci-C-1.nd2 (series 1):0381-0555-0396:c:1/5 t:77/193 - Fucci-C-1.nd2 (series 1)	30.372	1155.45	642	1760	336.752	472.389	1	77	Series 1 Cell 3 and 4 come from same parent cell
1	4	Green	55	Fucci-C-1.nd2 - Fucci-C-1.nd2 (series 1):0386-0557-0384:c:1/5 t:78/193 - Fucci-C-1.nd2 (series 1)	36.881	1006.78	636	1401	326.973	474.089	1	78	Series 1 Cell 3 and 4 come from same parent cell
1	4	Green	56	Fucci-C-1.nd2 - Fucci-C-1.nd2 (series 1):0391-0563-0387:c:1/5 t:79/193 - Fucci-C-1.nd2 (series 1)	36.881	1203.16	730	1833	329.524	479.192	1	79	Series 1 Cell 3 and 4 come from same parent cell
1	4	Green	57	Fucci-C-1.nd2 - Fucci-C-1.nd2 (series 1):0396-0571-0387:c:1/5 t:80/193 - Fucci-C-1.nd2 (series 1)	37.604	1306.27	773	1895	329.099	485.57	1	80	Series 1 Cell 3 and 4 come from same parent cell
1	4	Green	58	Fucci-C-1.nd2 - Fucci-C-1.nd2 (series 1):0401-0571-0387:c:1/5 t:81/193 - Fucci-C-1.nd2 (series 1)	37.604	1537.37	559	2252	329.099	485.57	1	81	Series 1 Cell 3 and 4 come from same parent cell
1	4	Green	59	Fucci-C-1.nd2 - Fucci-C-1.nd2 (series 1):0406-0582-0391:c:1/5 t:82/193 - Fucci-C-1.nd2 (series 1)	43.389	1527.32	737	2373	332.926	494.924	1	82	Series 1 Cell 3 and 4 come from same parent cell
1	4	Green	60	Fucci-C-1.nd2 - Fucci-C-1.nd2 (series 1):0411-0589-0392:c:1/5 t:83/193 - Fucci-C-1.nd2 (series 1)	49.898	1804.96	1130	2530	333.776	501.302	1	83	Series 1 Cell 3 and 4 come from same parent cell
1	4	Green	61	Fucci-C-1.nd2 - Fucci-C-1.nd2 (series 1):0416-0596-0391:c:1/5 t:84/193 - Fucci-C-1.nd2 (series 1)	50.621	1863.7	1128	2605	332.926	506.829	1	84	Series 1 Cell 3 and 4 come from same parent cell
1	4	Green	62	Fucci-C-1.nd2 - Fucci-C-1.nd2 (series 1):0421-0596-0391:c:1/5 t:85/193 - Fucci-C-1.nd2 (series 1)	50.621	1968.96	1323	2742	332.926	506.829	1	85	Series 1 Cell 3 and 4 come from same parent cell
1	4	Green	63	Fucci-C-1.nd2 - Fucci-C-1.nd2 (series 1):0426-0596-0391:c:1/5 t:86/193 - Fucci-C-1.nd2 (series 1)	50.621	1987.33	1193	2783	332.926	506.829	1	86	Series 1 Cell 3 and 4 come from same parent cell
1	4	Green	64	Fucci-C-1.nd2 - Fucci-C-1.nd2 (series 1):0431-0599-0396:c:1/5 t:87/193 - Fucci-C-1.nd2 (series 1)	50.621	1914.67	768	2893	337.178	509.38	1	87	Series 1 Cell 3 and 4 come from same parent cell
1	4	Green	65	Fucci-C-1.nd2 - Fucci-C-1.nd2 (series 1):0436-0594-0393:c:1/5 t:88/193 - Fucci-C-1.nd2 (series 1)	36.881	2108.22	1248	3007	334.626	505.554	1	88	Series 1 Cell 3 and 4 come from same parent cell
1	4	Green	66	Fucci-C-1.nd2 - Fucci-C-1.nd2 (series 1):0441-0603-0398:c:1/5 t:89/193 - Fucci-C-1.nd2 (series 1)	31.819	1972.73	1406	2816	338.878	512.782	1	89	Series 1 Cell 3 and 4 come from same parent cell
1	4	Green	67	Fucci-C-1.nd2 - Fucci-C-1.nd2 (series 1):0446-0619-0406:c:1/5 t:90/193 - Fucci-C-1.nd2 (series 1)	43.389	2732.55	2162	3504	345.681	526.388	1	90	Series 1 Cell 3 and 4 come from same parent cell
1	4	Green	68	Fucci-C-1.nd2 - Fucci-C-1.nd2 (series 1):0451-0628-0405:c:1/5 t:91/193 - Fucci-C-1.nd2 (series 1)	41.943	2905.02	2051	4095	344.406	534.467	1	91	Series 1 Cell 3 and 4 come from same parent cell
1	4	Green	69	Fucci-C-1.nd2 - Fucci-C-1.nd2 (series 1):0456-0650-0399:c:1/5 t:92/193 - Fucci-C-1.nd2 (series 1)	30.372	2831.62	2093	3672	339.303	553.175	1	92	Series 1 Cell 3 and 4 come from same parent cell
1	4	Green	70	Fucci-C-1.nd2 - Fucci-C-1.nd2 (series 1):0461-0678-0393:c:1/5 t:93/193 - Fucci-C-1.nd2 (series 1)	57.852	3166.31	1948	4095	334.201	576.561	1	93	Series 1 Cell 3 and 4 come from same parent cell
1	4	Green	71	Fucci-C-1.nd2 - Fucci-C-1.nd2 (series 1):0466-0672-0395:c:1/5 t:94/193 - Fucci-C-1.nd2 (series 1)	44.112	3095.92	1945	4095	336.327	571.884	1	94	Series 1 Cell 3 and 4 come from same parent cell
1	4	Green	72	Fucci-C-1.nd2 - Fucci-C-1.nd2 (series 1):0471-0680-0398:c:1/5 t:95/193 - Fucci-C-1.nd2 (series 1)	46.282	3526.19	2606	4095	338.453	578.262	1	95	Series 1 Cell 3 and 4 come from same parent cell
1	4	Green	73	Fucci-C-1.nd2 - Fucci-C-1.nd2 (series 1):0476-0680-0398:c:1/5 t:96/193 - Fucci-C-1.nd2 (series 1)	46.282	3216.05	1817	4095	338.453	578.262	1	96	Series 1 Cell 3 and 4 come from same parent cell
1	4	Green	74	Fucci-C-1.nd2 - Fucci-C-1.nd2 (series 1):0481-0664-0390:c:1/5 t:97/193 - Fucci-C-1.nd2 (series 1)	49.898	3832.71	2929	4095	332.075	565.081	1	97	Series 1 Cell 3 and 4 come from same parent cell
1	4	Green	75	Fucci-C-1.nd2 - Fucci-C-1.nd2 (series 1):0486-0658-0367:c:1/5 t:98/193 - Fucci-C-1.nd2 (series 1)	31.819	3845.8	3039	4095	312.091	559.978	1	98	Series 1 Cell 3 and 4 come from same parent cell
1	4	Green	76	Fucci-C-1.nd2 - Fucci-C-1.nd2 (series 1):0491-0666-0355:c:1/5 t:99/193 - Fucci-C-1.nd2 (series 1)	31.819	3898.5	2557	4095	301.887	566.781	1	99	Series 1 Cell 3 and 4 come from same parent cell
1	4	Green	77	Fucci-C-1.nd2 - Fucci-C-1.nd2 (series 1):0496-0667-0336:c:1/5 t:100/193 - Fucci-C-1.nd2 (series 1)	40.497	3929.02	2671	4095	285.729	567.207	1	100	Series 1 Cell 3 and 4 come from same parent cell
1	4	Green	78	Fucci-C-1.nd2 - Fucci-C-1.nd2 (series 1):0501-0668-0327:c:1/5 t:101/193 - Fucci-C-1.nd2 (series 1)	30.372	3850.69	2767	4095	278.076	568.482	1	101	Series 1 Cell 3 and 4 come from same parent cell
1	4	Green	79	Fucci-C-1.nd2 - Fucci-C-1.nd2 (series 1):0506-0673-0319:c:1/5 t:102/193 - Fucci-C-1.nd2 (series 1)	34.711	3844.77	2964	4095	271.273	572.309	1	102	Series 1 Cell 3 and 4 come from same parent cell
1	4	Green	80	Fucci-C-1.nd2 - Fucci-C-1.nd2 (series 1):0511-0673-0319:c:1/5 t:103/193 - Fucci-C-1.nd2 (series 1)	34.711	4014.1	3205	4095	271.273	572.309	1	103	Series 1 Cell 3 and 4 come from same parent cell
1	4	Green	81	Fucci-C-1.nd2 - Fucci-C-1.nd2 (series 1):0516-0674-0325:c:1/5 t:104/193 - Fucci-C-1.nd2 (series 1)	44.112	3947.23	2293	4095	276.8	573.584	1	104	Series 1 Cell 3 and 4 come from same parent cell
1	4	Green	82	Fucci-C-1.nd2 - Fucci-C-1.nd2 (series 1):0521-0674-0325:c:1/5 t:105/193 - Fucci-C-1.nd2 (series 1)	44.112	3842.21	2740	4095	276.8	573.584	1	105	Series 1 Cell 3 and 4 come from same parent cell
1	4	Green	83	Fucci-C-1.nd2 - Fucci-C-1.nd2 (series 1):0526-0677-0323:c:1/5 t:106/193 - Fucci-C-1.nd2 (series 1)	50.621	3345.71	2034	4095	274.674	576.136	1	106	Series 1 Cell 3 and 4 come from same parent cell
1	4	Green	84	Fucci-C-1.nd2 - Fucci-C-1.nd2 (series 1):0531-0678-0319:c:1/5 t:107/193 - Fucci-C-1.nd2 (series 1)	31.819	3599.3	2702	4095	271.698	576.561	1	107	Series 1 Cell 3 and 4 come from same parent cell
1	4	Green	85	Fucci-C-1.nd2 - Fucci-C-1.nd2 (series 1):0536-0678-0319:c:1/5 t:108/193 - Fucci-C-1.nd2 (series 1)	31.819	2096.36	1456	2828	271.698	576.561	1	108	Series 1 Cell 3 and 4 come from same parent cell
1	4	Green	86	Fucci-C-1.nd2 - Fucci-C-1.nd2 (series 1):0541-0685-0325:c:1/5 t:109/193 - Fucci-C-1.nd2 (series 1)	24.587	1914.97	1431	2572	276.375	582.939	1	109	Series 1 Cell 3 and 4 come from same parent cell
1	4	Green	87	Fucci-C-1.nd2 - Fucci-C-1.nd2 (series 1):0546-0689-0312:c:1/5 t:110/193 - Fucci-C-1.nd2 (series 1)	24.587	878.765	397	1557	265.32	586.34	1	110	Series 1 Cell 3 and 4 come from same parent cell
1	4	Green	88	Fucci-C-1.nd2 - Fucci-C-1.nd2 (series 1):0551-0683-0310:c:1/5 t:111/193 - Fucci-C-1.nd2 (series 1)	26.034	152.917	51	316	263.619	580.813	1	111	Series 1 Cell 3 and 4 come from same parent cell
1	4	Red	1	Fucci-C-1.nd2 - Fucci-C-1.nd2 (series 1):0116-0565-0400:c:2/5 t:24/193 - Fucci-C-1.nd2 (series 1)	18.802	221.269	63	544	340.579	480.467	2	24	Series 1 Cell 3 and 4 come from same parent cell
1	4	Red	2	Fucci-C-1.nd2 - Fucci-C-1.nd2 (series 1):0121-0567-0399:c:2/5 t:25/193 - Fucci-C-1.nd2 (series 1)	20.248	210.536	102	365	339.303	482.168	2	25	Series 1 Cell 3 and 4 come from same parent cell
1	4	Red	3	Fucci-C-1.nd2 - Fucci-C-1.nd2 (series 1):0126-0569-0396:c:2/5 t:26/193 - Fucci-C-1.nd2 (series 1)	26.034	176.278	47	448	336.752	483.869	2	26	Series 1 Cell 3 and 4 come from same parent cell
1	4	Red	4	Fucci-C-1.nd2 - Fucci-C-1.nd2 (series 1):0131-0569-0396:c:2/5 t:27/193 - Fucci-C-1.nd2 (series 1)	26.034	180.972	49	421	336.752	483.869	2	27	Series 1 Cell 3 and 4 come from same parent cell
1	4	Red	5	Fucci-C-1.nd2 - Fucci-C-1.nd2 (series 1):0136-0574-0396:c:2/5 t:28/193 - Fucci-C-1.nd2 (series 1)	30.372	191.929	53	363	336.752	488.546	2	28	Series 1 Cell 3 and 4 come from same parent cell
1	4	Red	6	Fucci-C-1.nd2 - Fucci-C-1.nd2 (series 1):0141-0572-0400:c:2/5 t:29/193 - Fucci-C-1.nd2 (series 1)	26.757	245.405	52	461	340.579	486.845	2	29	Series 1 Cell 3 and 4 come from same parent cell
1	4	Red	7	Fucci-C-1.nd2 - Fucci-C-1.nd2 (series 1):0146-0573-0402:c:2/5 t:30/193 - Fucci-C-1.nd2 (series 1)	24.587	268.853	50	502	341.855	487.696	2	30	Series 1 Cell 3 and 4 come from same parent cell
1	4	Red	8	Fucci-C-1.nd2 - Fucci-C-1.nd2 (series 1):0151-0559-0405:c:2/5 t:31/193 - Fucci-C-1.nd2 (series 1)	43.389	333.583	99	717	344.406	475.79	2	31	Series 1 Cell 3 and 4 come from same parent cell
1	4	Red	9	Fucci-C-1.nd2 - Fucci-C-1.nd2 (series 1):0156-0538-0623:c:2/5 t:32/193 - Fucci-C-1.nd2 (series 1)	26.034	285.722	110	539	529.79	457.507	2	32	Series 1 Cell 3 and 4 come from same parent cell
1	4	Red	10	Fucci-C-1.nd2 - Fucci-C-1.nd2 (series 1):0161-0545-0623:c:2/5 t:33/193 - Fucci-C-1.nd2 (series 1)	26.034	300.25	63	644	529.79	463.46	2	33	Series 1 Cell 3 and 4 come from same parent cell
1	4	Red	11	Fucci-C-1.nd2 - Fucci-C-1.nd2 (series 1):0166-0548-0623:c:2/5 t:34/193 - Fucci-C-1.nd2 (series 1)	36.881	397.314	110	742	530.215	466.436	2	34	Series 1 Cell 3 and 4 come from same parent cell
1	4	Red	12	Fucci-C-1.nd2 - Fucci-C-1.nd2 (series 1):0171-0551-0625:c:2/5 t:35/193 - Fucci-C-1.nd2 (series 1)	30.372	383.167	101	883	531.49	468.987	2	35	Series 1 Cell 3 and 4 come from same parent cell
1	4	Red	13	Fucci-C-1.nd2 - Fucci-C-1.nd2 (series 1):0176-0551-0625:c:2/5 t:36/193 - Fucci-C-1.nd2 (series 1)	30.372	371.095	64	798	531.49	468.987	2	36	Series 1 Cell 3 and 4 come from same parent cell
1	4	Red	14	Fucci-C-1.nd2 - Fucci-C-1.nd2 (series 1):0181-0550-0618:c:2/5 t:37/193 - Fucci-C-1.nd2 (series 1)	31.819	474.727	139	982	525.538	468.137	2	37	Series 1 Cell 3 and 4 come from same parent cell
1	4	Red	15	Fucci-C-1.nd2 - Fucci-C-1.nd2 (series 1):0186-0551-0611:c:2/5 t:38/193 - Fucci-C-1.nd2 (series 1)	30.372	449.024	161	802	520.01	468.562	2	38	Series 1 Cell 3 and 4 come from same parent cell
1	4	Red	16	Fucci-C-1.nd2 - Fucci-C-1.nd2 (series 1):0191-0552-0604:c:2/5 t:39/193 - Fucci-C-1.nd2 (series 1)	30.372	436.833	158	819	514.058	469.412	2	39	Series 1 Cell 3 and 4 come from same parent cell
1	4	Red	17	Fucci-C-1.nd2 - Fucci-C-1.nd2 (series 1):0196-0552-0604:c:2/5 t:40/193 - Fucci-C-1.nd2 (series 1)	30.372	475.905	154	812	514.058	469.412	2	40	Series 1 Cell 3 and 4 come from same parent cell
1	4	Red	18	Fucci-C-1.nd2 - Fucci-C-1.nd2 (series 1):0201-0555-0594:c:2/5 t:41/193 - Fucci-C-1.nd2 (series 1)	30.372	484.524	194	1028	505.554	471.963	2	41	Series 1 Cell 3 and 4 come from same parent cell
1	4	Red	19	Fucci-C-1.nd2 - Fucci-C-1.nd2 (series 1):0206-0558-0588:c:2/5 t:42/193 - Fucci-C-1.nd2 (series 1)	34.711	480.375	178	1020	500.026	474.515	2	42	Series 1 Cell 3 and 4 come from same parent cell
1	4	Red	20	Fucci-C-1.nd2 - Fucci-C-1.nd2 (series 1):0211-0562-0582:c:2/5 t:43/193 - Fucci-C-1.nd2 (series 1)	30.372	530.405	61	973	494.924	478.341	2	43	Series 1 Cell 3 and 4 come from same parent cell
1	4	Red	21	Fucci-C-1.nd2 - Fucci-C-1.nd2 (series 1):0216-0566-0575:c:2/5 t:44/193 - Fucci-C-1.nd2 (series 1)	26.757	515.622	169	927	489.396	481.743	2	44	Series 1 Cell 3 and 4 come from same parent cell
1	4	Red	22	Fucci-C-1.nd2 - Fucci-C-1.nd2 (series 1):0221-0566-0575:c:2/5 t:45/193 - Fucci-C-1.nd2 (series 1)	26.757	574.405	178	996	489.396	481.743	2	45	Series 1 Cell 3 and 4 come from same parent cell
1	4	Red	23	Fucci-C-1.nd2 - Fucci-C-1.nd2 (series 1):0226-0566-0575:c:2/5 t:46/193 - Fucci-C-1.nd2 (series 1)	26.757	566.811	102	1094	489.396	481.743	2	46	Series 1 Cell 3 and 4 come from same parent cell
1	4	Red	24	Fucci-C-1.nd2 - Fucci-C-1.nd2 (series 1):0231-0568-0570:c:2/5 t:47/193 - Fucci-C-1.nd2 (series 1)	41.943	591.19	272	995	484.719	483.444	2	47	Series 1 Cell 3 and 4 come from same parent cell
1	4	Red	25	Fucci-C-1.nd2 - Fucci-C-1.nd2 (series 1):0236-0568-0570:c:2/5 t:48/193 - Fucci-C-1.nd2 (series 1)	41.943	593.966	222	1105	484.719	483.444	2	48	Series 1 Cell 3 and 4 come from same parent cell
1	4	Red	26	Fucci-C-1.nd2 - Fucci-C-1.nd2 (series 1):0241-0569-0564:c:2/5 t:49/193 - Fucci-C-1.nd2 (series 1)	30.372	655.667	251	1180	480.042	483.869	2	49	Series 1 Cell 3 and 4 come from same parent cell
1	4	Red	27	Fucci-C-1.nd2 - Fucci-C-1.nd2 (series 1):0246-0569-0564:c:2/5 t:50/193 - Fucci-C-1.nd2 (series 1)	30.372	597	173	1022	480.042	483.869	2	50	Series 1 Cell 3 and 4 come from same parent cell
1	4	Red	28	Fucci-C-1.nd2 - Fucci-C-1.nd2 (series 1):0251-0568-0558:c:2/5 t:51/193 - Fucci-C-1.nd2 (series 1)	30.372	697.19	268	1123	474.515	483.444	2	51	Series 1 Cell 3 and 4 come from same parent cell
1	4	Red	29	Fucci-C-1.nd2 - Fucci-C-1.nd2 (series 1):0256-0570-0553:c:2/5 t:52/193 - Fucci-C-1.nd2 (series 1)	34.711	760.042	450	1185	470.263	484.719	2	52	Series 1 Cell 3 and 4 come from same parent cell
1	4	Red	30	Fucci-C-1.nd2 - Fucci-C-1.nd2 (series 1):0261-0571-0548:c:2/5 t:53/193 - Fucci-C-1.nd2 (series 1)	30.372	821.524	385	1229	466.436	485.57	2	53	Series 1 Cell 3 and 4 come from same parent cell
1	4	Red	31	Fucci-C-1.nd2 - Fucci-C-1.nd2 (series 1):0266-0568-0547:c:2/5 t:54/193 - Fucci-C-1.nd2 (series 1)	44.112	784.361	396	1174	465.586	483.444	2	54	Series 1 Cell 3 and 4 come from same parent cell
1	4	Red	32	Fucci-C-1.nd2 - Fucci-C-1.nd2 (series 1):0271-0568-0542:c:2/5 t:55/193 - Fucci-C-1.nd2 (series 1)	26.757	788.757	444	1092	461.334	483.444	2	55	Series 1 Cell 3 and 4 come from same parent cell
1	4	Red	33	Fucci-C-1.nd2 - Fucci-C-1.nd2 (series 1):0276-0573-0539:c:2/5 t:56/193 - Fucci-C-1.nd2 (series 1)	30.372	693.167	382	1138	458.783	487.27	2	56	Series 1 Cell 3 and 4 come from same parent cell
1	4	Red	34	Fucci-C-1.nd2 - Fucci-C-1.nd2 (series 1):0281-0578-0530:c:2/5 t:57/193 - Fucci-C-1.nd2 (series 1)	31.819	672.636	322	1361	450.704	491.948	2	57	Series 1 Cell 3 and 4 come from same parent cell
1	4	Red	35	Fucci-C-1.nd2 - Fucci-C-1.nd2 (series 1):0286-0584-0523:c:2/5 t:58/193 - Fucci-C-1.nd2 (series 1)	31.819	674.409	207	1325	445.176	496.625	2	58	Series 1 Cell 3 and 4 come from same parent cell
1	4	Red	36	Fucci-C-1.nd2 - Fucci-C-1.nd2 (series 1):0291-0585-0523:c:2/5 t:59/193 - Fucci-C-1.nd2 (series 1)	30.372	657.214	239	1090	444.751	497.9	2	59	Series 1 Cell 3 and 4 come from same parent cell
1	4	Red	37	Fucci-C-1.nd2 - Fucci-C-1.nd2 (series 1):0296-0585-0523:c:2/5 t:60/193 - Fucci-C-1.nd2 (series 1)	30.372	558.619	243	943	444.751	497.9	2	60	Series 1 Cell 3 and 4 come from same parent cell
1	4	Red	38	Fucci-C-1.nd2 - Fucci-C-1.nd2 (series 1):0301-0588-0525:c:2/5 t:61/193 - Fucci-C-1.nd2 (series 1)	30.372	457.262	125	867	446.452	500.451	2	61	Series 1 Cell 3 and 4 come from same parent cell
1	4	Red	39	Fucci-C-1.nd2 - Fucci-C-1.nd2 (series 1):0306-0593-0519:c:2/5 t:62/193 - Fucci-C-1.nd2 (series 1)	34.711	357.792	120	648	441.35	504.278	2	62	Series 1 Cell 3 and 4 come from same parent cell
1	4	Red	40	Fucci-C-1.nd2 - Fucci-C-1.nd2 (series 1):0311-0592-0507:c:2/5 t:63/193 - Fucci-C-1.nd2 (series 1)	41.943	226.931	42	500	431.145	503.853	2	63	Series 1 Cell 3 and 4 come from same parent cell
1	4	Red	41	Fucci-C-1.nd2 - Fucci-C-1.nd2 (series 1):0316-0594-0496:c:2/5 t:64/193 - Fucci-C-1.nd2 (series 1)	31.819	215.773	43	530	422.216	505.128	2	64	Series 1 Cell 3 and 4 come from same parent cell
1	4	Red	42	Fucci-C-1.nd2 - Fucci-C-1.nd2 (series 1):0321-0591-0490:c:2/5 t:65/193 - Fucci-C-1.nd2 (series 1)	36.881	253.118	45	627	417.114	503.003	2	65	Series 1 Cell 3 and 4 come from same parent cell
1	4	Red	43	Fucci-C-1.nd2 - Fucci-C-1.nd2 (series 1):0326-0587-0484:c:2/5 t:66/193 - Fucci-C-1.nd2 (series 1)	49.898	253.609	53	706	412.011	499.601	2	66	Series 1 Cell 3 and 4 come from same parent cell
1	4	Red	44	Fucci-C-1.nd2 - Fucci-C-1.nd2 (series 1):0331-0584-0477:c:2/5 t:67/193 - Fucci-C-1.nd2 (series 1)	30.372	361.548	118	793	406.059	496.625	2	67	Series 1 Cell 3 and 4 come from same parent cell
1	4	Red	45	Fucci-C-1.nd2 - Fucci-C-1.nd2 (series 1):0336-0587-0475:c:2/5 t:68/193 - Fucci-C-1.nd2 (series 1)	36.881	251.804	58	633	404.358	499.601	2	68	Series 1 Cell 3 and 4 come from same parent cell
1	4	Red	46	Fucci-C-1.nd2 - Fucci-C-1.nd2 (series 1):0341-0590-0466:c:2/5 t:69/193 - Fucci-C-1.nd2 (series 1)	37.604	344.404	46	783	396.279	501.727	2	69	Series 1 Cell 3 and 4 come from same parent cell
1	4	Red	47	Fucci-C-1.nd2 - Fucci-C-1.nd2 (series 1):0346-0591-0458:c:2/5 t:70/193 - Fucci-C-1.nd2 (series 1)	46.282	255.484	50	566	389.476	502.577	2	70	Series 1 Cell 3 and 4 come from same parent cell
1	4	Red	48	Fucci-C-1.nd2 - Fucci-C-1.nd2 (series 1):0351-0585-0440:c:2/5 t:71/193 - Fucci-C-1.nd2 (series 1)	36.881	259.176	54	578	374.594	497.9	2	71	Series 1 Cell 3 and 4 come from same parent cell
1	4	Red	49	Fucci-C-1.nd2 - Fucci-C-1.nd2 (series 1):0356-0579-0428:c:2/5 t:72/193 - Fucci-C-1.nd2 (series 1)	43.389	290.717	50	772	363.965	492.798	2	72	Series 1 Cell 3 and 4 come from same parent cell
1	4	Red	50	Fucci-C-1.nd2 - Fucci-C-1.nd2 (series 1):0361-0573-0422:c:2/5 t:73/193 - Fucci-C-1.nd2 (series 1)	31.819	241.841	93	394	359.288	487.27	2	73	Series 1 Cell 3 and 4 come from same parent cell
1	4	Red	51	Fucci-C-1.nd2 - Fucci-C-1.nd2 (series 1):0366-0558-0420:c:2/5 t:74/193 - Fucci-C-1.nd2 (series 1)	37.604	243.019	46	505	357.162	474.515	2	74	Series 1 Cell 3 and 4 come from same parent cell
1	4	Red	52	Fucci-C-1.nd2 - Fucci-C-1.nd2 (series 1):0371-0552-0413:c:2/5 t:75/193 - Fucci-C-1.nd2 (series 1)	26.757	244.838	56	450	351.634	469.838	2	75	Series 1 Cell 3 and 4 come from same parent cell
1	4	Red	53	Fucci-C-1.nd2 - Fucci-C-1.nd2 (series 1):0376-0554-0405:c:2/5 t:76/193 - Fucci-C-1.nd2 (series 1)	36.881	259.961	45	606	344.831	471.538	2	76	Series 1 Cell 3 and 4 come from same parent cell
1	4	Red	54	Fucci-C-1.nd2 - Fucci-C-1.nd2 (series 1):0381-0555-0396:c:2/5 t:77/193 - Fucci-C-1.nd2 (series 1)	30.372	267.714	48	509	336.752	472.389	2	77	Series 1 Cell 3 and 4 come from same parent cell
1	4	Red	55	Fucci-C-1.nd2 - Fucci-C-1.nd2 (series 1):0386-0557-0384:c:2/5 t:78/193 - Fucci-C-1.nd2 (series 1)	36.881	250	51	659	326.973	474.089	2	78	Series 1 Cell 3 and 4 come from same parent cell
1	4	Red	56	Fucci-C-1.nd2 - Fucci-C-1.nd2 (series 1):0391-0563-0387:c:2/5 t:79/193 - Fucci-C-1.nd2 (series 1)	36.881	209.294	51	444	329.524	479.192	2	79	Series 1 Cell 3 and 4 come from same parent cell
1	4	Red	57	Fucci-C-1.nd2 - Fucci-C-1.nd2 (series 1):0396-0571-0387:c:2/5 t:80/193 - Fucci-C-1.nd2 (series 1)	37.604	234.923	58	515	329.099	485.57	2	80	Series 1 Cell 3 and 4 come from same parent cell
1	4	Red	58	Fucci-C-1.nd2 - Fucci-C-1.nd2 (series 1):0401-0571-0387:c:2/5 t:81/193 - Fucci-C-1.nd2 (series 1)	37.604	279.346	75	600	329.099	485.57	2	81	Series 1 Cell 3 and 4 come from same parent cell
1	4	Red	59	Fucci-C-1.nd2 - Fucci-C-1.nd2 (series 1):0406-0582-0391:c:2/5 t:82/193 - Fucci-C-1.nd2 (series 1)	43.389	278.183	77	622	332.926	494.924	2	82	Series 1 Cell 3 and 4 come from same parent cell
1	4	Red	60	Fucci-C-1.nd2 - Fucci-C-1.nd2 (series 1):0411-0589-0392:c:2/5 t:83/193 - Fucci-C-1.nd2 (series 1)	49.898	298.014	50	806	333.776	501.302	2	83	Series 1 Cell 3 and 4 come from same parent cell
1	4	Red	61	Fucci-C-1.nd2 - Fucci-C-1.nd2 (series 1):0416-0596-0391:c:2/5 t:84/193 - Fucci-C-1.nd2 (series 1)	50.621	285	90	603	332.926	506.829	2	84	Series 1 Cell 3 and 4 come from same parent cell
1	4	Red	62	Fucci-C-1.nd2 - Fucci-C-1.nd2 (series 1):0421-0596-0391:c:2/5 t:85/193 - Fucci-C-1.nd2 (series 1)	50.621	249.586	50	500	332.926	506.829	2	85	Series 1 Cell 3 and 4 come from same parent cell
1	4	Red	63	Fucci-C-1.nd2 - Fucci-C-1.nd2 (series 1):0426-0596-0391:c:2/5 t:86/193 - Fucci-C-1.nd2 (series 1)	50.621	244.614	50	486	332.926	506.829	2	86	Series 1 Cell 3 and 4 come from same parent cell
1	4	Red	64	Fucci-C-1.nd2 - Fucci-C-1.nd2 (series 1):0431-0599-0396:c:2/5 t:87/193 - Fucci-C-1.nd2 (series 1)	50.621	255.1	46	590	337.178	509.38	2	87	Series 1 Cell 3 and 4 come from same parent cell
1	4	Red	65	Fucci-C-1.nd2 - Fucci-C-1.nd2 (series 1):0436-0594-0393:c:2/5 t:88/193 - Fucci-C-1.nd2 (series 1)	36.881	250.51	84	534	334.626	505.554	2	88	Series 1 Cell 3 and 4 come from same parent cell
1	4	Red	66	Fucci-C-1.nd2 - Fucci-C-1.nd2 (series 1):0441-0603-0398:c:2/5 t:89/193 - Fucci-C-1.nd2 (series 1)	31.819	275.773	107	537	338.878	512.782	2	89	Series 1 Cell 3 and 4 come from same parent cell
1	4	Red	67	Fucci-C-1.nd2 - Fucci-C-1.nd2 (series 1):0446-0619-0406:c:2/5 t:90/193 - Fucci-C-1.nd2 (series 1)	43.389	260.75	38	517	345.681	526.388	2	90	Series 1 Cell 3 and 4 come from same parent cell
1	4	Red	68	Fucci-C-1.nd2 - Fucci-C-1.nd2 (series 1):0451-0628-0405:c:2/5 t:91/193 - Fucci-C-1.nd2 (series 1)	41.943	281.983	54	548	344.406	534.467	2	91	Series 1 Cell 3 and 4 come from same parent cell
1	4	Red	69	Fucci-C-1.nd2 - Fucci-C-1.nd2 (series 1):0456-0650-0399:c:2/5 t:92/193 - Fucci-C-1.nd2 (series 1)	30.372	249.048	77	540	339.303	553.175	2	92	Series 1 Cell 3 and 4 come from same parent cell
1	4	Red	70	Fucci-C-1.nd2 - Fucci-C-1.nd2 (series 1):0461-0678-0393:c:2/5 t:93/193 - Fucci-C-1.nd2 (series 1)	57.852	249.287	61	748	334.201	576.561	2	93	Series 1 Cell 3 and 4 come from same parent cell
1	4	Red	71	Fucci-C-1.nd2 - Fucci-C-1.nd2 (series 1):0466-0672-0395:c:2/5 t:94/193 - Fucci-C-1.nd2 (series 1)	44.112	247.197	45	474	336.327	571.884	2	94	Series 1 Cell 3 and 4 come from same parent cell
1	4	Red	72	Fucci-C-1.nd2 - Fucci-C-1.nd2 (series 1):0471-0680-0398:c:2/5 t:95/193 - Fucci-C-1.nd2 (series 1)	46.282	261.938	92	583	338.453	578.262	2	95	Series 1 Cell 3 and 4 come from same parent cell
1	4	Red	73	Fucci-C-1.nd2 - Fucci-C-1.nd2 (series 1):0476-0680-0398:c:2/5 t:96/193 - Fucci-C-1.nd2 (series 1)	46.282	300	48	610	338.453	578.262	2	96	Series 1 Cell 3 and 4 come from same parent cell
1	4	Red	74	Fucci-C-1.nd2 - Fucci-C-1.nd2 (series 1):0481-0664-0390:c:2/5 t:97/193 - Fucci-C-1.nd2 (series 1)	49.898	238.174	65	507	332.075	565.081	2	97	Series 1 Cell 3 and 4 come from same parent cell
1	4	Red	75	Fucci-C-1.nd2 - Fucci-C-1.nd2 (series 1):0486-0658-0367:c:2/5 t:98/193 - Fucci-C-1.nd2 (series 1)	31.819	252.068	95	621	312.091	559.978	2	98	Series 1 Cell 3 and 4 come from same parent cell
1	4	Red	76	Fucci-C-1.nd2 - Fucci-C-1.nd2 (series 1):0491-0666-0355:c:2/5 t:99/193 - Fucci-C-1.nd2 (series 1)	31.819	230.205	83	600	301.887	566.781	2	99	Series 1 Cell 3 and 4 come from same parent cell
1	4	Red	77	Fucci-C-1.nd2 - Fucci-C-1.nd2 (series 1):0496-0667-0336:c:2/5 t:100/193 - Fucci-C-1.nd2 (series 1)	40.497	230.464	46	674	285.729	567.207	2	100	Series 1 Cell 3 and 4 come from same parent cell
1	4	Red	78	Fucci-C-1.nd2 - Fucci-C-1.nd2 (series 1):0501-0668-0327:c:2/5 t:101/193 - Fucci-C-1.nd2 (series 1)	30.372	259.881	84	521	278.076	568.482	2	101	Series 1 Cell 3 and 4 come from same parent cell
1	4	Red	79	Fucci-C-1.nd2 - Fucci-C-1.nd2 (series 1):0506-0673-0319:c:2/5 t:102/193 - Fucci-C-1.nd2 (series 1)	34.711	244.667	73	557	271.273	572.309	2	102	Series 1 Cell 3 and 4 come from same parent cell
1	4	Red	80	Fucci-C-1.nd2 - Fucci-C-1.nd2 (series 1):0511-0673-0319:c:2/5 t:103/193 - Fucci-C-1.nd2 (series 1)	34.711	263.771	57	475	271.273	572.309	2	103	Series 1 Cell 3 and 4 come from same parent cell
1	4	Red	81	Fucci-C-1.nd2 - Fucci-C-1.nd2 (series 1):0516-0674-0325:c:2/5 t:104/193 - Fucci-C-1.nd2 (series 1)	44.112	244.557	77	618	276.8	573.584	2	104	Series 1 Cell 3 and 4 come from same parent cell
1	4	Red	82	Fucci-C-1.nd2 - Fucci-C-1.nd2 (series 1):0521-0674-0325:c:2/5 t:105/193 - Fucci-C-1.nd2 (series 1)	44.112	254.984	53	602	276.8	573.584	2	105	Series 1 Cell 3 and 4 come from same parent cell
1	4	Red	83	Fucci-C-1.nd2 - Fucci-C-1.nd2 (series 1):0526-0677-0323:c:2/5 t:106/193 - Fucci-C-1.nd2 (series 1)	50.621	247.786	48	502	274.674	576.136	2	106	Series 1 Cell 3 and 4 come from same parent cell
1	4	Red	84	Fucci-C-1.nd2 - Fucci-C-1.nd2 (series 1):0531-0678-0319:c:2/5 t:107/193 - Fucci-C-1.nd2 (series 1)	31.819	254.136	74	600	271.698	576.561	2	107	Series 1 Cell 3 and 4 come from same parent cell
1	4	Red	85	Fucci-C-1.nd2 - Fucci-C-1.nd2 (series 1):0536-0678-0319:c:2/5 t:108/193 - Fucci-C-1.nd2 (series 1)	31.819	287.136	55	738	271.698	576.561	2	108	Series 1 Cell 3 and 4 come from same parent cell
1	4	Red	86	Fucci-C-1.nd2 - Fucci-C-1.nd2 (series 1):0541-0685-0325:c:2/5 t:109/193 - Fucci-C-1.nd2 (series 1)	24.587	261.265	98	473	276.375	582.939	2	109	Series 1 Cell 3 and 4 come from same parent cell
1	4	Red	87	Fucci-C-1.nd2 - Fucci-C-1.nd2 (series 1):0546-0689-0312:c:2/5 t:110/193 - Fucci-C-1.nd2 (series 1)	24.587	328.735	93	506	265.32	586.34	2	110	Series 1 Cell 3 and 4 come from same parent cell
1	4	Red	88	Fucci-C-1.nd2 - Fucci-C-1.nd2 (series 1):0551-0683-0310:c:2/5 t:111/193 - Fucci-C-1.nd2 (series 1)	26.034	286.944	60	646	263.619	580.813	2	111	Series 1 Cell 3 and 4 come from same parent cell
1	4	Black	1	Fucci-C-1.nd2 - Fucci-C-1.nd2 (series 1):0116-0565-0400:c:3/5 t:24/193 - Fucci-C-1.nd2 (series 1)	18.802	589	542	627	340.579	480.467	3	24	Series 1 Cell 3 and 4 come from same parent cell
1	4	Black	2	Fucci-C-1.nd2 - Fucci-C-1.nd2 (series 1):0121-0567-0399:c:3/5 t:25/193 - Fucci-C-1.nd2 (series 1)	20.248	571.357	553	589	339.303	482.168	3	25	Series 1 Cell 3 and 4 come from same parent cell
1	4	Black	3	Fucci-C-1.nd2 - Fucci-C-1.nd2 (series 1):0126-0569-0396:c:3/5 t:26/193 - Fucci-C-1.nd2 (series 1)	26.034	567.333	549	604	336.752	483.869	3	26	Series 1 Cell 3 and 4 come from same parent cell
1	4	Black	4	Fucci-C-1.nd2 - Fucci-C-1.nd2 (series 1):0131-0569-0396:c:3/5 t:27/193 - Fucci-C-1.nd2 (series 1)	26.034	568.611	543	605	336.752	483.869	3	27	Series 1 Cell 3 and 4 come from same parent cell
1	4	Black	5	Fucci-C-1.nd2 - Fucci-C-1.nd2 (series 1):0136-0574-0396:c:3/5 t:28/193 - Fucci-C-1.nd2 (series 1)	30.372	569.452	537	622	336.752	488.546	3	28	Series 1 Cell 3 and 4 come from same parent cell
1	4	Black	6	Fucci-C-1.nd2 - Fucci-C-1.nd2 (series 1):0141-0572-0400:c:3/5 t:29/193 - Fucci-C-1.nd2 (series 1)	26.757	568.676	539	622	340.579	486.845	3	29	Series 1 Cell 3 and 4 come from same parent cell
1	4	Black	7	Fucci-C-1.nd2 - Fucci-C-1.nd2 (series 1):0146-0573-0402:c:3/5 t:30/193 - Fucci-C-1.nd2 (series 1)	24.587	568.588	543	599	341.855	487.696	3	30	Series 1 Cell 3 and 4 come from same parent cell
1	4	Black	8	Fucci-C-1.nd2 - Fucci-C-1.nd2 (series 1):0151-0559-0405:c:3/5 t:31/193 - Fucci-C-1.nd2 (series 1)	43.389	568.917	543	598	344.406	475.79	3	31	Series 1 Cell 3 and 4 come from same parent cell
1	4	Black	9	Fucci-C-1.nd2 - Fucci-C-1.nd2 (series 1):0156-0538-0623:c:3/5 t:32/193 - Fucci-C-1.nd2 (series 1)	26.034	572.278	539	611	529.79	457.507	3	32	Series 1 Cell 3 and 4 come from same parent cell
1	4	Black	10	Fucci-C-1.nd2 - Fucci-C-1.nd2 (series 1):0161-0545-0623:c:3/5 t:33/193 - Fucci-C-1.nd2 (series 1)	26.034	572.417	549	606	529.79	463.46	3	33	Series 1 Cell 3 and 4 come from same parent cell
1	4	Black	11	Fucci-C-1.nd2 - Fucci-C-1.nd2 (series 1):0166-0548-0623:c:3/5 t:34/193 - Fucci-C-1.nd2 (series 1)	36.881	574.608	541	613	530.215	466.436	3	34	Series 1 Cell 3 and 4 come from same parent cell
1	4	Black	12	Fucci-C-1.nd2 - Fucci-C-1.nd2 (series 1):0171-0551-0625:c:3/5 t:35/193 - Fucci-C-1.nd2 (series 1)	30.372	573.381	544	604	531.49	468.987	3	35	Series 1 Cell 3 and 4 come from same parent cell
1	4	Black	13	Fucci-C-1.nd2 - Fucci-C-1.nd2 (series 1):0176-0551-0625:c:3/5 t:36/193 - Fucci-C-1.nd2 (series 1)	30.372	573.19	552	614	531.49	468.987	3	36	Series 1 Cell 3 and 4 come from same parent cell
1	4	Black	14	Fucci-C-1.nd2 - Fucci-C-1.nd2 (series 1):0181-0550-0618:c:3/5 t:37/193 - Fucci-C-1.nd2 (series 1)	31.819	574.205	553	603	525.538	468.137	3	37	Series 1 Cell 3 and 4 come from same parent cell
1	4	Black	15	Fucci-C-1.nd2 - Fucci-C-1.nd2 (series 1):0186-0551-0611:c:3/5 t:38/193 - Fucci-C-1.nd2 (series 1)	30.372	574.714	548	615	520.01	468.562	3	38	Series 1 Cell 3 and 4 come from same parent cell
1	4	Black	16	Fucci-C-1.nd2 - Fucci-C-1.nd2 (series 1):0191-0552-0604:c:3/5 t:39/193 - Fucci-C-1.nd2 (series 1)	30.372	575.619	550	608	514.058	469.412	3	39	Series 1 Cell 3 and 4 come from same parent cell
1	4	Black	17	Fucci-C-1.nd2 - Fucci-C-1.nd2 (series 1):0196-0552-0604:c:3/5 t:40/193 - Fucci-C-1.nd2 (series 1)	30.372	573.119	550	602	514.058	469.412	3	40	Series 1 Cell 3 and 4 come from same parent cell
1	4	Black	18	Fucci-C-1.nd2 - Fucci-C-1.nd2 (series 1):0201-0555-0594:c:3/5 t:41/193 - Fucci-C-1.nd2 (series 1)	30.372	575.119	553	600	505.554	471.963	3	41	Series 1 Cell 3 and 4 come from same parent cell
1	4	Black	19	Fucci-C-1.nd2 - Fucci-C-1.nd2 (series 1):0206-0558-0588:c:3/5 t:42/193 - Fucci-C-1.nd2 (series 1)	34.711	574.583	547	609	500.026	474.515	3	42	Series 1 Cell 3 and 4 come from same parent cell
1	4	Black	20	Fucci-C-1.nd2 - Fucci-C-1.nd2 (series 1):0211-0562-0582:c:3/5 t:43/193 - Fucci-C-1.nd2 (series 1)	30.372	578.833	556	614	494.924	478.341	3	43	Series 1 Cell 3 and 4 come from same parent cell
1	4	Black	21	Fucci-C-1.nd2 - Fucci-C-1.nd2 (series 1):0216-0566-0575:c:3/5 t:44/193 - Fucci-C-1.nd2 (series 1)	26.757	572.784	541	605	489.396	481.743	3	44	Series 1 Cell 3 and 4 come from same parent cell
1	4	Black	22	Fucci-C-1.nd2 - Fucci-C-1.nd2 (series 1):0221-0566-0575:c:3/5 t:45/193 - Fucci-C-1.nd2 (series 1)	26.757	572.865	543	612	489.396	481.743	3	45	Series 1 Cell 3 and 4 come from same parent cell
1	4	Black	23	Fucci-C-1.nd2 - Fucci-C-1.nd2 (series 1):0226-0566-0575:c:3/5 t:46/193 - Fucci-C-1.nd2 (series 1)	26.757	574.622	550	611	489.396	481.743	3	46	Series 1 Cell 3 and 4 come from same parent cell
1	4	Black	24	Fucci-C-1.nd2 - Fucci-C-1.nd2 (series 1):0231-0568-0570:c:3/5 t:47/193 - Fucci-C-1.nd2 (series 1)	41.943	572.707	547	632	484.719	483.444	3	47	Series 1 Cell 3 and 4 come from same parent cell
1	4	Black	25	Fucci-C-1.nd2 - Fucci-C-1.nd2 (series 1):0236-0568-0570:c:3/5 t:48/193 - Fucci-C-1.nd2 (series 1)	41.943	574.224	545	620	484.719	483.444	3	48	Series 1 Cell 3 and 4 come from same parent cell
1	4	Black	26	Fucci-C-1.nd2 - Fucci-C-1.nd2 (series 1):0241-0569-0564:c:3/5 t:49/193 - Fucci-C-1.nd2 (series 1)	30.372	576.762	558	614	480.042	483.869	3	49	Series 1 Cell 3 and 4 come from same parent cell
1	4	Black	27	Fucci-C-1.nd2 - Fucci-C-1.nd2 (series 1):0246-0569-0564:c:3/5 t:50/193 - Fucci-C-1.nd2 (series 1)	30.372	574.143	556	600	480.042	483.869	3	50	Series 1 Cell 3 and 4 come from same parent cell
1	4	Black	28	Fucci-C-1.nd2 - Fucci-C-1.nd2 (series 1):0251-0568-0558:c:3/5 t:51/193 - Fucci-C-1.nd2 (series 1)	30.372	577.119	554	621	474.515	483.444	3	51	Series 1 Cell 3 and 4 come from same parent cell
1	4	Black	29	Fucci-C-1.nd2 - Fucci-C-1.nd2 (series 1):0256-0570-0553:c:3/5 t:52/193 - Fucci-C-1.nd2 (series 1)	34.711	573.583	550	601	470.263	484.719	3	52	Series 1 Cell 3 and 4 come from same parent cell
1	4	Black	30	Fucci-C-1.nd2 - Fucci-C-1.nd2 (series 1):0261-0571-0548:c:3/5 t:53/193 - Fucci-C-1.nd2 (series 1)	30.372	572.643	550	604	466.436	485.57	3	53	Series 1 Cell 3 and 4 come from same parent cell
1	4	Black	31	Fucci-C-1.nd2 - Fucci-C-1.nd2 (series 1):0266-0568-0547:c:3/5 t:54/193 - Fucci-C-1.nd2 (series 1)	44.112	573.377	549	613	465.586	483.444	3	54	Series 1 Cell 3 and 4 come from same parent cell
1	4	Black	32	Fucci-C-1.nd2 - Fucci-C-1.nd2 (series 1):0271-0568-0542:c:3/5 t:55/193 - Fucci-C-1.nd2 (series 1)	26.757	575.108	549	598	461.334	483.444	3	55	Series 1 Cell 3 and 4 come from same parent cell
1	4	Black	33	Fucci-C-1.nd2 - Fucci-C-1.nd2 (series 1):0276-0573-0539:c:3/5 t:56/193 - Fucci-C-1.nd2 (series 1)	30.372	574.167	541	603	458.783	487.27	3	56	Series 1 Cell 3 and 4 come from same parent cell
1	4	Black	34	Fucci-C-1.nd2 - Fucci-C-1.nd2 (series 1):0281-0578-0530:c:3/5 t:57/193 - Fucci-C-1.nd2 (series 1)	31.819	572.568	547	629	450.704	491.948	3	57	Series 1 Cell 3 and 4 come from same parent cell
1	4	Black	35	Fucci-C-1.nd2 - Fucci-C-1.nd2 (series 1):0286-0584-0523:c:3/5 t:58/193 - Fucci-C-1.nd2 (series 1)	31.819	573.114	548	606	445.176	496.625	3	58	Series 1 Cell 3 and 4 come from same parent cell
1	4	Black	36	Fucci-C-1.nd2 - Fucci-C-1.nd2 (series 1):0291-0585-0523:c:3/5 t:59/193 - Fucci-C-1.nd2 (series 1)	30.372	571.31	534	605	444.751	497.9	3	59	Series 1 Cell 3 and 4 come from same parent cell
1	4	Black	37	Fucci-C-1.nd2 - Fucci-C-1.nd2 (series 1):0296-0585-0523:c:3/5 t:60/193 - Fucci-C-1.nd2 (series 1)	30.372	573.595	545	606	444.751	497.9	3	60	Series 1 Cell 3 and 4 come from same parent cell
1	4	Black	38	Fucci-C-1.nd2 - Fucci-C-1.nd2 (series 1):0301-0588-0525:c:3/5 t:61/193 - Fucci-C-1.nd2 (series 1)	30.372	575.31	549	611	446.452	500.451	3	61	Series 1 Cell 3 and 4 come from same parent cell
1	4	Black	39	Fucci-C-1.nd2 - Fucci-C-1.nd2 (series 1):0306-0593-0519:c:3/5 t:62/193 - Fucci-C-1.nd2 (series 1)	34.711	572.458	530	606	441.35	504.278	3	62	Series 1 Cell 3 and 4 come from same parent cell
1	4	Black	40	Fucci-C-1.nd2 - Fucci-C-1.nd2 (series 1):0311-0592-0507:c:3/5 t:63/193 - Fucci-C-1.nd2 (series 1)	41.943	570.759	540	603	431.145	503.853	3	63	Series 1 Cell 3 and 4 come from same parent cell
1	4	Black	41	Fucci-C-1.nd2 - Fucci-C-1.nd2 (series 1):0316-0594-0496:c:3/5 t:64/193 - Fucci-C-1.nd2 (series 1)	31.819	571.25	544	606	422.216	505.128	3	64	Series 1 Cell 3 and 4 come from same parent cell
1	4	Black	42	Fucci-C-1.nd2 - Fucci-C-1.nd2 (series 1):0321-0591-0490:c:3/5 t:65/193 - Fucci-C-1.nd2 (series 1)	36.881	569.804	538	600	417.114	503.003	3	65	Series 1 Cell 3 and 4 come from same parent cell
1	4	Black	43	Fucci-C-1.nd2 - Fucci-C-1.nd2 (series 1):0326-0587-0484:c:3/5 t:66/193 - Fucci-C-1.nd2 (series 1)	49.898	571.275	552	603	412.011	499.601	3	66	Series 1 Cell 3 and 4 come from same parent cell
1	4	Black	44	Fucci-C-1.nd2 - Fucci-C-1.nd2 (series 1):0331-0584-0477:c:3/5 t:67/193 - Fucci-C-1.nd2 (series 1)	30.372	568.048	542	599	406.059	496.625	3	67	Series 1 Cell 3 and 4 come from same parent cell
1	4	Black	45	Fucci-C-1.nd2 - Fucci-C-1.nd2 (series 1):0336-0587-0475:c:3/5 t:68/193 - Fucci-C-1.nd2 (series 1)	36.881	570.549	551	600	404.358	499.601	3	68	Series 1 Cell 3 and 4 come from same parent cell
1	4	Black	46	Fucci-C-1.nd2 - Fucci-C-1.nd2 (series 1):0341-0590-0466:c:3/5 t:69/193 - Fucci-C-1.nd2 (series 1)	37.604	570.404	544	602	396.279	501.727	3	69	Series 1 Cell 3 and 4 come from same parent cell
1	4	Black	47	Fucci-C-1.nd2 - Fucci-C-1.nd2 (series 1):0346-0591-0458:c:3/5 t:70/193 - Fucci-C-1.nd2 (series 1)	46.282	569.141	549	606	389.476	502.577	3	70	Series 1 Cell 3 and 4 come from same parent cell
1	4	Black	48	Fucci-C-1.nd2 - Fucci-C-1.nd2 (series 1):0351-0585-0440:c:3/5 t:71/193 - Fucci-C-1.nd2 (series 1)	36.881	570.804	549	597	374.594	497.9	3	71	Series 1 Cell 3 and 4 come from same parent cell
1	4	Black	49	Fucci-C-1.nd2 - Fucci-C-1.nd2 (series 1):0356-0579-0428:c:3/5 t:72/193 - Fucci-C-1.nd2 (series 1)	43.389	570.367	551	594	363.965	492.798	3	72	Series 1 Cell 3 and 4 come from same parent cell
1	4	Black	50	Fucci-C-1.nd2 - Fucci-C-1.nd2 (series 1):0361-0573-0422:c:3/5 t:73/193 - Fucci-C-1.nd2 (series 1)	31.819	566.795	547	607	359.288	487.27	3	73	Series 1 Cell 3 and 4 come from same parent cell
1	4	Black	51	Fucci-C-1.nd2 - Fucci-C-1.nd2 (series 1):0366-0558-0420:c:3/5 t:74/193 - Fucci-C-1.nd2 (series 1)	37.604	572.635	552	606	357.162	474.515	3	74	Series 1 Cell 3 and 4 come from same parent cell
1	4	Black	52	Fucci-C-1.nd2 - Fucci-C-1.nd2 (series 1):0371-0552-0413:c:3/5 t:75/193 - Fucci-C-1.nd2 (series 1)	26.757	573.189	541	612	351.634	469.838	3	75	Series 1 Cell 3 and 4 come from same parent cell
1	4	Black	53	Fucci-C-1.nd2 - Fucci-C-1.nd2 (series 1):0376-0554-0405:c:3/5 t:76/193 - Fucci-C-1.nd2 (series 1)	36.881	572.51	546	619	344.831	471.538	3	76	Series 1 Cell 3 and 4 come from same parent cell
1	4	Black	54	Fucci-C-1.nd2 - Fucci-C-1.nd2 (series 1):0381-0555-0396:c:3/5 t:77/193 - Fucci-C-1.nd2 (series 1)	30.372	569.69	539	591	336.752	472.389	3	77	Series 1 Cell 3 and 4 come from same parent cell
1	4	Black	55	Fucci-C-1.nd2 - Fucci-C-1.nd2 (series 1):0386-0557-0384:c:3/5 t:78/193 - Fucci-C-1.nd2 (series 1)	36.881	567.471	535	668	326.973	474.089	3	78	Series 1 Cell 3 and 4 come from same parent cell
1	4	Black	56	Fucci-C-1.nd2 - Fucci-C-1.nd2 (series 1):0391-0563-0387:c:3/5 t:79/193 - Fucci-C-1.nd2 (series 1)	36.881	568.725	539	613	329.524	479.192	3	79	Series 1 Cell 3 and 4 come from same parent cell
1	4	Black	57	Fucci-C-1.nd2 - Fucci-C-1.nd2 (series 1):0396-0571-0387:c:3/5 t:80/193 - Fucci-C-1.nd2 (series 1)	37.604	567.423	547	611	329.099	485.57	3	80	Series 1 Cell 3 and 4 come from same parent cell
1	4	Black	58	Fucci-C-1.nd2 - Fucci-C-1.nd2 (series 1):0401-0571-0387:c:3/5 t:81/193 - Fucci-C-1.nd2 (series 1)	37.604	570.212	538	602	329.099	485.57	3	81	Series 1 Cell 3 and 4 come from same parent cell
1	4	Black	59	Fucci-C-1.nd2 - Fucci-C-1.nd2 (series 1):0406-0582-0391:c:3/5 t:82/193 - Fucci-C-1.nd2 (series 1)	43.389	569.083	549	597	332.926	494.924	3	82	Series 1 Cell 3 and 4 come from same parent cell
1	4	Black	60	Fucci-C-1.nd2 - Fucci-C-1.nd2 (series 1):0411-0589-0392:c:3/5 t:83/193 - Fucci-C-1.nd2 (series 1)	49.898	567.855	545	594	333.776	501.302	3	83	Series 1 Cell 3 and 4 come from same parent cell
1	4	Black	61	Fucci-C-1.nd2 - Fucci-C-1.nd2 (series 1):0416-0596-0391:c:3/5 t:84/193 - Fucci-C-1.nd2 (series 1)	50.621	569.414	550	607	332.926	506.829	3	84	Series 1 Cell 3 and 4 come from same parent cell
1	4	Black	62	Fucci-C-1.nd2 - Fucci-C-1.nd2 (series 1):0421-0596-0391:c:3/5 t:85/193 - Fucci-C-1.nd2 (series 1)	50.621	568.729	550	590	332.926	506.829	3	85	Series 1 Cell 3 and 4 come from same parent cell
1	4	Black	63	Fucci-C-1.nd2 - Fucci-C-1.nd2 (series 1):0426-0596-0391:c:3/5 t:86/193 - Fucci-C-1.nd2 (series 1)	50.621	568.314	544	595	332.926	506.829	3	86	Series 1 Cell 3 and 4 come from same parent cell
1	4	Black	64	Fucci-C-1.nd2 - Fucci-C-1.nd2 (series 1):0431-0599-0396:c:3/5 t:87/193 - Fucci-C-1.nd2 (series 1)	50.621	567.371	540	589	337.178	509.38	3	87	Series 1 Cell 3 and 4 come from same parent cell
1	4	Black	65	Fucci-C-1.nd2 - Fucci-C-1.nd2 (series 1):0436-0594-0393:c:3/5 t:88/193 - Fucci-C-1.nd2 (series 1)	36.881	569	546	599	334.626	505.554	3	88	Series 1 Cell 3 and 4 come from same parent cell
1	4	Black	66	Fucci-C-1.nd2 - Fucci-C-1.nd2 (series 1):0441-0603-0398:c:3/5 t:89/193 - Fucci-C-1.nd2 (series 1)	31.819	564.818	537	592	338.878	512.782	3	89	Series 1 Cell 3 and 4 come from same parent cell
1	4	Black	67	Fucci-C-1.nd2 - Fucci-C-1.nd2 (series 1):0446-0619-0406:c:3/5 t:90/193 - Fucci-C-1.nd2 (series 1)	43.389	566.35	540	599	345.681	526.388	3	90	Series 1 Cell 3 and 4 come from same parent cell
1	4	Black	68	Fucci-C-1.nd2 - Fucci-C-1.nd2 (series 1):0451-0628-0405:c:3/5 t:91/193 - Fucci-C-1.nd2 (series 1)	41.943	567.759	541	603	344.406	534.467	3	91	Series 1 Cell 3 and 4 come from same parent cell
1	4	Black	69	Fucci-C-1.nd2 - Fucci-C-1.nd2 (series 1):0456-0650-0399:c:3/5 t:92/193 - Fucci-C-1.nd2 (series 1)	30.372	567.167	550	594	339.303	553.175	3	92	Series 1 Cell 3 and 4 come from same parent cell
1	4	Black	70	Fucci-C-1.nd2 - Fucci-C-1.nd2 (series 1):0461-0678-0393:c:3/5 t:93/193 - Fucci-C-1.nd2 (series 1)	57.852	568.05	546	602	334.201	576.561	3	93	Series 1 Cell 3 and 4 come from same parent cell
1	4	Black	71	Fucci-C-1.nd2 - Fucci-C-1.nd2 (series 1):0466-0672-0395:c:3/5 t:94/193 - Fucci-C-1.nd2 (series 1)	44.112	568.525	543	621	336.327	571.884	3	94	Series 1 Cell 3 and 4 come from same parent cell
1	4	Black	72	Fucci-C-1.nd2 - Fucci-C-1.nd2 (series 1):0471-0680-0398:c:3/5 t:95/193 - Fucci-C-1.nd2 (series 1)	46.282	569.078	533	609	338.453	578.262	3	95	Series 1 Cell 3 and 4 come from same parent cell
1	4	Black	73	Fucci-C-1.nd2 - Fucci-C-1.nd2 (series 1):0476-0680-0398:c:3/5 t:96/193 - Fucci-C-1.nd2 (series 1)	46.282	571.281	544	612	338.453	578.262	3	96	Series 1 Cell 3 and 4 come from same parent cell
1	4	Black	74	Fucci-C-1.nd2 - Fucci-C-1.nd2 (series 1):0481-0664-0390:c:3/5 t:97/193 - Fucci-C-1.nd2 (series 1)	49.898	571.406	547	612	332.075	565.081	3	97	Series 1 Cell 3 and 4 come from same parent cell
1	4	Black	75	Fucci-C-1.nd2 - Fucci-C-1.nd2 (series 1):0486-0658-0367:c:3/5 t:98/193 - Fucci-C-1.nd2 (series 1)	31.819	573.045	546	606	312.091	559.978	3	98	Series 1 Cell 3 and 4 come from same parent cell
1	4	Black	76	Fucci-C-1.nd2 - Fucci-C-1.nd2 (series 1):0491-0666-0355:c:3/5 t:99/193 - Fucci-C-1.nd2 (series 1)	31.819	571.182	547	618	301.887	566.781	3	99	Series 1 Cell 3 and 4 come from same parent cell
1	4	Black	77	Fucci-C-1.nd2 - Fucci-C-1.nd2 (series 1):0496-0667-0336:c:3/5 t:100/193 - Fucci-C-1.nd2 (series 1)	40.497	575.375	541	617	285.729	567.207	3	100	Series 1 Cell 3 and 4 come from same parent cell
1	4	Black	78	Fucci-C-1.nd2 - Fucci-C-1.nd2 (series 1):0501-0668-0327:c:3/5 t:101/193 - Fucci-C-1.nd2 (series 1)	30.372	573.262	552	618	278.076	568.482	3	101	Series 1 Cell 3 and 4 come from same parent cell
1	4	Black	79	Fucci-C-1.nd2 - Fucci-C-1.nd2 (series 1):0506-0673-0319:c:3/5 t:102/193 - Fucci-C-1.nd2 (series 1)	34.711	570.917	545	608	271.273	572.309	3	102	Series 1 Cell 3 and 4 come from same parent cell
1	4	Black	80	Fucci-C-1.nd2 - Fucci-C-1.nd2 (series 1):0511-0673-0319:c:3/5 t:103/193 - Fucci-C-1.nd2 (series 1)	34.711	570.667	544	605	271.273	572.309	3	103	Series 1 Cell 3 and 4 come from same parent cell
1	4	Black	81	Fucci-C-1.nd2 - Fucci-C-1.nd2 (series 1):0516-0674-0325:c:3/5 t:104/193 - Fucci-C-1.nd2 (series 1)	44.112	571.328	546	607	276.8	573.584	3	104	Series 1 Cell 3 and 4 come from same parent cell
1	4	Black	82	Fucci-C-1.nd2 - Fucci-C-1.nd2 (series 1):0521-0674-0325:c:3/5 t:105/193 - Fucci-C-1.nd2 (series 1)	44.112	568.934	544	611	276.8	573.584	3	105	Series 1 Cell 3 and 4 come from same parent cell
1	4	Black	83	Fucci-C-1.nd2 - Fucci-C-1.nd2 (series 1):0526-0677-0323:c:3/5 t:106/193 - Fucci-C-1.nd2 (series 1)	50.621	568.086	545	600	274.674	576.136	3	106	Series 1 Cell 3 and 4 come from same parent cell
1	4	Black	84	Fucci-C-1.nd2 - Fucci-C-1.nd2 (series 1):0531-0678-0319:c:3/5 t:107/193 - Fucci-C-1.nd2 (series 1)	31.819	568.636	547	590	271.698	576.561	3	107	Series 1 Cell 3 and 4 come from same parent cell
1	4	Black	85	Fucci-C-1.nd2 - Fucci-C-1.nd2 (series 1):0536-0678-0319:c:3/5 t:108/193 - Fucci-C-1.nd2 (series 1)	31.819	582.205	561	602	271.698	576.561	3	108	Series 1 Cell 3 and 4 come from same parent cell
1	4	Black	86	Fucci-C-1.nd2 - Fucci-C-1.nd2 (series 1):0541-0685-0325:c:3/5 t:109/193 - Fucci-C-1.nd2 (series 1)	24.587	582.471	568	599	276.375	582.939	3	109	Series 1 Cell 3 and 4 come from same parent cell
1	4	Black	87	Fucci-C-1.nd2 - Fucci-C-1.nd2 (series 1):0546-0689-0312:c:3/5 t:110/193 - Fucci-C-1.nd2 (series 1)	24.587	621.647	584	659	265.32	586.34	3	110	Series 1 Cell 3 and 4 come from same parent cell
1	4	Black	88	Fucci-C-1.nd2 - Fucci-C-1.nd2 (series 1):0551-0683-0310:c:3/5 t:111/193 - Fucci-C-1.nd2 (series 1)	26.034	577.361	538	603	263.619	580.813	3	111	Series 1 Cell 3 and 4 come from same parent cell
1	4	Blue	1	Fucci-C-1.nd2 - Fucci-C-1.nd2 (series 1):0116-0565-0400:c:4/5 t:24/193 - Fucci-C-1.nd2 (series 1)	18.802	126.077	43	368	340.579	480.467	4	24	Series 1 Cell 3 and 4 come from same parent cell
1	4	Blue	2	Fucci-C-1.nd2 - Fucci-C-1.nd2 (series 1):0121-0567-0399:c:4/5 t:25/193 - Fucci-C-1.nd2 (series 1)	20.248	123.679	46	305	339.303	482.168	4	25	Series 1 Cell 3 and 4 come from same parent cell
1	4	Blue	3	Fucci-C-1.nd2 - Fucci-C-1.nd2 (series 1):0126-0569-0396:c:4/5 t:26/193 - Fucci-C-1.nd2 (series 1)	26.034	123.083	46	423	336.752	483.869	4	26	Series 1 Cell 3 and 4 come from same parent cell
1	4	Blue	4	Fucci-C-1.nd2 - Fucci-C-1.nd2 (series 1):0131-0569-0396:c:4/5 t:27/193 - Fucci-C-1.nd2 (series 1)	26.034	142.694	39	316	336.752	483.869	4	27	Series 1 Cell 3 and 4 come from same parent cell
1	4	Blue	5	Fucci-C-1.nd2 - Fucci-C-1.nd2 (series 1):0136-0574-0396:c:4/5 t:28/193 - Fucci-C-1.nd2 (series 1)	30.372	108.738	42	246	336.752	488.546	4	28	Series 1 Cell 3 and 4 come from same parent cell
1	4	Blue	6	Fucci-C-1.nd2 - Fucci-C-1.nd2 (series 1):0141-0572-0400:c:4/5 t:29/193 - Fucci-C-1.nd2 (series 1)	26.757	187.622	43	360	340.579	486.845	4	29	Series 1 Cell 3 and 4 come from same parent cell
1	4	Blue	7	Fucci-C-1.nd2 - Fucci-C-1.nd2 (series 1):0146-0573-0402:c:4/5 t:30/193 - Fucci-C-1.nd2 (series 1)	24.587	179.618	51	419	341.855	487.696	4	30	Series 1 Cell 3 and 4 come from same parent cell
1	4	Blue	8	Fucci-C-1.nd2 - Fucci-C-1.nd2 (series 1):0151-0559-0405:c:4/5 t:31/193 - Fucci-C-1.nd2 (series 1)	43.389	194.233	43	475	344.406	475.79	4	31	Series 1 Cell 3 and 4 come from same parent cell
1	4	Blue	9	Fucci-C-1.nd2 - Fucci-C-1.nd2 (series 1):0156-0538-0623:c:4/5 t:32/193 - Fucci-C-1.nd2 (series 1)	26.034	285.944	53	730	529.79	457.507	4	32	Series 1 Cell 3 and 4 come from same parent cell
1	4	Blue	10	Fucci-C-1.nd2 - Fucci-C-1.nd2 (series 1):0161-0545-0623:c:4/5 t:33/193 - Fucci-C-1.nd2 (series 1)	26.034	404	116	1030	529.79	463.46	4	33	Series 1 Cell 3 and 4 come from same parent cell
1	4	Blue	11	Fucci-C-1.nd2 - Fucci-C-1.nd2 (series 1):0166-0548-0623:c:4/5 t:34/193 - Fucci-C-1.nd2 (series 1)	36.881	492.235	170	874	530.215	466.436	4	34	Series 1 Cell 3 and 4 come from same parent cell
1	4	Blue	12	Fucci-C-1.nd2 - Fucci-C-1.nd2 (series 1):0171-0551-0625:c:4/5 t:35/193 - Fucci-C-1.nd2 (series 1)	30.372	548.119	220	1062	531.49	468.987	4	35	Series 1 Cell 3 and 4 come from same parent cell
1	4	Blue	13	Fucci-C-1.nd2 - Fucci-C-1.nd2 (series 1):0176-0551-0625:c:4/5 t:36/193 - Fucci-C-1.nd2 (series 1)	30.372	675.476	283	1326	531.49	468.987	4	36	Series 1 Cell 3 and 4 come from same parent cell
1	4	Blue	14	Fucci-C-1.nd2 - Fucci-C-1.nd2 (series 1):0181-0550-0618:c:4/5 t:37/193 - Fucci-C-1.nd2 (series 1)	31.819	636.341	295	1029	525.538	468.137	4	37	Series 1 Cell 3 and 4 come from same parent cell
1	4	Blue	15	Fucci-C-1.nd2 - Fucci-C-1.nd2 (series 1):0186-0551-0611:c:4/5 t:38/193 - Fucci-C-1.nd2 (series 1)	30.372	843.905	390	1427	520.01	468.562	4	38	Series 1 Cell 3 and 4 come from same parent cell
1	4	Blue	16	Fucci-C-1.nd2 - Fucci-C-1.nd2 (series 1):0191-0552-0604:c:4/5 t:39/193 - Fucci-C-1.nd2 (series 1)	30.372	843.429	421	1361	514.058	469.412	4	39	Series 1 Cell 3 and 4 come from same parent cell
1	4	Blue	17	Fucci-C-1.nd2 - Fucci-C-1.nd2 (series 1):0196-0552-0604:c:4/5 t:40/193 - Fucci-C-1.nd2 (series 1)	30.372	852.929	344	1363	514.058	469.412	4	40	Series 1 Cell 3 and 4 come from same parent cell
1	4	Blue	18	Fucci-C-1.nd2 - Fucci-C-1.nd2 (series 1):0201-0555-0594:c:4/5 t:41/193 - Fucci-C-1.nd2 (series 1)	30.372	1068.5	441	1784	505.554	471.963	4	41	Series 1 Cell 3 and 4 come from same parent cell
1	4	Blue	19	Fucci-C-1.nd2 - Fucci-C-1.nd2 (series 1):0206-0558-0588:c:4/5 t:42/193 - Fucci-C-1.nd2 (series 1)	34.711	1113.81	354	1860	500.026	474.515	4	42	Series 1 Cell 3 and 4 come from same parent cell
1	4	Blue	20	Fucci-C-1.nd2 - Fucci-C-1.nd2 (series 1):0211-0562-0582:c:4/5 t:43/193 - Fucci-C-1.nd2 (series 1)	30.372	1181.93	699	1666	494.924	478.341	4	43	Series 1 Cell 3 and 4 come from same parent cell
1	4	Blue	21	Fucci-C-1.nd2 - Fucci-C-1.nd2 (series 1):0216-0566-0575:c:4/5 t:44/193 - Fucci-C-1.nd2 (series 1)	26.757	1257.46	541	2011	489.396	481.743	4	44	Series 1 Cell 3 and 4 come from same parent cell
1	4	Blue	22	Fucci-C-1.nd2 - Fucci-C-1.nd2 (series 1):0221-0566-0575:c:4/5 t:45/193 - Fucci-C-1.nd2 (series 1)	26.757	1415.03	716	2275	489.396	481.743	4	45	Series 1 Cell 3 and 4 come from same parent cell
1	4	Blue	23	Fucci-C-1.nd2 - Fucci-C-1.nd2 (series 1):0226-0566-0575:c:4/5 t:46/193 - Fucci-C-1.nd2 (series 1)	26.757	1441.19	711	2118	489.396	481.743	4	46	Series 1 Cell 3 and 4 come from same parent cell
1	4	Blue	24	Fucci-C-1.nd2 - Fucci-C-1.nd2 (series 1):0231-0568-0570:c:4/5 t:47/193 - Fucci-C-1.nd2 (series 1)	41.943	1431.72	812	1991	484.719	483.444	4	47	Series 1 Cell 3 and 4 come from same parent cell
1	4	Blue	25	Fucci-C-1.nd2 - Fucci-C-1.nd2 (series 1):0236-0568-0570:c:4/5 t:48/193 - Fucci-C-1.nd2 (series 1)	41.943	1476.78	801	2018	484.719	483.444	4	48	Series 1 Cell 3 and 4 come from same parent cell
1	4	Blue	26	Fucci-C-1.nd2 - Fucci-C-1.nd2 (series 1):0241-0569-0564:c:4/5 t:49/193 - Fucci-C-1.nd2 (series 1)	30.372	1582.52	890	2073	480.042	483.869	4	49	Series 1 Cell 3 and 4 come from same parent cell
1	4	Blue	27	Fucci-C-1.nd2 - Fucci-C-1.nd2 (series 1):0246-0569-0564:c:4/5 t:50/193 - Fucci-C-1.nd2 (series 1)	30.372	1665.07	935	2361	480.042	483.869	4	50	Series 1 Cell 3 and 4 come from same parent cell
1	4	Blue	28	Fucci-C-1.nd2 - Fucci-C-1.nd2 (series 1):0251-0568-0558:c:4/5 t:51/193 - Fucci-C-1.nd2 (series 1)	30.372	1764.64	1121	2590	474.515	483.444	4	51	Series 1 Cell 3 and 4 come from same parent cell
1	4	Blue	29	Fucci-C-1.nd2 - Fucci-C-1.nd2 (series 1):0256-0570-0553:c:4/5 t:52/193 - Fucci-C-1.nd2 (series 1)	34.711	1921.56	1189	2792	470.263	484.719	4	52	Series 1 Cell 3 and 4 come from same parent cell
1	4	Blue	30	Fucci-C-1.nd2 - Fucci-C-1.nd2 (series 1):0261-0571-0548:c:4/5 t:53/193 - Fucci-C-1.nd2 (series 1)	30.372	1673.29	936	2403	466.436	485.57	4	53	Series 1 Cell 3 and 4 come from same parent cell
1	4	Blue	31	Fucci-C-1.nd2 - Fucci-C-1.nd2 (series 1):0266-0568-0547:c:4/5 t:54/193 - Fucci-C-1.nd2 (series 1)	44.112	2219.72	1273	3300	465.586	483.444	4	54	Series 1 Cell 3 and 4 come from same parent cell
1	4	Blue	32	Fucci-C-1.nd2 - Fucci-C-1.nd2 (series 1):0271-0568-0542:c:4/5 t:55/193 - Fucci-C-1.nd2 (series 1)	26.757	2040.97	1042	2857	461.334	483.444	4	55	Series 1 Cell 3 and 4 come from same parent cell
1	4	Blue	33	Fucci-C-1.nd2 - Fucci-C-1.nd2 (series 1):0276-0573-0539:c:4/5 t:56/193 - Fucci-C-1.nd2 (series 1)	30.372	1677.74	1201	2169	458.783	487.27	4	56	Series 1 Cell 3 and 4 come from same parent cell
1	4	Blue	34	Fucci-C-1.nd2 - Fucci-C-1.nd2 (series 1):0281-0578-0530:c:4/5 t:57/193 - Fucci-C-1.nd2 (series 1)	31.819	1960.75	1385	2636	450.704	491.948	4	57	Series 1 Cell 3 and 4 come from same parent cell
1	4	Blue	35	Fucci-C-1.nd2 - Fucci-C-1.nd2 (series 1):0286-0584-0523:c:4/5 t:58/193 - Fucci-C-1.nd2 (series 1)	31.819	2219.23	1422	3596	445.176	496.625	4	58	Series 1 Cell 3 and 4 come from same parent cell
1	4	Blue	36	Fucci-C-1.nd2 - Fucci-C-1.nd2 (series 1):0291-0585-0523:c:4/5 t:59/193 - Fucci-C-1.nd2 (series 1)	30.372	1813.12	1213	2655	444.751	497.9	4	59	Series 1 Cell 3 and 4 come from same parent cell
1	4	Blue	37	Fucci-C-1.nd2 - Fucci-C-1.nd2 (series 1):0296-0585-0523:c:4/5 t:60/193 - Fucci-C-1.nd2 (series 1)	30.372	2064.79	1212	2954	444.751	497.9	4	60	Series 1 Cell 3 and 4 come from same parent cell
1	4	Blue	38	Fucci-C-1.nd2 - Fucci-C-1.nd2 (series 1):0301-0588-0525:c:4/5 t:61/193 - Fucci-C-1.nd2 (series 1)	30.372	2330.29	1584	3046	446.452	500.451	4	61	Series 1 Cell 3 and 4 come from same parent cell
1	4	Blue	39	Fucci-C-1.nd2 - Fucci-C-1.nd2 (series 1):0306-0593-0519:c:4/5 t:62/193 - Fucci-C-1.nd2 (series 1)	34.711	1967.46	1232	3216	441.35	504.278	4	62	Series 1 Cell 3 and 4 come from same parent cell
1	4	Blue	40	Fucci-C-1.nd2 - Fucci-C-1.nd2 (series 1):0311-0592-0507:c:4/5 t:63/193 - Fucci-C-1.nd2 (series 1)	41.943	1741.98	1071	2507	431.145	503.853	4	63	Series 1 Cell 3 and 4 come from same parent cell
1	4	Blue	41	Fucci-C-1.nd2 - Fucci-C-1.nd2 (series 1):0316-0594-0496:c:4/5 t:64/193 - Fucci-C-1.nd2 (series 1)	31.819	2100.41	1401	3040	422.216	505.128	4	64	Series 1 Cell 3 and 4 come from same parent cell
1	4	Blue	42	Fucci-C-1.nd2 - Fucci-C-1.nd2 (series 1):0321-0591-0490:c:4/5 t:65/193 - Fucci-C-1.nd2 (series 1)	36.881	2031.28	1297	2934	417.114	503.003	4	65	Series 1 Cell 3 and 4 come from same parent cell
1	4	Blue	43	Fucci-C-1.nd2 - Fucci-C-1.nd2 (series 1):0326-0587-0484:c:4/5 t:66/193 - Fucci-C-1.nd2 (series 1)	49.898	1904.88	1285	2803	412.011	499.601	4	66	Series 1 Cell 3 and 4 come from same parent cell
1	4	Blue	44	Fucci-C-1.nd2 - Fucci-C-1.nd2 (series 1):0331-0584-0477:c:4/5 t:67/193 - Fucci-C-1.nd2 (series 1)	30.372	2186.45	1371	3206	406.059	496.625	4	67	Series 1 Cell 3 and 4 come from same parent cell
1	4	Blue	45	Fucci-C-1.nd2 - Fucci-C-1.nd2 (series 1):0336-0587-0475:c:4/5 t:68/193 - Fucci-C-1.nd2 (series 1)	36.881	1729.98	1151	2349	404.358	499.601	4	68	Series 1 Cell 3 and 4 come from same parent cell
1	4	Blue	46	Fucci-C-1.nd2 - Fucci-C-1.nd2 (series 1):0341-0590-0466:c:4/5 t:69/193 - Fucci-C-1.nd2 (series 1)	37.604	1927.4	1280	3023	396.279	501.727	4	69	Series 1 Cell 3 and 4 come from same parent cell
1	4	Blue	47	Fucci-C-1.nd2 - Fucci-C-1.nd2 (series 1):0346-0591-0458:c:4/5 t:70/193 - Fucci-C-1.nd2 (series 1)	46.282	2124.8	1321	2992	389.476	502.577	4	70	Series 1 Cell 3 and 4 come from same parent cell
1	4	Blue	48	Fucci-C-1.nd2 - Fucci-C-1.nd2 (series 1):0351-0585-0440:c:4/5 t:71/193 - Fucci-C-1.nd2 (series 1)	36.881	1651.61	1167	2156	374.594	497.9	4	71	Series 1 Cell 3 and 4 come from same parent cell
1	4	Blue	49	Fucci-C-1.nd2 - Fucci-C-1.nd2 (series 1):0356-0579-0428:c:4/5 t:72/193 - Fucci-C-1.nd2 (series 1)	43.389	1802.18	1097	2720	363.965	492.798	4	72	Series 1 Cell 3 and 4 come from same parent cell
1	4	Blue	50	Fucci-C-1.nd2 - Fucci-C-1.nd2 (series 1):0361-0573-0422:c:4/5 t:73/193 - Fucci-C-1.nd2 (series 1)	31.819	2140.5	1504	2916	359.288	487.27	4	73	Series 1 Cell 3 and 4 come from same parent cell
1	4	Blue	51	Fucci-C-1.nd2 - Fucci-C-1.nd2 (series 1):0366-0558-0420:c:4/5 t:74/193 - Fucci-C-1.nd2 (series 1)	37.604	1838.58	1045	2677	357.162	474.515	4	74	Series 1 Cell 3 and 4 come from same parent cell
1	4	Blue	52	Fucci-C-1.nd2 - Fucci-C-1.nd2 (series 1):0371-0552-0413:c:4/5 t:75/193 - Fucci-C-1.nd2 (series 1)	26.757	1569.73	851	2072	351.634	469.838	4	75	Series 1 Cell 3 and 4 come from same parent cell
1	4	Blue	53	Fucci-C-1.nd2 - Fucci-C-1.nd2 (series 1):0376-0554-0405:c:4/5 t:76/193 - Fucci-C-1.nd2 (series 1)	36.881	1393.16	783	2014	344.831	471.538	4	76	Series 1 Cell 3 and 4 come from same parent cell
1	4	Blue	54	Fucci-C-1.nd2 - Fucci-C-1.nd2 (series 1):0381-0555-0396:c:4/5 t:77/193 - Fucci-C-1.nd2 (series 1)	30.372	1603.12	1028	2262	336.752	472.389	4	77	Series 1 Cell 3 and 4 come from same parent cell
1	4	Blue	55	Fucci-C-1.nd2 - Fucci-C-1.nd2 (series 1):0386-0557-0384:c:4/5 t:78/193 - Fucci-C-1.nd2 (series 1)	36.881	1364.86	888	1980	326.973	474.089	4	78	Series 1 Cell 3 and 4 come from same parent cell
1	4	Blue	56	Fucci-C-1.nd2 - Fucci-C-1.nd2 (series 1):0391-0563-0387:c:4/5 t:79/193 - Fucci-C-1.nd2 (series 1)	36.881	1630.67	930	2404	329.524	479.192	4	79	Series 1 Cell 3 and 4 come from same parent cell
1	4	Blue	57	Fucci-C-1.nd2 - Fucci-C-1.nd2 (series 1):0396-0571-0387:c:4/5 t:80/193 - Fucci-C-1.nd2 (series 1)	37.604	1445.23	867	2390	329.099	485.57	4	80	Series 1 Cell 3 and 4 come from same parent cell
1	4	Blue	58	Fucci-C-1.nd2 - Fucci-C-1.nd2 (series 1):0401-0571-0387:c:4/5 t:81/193 - Fucci-C-1.nd2 (series 1)	37.604	1823.37	1182	2744	329.099	485.57	4	81	Series 1 Cell 3 and 4 come from same parent cell
1	4	Blue	59	Fucci-C-1.nd2 - Fucci-C-1.nd2 (series 1):0406-0582-0391:c:4/5 t:82/193 - Fucci-C-1.nd2 (series 1)	43.389	1839.83	1041	2476	332.926	494.924	4	82	Series 1 Cell 3 and 4 come from same parent cell
1	4	Blue	60	Fucci-C-1.nd2 - Fucci-C-1.nd2 (series 1):0411-0589-0392:c:4/5 t:83/193 - Fucci-C-1.nd2 (series 1)	49.898	1838.17	1267	2549	333.776	501.302	4	83	Series 1 Cell 3 and 4 come from same parent cell
1	4	Blue	61	Fucci-C-1.nd2 - Fucci-C-1.nd2 (series 1):0416-0596-0391:c:4/5 t:84/193 - Fucci-C-1.nd2 (series 1)	50.621	1754.4	1087	2697	332.926	506.829	4	84	Series 1 Cell 3 and 4 come from same parent cell
1	4	Blue	62	Fucci-C-1.nd2 - Fucci-C-1.nd2 (series 1):0421-0596-0391:c:4/5 t:85/193 - Fucci-C-1.nd2 (series 1)	50.621	1665.9	583	2750	332.926	506.829	4	85	Series 1 Cell 3 and 4 come from same parent cell
1	4	Blue	63	Fucci-C-1.nd2 - Fucci-C-1.nd2 (series 1):0426-0596-0391:c:4/5 t:86/193 - Fucci-C-1.nd2 (series 1)	50.621	1482.04	321	2460	332.926	506.829	4	86	Series 1 Cell 3 and 4 come from same parent cell
1	4	Blue	64	Fucci-C-1.nd2 - Fucci-C-1.nd2 (series 1):0431-0599-0396:c:4/5 t:87/193 - Fucci-C-1.nd2 (series 1)	50.621	1590.96	861	2314	337.178	509.38	4	87	Series 1 Cell 3 and 4 come from same parent cell
1	4	Blue	65	Fucci-C-1.nd2 - Fucci-C-1.nd2 (series 1):0436-0594-0393:c:4/5 t:88/193 - Fucci-C-1.nd2 (series 1)	36.881	1455.35	934	2105	334.626	505.554	4	88	Series 1 Cell 3 and 4 come from same parent cell
1	4	Blue	66	Fucci-C-1.nd2 - Fucci-C-1.nd2 (series 1):0441-0603-0398:c:4/5 t:89/193 - Fucci-C-1.nd2 (series 1)	31.819	1346.07	518	1990	338.878	512.782	4	89	Series 1 Cell 3 and 4 come from same parent cell
1	4	Blue	67	Fucci-C-1.nd2 - Fucci-C-1.nd2 (series 1):0446-0619-0406:c:4/5 t:90/193 - Fucci-C-1.nd2 (series 1)	43.389	1658.07	1003	2302	345.681	526.388	4	90	Series 1 Cell 3 and 4 come from same parent cell
1	4	Blue	68	Fucci-C-1.nd2 - Fucci-C-1.nd2 (series 1):0451-0628-0405:c:4/5 t:91/193 - Fucci-C-1.nd2 (series 1)	41.943	1589.53	941	2340	344.406	534.467	4	91	Series 1 Cell 3 and 4 come from same parent cell
1	4	Blue	69	Fucci-C-1.nd2 - Fucci-C-1.nd2 (series 1):0456-0650-0399:c:4/5 t:92/193 - Fucci-C-1.nd2 (series 1)	30.372	1256.24	640	1823	339.303	553.175	4	92	Series 1 Cell 3 and 4 come from same parent cell
1	4	Blue	70	Fucci-C-1.nd2 - Fucci-C-1.nd2 (series 1):0461-0678-0393:c:4/5 t:93/193 - Fucci-C-1.nd2 (series 1)	57.852	1338.69	694	2094	334.201	576.561	4	93	Series 1 Cell 3 and 4 come from same parent cell
1	4	Blue	71	Fucci-C-1.nd2 - Fucci-C-1.nd2 (series 1):0466-0672-0395:c:4/5 t:94/193 - Fucci-C-1.nd2 (series 1)	44.112	1067.75	483	2130	336.327	571.884	4	94	Series 1 Cell 3 and 4 come from same parent cell
1	4	Blue	72	Fucci-C-1.nd2 - Fucci-C-1.nd2 (series 1):0471-0680-0398:c:4/5 t:95/193 - Fucci-C-1.nd2 (series 1)	46.282	1133.36	328	2161	338.453	578.262	4	95	Series 1 Cell 3 and 4 come from same parent cell
1	4	Blue	73	Fucci-C-1.nd2 - Fucci-C-1.nd2 (series 1):0476-0680-0398:c:4/5 t:96/193 - Fucci-C-1.nd2 (series 1)	46.282	697.562	197	1186	338.453	578.262	4	96	Series 1 Cell 3 and 4 come from same parent cell
1	4	Blue	74	Fucci-C-1.nd2 - Fucci-C-1.nd2 (series 1):0481-0664-0390:c:4/5 t:97/193 - Fucci-C-1.nd2 (series 1)	49.898	634.522	257	1261	332.075	565.081	4	97	Series 1 Cell 3 and 4 come from same parent cell
1	4	Blue	75	Fucci-C-1.nd2 - Fucci-C-1.nd2 (series 1):0486-0658-0367:c:4/5 t:98/193 - Fucci-C-1.nd2 (series 1)	31.819	564.318	269	973	312.091	559.978	4	98	Series 1 Cell 3 and 4 come from same parent cell
1	4	Blue	76	Fucci-C-1.nd2 - Fucci-C-1.nd2 (series 1):0491-0666-0355:c:4/5 t:99/193 - Fucci-C-1.nd2 (series 1)	31.819	388.818	74	778	301.887	566.781	4	99	Series 1 Cell 3 and 4 come from same parent cell
1	4	Blue	77	Fucci-C-1.nd2 - Fucci-C-1.nd2 (series 1):0496-0667-0336:c:4/5 t:100/193 - Fucci-C-1.nd2 (series 1)	40.497	263.25	43	635	285.729	567.207	4	100	Series 1 Cell 3 and 4 come from same parent cell
1	4	Blue	78	Fucci-C-1.nd2 - Fucci-C-1.nd2 (series 1):0501-0668-0327:c:4/5 t:101/193 - Fucci-C-1.nd2 (series 1)	30.372	214.31	44	440	278.076	568.482	4	101	Series 1 Cell 3 and 4 come from same parent cell
1	4	Blue	79	Fucci-C-1.nd2 - Fucci-C-1.nd2 (series 1):0506-0673-0319:c:4/5 t:102/193 - Fucci-C-1.nd2 (series 1)	34.711	202.042	46	452	271.273	572.309	4	102	Series 1 Cell 3 and 4 come from same parent cell
1	4	Blue	80	Fucci-C-1.nd2 - Fucci-C-1.nd2 (series 1):0511-0673-0319:c:4/5 t:103/193 - Fucci-C-1.nd2 (series 1)	34.711	183.979	49	480	271.273	572.309	4	103	Series 1 Cell 3 and 4 come from same parent cell
1	4	Blue	81	Fucci-C-1.nd2 - Fucci-C-1.nd2 (series 1):0516-0674-0325:c:4/5 t:104/193 - Fucci-C-1.nd2 (series 1)	44.112	165.623	47	439	276.8	573.584	4	104	Series 1 Cell 3 and 4 come from same parent cell
1	4	Blue	82	Fucci-C-1.nd2 - Fucci-C-1.nd2 (series 1):0521-0674-0325:c:4/5 t:105/193 - Fucci-C-1.nd2 (series 1)	44.112	163.23	49	337	276.8	573.584	4	105	Series 1 Cell 3 and 4 come from same parent cell
1	4	Blue	83	Fucci-C-1.nd2 - Fucci-C-1.nd2 (series 1):0526-0677-0323:c:4/5 t:106/193 - Fucci-C-1.nd2 (series 1)	50.621	153.7	46	386	274.674	576.136	4	106	Series 1 Cell 3 and 4 come from same parent cell
1	4	Blue	84	Fucci-C-1.nd2 - Fucci-C-1.nd2 (series 1):0531-0678-0319:c:4/5 t:107/193 - Fucci-C-1.nd2 (series 1)	31.819	200.705	46	463	271.698	576.561	4	107	Series 1 Cell 3 and 4 come from same parent cell
1	4	Blue	85	Fucci-C-1.nd2 - Fucci-C-1.nd2 (series 1):0536-0678-0319:c:4/5 t:108/193 - Fucci-C-1.nd2 (series 1)	31.819	178.773	44	543	271.698	576.561	4	108	Series 1 Cell 3 and 4 come from same parent cell
1	4	Blue	86	Fucci-C-1.nd2 - Fucci-C-1.nd2 (series 1):0541-0685-0325:c:4/5 t:109/193 - Fucci-C-1.nd2 (series 1)	24.587	205.882	50	720	276.375	582.939	4	109	Series 1 Cell 3 and 4 come from same parent cell
1	4	Blue	87	Fucci-C-1.nd2 - Fucci-C-1.nd2 (series 1):0546-0689-0312:c:4/5 t:110/193 - Fucci-C-1.nd2 (series 1)	24.587	137.235	42	295	265.32	586.34	4	110	Series 1 Cell 3 and 4 come from same parent cell
1	4	Blue	88	Fucci-C-1.nd2 - Fucci-C-1.nd2 (series 1):0551-0683-0310:c:4/5 t:111/193 - Fucci-C-1.nd2 (series 1)	26.034	143.278	49	433	263.619	580.813	4	111	Series 1 Cell 3 and 4 come from same parent cell
1	4	Magenta	1	Fucci-C-1.nd2 - Fucci-C-1.nd2 (series 1):0116-0565-0400:c:5/5 t:24/193 - Fucci-C-1.nd2 (series 1)	18.802	1638.04	327	2526	340.579	480.467	5	24	Series 1 Cell 3 and 4 come from same parent cell
1	4	Magenta	2	Fucci-C-1.nd2 - Fucci-C-1.nd2 (series 1):0121-0567-0399:c:5/5 t:25/193 - Fucci-C-1.nd2 (series 1)	20.248	799.5	410	1159	339.303	482.168	5	25	Series 1 Cell 3 and 4 come from same parent cell
1	4	Magenta	3	Fucci-C-1.nd2 - Fucci-C-1.nd2 (series 1):0126-0569-0396:c:5/5 t:26/193 - Fucci-C-1.nd2 (series 1)	26.034	905	655	1244	336.752	483.869	5	26	Series 1 Cell 3 and 4 come from same parent cell
1	4	Magenta	4	Fucci-C-1.nd2 - Fucci-C-1.nd2 (series 1):0131-0569-0396:c:5/5 t:27/193 - Fucci-C-1.nd2 (series 1)	26.034	842.611	512	1109	336.752	483.869	5	27	Series 1 Cell 3 and 4 come from same parent cell
1	4	Magenta	5	Fucci-C-1.nd2 - Fucci-C-1.nd2 (series 1):0136-0574-0396:c:5/5 t:28/193 - Fucci-C-1.nd2 (series 1)	30.372	835.024	623	1161	336.752	488.546	5	28	Series 1 Cell 3 and 4 come from same parent cell
1	4	Magenta	6	Fucci-C-1.nd2 - Fucci-C-1.nd2 (series 1):0141-0572-0400:c:5/5 t:29/193 - Fucci-C-1.nd2 (series 1)	26.757	781.973	473	1030	340.579	486.845	5	29	Series 1 Cell 3 and 4 come from same parent cell
1	4	Magenta	7	Fucci-C-1.nd2 - Fucci-C-1.nd2 (series 1):0146-0573-0402:c:5/5 t:30/193 - Fucci-C-1.nd2 (series 1)	24.587	789.529	463	1171	341.855	487.696	5	30	Series 1 Cell 3 and 4 come from same parent cell
1	4	Magenta	8	Fucci-C-1.nd2 - Fucci-C-1.nd2 (series 1):0151-0559-0405:c:5/5 t:31/193 - Fucci-C-1.nd2 (series 1)	43.389	707.033	328	1121	344.406	475.79	5	31	Series 1 Cell 3 and 4 come from same parent cell
1	4	Magenta	9	Fucci-C-1.nd2 - Fucci-C-1.nd2 (series 1):0156-0538-0623:c:5/5 t:32/193 - Fucci-C-1.nd2 (series 1)	26.034	917.444	592	1400	529.79	457.507	5	32	Series 1 Cell 3 and 4 come from same parent cell
1	4	Magenta	10	Fucci-C-1.nd2 - Fucci-C-1.nd2 (series 1):0161-0545-0623:c:5/5 t:33/193 - Fucci-C-1.nd2 (series 1)	26.034	1043.92	836	1373	529.79	463.46	5	33	Series 1 Cell 3 and 4 come from same parent cell
1	4	Magenta	11	Fucci-C-1.nd2 - Fucci-C-1.nd2 (series 1):0166-0548-0623:c:5/5 t:34/193 - Fucci-C-1.nd2 (series 1)	36.881	1180.14	713	1660	530.215	466.436	5	34	Series 1 Cell 3 and 4 come from same parent cell
1	4	Magenta	12	Fucci-C-1.nd2 - Fucci-C-1.nd2 (series 1):0171-0551-0625:c:5/5 t:35/193 - Fucci-C-1.nd2 (series 1)	30.372	1151.26	892	1455	531.49	468.987	5	35	Series 1 Cell 3 and 4 come from same parent cell
1	4	Magenta	13	Fucci-C-1.nd2 - Fucci-C-1.nd2 (series 1):0176-0551-0625:c:5/5 t:36/193 - Fucci-C-1.nd2 (series 1)	30.372	1165.24	815	1597	531.49	468.987	5	36	Series 1 Cell 3 and 4 come from same parent cell
1	4	Magenta	14	Fucci-C-1.nd2 - Fucci-C-1.nd2 (series 1):0181-0550-0618:c:5/5 t:37/193 - Fucci-C-1.nd2 (series 1)	31.819	1063.93	709	1364	525.538	468.137	5	37	Series 1 Cell 3 and 4 come from same parent cell
1	4	Magenta	15	Fucci-C-1.nd2 - Fucci-C-1.nd2 (series 1):0186-0551-0611:c:5/5 t:38/193 - Fucci-C-1.nd2 (series 1)	30.372	1194.26	853	1451	520.01	468.562	5	38	Series 1 Cell 3 and 4 come from same parent cell
1	4	Magenta	16	Fucci-C-1.nd2 - Fucci-C-1.nd2 (series 1):0191-0552-0604:c:5/5 t:39/193 - Fucci-C-1.nd2 (series 1)	30.372	1215.74	807	1578	514.058	469.412	5	39	Series 1 Cell 3 and 4 come from same parent cell
1	4	Magenta	17	Fucci-C-1.nd2 - Fucci-C-1.nd2 (series 1):0196-0552-0604:c:5/5 t:40/193 - Fucci-C-1.nd2 (series 1)	30.372	1048.43	774	1350	514.058	469.412	5	40	Series 1 Cell 3 and 4 come from same parent cell
1	4	Magenta	18	Fucci-C-1.nd2 - Fucci-C-1.nd2 (series 1):0201-0555-0594:c:5/5 t:41/193 - Fucci-C-1.nd2 (series 1)	30.372	1181.69	846	1533	505.554	471.963	5	41	Series 1 Cell 3 and 4 come from same parent cell
1	4	Magenta	19	Fucci-C-1.nd2 - Fucci-C-1.nd2 (series 1):0206-0558-0588:c:5/5 t:42/193 - Fucci-C-1.nd2 (series 1)	34.711	1117.54	704	1514	500.026	474.515	5	42	Series 1 Cell 3 and 4 come from same parent cell
1	4	Magenta	20	Fucci-C-1.nd2 - Fucci-C-1.nd2 (series 1):0211-0562-0582:c:5/5 t:43/193 - Fucci-C-1.nd2 (series 1)	30.372	1202.45	765	1580	494.924	478.341	5	43	Series 1 Cell 3 and 4 come from same parent cell
1	4	Magenta	21	Fucci-C-1.nd2 - Fucci-C-1.nd2 (series 1):0216-0566-0575:c:5/5 t:44/193 - Fucci-C-1.nd2 (series 1)	26.757	1220.22	932	1541	489.396	481.743	5	44	Series 1 Cell 3 and 4 come from same parent cell
1	4	Magenta	22	Fucci-C-1.nd2 - Fucci-C-1.nd2 (series 1):0221-0566-0575:c:5/5 t:45/193 - Fucci-C-1.nd2 (series 1)	26.757	1181.89	975	1717	489.396	481.743	5	45	Series 1 Cell 3 and 4 come from same parent cell
1	4	Magenta	23	Fucci-C-1.nd2 - Fucci-C-1.nd2 (series 1):0226-0566-0575:c:5/5 t:46/193 - Fucci-C-1.nd2 (series 1)	26.757	1173.3	888	1448	489.396	481.743	5	46	Series 1 Cell 3 and 4 come from same parent cell
1	4	Magenta	24	Fucci-C-1.nd2 - Fucci-C-1.nd2 (series 1):0231-0568-0570:c:5/5 t:47/193 - Fucci-C-1.nd2 (series 1)	41.943	1179.64	831	1522	484.719	483.444	5	47	Series 1 Cell 3 and 4 come from same parent cell
1	4	Magenta	25	Fucci-C-1.nd2 - Fucci-C-1.nd2 (series 1):0236-0568-0570:c:5/5 t:48/193 - Fucci-C-1.nd2 (series 1)	41.943	1166.14	854	1699	484.719	483.444	5	48	Series 1 Cell 3 and 4 come from same parent cell
1	4	Magenta	26	Fucci-C-1.nd2 - Fucci-C-1.nd2 (series 1):0241-0569-0564:c:5/5 t:49/193 - Fucci-C-1.nd2 (series 1)	30.372	1205.5	965	1629	480.042	483.869	5	49	Series 1 Cell 3 and 4 come from same parent cell
1	4	Magenta	27	Fucci-C-1.nd2 - Fucci-C-1.nd2 (series 1):0246-0569-0564:c:5/5 t:50/193 - Fucci-C-1.nd2 (series 1)	30.372	1206.79	897	1586	480.042	483.869	5	50	Series 1 Cell 3 and 4 come from same parent cell
1	4	Magenta	28	Fucci-C-1.nd2 - Fucci-C-1.nd2 (series 1):0251-0568-0558:c:5/5 t:51/193 - Fucci-C-1.nd2 (series 1)	30.372	1296.79	851	1754	474.515	483.444	5	51	Series 1 Cell 3 and 4 come from same parent cell
1	4	Magenta	29	Fucci-C-1.nd2 - Fucci-C-1.nd2 (series 1):0256-0570-0553:c:5/5 t:52/193 - Fucci-C-1.nd2 (series 1)	34.711	1393.52	1001	2101	470.263	484.719	5	52	Series 1 Cell 3 and 4 come from same parent cell
1	4	Magenta	30	Fucci-C-1.nd2 - Fucci-C-1.nd2 (series 1):0261-0571-0548:c:5/5 t:53/193 - Fucci-C-1.nd2 (series 1)	30.372	1147.07	686	1640	466.436	485.57	5	53	Series 1 Cell 3 and 4 come from same parent cell
1	4	Magenta	31	Fucci-C-1.nd2 - Fucci-C-1.nd2 (series 1):0266-0568-0547:c:5/5 t:54/193 - Fucci-C-1.nd2 (series 1)	44.112	1393.03	924	1965	465.586	483.444	5	54	Series 1 Cell 3 and 4 come from same parent cell
1	4	Magenta	32	Fucci-C-1.nd2 - Fucci-C-1.nd2 (series 1):0271-0568-0542:c:5/5 t:55/193 - Fucci-C-1.nd2 (series 1)	26.757	1297.84	961	1566	461.334	483.444	5	55	Series 1 Cell 3 and 4 come from same parent cell
1	4	Magenta	33	Fucci-C-1.nd2 - Fucci-C-1.nd2 (series 1):0276-0573-0539:c:5/5 t:56/193 - Fucci-C-1.nd2 (series 1)	30.372	1196.1	852	1527	458.783	487.27	5	56	Series 1 Cell 3 and 4 come from same parent cell
1	4	Magenta	34	Fucci-C-1.nd2 - Fucci-C-1.nd2 (series 1):0281-0578-0530:c:5/5 t:57/193 - Fucci-C-1.nd2 (series 1)	31.819	1289.91	987	1706	450.704	491.948	5	57	Series 1 Cell 3 and 4 come from same parent cell
1	4	Magenta	35	Fucci-C-1.nd2 - Fucci-C-1.nd2 (series 1):0286-0584-0523:c:5/5 t:58/193 - Fucci-C-1.nd2 (series 1)	31.819	1421.3	1041	1926	445.176	496.625	5	58	Series 1 Cell 3 and 4 come from same parent cell
1	4	Magenta	36	Fucci-C-1.nd2 - Fucci-C-1.nd2 (series 1):0291-0585-0523:c:5/5 t:59/193 - Fucci-C-1.nd2 (series 1)	30.372	1187.71	839	1603	444.751	497.9	5	59	Series 1 Cell 3 and 4 come from same parent cell
1	4	Magenta	37	Fucci-C-1.nd2 - Fucci-C-1.nd2 (series 1):0296-0585-0523:c:5/5 t:60/193 - Fucci-C-1.nd2 (series 1)	30.372	1327.43	961	1779	444.751	497.9	5	60	Series 1 Cell 3 and 4 come from same parent cell
1	4	Magenta	38	Fucci-C-1.nd2 - Fucci-C-1.nd2 (series 1):0301-0588-0525:c:5/5 t:61/193 - Fucci-C-1.nd2 (series 1)	30.372	1413.31	946	1879	446.452	500.451	5	61	Series 1 Cell 3 and 4 come from same parent cell
1	4	Magenta	39	Fucci-C-1.nd2 - Fucci-C-1.nd2 (series 1):0306-0593-0519:c:5/5 t:62/193 - Fucci-C-1.nd2 (series 1)	34.711	1278	902	1676	441.35	504.278	5	62	Series 1 Cell 3 and 4 come from same parent cell
1	4	Magenta	40	Fucci-C-1.nd2 - Fucci-C-1.nd2 (series 1):0311-0592-0507:c:5/5 t:63/193 - Fucci-C-1.nd2 (series 1)	41.943	1191.14	729	1591	431.145	503.853	5	63	Series 1 Cell 3 and 4 come from same parent cell
1	4	Magenta	41	Fucci-C-1.nd2 - Fucci-C-1.nd2 (series 1):0316-0594-0496:c:5/5 t:64/193 - Fucci-C-1.nd2 (series 1)	31.819	1293.48	928	1611	422.216	505.128	5	64	Series 1 Cell 3 and 4 come from same parent cell
1	4	Magenta	42	Fucci-C-1.nd2 - Fucci-C-1.nd2 (series 1):0321-0591-0490:c:5/5 t:65/193 - Fucci-C-1.nd2 (series 1)	36.881	1323.86	958	1761	417.114	503.003	5	65	Series 1 Cell 3 and 4 come from same parent cell
1	4	Magenta	43	Fucci-C-1.nd2 - Fucci-C-1.nd2 (series 1):0326-0587-0484:c:5/5 t:66/193 - Fucci-C-1.nd2 (series 1)	49.898	1138.04	745	1477	412.011	499.601	5	66	Series 1 Cell 3 and 4 come from same parent cell
1	4	Magenta	44	Fucci-C-1.nd2 - Fucci-C-1.nd2 (series 1):0331-0584-0477:c:5/5 t:67/193 - Fucci-C-1.nd2 (series 1)	30.372	1290.48	852	1707	406.059	496.625	5	67	Series 1 Cell 3 and 4 come from same parent cell
1	4	Magenta	45	Fucci-C-1.nd2 - Fucci-C-1.nd2 (series 1):0336-0587-0475:c:5/5 t:68/193 - Fucci-C-1.nd2 (series 1)	36.881	1000.51	722	1326	404.358	499.601	5	68	Series 1 Cell 3 and 4 come from same parent cell
1	4	Magenta	46	Fucci-C-1.nd2 - Fucci-C-1.nd2 (series 1):0341-0590-0466:c:5/5 t:69/193 - Fucci-C-1.nd2 (series 1)	37.604	1167.29	724	1573	396.279	501.727	5	69	Series 1 Cell 3 and 4 come from same parent cell
1	4	Magenta	47	Fucci-C-1.nd2 - Fucci-C-1.nd2 (series 1):0346-0591-0458:c:5/5 t:70/193 - Fucci-C-1.nd2 (series 1)	46.282	1188.28	837	1527	389.476	502.577	5	70	Series 1 Cell 3 and 4 come from same parent cell
1	4	Magenta	48	Fucci-C-1.nd2 - Fucci-C-1.nd2 (series 1):0351-0585-0440:c:5/5 t:71/193 - Fucci-C-1.nd2 (series 1)	36.881	1057.82	572	1430	374.594	497.9	5	71	Series 1 Cell 3 and 4 come from same parent cell
1	4	Magenta	49	Fucci-C-1.nd2 - Fucci-C-1.nd2 (series 1):0356-0579-0428:c:5/5 t:72/193 - Fucci-C-1.nd2 (series 1)	43.389	1048.62	661	1353	363.965	492.798	5	72	Series 1 Cell 3 and 4 come from same parent cell
1	4	Magenta	50	Fucci-C-1.nd2 - Fucci-C-1.nd2 (series 1):0361-0573-0422:c:5/5 t:73/193 - Fucci-C-1.nd2 (series 1)	31.819	1235.18	982	1469	359.288	487.27	5	73	Series 1 Cell 3 and 4 come from same parent cell
1	4	Magenta	51	Fucci-C-1.nd2 - Fucci-C-1.nd2 (series 1):0366-0558-0420:c:5/5 t:74/193 - Fucci-C-1.nd2 (series 1)	37.604	1126.85	734	1464	357.162	474.515	5	74	Series 1 Cell 3 and 4 come from same parent cell
1	4	Magenta	52	Fucci-C-1.nd2 - Fucci-C-1.nd2 (series 1):0371-0552-0413:c:5/5 t:75/193 - Fucci-C-1.nd2 (series 1)	26.757	840.676	523	1091	351.634	469.838	5	75	Series 1 Cell 3 and 4 come from same parent cell
1	4	Magenta	53	Fucci-C-1.nd2 - Fucci-C-1.nd2 (series 1):0376-0554-0405:c:5/5 t:76/193 - Fucci-C-1.nd2 (series 1)	36.881	799.314	597	1098	344.831	471.538	5	76	Series 1 Cell 3 and 4 come from same parent cell
1	4	Magenta	54	Fucci-C-1.nd2 - Fucci-C-1.nd2 (series 1):0381-0555-0396:c:5/5 t:77/193 - Fucci-C-1.nd2 (series 1)	30.372	1009.9	733	1304	336.752	472.389	5	77	Series 1 Cell 3 and 4 come from same parent cell
1	4	Magenta	55	Fucci-C-1.nd2 - Fucci-C-1.nd2 (series 1):0386-0557-0384:c:5/5 t:78/193 - Fucci-C-1.nd2 (series 1)	36.881	966.059	645	1364	326.973	474.089	5	78	Series 1 Cell 3 and 4 come from same parent cell
1	4	Magenta	56	Fucci-C-1.nd2 - Fucci-C-1.nd2 (series 1):0391-0563-0387:c:5/5 t:79/193 - Fucci-C-1.nd2 (series 1)	36.881	1012.92	669	1321	329.524	479.192	5	79	Series 1 Cell 3 and 4 come from same parent cell
1	4	Magenta	57	Fucci-C-1.nd2 - Fucci-C-1.nd2 (series 1):0396-0571-0387:c:5/5 t:80/193 - Fucci-C-1.nd2 (series 1)	37.604	964.25	701	1342	329.099	485.57	5	80	Series 1 Cell 3 and 4 come from same parent cell
1	4	Magenta	58	Fucci-C-1.nd2 - Fucci-C-1.nd2 (series 1):0401-0571-0387:c:5/5 t:81/193 - Fucci-C-1.nd2 (series 1)	37.604	1110.42	816	1450	329.099	485.57	5	81	Series 1 Cell 3 and 4 come from same parent cell
1	4	Magenta	59	Fucci-C-1.nd2 - Fucci-C-1.nd2 (series 1):0406-0582-0391:c:5/5 t:82/193 - Fucci-C-1.nd2 (series 1)	43.389	1169.38	586	1586	332.926	494.924	5	82	Series 1 Cell 3 and 4 come from same parent cell
1	4	Magenta	60	Fucci-C-1.nd2 - Fucci-C-1.nd2 (series 1):0411-0589-0392:c:5/5 t:83/193 - Fucci-C-1.nd2 (series 1)	49.898	1266.91	767	1759	333.776	501.302	5	83	Series 1 Cell 3 and 4 come from same parent cell
1	4	Magenta	61	Fucci-C-1.nd2 - Fucci-C-1.nd2 (series 1):0416-0596-0391:c:5/5 t:84/193 - Fucci-C-1.nd2 (series 1)	50.621	1231.21	742	1712	332.926	506.829	5	84	Series 1 Cell 3 and 4 come from same parent cell
1	4	Magenta	62	Fucci-C-1.nd2 - Fucci-C-1.nd2 (series 1):0421-0596-0391:c:5/5 t:85/193 - Fucci-C-1.nd2 (series 1)	50.621	1158.31	450	1620	332.926	506.829	5	85	Series 1 Cell 3 and 4 come from same parent cell
1	4	Magenta	63	Fucci-C-1.nd2 - Fucci-C-1.nd2 (series 1):0426-0596-0391:c:5/5 t:86/193 - Fucci-C-1.nd2 (series 1)	50.621	991.9	242	1818	332.926	506.829	5	86	Series 1 Cell 3 and 4 come from same parent cell
1	4	Magenta	64	Fucci-C-1.nd2 - Fucci-C-1.nd2 (series 1):0431-0599-0396:c:5/5 t:87/193 - Fucci-C-1.nd2 (series 1)	50.621	1154.33	742	1590	337.178	509.38	5	87	Series 1 Cell 3 and 4 come from same parent cell
1	4	Magenta	65	Fucci-C-1.nd2 - Fucci-C-1.nd2 (series 1):0436-0594-0393:c:5/5 t:88/193 - Fucci-C-1.nd2 (series 1)	36.881	1108.12	737	1489	334.626	505.554	5	88	Series 1 Cell 3 and 4 come from same parent cell
1	4	Magenta	66	Fucci-C-1.nd2 - Fucci-C-1.nd2 (series 1):0441-0603-0398:c:5/5 t:89/193 - Fucci-C-1.nd2 (series 1)	31.819	1044.23	758	1340	338.878	512.782	5	89	Series 1 Cell 3 and 4 come from same parent cell
1	4	Magenta	67	Fucci-C-1.nd2 - Fucci-C-1.nd2 (series 1):0446-0619-0406:c:5/5 t:90/193 - Fucci-C-1.nd2 (series 1)	43.389	1227.32	754	1804	345.681	526.388	5	90	Series 1 Cell 3 and 4 come from same parent cell
1	4	Magenta	68	Fucci-C-1.nd2 - Fucci-C-1.nd2 (series 1):0451-0628-0405:c:5/5 t:91/193 - Fucci-C-1.nd2 (series 1)	41.943	1200.47	757	1556	344.406	534.467	5	91	Series 1 Cell 3 and 4 come from same parent cell
1	4	Magenta	69	Fucci-C-1.nd2 - Fucci-C-1.nd2 (series 1):0456-0650-0399:c:5/5 t:92/193 - Fucci-C-1.nd2 (series 1)	30.372	985.643	669	1274	339.303	553.175	5	92	Series 1 Cell 3 and 4 come from same parent cell
1	4	Magenta	70	Fucci-C-1.nd2 - Fucci-C-1.nd2 (series 1):0461-0678-0393:c:5/5 t:93/193 - Fucci-C-1.nd2 (series 1)	57.852	1123.41	699	1631	334.201	576.561	5	93	Series 1 Cell 3 and 4 come from same parent cell
1	4	Magenta	71	Fucci-C-1.nd2 - Fucci-C-1.nd2 (series 1):0466-0672-0395:c:5/5 t:94/193 - Fucci-C-1.nd2 (series 1)	44.112	957.574	630	1385	336.327	571.884	5	94	Series 1 Cell 3 and 4 come from same parent cell
1	4	Magenta	72	Fucci-C-1.nd2 - Fucci-C-1.nd2 (series 1):0471-0680-0398:c:5/5 t:95/193 - Fucci-C-1.nd2 (series 1)	46.282	1177.52	624	1665	338.453	578.262	5	95	Series 1 Cell 3 and 4 come from same parent cell
1	4	Magenta	73	Fucci-C-1.nd2 - Fucci-C-1.nd2 (series 1):0476-0680-0398:c:5/5 t:96/193 - Fucci-C-1.nd2 (series 1)	46.282	832.266	246	1210	338.453	578.262	5	96	Series 1 Cell 3 and 4 come from same parent cell
1	4	Magenta	74	Fucci-C-1.nd2 - Fucci-C-1.nd2 (series 1):0481-0664-0390:c:5/5 t:97/193 - Fucci-C-1.nd2 (series 1)	49.898	1063.54	648	1360	332.075	565.081	5	97	Series 1 Cell 3 and 4 come from same parent cell
1	4	Magenta	75	Fucci-C-1.nd2 - Fucci-C-1.nd2 (series 1):0486-0658-0367:c:5/5 t:98/193 - Fucci-C-1.nd2 (series 1)	31.819	1063.91	613	1380	312.091	559.978	5	98	Series 1 Cell 3 and 4 come from same parent cell
1	4	Magenta	76	Fucci-C-1.nd2 - Fucci-C-1.nd2 (series 1):0491-0666-0355:c:5/5 t:99/193 - Fucci-C-1.nd2 (series 1)	31.819	1231.8	772	1691	301.887	566.781	5	99	Series 1 Cell 3 and 4 come from same parent cell
1	4	Magenta	77	Fucci-C-1.nd2 - Fucci-C-1.nd2 (series 1):0496-0667-0336:c:5/5 t:100/193 - Fucci-C-1.nd2 (series 1)	40.497	1089.57	812	1649	285.729	567.207	5	100	Series 1 Cell 3 and 4 come from same parent cell
1	4	Magenta	78	Fucci-C-1.nd2 - Fucci-C-1.nd2 (series 1):0501-0668-0327:c:5/5 t:101/193 - Fucci-C-1.nd2 (series 1)	30.372	963.5	593	1368	278.076	568.482	5	101	Series 1 Cell 3 and 4 come from same parent cell
1	4	Magenta	79	Fucci-C-1.nd2 - Fucci-C-1.nd2 (series 1):0506-0673-0319:c:5/5 t:102/193 - Fucci-C-1.nd2 (series 1)	34.711	1103.27	641	1597	271.273	572.309	5	102	Series 1 Cell 3 and 4 come from same parent cell
1	4	Magenta	80	Fucci-C-1.nd2 - Fucci-C-1.nd2 (series 1):0511-0673-0319:c:5/5 t:103/193 - Fucci-C-1.nd2 (series 1)	34.711	1052.88	647	1422	271.273	572.309	5	103	Series 1 Cell 3 and 4 come from same parent cell
1	4	Magenta	81	Fucci-C-1.nd2 - Fucci-C-1.nd2 (series 1):0516-0674-0325:c:5/5 t:104/193 - Fucci-C-1.nd2 (series 1)	44.112	1027.33	570	1424	276.8	573.584	5	104	Series 1 Cell 3 and 4 come from same parent cell
1	4	Magenta	82	Fucci-C-1.nd2 - Fucci-C-1.nd2 (series 1):0521-0674-0325:c:5/5 t:105/193 - Fucci-C-1.nd2 (series 1)	44.112	810.557	454	1149	276.8	573.584	5	105	Series 1 Cell 3 and 4 come from same parent cell
1	4	Magenta	83	Fucci-C-1.nd2 - Fucci-C-1.nd2 (series 1):0526-0677-0323:c:5/5 t:106/193 - Fucci-C-1.nd2 (series 1)	50.621	680.543	304	978	274.674	576.136	5	106	Series 1 Cell 3 and 4 come from same parent cell
1	4	Magenta	84	Fucci-C-1.nd2 - Fucci-C-1.nd2 (series 1):0531-0678-0319:c:5/5 t:107/193 - Fucci-C-1.nd2 (series 1)	31.819	829.273	434	1208	271.698	576.561	5	107	Series 1 Cell 3 and 4 come from same parent cell
1	4	Magenta	85	Fucci-C-1.nd2 - Fucci-C-1.nd2 (series 1):0536-0678-0319:c:5/5 t:108/193 - Fucci-C-1.nd2 (series 1)	31.819	130.295	57	294	271.698	576.561	5	108	Series 1 Cell 3 and 4 come from same parent cell
1	4	Magenta	86	Fucci-C-1.nd2 - Fucci-C-1.nd2 (series 1):0541-0685-0325:c:5/5 t:109/193 - Fucci-C-1.nd2 (series 1)	24.587	443.206	154	851	276.375	582.939	5	109	Series 1 Cell 3 and 4 come from same parent cell
1	4	Magenta	87	Fucci-C-1.nd2 - Fucci-C-1.nd2 (series 1):0546-0689-0312:c:5/5 t:110/193 - Fucci-C-1.nd2 (series 1)	24.587	687.735	187	1453	265.32	586.34	5	110	Series 1 Cell 3 and 4 come from same parent cell
1	4	Magenta	88	Fucci-C-1.nd2 - Fucci-C-1.nd2 (series 1):0551-0683-0310:c:5/5 t:111/193 - Fucci-C-1.nd2 (series 1)	26.034	544.472	195	978	263.619	580.813	5	111	Series 1 Cell 3 and 4 come from same parent cell
2	1	Green	1	Fucci-C-1.nd2 - Fucci-C-1.nd2 (series 2):0056-0381-0597:c:1/5 t:12/193 - Fucci-C-1.nd2 (series 2)	20.248	181.107	50	351	507.68	323.997	1	12	Series 2 Cell 1 and 2 come from same parent cell
2	1	Green	2	Fucci-C-1.nd2 - Fucci-C-1.nd2 (series 2):0061-0401-0592:c:1/5 t:13/193 - Fucci-C-1.nd2 (series 2)	17.356	84.333	45	278	503.853	341.004	1	13	Series 2 Cell 1 and 2 come from same parent cell
2	1	Green	3	Fucci-C-1.nd2 - Fucci-C-1.nd2 (series 2):0066-0410-0582:c:1/5 t:14/193 - Fucci-C-1.nd2 (series 2)	26.034	82.722	43	154	494.924	348.658	1	14	Series 2 Cell 1 and 2 come from same parent cell
2	1	Green	4	Fucci-C-1.nd2 - Fucci-C-1.nd2 (series 2):0071-0392-0589:c:1/5 t:15/193 - Fucci-C-1.nd2 (series 2)	31.819	74.727	43	222	501.302	333.351	1	15	Series 2 Cell 1 and 2 come from same parent cell
2	1	Green	5	Fucci-C-1.nd2 - Fucci-C-1.nd2 (series 2):0076-0393-0598:c:1/5 t:16/193 - Fucci-C-1.nd2 (series 2)	23.141	91.5	42	170	508.955	334.201	1	16	Series 2 Cell 1 and 2 come from same parent cell
2	1	Green	6	Fucci-C-1.nd2 - Fucci-C-1.nd2 (series 2):0081-0386-0610:c:1/5 t:17/193 - Fucci-C-1.nd2 (series 2)	34.711	80.667	38	199	518.735	328.248	1	17	Series 2 Cell 1 and 2 come from same parent cell
2	1	Green	7	Fucci-C-1.nd2 - Fucci-C-1.nd2 (series 2):0086-0372-0641:c:1/5 t:18/193 - Fucci-C-1.nd2 (series 2)	34.711	81.75	36	170	545.097	316.343	1	18	Series 2 Cell 1 and 2 come from same parent cell
2	1	Green	8	Fucci-C-1.nd2 - Fucci-C-1.nd2 (series 2):0091-0368-0648:c:1/5 t:19/193 - Fucci-C-1.nd2 (series 2)	30.372	92.5	40	209	551.049	313.367	1	19	Series 2 Cell 1 and 2 come from same parent cell
2	1	Green	9	Fucci-C-1.nd2 - Fucci-C-1.nd2 (series 2):0096-0357-0624:c:1/5 t:20/193 - Fucci-C-1.nd2 (series 2)	24.587	94.235	44	177	531.065	303.587	1	20	Series 2 Cell 1 and 2 come from same parent cell
2	1	Green	10	Fucci-C-1.nd2 - Fucci-C-1.nd2 (series 2):0101-0338-0612:c:1/5 t:21/193 - Fucci-C-1.nd2 (series 2)	43.389	106.15	41	279	520.861	287.43	1	21	Series 2 Cell 1 and 2 come from same parent cell
2	1	Green	11	Fucci-C-1.nd2 - Fucci-C-1.nd2 (series 2):0106-0330-0608:c:1/5 t:22/193 - Fucci-C-1.nd2 (series 2)	37.604	78.673	40	226	517.034	280.627	1	22	Series 2 Cell 1 and 2 come from same parent cell
2	1	Green	12	Fucci-C-1.nd2 - Fucci-C-1.nd2 (series 2):0111-0321-0611:c:1/5 t:23/193 - Fucci-C-1.nd2 (series 2)	39.05	85.333	37	234	520.01	272.973	1	23	Series 2 Cell 1 and 2 come from same parent cell
2	1	Green	13	Fucci-C-1.nd2 - Fucci-C-1.nd2 (series 2):0116-0311-0619:c:1/5 t:24/193 - Fucci-C-1.nd2 (series 2)	43.389	75.483	44	186	526.388	264.895	1	24	Series 2 Cell 1 and 2 come from same parent cell
2	1	Green	14	Fucci-C-1.nd2 - Fucci-C-1.nd2 (series 2):0121-0300-0613:c:1/5 t:25/193 - Fucci-C-1.nd2 (series 2)	37.604	83.288	41	200	521.286	255.115	1	25	Series 2 Cell 1 and 2 come from same parent cell
2	1	Green	15	Fucci-C-1.nd2 - Fucci-C-1.nd2 (series 2):0126-0295-0610:c:1/5 t:26/193 - Fucci-C-1.nd2 (series 2)	31.819	80.932	39	203	519.16	250.863	1	26	Series 2 Cell 1 and 2 come from same parent cell
2	1	Green	16	Fucci-C-1.nd2 - Fucci-C-1.nd2 (series 2):0131-0294-0619:c:1/5 t:27/193 - Fucci-C-1.nd2 (series 2)	30.372	73.071	41	139	526.388	250.438	1	27	Series 2 Cell 1 and 2 come from same parent cell
2	1	Green	17	Fucci-C-1.nd2 - Fucci-C-1.nd2 (series 2):0136-0289-0626:c:1/5 t:28/193 - Fucci-C-1.nd2 (series 2)	23.141	87.469	42	215	532.341	246.186	1	28	Series 2 Cell 1 and 2 come from same parent cell
2	1	Green	18	Fucci-C-1.nd2 - Fucci-C-1.nd2 (series 2):0141-0266-0612:c:1/5 t:29/193 - Fucci-C-1.nd2 (series 2)	31.819	86.659	45	193	520.435	226.628	1	29	Series 2 Cell 1 and 2 come from same parent cell
2	1	Green	19	Fucci-C-1.nd2 - Fucci-C-1.nd2 (series 2):0146-0258-0603:c:1/5 t:30/193 - Fucci-C-1.nd2 (series 2)	26.034	84.944	42	210	512.782	219.399	1	30	Series 2 Cell 1 and 2 come from same parent cell
2	1	Green	20	Fucci-C-1.nd2 - Fucci-C-1.nd2 (series 2):0151-0235-0592:c:1/5 t:31/193 - Fucci-C-1.nd2 (series 2)	26.034	73.556	41	158	503.428	199.84	1	31	Series 2 Cell 1 and 2 come from same parent cell
2	1	Green	21	Fucci-C-1.nd2 - Fucci-C-1.nd2 (series 2):0156-0204-0804:c:1/5 t:32/193 - Fucci-C-1.nd2 (series 2)	43.389	77.217	37	207	684.134	173.478	1	32	Series 2 Cell 1 and 2 come from same parent cell
2	1	Green	22	Fucci-C-1.nd2 - Fucci-C-1.nd2 (series 2):0161-0198-0803:c:1/5 t:33/193 - Fucci-C-1.nd2 (series 2)	36.881	80.843	45	189	683.284	168.801	1	33	Series 2 Cell 1 and 2 come from same parent cell
2	1	Green	23	Fucci-C-1.nd2 - Fucci-C-1.nd2 (series 2):0166-0196-0798:c:1/5 t:34/193 - Fucci-C-1.nd2 (series 2)	30.372	84.452	38	179	679.032	166.675	1	34	Series 2 Cell 1 and 2 come from same parent cell
2	1	Green	24	Fucci-C-1.nd2 - Fucci-C-1.nd2 (series 2):0171-0196-0798:c:1/5 t:35/193 - Fucci-C-1.nd2 (series 2)	30.372	87.81	45	170	679.032	166.675	1	35	Series 2 Cell 1 and 2 come from same parent cell
2	1	Green	25	Fucci-C-1.nd2 - Fucci-C-1.nd2 (series 2):0176-0193-0789:c:1/5 t:36/193 - Fucci-C-1.nd2 (series 2)	34.711	81.958	37	224	670.953	164.124	1	36	Series 2 Cell 1 and 2 come from same parent cell
2	1	Green	26	Fucci-C-1.nd2 - Fucci-C-1.nd2 (series 2):0181-0185-0776:c:1/5 t:37/193 - Fucci-C-1.nd2 (series 2)	36.881	88.392	46	187	660.324	157.746	1	37	Series 2 Cell 1 and 2 come from same parent cell
2	1	Green	27	Fucci-C-1.nd2 - Fucci-C-1.nd2 (series 2):0186-0175-0766:c:1/5 t:38/193 - Fucci-C-1.nd2 (series 2)	41.943	90.638	41	182	651.395	149.243	1	38	Series 2 Cell 1 and 2 come from same parent cell
2	1	Green	28	Fucci-C-1.nd2 - Fucci-C-1.nd2 (series 2):0191-0168-0761:c:1/5 t:39/193 - Fucci-C-1.nd2 (series 2)	36.881	84.412	41	206	647.568	143.29	1	39	Series 2 Cell 1 and 2 come from same parent cell
2	1	Green	29	Fucci-C-1.nd2 - Fucci-C-1.nd2 (series 2):0196-0161-0762:c:1/5 t:40/193 - Fucci-C-1.nd2 (series 2)	37.604	85.365	45	178	647.993	136.912	1	40	Series 2 Cell 1 and 2 come from same parent cell
2	1	Green	30	Fucci-C-1.nd2 - Fucci-C-1.nd2 (series 2):0201-0151-0762:c:1/5 t:41/193 - Fucci-C-1.nd2 (series 2)	31.819	90.5	41	267	648.418	128.408	1	41	Series 2 Cell 1 and 2 come from same parent cell
2	1	Green	31	Fucci-C-1.nd2 - Fucci-C-1.nd2 (series 2):0206-0132-0774:c:1/5 t:42/193 - Fucci-C-1.nd2 (series 2)	26.034	88.889	45	189	658.198	112.251	1	42	Series 2 Cell 1 and 2 come from same parent cell
2	1	Green	32	Fucci-C-1.nd2 - Fucci-C-1.nd2 (series 2):0211-0121-0775:c:1/5 t:43/193 - Fucci-C-1.nd2 (series 2)	22.418	78.613	43	190	659.473	103.322	1	43	Series 2 Cell 1 and 2 come from same parent cell
2	1	Green	33	Fucci-C-1.nd2 - Fucci-C-1.nd2 (series 2):0216-0111-0778:c:1/5 t:44/193 - Fucci-C-1.nd2 (series 2)	26.034	86.861	47	220	661.599	94.393	1	44	Series 2 Cell 1 and 2 come from same parent cell
2	1	Green	34	Fucci-C-1.nd2 - Fucci-C-1.nd2 (series 2):0221-0107-0786:c:1/5 t:45/193 - Fucci-C-1.nd2 (series 2)	30.372	78.81	41	172	668.828	90.991	1	45	Series 2 Cell 1 and 2 come from same parent cell
2	1	Green	35	Fucci-C-1.nd2 - Fucci-C-1.nd2 (series 2):0226-0107-0786:c:1/5 t:46/193 - Fucci-C-1.nd2 (series 2)	30.372	88.643	44	242	668.828	90.991	1	46	Series 2 Cell 1 and 2 come from same parent cell
2	1	Green	36	Fucci-C-1.nd2 - Fucci-C-1.nd2 (series 2):0231-0106-0779:c:1/5 t:47/193 - Fucci-C-1.nd2 (series 2)	31.819	83.455	44	211	662.45	90.566	1	47	Series 2 Cell 1 and 2 come from same parent cell
2	1	Green	37	Fucci-C-1.nd2 - Fucci-C-1.nd2 (series 2):0236-0106-0775:c:1/5 t:48/193 - Fucci-C-1.nd2 (series 2)	41.943	77.155	38	181	659.048	90.566	1	48	Series 2 Cell 1 and 2 come from same parent cell
2	1	Green	38	Fucci-C-1.nd2 - Fucci-C-1.nd2 (series 2):0241-0107-0768:c:1/5 t:49/193 - Fucci-C-1.nd2 (series 2)	44.112	76.852	40	179	653.521	91.416	1	49	Series 2 Cell 1 and 2 come from same parent cell
2	1	Green	39	Fucci-C-1.nd2 - Fucci-C-1.nd2 (series 2):0246-0105-0771:c:1/5 t:50/193 - Fucci-C-1.nd2 (series 2)	30.372	78.5	42	203	655.647	89.716	1	50	Series 2 Cell 1 and 2 come from same parent cell
2	1	Green	40	Fucci-C-1.nd2 - Fucci-C-1.nd2 (series 2):0251-0095-0795:c:1/5 t:51/193 - Fucci-C-1.nd2 (series 2)	43.389	70.833	44	164	676.056	81.212	1	51	Series 2 Cell 1 and 2 come from same parent cell
2	1	Green	41	Fucci-C-1.nd2 - Fucci-C-1.nd2 (series 2):0256-0089-0814:c:1/5 t:52/193 - Fucci-C-1.nd2 (series 2)	30.372	81.381	37	279	692.213	76.109	1	52	Series 2 Cell 1 and 2 come from same parent cell
2	1	Green	42	Fucci-C-1.nd2 - Fucci-C-1.nd2 (series 2):0261-0087-0824:c:1/5 t:53/193 - Fucci-C-1.nd2 (series 2)	46.282	79.297	43	188	700.717	73.983	1	53	Series 2 Cell 1 and 2 come from same parent cell
2	1	Green	43	Fucci-C-1.nd2 - Fucci-C-1.nd2 (series 2):0266-0085-0826:c:1/5 t:54/193 - Fucci-C-1.nd2 (series 2)	36.881	76.588	40	162	702.843	72.708	1	54	Series 2 Cell 1 and 2 come from same parent cell
2	1	Green	44	Fucci-C-1.nd2 - Fucci-C-1.nd2 (series 2):0271-0082-0827:c:1/5 t:55/193 - Fucci-C-1.nd2 (series 2)	30.372	75.024	41	228	703.268	70.157	1	55	Series 2 Cell 1 and 2 come from same parent cell
2	1	Green	45	Fucci-C-1.nd2 - Fucci-C-1.nd2 (series 2):0276-0082-0827:c:1/5 t:56/193 - Fucci-C-1.nd2 (series 2)	30.372	79.857	40	207	703.268	70.157	1	56	Series 2 Cell 1 and 2 come from same parent cell
2	1	Green	46	Fucci-C-1.nd2 - Fucci-C-1.nd2 (series 2):0281-0078-0833:c:1/5 t:57/193 - Fucci-C-1.nd2 (series 2)	43.389	69.2	43	188	708.37	66.755	1	57	Series 2 Cell 1 and 2 come from same parent cell
2	1	Green	47	Fucci-C-1.nd2 - Fucci-C-1.nd2 (series 2):0286-0066-0840:c:1/5 t:58/193 - Fucci-C-1.nd2 (series 2)	36.881	67.804	43	126	714.748	56.551	1	58	Series 2 Cell 1 and 2 come from same parent cell
2	1	Green	48	Fucci-C-1.nd2 - Fucci-C-1.nd2 (series 2):0291-0054-0852:c:1/5 t:59/193 - Fucci-C-1.nd2 (series 2)	36.881	82.922	42	215	724.953	46.346	1	59	Series 2 Cell 1 and 2 come from same parent cell
2	1	Green	49	Fucci-C-1.nd2 - Fucci-C-1.nd2 (series 2):0296-0046-0859:c:1/5 t:60/193 - Fucci-C-1.nd2 (series 2)	30.372	76.595	43	149	730.48	39.543	1	60	Series 2 Cell 1 and 2 come from same parent cell
2	1	Green	50	Fucci-C-1.nd2 - Fucci-C-1.nd2 (series 2):0301-0042-0867:c:1/5 t:61/193 - Fucci-C-1.nd2 (series 2)	24.587	86.706	40	232	737.283	36.141	1	61	Series 2 Cell 1 and 2 come from same parent cell
2	1	Green	51	Fucci-C-1.nd2 - Fucci-C-1.nd2 (series 2):0306-0042-0867:c:1/5 t:62/193 - Fucci-C-1.nd2 (series 2)	24.587	79.471	44	178	737.283	36.141	1	62	Series 2 Cell 1 and 2 come from same parent cell
2	1	Green	52	Fucci-C-1.nd2 - Fucci-C-1.nd2 (series 2):0311-0033-0874:c:1/5 t:63/193 - Fucci-C-1.nd2 (series 2)	31.819	73.023	42	180	743.236	28.488	1	63	Series 2 Cell 1 and 2 come from same parent cell
2	1	Green	53	Fucci-C-1.nd2 - Fucci-C-1.nd2 (series 2):0316-0020-0878:c:1/5 t:64/193 - Fucci-C-1.nd2 (series 2)	30.372	79.881	43	206	746.638	17.433	1	64	Series 2 Cell 1 and 2 come from same parent cell
2	1	Green	54	Fucci-C-1.nd2 - Fucci-C-1.nd2 (series 2):0321-0013-0871:c:1/5 t:65/193 - Fucci-C-1.nd2 (series 2)	36.881	80.157	42	254	741.11	11.48	1	65	Series 2 Cell 1 and 2 come from same parent cell
2	1	Green	55	Fucci-C-1.nd2 - Fucci-C-1.nd2 (series 2):0326-0014-0867:c:1/5 t:66/193 - Fucci-C-1.nd2 (series 2)	34.711	80.583	41	257	737.283	11.905	1	66	Series 2 Cell 1 and 2 come from same parent cell
2	1	Green	56	Fucci-C-1.nd2 - Fucci-C-1.nd2 (series 2):0331-0017-0861:c:1/5 t:67/193 - Fucci-C-1.nd2 (series 2)	30.372	84.405	43	195	732.181	14.882	1	67	Series 2 Cell 1 and 2 come from same parent cell
2	1	Green	57	Fucci-C-1.nd2 - Fucci-C-1.nd2 (series 2):0336-0022-0856:c:1/5 t:68/193 - Fucci-C-1.nd2 (series 2)	36.881	90.863	37	214	728.354	19.134	1	68	Series 2 Cell 1 and 2 come from same parent cell
2	1	Green	58	Fucci-C-1.nd2 - Fucci-C-1.nd2 (series 2):0341-0029-0854:c:1/5 t:69/193 - Fucci-C-1.nd2 (series 2)	34.711	108.188	35	246	726.228	24.661	1	69	Series 2 Cell 1 and 2 come from same parent cell
2	1	Green	59	Fucci-C-1.nd2 - Fucci-C-1.nd2 (series 2):0346-0043-0846:c:1/5 t:70/193 - Fucci-C-1.nd2 (series 2)	37.604	101.135	43	260	719.425	36.567	1	70	Series 2 Cell 1 and 2 come from same parent cell
2	1	Green	60	Fucci-C-1.nd2 - Fucci-C-1.nd2 (series 2):0351-0044-0838:c:1/5 t:71/193 - Fucci-C-1.nd2 (series 2)	41.943	101.793	40	353	712.622	37.842	1	71	Series 2 Cell 1 and 2 come from same parent cell
2	1	Green	61	Fucci-C-1.nd2 - Fucci-C-1.nd2 (series 2):0356-0039-0838:c:1/5 t:72/193 - Fucci-C-1.nd2 (series 2)	34.711	114.604	48	264	712.622	33.165	1	72	Series 2 Cell 1 and 2 come from same parent cell
2	1	Green	62	Fucci-C-1.nd2 - Fucci-C-1.nd2 (series 2):0361-0036-0841:c:1/5 t:73/193 - Fucci-C-1.nd2 (series 2)	30.372	117.286	49	335	715.599	30.614	1	73	Series 2 Cell 1 and 2 come from same parent cell
2	1	Green	63	Fucci-C-1.nd2 - Fucci-C-1.nd2 (series 2):0366-0035-0848:c:1/5 t:74/193 - Fucci-C-1.nd2 (series 2)	30.372	106.976	43	239	721.551	29.763	1	74	Series 2 Cell 1 and 2 come from same parent cell
2	1	Green	64	Fucci-C-1.nd2 - Fucci-C-1.nd2 (series 2):0371-0027-0845:c:1/5 t:75/193 - Fucci-C-1.nd2 (series 2)	46.282	117.031	41	343	718.575	22.96	1	75	Series 2 Cell 1 and 2 come from same parent cell
2	1	Green	65	Fucci-C-1.nd2 - Fucci-C-1.nd2 (series 2):0376-0027-0845:c:1/5 t:76/193 - Fucci-C-1.nd2 (series 2)	46.282	130.188	49	396	718.575	22.96	1	76	Series 2 Cell 1 and 2 come from same parent cell
2	1	Green	66	Fucci-C-1.nd2 - Fucci-C-1.nd2 (series 2):0381-0022-0845:c:1/5 t:77/193 - Fucci-C-1.nd2 (series 2)	36.881	131.784	46	279	719	19.134	1	77	Series 2 Cell 1 and 2 come from same parent cell
2	1	Green	67	Fucci-C-1.nd2 - Fucci-C-1.nd2 (series 2):0386-0021-0850:c:1/5 t:78/193 - Fucci-C-1.nd2 (series 2)	36.881	128.824	46	348	723.252	18.283	1	78	Series 2 Cell 1 and 2 come from same parent cell
2	1	Green	68	Fucci-C-1.nd2 - Fucci-C-1.nd2 (series 2):0391-0021-0850:c:1/5 t:79/193 - Fucci-C-1.nd2 (series 2)	36.881	130.569	44	231	723.252	18.283	1	79	Series 2 Cell 1 and 2 come from same parent cell
2	1	Green	69	Fucci-C-1.nd2 - Fucci-C-1.nd2 (series 2):0396-0021-0850:c:1/5 t:80/193 - Fucci-C-1.nd2 (series 2)	36.881	119.039	47	304	723.252	18.283	1	80	Series 2 Cell 1 and 2 come from same parent cell
2	1	Green	70	Fucci-C-1.nd2 - Fucci-C-1.nd2 (series 2):0401-0021-0850:c:1/5 t:81/193 - Fucci-C-1.nd2 (series 2)	36.881	135	46	343	723.252	18.283	1	81	Series 2 Cell 1 and 2 come from same parent cell
2	1	Green	71	Fucci-C-1.nd2 - Fucci-C-1.nd2 (series 2):0406-0021-0850:c:1/5 t:82/193 - Fucci-C-1.nd2 (series 2)	36.881	134.706	50	271	723.252	18.283	1	82	Series 2 Cell 1 and 2 come from same parent cell
2	1	Green	72	Fucci-C-1.nd2 - Fucci-C-1.nd2 (series 2):0411-0022-0849:c:1/5 t:83/193 - Fucci-C-1.nd2 (series 2)	23.141	158.781	45	281	721.977	19.134	1	83	Series 2 Cell 1 and 2 come from same parent cell
2	1	Green	73	Fucci-C-1.nd2 - Fucci-C-1.nd2 (series 2):0416-0022-0849:c:1/5 t:84/193 - Fucci-C-1.nd2 (series 2)	23.141	140.594	47	406	721.977	19.134	1	84	Series 2 Cell 1 and 2 come from same parent cell
2	1	Green	74	Fucci-C-1.nd2 - Fucci-C-1.nd2 (series 2):0421-0025-0846:c:1/5 t:85/193 - Fucci-C-1.nd2 (series 2)	26.757	146.838	51	347	719.851	21.685	1	85	Series 2 Cell 1 and 2 come from same parent cell
2	1	Green	75	Fucci-C-1.nd2 - Fucci-C-1.nd2 (series 2):0426-0025-0846:c:1/5 t:86/193 - Fucci-C-1.nd2 (series 2)	26.757	125	47	227	719.851	21.685	1	86	Series 2 Cell 1 and 2 come from same parent cell
2	1	Green	76	Fucci-C-1.nd2 - Fucci-C-1.nd2 (series 2):0431-0029-0841:c:1/5 t:87/193 - Fucci-C-1.nd2 (series 2)	26.034	167.167	50	359	715.599	24.661	1	87	Series 2 Cell 1 and 2 come from same parent cell
2	1	Green	77	Fucci-C-1.nd2 - Fucci-C-1.nd2 (series 2):0436-0029-0841:c:1/5 t:88/193 - Fucci-C-1.nd2 (series 2)	26.034	174	52	422	715.599	24.661	1	88	Series 2 Cell 1 and 2 come from same parent cell
2	1	Green	78	Fucci-C-1.nd2 - Fucci-C-1.nd2 (series 2):0441-0030-0833:c:1/5 t:89/193 - Fucci-C-1.nd2 (series 2)	30.372	170.81	52	345	708.37	25.937	1	89	Series 2 Cell 1 and 2 come from same parent cell
2	1	Green	79	Fucci-C-1.nd2 - Fucci-C-1.nd2 (series 2):0446-0032-0825:c:1/5 t:90/193 - Fucci-C-1.nd2 (series 2)	30.372	148.429	42	379	701.993	27.212	1	90	Series 2 Cell 1 and 2 come from same parent cell
2	1	Green	80	Fucci-C-1.nd2 - Fucci-C-1.nd2 (series 2):0451-0033-0821:c:1/5 t:91/193 - Fucci-C-1.nd2 (series 2)	30.372	162.714	48	305	698.166	28.488	1	91	Series 2 Cell 1 and 2 come from same parent cell
2	1	Green	81	Fucci-C-1.nd2 - Fucci-C-1.nd2 (series 2):0456-0034-0815:c:1/5 t:92/193 - Fucci-C-1.nd2 (series 2)	23.141	193.812	56	522	693.063	28.913	1	92	Series 2 Cell 1 and 2 come from same parent cell
2	1	Green	82	Fucci-C-1.nd2 - Fucci-C-1.nd2 (series 2):0461-0036-0809:c:1/5 t:93/193 - Fucci-C-1.nd2 (series 2)	23.141	166.438	53	304	687.961	30.614	1	93	Series 2 Cell 1 and 2 come from same parent cell
2	1	Green	83	Fucci-C-1.nd2 - Fucci-C-1.nd2 (series 2):0466-0036-0801:c:1/5 t:94/193 - Fucci-C-1.nd2 (series 2)	30.372	198.119	79	433	681.158	31.039	1	94	Series 2 Cell 1 and 2 come from same parent cell
2	1	Green	84	Fucci-C-1.nd2 - Fucci-C-1.nd2 (series 2):0471-0050-0798:c:1/5 t:95/193 - Fucci-C-1.nd2 (series 2)	34.711	239.75	65	476	678.607	42.519	1	95	Series 2 Cell 1 and 2 come from same parent cell
2	1	Green	85	Fucci-C-1.nd2 - Fucci-C-1.nd2 (series 2):0476-0048-0794:c:1/5 t:96/193 - Fucci-C-1.nd2 (series 2)	30.372	249.143	70	532	675.205	41.244	1	96	Series 2 Cell 1 and 2 come from same parent cell
2	1	Green	86	Fucci-C-1.nd2 - Fucci-C-1.nd2 (series 2):0481-0046-0789:c:1/5 t:97/193 - Fucci-C-1.nd2 (series 2)	30.372	222.571	45	417	670.953	39.543	1	97	Series 2 Cell 1 and 2 come from same parent cell
2	1	Green	87	Fucci-C-1.nd2 - Fucci-C-1.nd2 (series 2):0486-0046-0784:c:1/5 t:98/193 - Fucci-C-1.nd2 (series 2)	26.034	198.389	50	580	667.127	39.118	1	98	Series 2 Cell 1 and 2 come from same parent cell
2	1	Green	88	Fucci-C-1.nd2 - Fucci-C-1.nd2 (series 2):0491-0046-0784:c:1/5 t:99/193 - Fucci-C-1.nd2 (series 2)	26.034	246.139	90	504	667.127	39.118	1	99	Series 2 Cell 1 and 2 come from same parent cell
2	1	Green	89	Fucci-C-1.nd2 - Fucci-C-1.nd2 (series 2):0496-0048-0777:c:1/5 t:100/193 - Fucci-C-1.nd2 (series 2)	30.372	239.071	43	439	660.749	41.244	1	100	Series 2 Cell 1 and 2 come from same parent cell
2	1	Green	90	Fucci-C-1.nd2 - Fucci-C-1.nd2 (series 2):0501-0048-0777:c:1/5 t:101/193 - Fucci-C-1.nd2 (series 2)	30.372	224.548	59	493	660.749	41.244	1	101	Series 2 Cell 1 and 2 come from same parent cell
2	1	Green	91	Fucci-C-1.nd2 - Fucci-C-1.nd2 (series 2):0506-0050-0778:c:1/5 t:102/193 - Fucci-C-1.nd2 (series 2)	36.881	233.804	47	497	662.024	42.944	1	102	Series 2 Cell 1 and 2 come from same parent cell
2	1	Green	92	Fucci-C-1.nd2 - Fucci-C-1.nd2 (series 2):0511-0050-0778:c:1/5 t:103/193 - Fucci-C-1.nd2 (series 2)	36.881	254.824	107	496	662.024	42.944	1	103	Series 2 Cell 1 and 2 come from same parent cell
2	1	Green	93	Fucci-C-1.nd2 - Fucci-C-1.nd2 (series 2):0516-0054-0771:c:1/5 t:104/193 - Fucci-C-1.nd2 (series 2)	34.711	229.021	84	559	655.647	46.346	1	104	Series 2 Cell 1 and 2 come from same parent cell
2	1	Green	94	Fucci-C-1.nd2 - Fucci-C-1.nd2 (series 2):0521-0058-0764:c:1/5 t:105/193 - Fucci-C-1.nd2 (series 2)	30.372	256.048	78	509	650.119	49.322	1	105	Series 2 Cell 1 and 2 come from same parent cell
2	1	Green	95	Fucci-C-1.nd2 - Fucci-C-1.nd2 (series 2):0526-0058-0764:c:1/5 t:106/193 - Fucci-C-1.nd2 (series 2)	30.372	259.714	101	502	650.119	49.322	1	106	Series 2 Cell 1 and 2 come from same parent cell
2	1	Green	96	Fucci-C-1.nd2 - Fucci-C-1.nd2 (series 2):0531-0060-0753:c:1/5 t:107/193 - Fucci-C-1.nd2 (series 2)	41.943	298.897	66	595	640.34	51.448	1	107	Series 2 Cell 1 and 2 come from same parent cell
2	1	Green	97	Fucci-C-1.nd2 - Fucci-C-1.nd2 (series 2):0536-0060-0753:c:1/5 t:108/193 - Fucci-C-1.nd2 (series 2)	41.943	207.914	61	444	640.34	51.448	1	108	Series 2 Cell 1 and 2 come from same parent cell
2	1	Green	98	Fucci-C-1.nd2 - Fucci-C-1.nd2 (series 2):0541-0060-0753:c:1/5 t:109/193 - Fucci-C-1.nd2 (series 2)	41.943	266.638	106	584	640.34	51.448	1	109	Series 2 Cell 1 and 2 come from same parent cell
2	1	Green	99	Fucci-C-1.nd2 - Fucci-C-1.nd2 (series 2):0546-0064-0735:c:1/5 t:110/193 - Fucci-C-1.nd2 (series 2)	46.282	292.219	59	598	625.033	54.425	1	110	Series 2 Cell 1 and 2 come from same parent cell
2	1	Green	100	Fucci-C-1.nd2 - Fucci-C-1.nd2 (series 2):0551-0063-0722:c:1/5 t:111/193 - Fucci-C-1.nd2 (series 2)	35.435	304.837	112	767	614.403	53.999	1	111	Series 2 Cell 1 and 2 come from same parent cell
2	1	Green	101	Fucci-C-1.nd2 - Fucci-C-1.nd2 (series 2):0556-0064-0711:c:1/5 t:112/193 - Fucci-C-1.nd2 (series 2)	26.757	326.405	98	609	605.049	54.85	1	112	Series 2 Cell 1 and 2 come from same parent cell
2	1	Green	102	Fucci-C-1.nd2 - Fucci-C-1.nd2 (series 2):0561-0068-0702:c:1/5 t:113/193 - Fucci-C-1.nd2 (series 2)	31.819	313.682	91	497	597.395	57.826	1	113	Series 2 Cell 1 and 2 come from same parent cell
2	1	Green	103	Fucci-C-1.nd2 - Fucci-C-1.nd2 (series 2):0566-0073-0700:c:1/5 t:114/193 - Fucci-C-1.nd2 (series 2)	46.282	313.906	104	591	595.269	62.078	1	114	Series 2 Cell 1 and 2 come from same parent cell
2	1	Green	104	Fucci-C-1.nd2 - Fucci-C-1.nd2 (series 2):0571-0084-0694:c:1/5 t:115/193 - Fucci-C-1.nd2 (series 2)	50.621	328.643	114	663	590.592	71.432	1	115	Series 2 Cell 1 and 2 come from same parent cell
2	1	Green	105	Fucci-C-1.nd2 - Fucci-C-1.nd2 (series 2):0576-0103-0695:c:1/5 t:116/193 - Fucci-C-1.nd2 (series 2)	52.067	322.514	107	658	591.017	88.015	1	116	Series 2 Cell 1 and 2 come from same parent cell
2	1	Green	106	Fucci-C-1.nd2 - Fucci-C-1.nd2 (series 2):0581-0116-0696:c:1/5 t:117/193 - Fucci-C-1.nd2 (series 2)	41.943	325.155	85	537	591.868	99.07	1	117	Series 2 Cell 1 and 2 come from same parent cell
2	1	Green	107	Fucci-C-1.nd2 - Fucci-C-1.nd2 (series 2):0586-0135-0693:c:1/5 t:118/193 - Fucci-C-1.nd2 (series 2)	31.819	365.932	106	721	589.317	115.227	1	118	Series 2 Cell 1 and 2 come from same parent cell
2	1	Green	108	Fucci-C-1.nd2 - Fucci-C-1.nd2 (series 2):0591-0154-0697:c:1/5 t:119/193 - Fucci-C-1.nd2 (series 2)	43.389	401.967	128	774	592.718	131.384	1	119	Series 2 Cell 1 and 2 come from same parent cell
2	1	Green	109	Fucci-C-1.nd2 - Fucci-C-1.nd2 (series 2):0596-0163-0705:c:1/5 t:120/193 - Fucci-C-1.nd2 (series 2)	34.711	364.312	164	738	599.521	138.613	1	120	Series 2 Cell 1 and 2 come from same parent cell
2	1	Green	110	Fucci-C-1.nd2 - Fucci-C-1.nd2 (series 2):0601-0167-0709:c:1/5 t:121/193 - Fucci-C-1.nd2 (series 2)	37.604	386.615	97	768	602.923	142.014	1	121	Series 2 Cell 1 and 2 come from same parent cell
2	1	Green	111	Fucci-C-1.nd2 - Fucci-C-1.nd2 (series 2):0606-0165-0705:c:1/5 t:122/193 - Fucci-C-1.nd2 (series 2)	31.819	349.545	116	767	599.521	140.739	1	122	Series 2 Cell 1 and 2 come from same parent cell
2	1	Green	112	Fucci-C-1.nd2 - Fucci-C-1.nd2 (series 2):0611-0165-0705:c:1/5 t:123/193 - Fucci-C-1.nd2 (series 2)	31.819	232.341	71	518	599.521	140.739	1	123	Series 2 Cell 1 and 2 come from same parent cell
2	1	Green	113	Fucci-C-1.nd2 - Fucci-C-1.nd2 (series 2):0616-0158-0696:c:1/5 t:124/193 - Fucci-C-1.nd2 (series 2)	50.621	199.514	74	514	591.868	134.786	1	124	Series 2 Cell 1 and 2 come from same parent cell
2	1	Green	114	Fucci-C-1.nd2 - Fucci-C-1.nd2 (series 2):0621-0148-0680:c:1/5 t:125/193 - Fucci-C-1.nd2 (series 2)	31.819	209.818	50	454	578.687	125.857	1	125	Series 2 Cell 1 and 2 come from same parent cell
2	1	Green	115	Fucci-C-1.nd2 - Fucci-C-1.nd2 (series 2):0626-0137-0663:c:1/5 t:126/193 - Fucci-C-1.nd2 (series 2)	26.757	66.108	42	124	564.23	116.928	1	126	Series 2 Cell 1 and 2 come from same parent cell
2	1	Red	1	Fucci-C-1.nd2 - Fucci-C-1.nd2 (series 2):0056-0381-0597:c:2/5 t:12/193 - Fucci-C-1.nd2 (series 2)	20.248	312	96	480	507.68	323.997	2	12	Series 2 Cell 1 and 2 come from same parent cell
2	1	Red	2	Fucci-C-1.nd2 - Fucci-C-1.nd2 (series 2):0061-0401-0592:c:2/5 t:13/193 - Fucci-C-1.nd2 (series 2)	17.356	256.25	132	442	503.853	341.004	2	13	Series 2 Cell 1 and 2 come from same parent cell
2	1	Red	3	Fucci-C-1.nd2 - Fucci-C-1.nd2 (series 2):0066-0410-0582:c:2/5 t:14/193 - Fucci-C-1.nd2 (series 2)	26.034	273.75	80	481	494.924	348.658	2	14	Series 2 Cell 1 and 2 come from same parent cell
2	1	Red	4	Fucci-C-1.nd2 - Fucci-C-1.nd2 (series 2):0071-0392-0589:c:2/5 t:15/193 - Fucci-C-1.nd2 (series 2)	31.819	245.432	71	643	501.302	333.351	2	15	Series 2 Cell 1 and 2 come from same parent cell
2	1	Red	5	Fucci-C-1.nd2 - Fucci-C-1.nd2 (series 2):0076-0393-0598:c:2/5 t:16/193 - Fucci-C-1.nd2 (series 2)	23.141	276.781	94	566	508.955	334.201	2	16	Series 2 Cell 1 and 2 come from same parent cell
2	1	Red	6	Fucci-C-1.nd2 - Fucci-C-1.nd2 (series 2):0081-0386-0610:c:2/5 t:17/193 - Fucci-C-1.nd2 (series 2)	34.711	293.958	78	741	518.735	328.248	2	17	Series 2 Cell 1 and 2 come from same parent cell
2	1	Red	7	Fucci-C-1.nd2 - Fucci-C-1.nd2 (series 2):0086-0372-0641:c:2/5 t:18/193 - Fucci-C-1.nd2 (series 2)	34.711	308.333	53	519	545.097	316.343	2	18	Series 2 Cell 1 and 2 come from same parent cell
2	1	Red	8	Fucci-C-1.nd2 - Fucci-C-1.nd2 (series 2):0091-0368-0648:c:2/5 t:19/193 - Fucci-C-1.nd2 (series 2)	30.372	344.238	87	711	551.049	313.367	2	19	Series 2 Cell 1 and 2 come from same parent cell
2	1	Red	9	Fucci-C-1.nd2 - Fucci-C-1.nd2 (series 2):0096-0357-0624:c:2/5 t:20/193 - Fucci-C-1.nd2 (series 2)	24.587	305.441	152	615	531.065	303.587	2	20	Series 2 Cell 1 and 2 come from same parent cell
2	1	Red	10	Fucci-C-1.nd2 - Fucci-C-1.nd2 (series 2):0101-0338-0612:c:2/5 t:21/193 - Fucci-C-1.nd2 (series 2)	43.389	369.1	89	850	520.861	287.43	2	21	Series 2 Cell 1 and 2 come from same parent cell
2	1	Red	11	Fucci-C-1.nd2 - Fucci-C-1.nd2 (series 2):0106-0330-0608:c:2/5 t:22/193 - Fucci-C-1.nd2 (series 2)	37.604	375.615	124	763	517.034	280.627	2	22	Series 2 Cell 1 and 2 come from same parent cell
2	1	Red	12	Fucci-C-1.nd2 - Fucci-C-1.nd2 (series 2):0111-0321-0611:c:2/5 t:23/193 - Fucci-C-1.nd2 (series 2)	39.05	393.093	102	693	520.01	272.973	2	23	Series 2 Cell 1 and 2 come from same parent cell
2	1	Red	13	Fucci-C-1.nd2 - Fucci-C-1.nd2 (series 2):0116-0311-0619:c:2/5 t:24/193 - Fucci-C-1.nd2 (series 2)	43.389	337.633	88	716	526.388	264.895	2	24	Series 2 Cell 1 and 2 come from same parent cell
2	1	Red	14	Fucci-C-1.nd2 - Fucci-C-1.nd2 (series 2):0121-0300-0613:c:2/5 t:25/193 - Fucci-C-1.nd2 (series 2)	37.604	409.231	139	839	521.286	255.115	2	25	Series 2 Cell 1 and 2 come from same parent cell
2	1	Red	15	Fucci-C-1.nd2 - Fucci-C-1.nd2 (series 2):0126-0295-0610:c:2/5 t:26/193 - Fucci-C-1.nd2 (series 2)	31.819	396.318	86	806	519.16	250.863	2	26	Series 2 Cell 1 and 2 come from same parent cell
2	1	Red	16	Fucci-C-1.nd2 - Fucci-C-1.nd2 (series 2):0131-0294-0619:c:2/5 t:27/193 - Fucci-C-1.nd2 (series 2)	30.372	466.024	162	861	526.388	250.438	2	27	Series 2 Cell 1 and 2 come from same parent cell
2	1	Red	17	Fucci-C-1.nd2 - Fucci-C-1.nd2 (series 2):0136-0289-0626:c:2/5 t:28/193 - Fucci-C-1.nd2 (series 2)	23.141	493.031	181	1058	532.341	246.186	2	28	Series 2 Cell 1 and 2 come from same parent cell
2	1	Red	18	Fucci-C-1.nd2 - Fucci-C-1.nd2 (series 2):0141-0266-0612:c:2/5 t:29/193 - Fucci-C-1.nd2 (series 2)	31.819	517.636	228	1135	520.435	226.628	2	29	Series 2 Cell 1 and 2 come from same parent cell
2	1	Red	19	Fucci-C-1.nd2 - Fucci-C-1.nd2 (series 2):0146-0258-0603:c:2/5 t:30/193 - Fucci-C-1.nd2 (series 2)	26.034	564.944	224	1013	512.782	219.399	2	30	Series 2 Cell 1 and 2 come from same parent cell
2	1	Red	20	Fucci-C-1.nd2 - Fucci-C-1.nd2 (series 2):0151-0235-0592:c:2/5 t:31/193 - Fucci-C-1.nd2 (series 2)	26.034	443.722	133	767	503.428	199.84	2	31	Series 2 Cell 1 and 2 come from same parent cell
2	1	Red	21	Fucci-C-1.nd2 - Fucci-C-1.nd2 (series 2):0156-0204-0804:c:2/5 t:32/193 - Fucci-C-1.nd2 (series 2)	43.389	540.717	159	987	684.134	173.478	2	32	Series 2 Cell 1 and 2 come from same parent cell
2	1	Red	22	Fucci-C-1.nd2 - Fucci-C-1.nd2 (series 2):0161-0198-0803:c:2/5 t:33/193 - Fucci-C-1.nd2 (series 2)	36.881	573.902	221	1193	683.284	168.801	2	33	Series 2 Cell 1 and 2 come from same parent cell
2	1	Red	23	Fucci-C-1.nd2 - Fucci-C-1.nd2 (series 2):0166-0196-0798:c:2/5 t:34/193 - Fucci-C-1.nd2 (series 2)	30.372	610.714	340	1146	679.032	166.675	2	34	Series 2 Cell 1 and 2 come from same parent cell
2	1	Red	24	Fucci-C-1.nd2 - Fucci-C-1.nd2 (series 2):0171-0196-0798:c:2/5 t:35/193 - Fucci-C-1.nd2 (series 2)	30.372	668.667	294	1353	679.032	166.675	2	35	Series 2 Cell 1 and 2 come from same parent cell
2	1	Red	25	Fucci-C-1.nd2 - Fucci-C-1.nd2 (series 2):0176-0193-0789:c:2/5 t:36/193 - Fucci-C-1.nd2 (series 2)	34.711	647.521	356	1018	670.953	164.124	2	36	Series 2 Cell 1 and 2 come from same parent cell
2	1	Red	26	Fucci-C-1.nd2 - Fucci-C-1.nd2 (series 2):0181-0185-0776:c:2/5 t:37/193 - Fucci-C-1.nd2 (series 2)	36.881	657.412	425	1252	660.324	157.746	2	37	Series 2 Cell 1 and 2 come from same parent cell
2	1	Red	27	Fucci-C-1.nd2 - Fucci-C-1.nd2 (series 2):0186-0175-0766:c:2/5 t:38/193 - Fucci-C-1.nd2 (series 2)	41.943	658.5	217	1460	651.395	149.243	2	38	Series 2 Cell 1 and 2 come from same parent cell
2	1	Red	28	Fucci-C-1.nd2 - Fucci-C-1.nd2 (series 2):0191-0168-0761:c:2/5 t:39/193 - Fucci-C-1.nd2 (series 2)	36.881	594.804	297	1008	647.568	143.29	2	39	Series 2 Cell 1 and 2 come from same parent cell
2	1	Red	29	Fucci-C-1.nd2 - Fucci-C-1.nd2 (series 2):0196-0161-0762:c:2/5 t:40/193 - Fucci-C-1.nd2 (series 2)	37.604	680.962	184	1392	647.993	136.912	2	40	Series 2 Cell 1 and 2 come from same parent cell
2	1	Red	30	Fucci-C-1.nd2 - Fucci-C-1.nd2 (series 2):0201-0151-0762:c:2/5 t:41/193 - Fucci-C-1.nd2 (series 2)	31.819	641.091	314	1042	648.418	128.408	2	41	Series 2 Cell 1 and 2 come from same parent cell
2	1	Red	31	Fucci-C-1.nd2 - Fucci-C-1.nd2 (series 2):0206-0132-0774:c:2/5 t:42/193 - Fucci-C-1.nd2 (series 2)	26.034	676.806	346	1261	658.198	112.251	2	42	Series 2 Cell 1 and 2 come from same parent cell
2	1	Red	32	Fucci-C-1.nd2 - Fucci-C-1.nd2 (series 2):0211-0121-0775:c:2/5 t:43/193 - Fucci-C-1.nd2 (series 2)	22.418	726.097	313	1189	659.473	103.322	2	43	Series 2 Cell 1 and 2 come from same parent cell
2	1	Red	33	Fucci-C-1.nd2 - Fucci-C-1.nd2 (series 2):0216-0111-0778:c:2/5 t:44/193 - Fucci-C-1.nd2 (series 2)	26.034	627.778	195	1028	661.599	94.393	2	44	Series 2 Cell 1 and 2 come from same parent cell
2	1	Red	34	Fucci-C-1.nd2 - Fucci-C-1.nd2 (series 2):0221-0107-0786:c:2/5 t:45/193 - Fucci-C-1.nd2 (series 2)	30.372	778.405	321	1312	668.828	90.991	2	45	Series 2 Cell 1 and 2 come from same parent cell
2	1	Red	35	Fucci-C-1.nd2 - Fucci-C-1.nd2 (series 2):0226-0107-0786:c:2/5 t:46/193 - Fucci-C-1.nd2 (series 2)	30.372	731.381	275	1161	668.828	90.991	2	46	Series 2 Cell 1 and 2 come from same parent cell
2	1	Red	36	Fucci-C-1.nd2 - Fucci-C-1.nd2 (series 2):0231-0106-0779:c:2/5 t:47/193 - Fucci-C-1.nd2 (series 2)	31.819	687.318	252	1195	662.45	90.566	2	47	Series 2 Cell 1 and 2 come from same parent cell
2	1	Red	37	Fucci-C-1.nd2 - Fucci-C-1.nd2 (series 2):0236-0106-0775:c:2/5 t:48/193 - Fucci-C-1.nd2 (series 2)	41.943	651.086	192	1224	659.048	90.566	2	48	Series 2 Cell 1 and 2 come from same parent cell
2	1	Red	38	Fucci-C-1.nd2 - Fucci-C-1.nd2 (series 2):0241-0107-0768:c:2/5 t:49/193 - Fucci-C-1.nd2 (series 2)	44.112	662.82	240	1266	653.521	91.416	2	49	Series 2 Cell 1 and 2 come from same parent cell
2	1	Red	39	Fucci-C-1.nd2 - Fucci-C-1.nd2 (series 2):0246-0105-0771:c:2/5 t:50/193 - Fucci-C-1.nd2 (series 2)	30.372	715.881	348	1116	655.647	89.716	2	50	Series 2 Cell 1 and 2 come from same parent cell
2	1	Red	40	Fucci-C-1.nd2 - Fucci-C-1.nd2 (series 2):0251-0095-0795:c:2/5 t:51/193 - Fucci-C-1.nd2 (series 2)	43.389	893.567	308	1589	676.056	81.212	2	51	Series 2 Cell 1 and 2 come from same parent cell
2	1	Red	41	Fucci-C-1.nd2 - Fucci-C-1.nd2 (series 2):0256-0089-0814:c:2/5 t:52/193 - Fucci-C-1.nd2 (series 2)	30.372	861.667	256	1288	692.213	76.109	2	52	Series 2 Cell 1 and 2 come from same parent cell
2	1	Red	42	Fucci-C-1.nd2 - Fucci-C-1.nd2 (series 2):0261-0087-0824:c:2/5 t:53/193 - Fucci-C-1.nd2 (series 2)	46.282	794.234	375	1210	700.717	73.983	2	53	Series 2 Cell 1 and 2 come from same parent cell
2	1	Red	43	Fucci-C-1.nd2 - Fucci-C-1.nd2 (series 2):0266-0085-0826:c:2/5 t:54/193 - Fucci-C-1.nd2 (series 2)	36.881	862.804	400	1361	702.843	72.708	2	54	Series 2 Cell 1 and 2 come from same parent cell
2	1	Red	44	Fucci-C-1.nd2 - Fucci-C-1.nd2 (series 2):0271-0082-0827:c:2/5 t:55/193 - Fucci-C-1.nd2 (series 2)	30.372	786.405	496	1151	703.268	70.157	2	55	Series 2 Cell 1 and 2 come from same parent cell
2	1	Red	45	Fucci-C-1.nd2 - Fucci-C-1.nd2 (series 2):0276-0082-0827:c:2/5 t:56/193 - Fucci-C-1.nd2 (series 2)	30.372	850.881	440	1411	703.268	70.157	2	56	Series 2 Cell 1 and 2 come from same parent cell
2	1	Red	46	Fucci-C-1.nd2 - Fucci-C-1.nd2 (series 2):0281-0078-0833:c:2/5 t:57/193 - Fucci-C-1.nd2 (series 2)	43.389	915.1	305	1392	708.37	66.755	2	57	Series 2 Cell 1 and 2 come from same parent cell
2	1	Red	47	Fucci-C-1.nd2 - Fucci-C-1.nd2 (series 2):0286-0066-0840:c:2/5 t:58/193 - Fucci-C-1.nd2 (series 2)	36.881	776.059	338	1593	714.748	56.551	2	58	Series 2 Cell 1 and 2 come from same parent cell
2	1	Red	48	Fucci-C-1.nd2 - Fucci-C-1.nd2 (series 2):0291-0054-0852:c:2/5 t:59/193 - Fucci-C-1.nd2 (series 2)	36.881	844.196	522	1311	724.953	46.346	2	59	Series 2 Cell 1 and 2 come from same parent cell
2	1	Red	49	Fucci-C-1.nd2 - Fucci-C-1.nd2 (series 2):0296-0046-0859:c:2/5 t:60/193 - Fucci-C-1.nd2 (series 2)	30.372	898.571	362	1492	730.48	39.543	2	60	Series 2 Cell 1 and 2 come from same parent cell
2	1	Red	50	Fucci-C-1.nd2 - Fucci-C-1.nd2 (series 2):0301-0042-0867:c:2/5 t:61/193 - Fucci-C-1.nd2 (series 2)	24.587	853.941	466	1321	737.283	36.141	2	61	Series 2 Cell 1 and 2 come from same parent cell
2	1	Red	51	Fucci-C-1.nd2 - Fucci-C-1.nd2 (series 2):0306-0042-0867:c:2/5 t:62/193 - Fucci-C-1.nd2 (series 2)	24.587	829.471	398	1284	737.283	36.141	2	62	Series 2 Cell 1 and 2 come from same parent cell
2	1	Red	52	Fucci-C-1.nd2 - Fucci-C-1.nd2 (series 2):0311-0033-0874:c:2/5 t:63/193 - Fucci-C-1.nd2 (series 2)	31.819	775.841	267	1292	743.236	28.488	2	63	Series 2 Cell 1 and 2 come from same parent cell
2	1	Red	53	Fucci-C-1.nd2 - Fucci-C-1.nd2 (series 2):0316-0020-0878:c:2/5 t:64/193 - Fucci-C-1.nd2 (series 2)	30.372	842.452	426	1538	746.638	17.433	2	64	Series 2 Cell 1 and 2 come from same parent cell
2	1	Red	54	Fucci-C-1.nd2 - Fucci-C-1.nd2 (series 2):0321-0013-0871:c:2/5 t:65/193 - Fucci-C-1.nd2 (series 2)	36.881	915.529	496	1504	741.11	11.48	2	65	Series 2 Cell 1 and 2 come from same parent cell
2	1	Red	55	Fucci-C-1.nd2 - Fucci-C-1.nd2 (series 2):0326-0014-0867:c:2/5 t:66/193 - Fucci-C-1.nd2 (series 2)	34.711	846.062	470	1528	737.283	11.905	2	66	Series 2 Cell 1 and 2 come from same parent cell
2	1	Red	56	Fucci-C-1.nd2 - Fucci-C-1.nd2 (series 2):0331-0017-0861:c:2/5 t:67/193 - Fucci-C-1.nd2 (series 2)	30.372	897.024	525	1304	732.181	14.882	2	67	Series 2 Cell 1 and 2 come from same parent cell
2	1	Red	57	Fucci-C-1.nd2 - Fucci-C-1.nd2 (series 2):0336-0022-0856:c:2/5 t:68/193 - Fucci-C-1.nd2 (series 2)	36.881	951.275	556	1638	728.354	19.134	2	68	Series 2 Cell 1 and 2 come from same parent cell
2	1	Red	58	Fucci-C-1.nd2 - Fucci-C-1.nd2 (series 2):0341-0029-0854:c:2/5 t:69/193 - Fucci-C-1.nd2 (series 2)	34.711	872.312	506	1480	726.228	24.661	2	69	Series 2 Cell 1 and 2 come from same parent cell
2	1	Red	59	Fucci-C-1.nd2 - Fucci-C-1.nd2 (series 2):0346-0043-0846:c:2/5 t:70/193 - Fucci-C-1.nd2 (series 2)	37.604	869.904	294	1524	719.425	36.567	2	70	Series 2 Cell 1 and 2 come from same parent cell
2	1	Red	60	Fucci-C-1.nd2 - Fucci-C-1.nd2 (series 2):0351-0044-0838:c:2/5 t:71/193 - Fucci-C-1.nd2 (series 2)	41.943	823.328	288	1272	712.622	37.842	2	71	Series 2 Cell 1 and 2 come from same parent cell
2	1	Red	61	Fucci-C-1.nd2 - Fucci-C-1.nd2 (series 2):0356-0039-0838:c:2/5 t:72/193 - Fucci-C-1.nd2 (series 2)	34.711	758.188	377	1571	712.622	33.165	2	72	Series 2 Cell 1 and 2 come from same parent cell
2	1	Red	62	Fucci-C-1.nd2 - Fucci-C-1.nd2 (series 2):0361-0036-0841:c:2/5 t:73/193 - Fucci-C-1.nd2 (series 2)	30.372	720.286	337	1112	715.599	30.614	2	73	Series 2 Cell 1 and 2 come from same parent cell
2	1	Red	63	Fucci-C-1.nd2 - Fucci-C-1.nd2 (series 2):0366-0035-0848:c:2/5 t:74/193 - Fucci-C-1.nd2 (series 2)	30.372	601.905	240	1000	721.551	29.763	2	74	Series 2 Cell 1 and 2 come from same parent cell
2	1	Red	64	Fucci-C-1.nd2 - Fucci-C-1.nd2 (series 2):0371-0027-0845:c:2/5 t:75/193 - Fucci-C-1.nd2 (series 2)	46.282	531.906	171	1085	718.575	22.96	2	75	Series 2 Cell 1 and 2 come from same parent cell
2	1	Red	65	Fucci-C-1.nd2 - Fucci-C-1.nd2 (series 2):0376-0027-0845:c:2/5 t:76/193 - Fucci-C-1.nd2 (series 2)	46.282	392.234	145	886	718.575	22.96	2	76	Series 2 Cell 1 and 2 come from same parent cell
2	1	Red	66	Fucci-C-1.nd2 - Fucci-C-1.nd2 (series 2):0381-0022-0845:c:2/5 t:77/193 - Fucci-C-1.nd2 (series 2)	36.881	338.098	89	711	719	19.134	2	77	Series 2 Cell 1 and 2 come from same parent cell
2	1	Red	67	Fucci-C-1.nd2 - Fucci-C-1.nd2 (series 2):0386-0021-0850:c:2/5 t:78/193 - Fucci-C-1.nd2 (series 2)	36.881	255.314	45	528	723.252	18.283	2	78	Series 2 Cell 1 and 2 come from same parent cell
2	1	Red	68	Fucci-C-1.nd2 - Fucci-C-1.nd2 (series 2):0391-0021-0850:c:2/5 t:79/193 - Fucci-C-1.nd2 (series 2)	36.881	229.941	49	575	723.252	18.283	2	79	Series 2 Cell 1 and 2 come from same parent cell
2	1	Red	69	Fucci-C-1.nd2 - Fucci-C-1.nd2 (series 2):0396-0021-0850:c:2/5 t:80/193 - Fucci-C-1.nd2 (series 2)	36.881	166.137	43	380	723.252	18.283	2	80	Series 2 Cell 1 and 2 come from same parent cell
2	1	Red	70	Fucci-C-1.nd2 - Fucci-C-1.nd2 (series 2):0401-0021-0850:c:2/5 t:81/193 - Fucci-C-1.nd2 (series 2)	36.881	149.471	43	313	723.252	18.283	2	81	Series 2 Cell 1 and 2 come from same parent cell
2	1	Red	71	Fucci-C-1.nd2 - Fucci-C-1.nd2 (series 2):0406-0021-0850:c:2/5 t:82/193 - Fucci-C-1.nd2 (series 2)	36.881	173.471	45	413	723.252	18.283	2	82	Series 2 Cell 1 and 2 come from same parent cell
2	1	Red	72	Fucci-C-1.nd2 - Fucci-C-1.nd2 (series 2):0411-0022-0849:c:2/5 t:83/193 - Fucci-C-1.nd2 (series 2)	23.141	180.781	46	394	721.977	19.134	2	83	Series 2 Cell 1 and 2 come from same parent cell
2	1	Red	73	Fucci-C-1.nd2 - Fucci-C-1.nd2 (series 2):0416-0022-0849:c:2/5 t:84/193 - Fucci-C-1.nd2 (series 2)	23.141	184.625	47	411	721.977	19.134	2	84	Series 2 Cell 1 and 2 come from same parent cell
2	1	Red	74	Fucci-C-1.nd2 - Fucci-C-1.nd2 (series 2):0421-0025-0846:c:2/5 t:85/193 - Fucci-C-1.nd2 (series 2)	26.757	159.405	43	359	719.851	21.685	2	85	Series 2 Cell 1 and 2 come from same parent cell
2	1	Red	75	Fucci-C-1.nd2 - Fucci-C-1.nd2 (series 2):0426-0025-0846:c:2/5 t:86/193 - Fucci-C-1.nd2 (series 2)	26.757	177.568	47	438	719.851	21.685	2	86	Series 2 Cell 1 and 2 come from same parent cell
2	1	Red	76	Fucci-C-1.nd2 - Fucci-C-1.nd2 (series 2):0431-0029-0841:c:2/5 t:87/193 - Fucci-C-1.nd2 (series 2)	26.034	172.361	45	377	715.599	24.661	2	87	Series 2 Cell 1 and 2 come from same parent cell
2	1	Red	77	Fucci-C-1.nd2 - Fucci-C-1.nd2 (series 2):0436-0029-0841:c:2/5 t:88/193 - Fucci-C-1.nd2 (series 2)	26.034	161.444	50	329	715.599	24.661	2	88	Series 2 Cell 1 and 2 come from same parent cell
2	1	Red	78	Fucci-C-1.nd2 - Fucci-C-1.nd2 (series 2):0441-0030-0833:c:2/5 t:89/193 - Fucci-C-1.nd2 (series 2)	30.372	178.571	43	363	708.37	25.937	2	89	Series 2 Cell 1 and 2 come from same parent cell
2	1	Red	79	Fucci-C-1.nd2 - Fucci-C-1.nd2 (series 2):0446-0032-0825:c:2/5 t:90/193 - Fucci-C-1.nd2 (series 2)	30.372	165.952	47	343	701.993	27.212	2	90	Series 2 Cell 1 and 2 come from same parent cell
2	1	Red	80	Fucci-C-1.nd2 - Fucci-C-1.nd2 (series 2):0451-0033-0821:c:2/5 t:91/193 - Fucci-C-1.nd2 (series 2)	30.372	147.595	35	305	698.166	28.488	2	91	Series 2 Cell 1 and 2 come from same parent cell
2	1	Red	81	Fucci-C-1.nd2 - Fucci-C-1.nd2 (series 2):0456-0034-0815:c:2/5 t:92/193 - Fucci-C-1.nd2 (series 2)	23.141	171.25	42	406	693.063	28.913	2	92	Series 2 Cell 1 and 2 come from same parent cell
2	1	Red	82	Fucci-C-1.nd2 - Fucci-C-1.nd2 (series 2):0461-0036-0809:c:2/5 t:93/193 - Fucci-C-1.nd2 (series 2)	23.141	150.5	35	342	687.961	30.614	2	93	Series 2 Cell 1 and 2 come from same parent cell
2	1	Red	83	Fucci-C-1.nd2 - Fucci-C-1.nd2 (series 2):0466-0036-0801:c:2/5 t:94/193 - Fucci-C-1.nd2 (series 2)	30.372	170.214	50	342	681.158	31.039	2	94	Series 2 Cell 1 and 2 come from same parent cell
2	1	Red	84	Fucci-C-1.nd2 - Fucci-C-1.nd2 (series 2):0471-0050-0798:c:2/5 t:95/193 - Fucci-C-1.nd2 (series 2)	34.711	222.438	41	555	678.607	42.519	2	95	Series 2 Cell 1 and 2 come from same parent cell
2	1	Red	85	Fucci-C-1.nd2 - Fucci-C-1.nd2 (series 2):0476-0048-0794:c:2/5 t:96/193 - Fucci-C-1.nd2 (series 2)	30.372	205.167	49	437	675.205	41.244	2	96	Series 2 Cell 1 and 2 come from same parent cell
2	1	Red	86	Fucci-C-1.nd2 - Fucci-C-1.nd2 (series 2):0481-0046-0789:c:2/5 t:97/193 - Fucci-C-1.nd2 (series 2)	30.372	251.095	95	491	670.953	39.543	2	97	Series 2 Cell 1 and 2 come from same parent cell
2	1	Red	87	Fucci-C-1.nd2 - Fucci-C-1.nd2 (series 2):0486-0046-0784:c:2/5 t:98/193 - Fucci-C-1.nd2 (series 2)	26.034	249.194	77	572	667.127	39.118	2	98	Series 2 Cell 1 and 2 come from same parent cell
2	1	Red	88	Fucci-C-1.nd2 - Fucci-C-1.nd2 (series 2):0491-0046-0784:c:2/5 t:99/193 - Fucci-C-1.nd2 (series 2)	26.034	266.222	80	558	667.127	39.118	2	99	Series 2 Cell 1 and 2 come from same parent cell
2	1	Red	89	Fucci-C-1.nd2 - Fucci-C-1.nd2 (series 2):0496-0048-0777:c:2/5 t:100/193 - Fucci-C-1.nd2 (series 2)	30.372	223.143	51	473	660.749	41.244	2	100	Series 2 Cell 1 and 2 come from same parent cell
2	1	Red	90	Fucci-C-1.nd2 - Fucci-C-1.nd2 (series 2):0501-0048-0777:c:2/5 t:101/193 - Fucci-C-1.nd2 (series 2)	30.372	233.929	65	440	660.749	41.244	2	101	Series 2 Cell 1 and 2 come from same parent cell
2	1	Red	91	Fucci-C-1.nd2 - Fucci-C-1.nd2 (series 2):0506-0050-0778:c:2/5 t:102/193 - Fucci-C-1.nd2 (series 2)	36.881	212.49	43	503	662.024	42.944	2	102	Series 2 Cell 1 and 2 come from same parent cell
2	1	Red	92	Fucci-C-1.nd2 - Fucci-C-1.nd2 (series 2):0511-0050-0778:c:2/5 t:103/193 - Fucci-C-1.nd2 (series 2)	36.881	216.176	49	438	662.024	42.944	2	103	Series 2 Cell 1 and 2 come from same parent cell
2	1	Red	93	Fucci-C-1.nd2 - Fucci-C-1.nd2 (series 2):0516-0054-0771:c:2/5 t:104/193 - Fucci-C-1.nd2 (series 2)	34.711	198.958	47	446	655.647	46.346	2	104	Series 2 Cell 1 and 2 come from same parent cell
2	1	Red	94	Fucci-C-1.nd2 - Fucci-C-1.nd2 (series 2):0521-0058-0764:c:2/5 t:105/193 - Fucci-C-1.nd2 (series 2)	30.372	222.119	44	498	650.119	49.322	2	105	Series 2 Cell 1 and 2 come from same parent cell
2	1	Red	95	Fucci-C-1.nd2 - Fucci-C-1.nd2 (series 2):0526-0058-0764:c:2/5 t:106/193 - Fucci-C-1.nd2 (series 2)	30.372	213.214	50	391	650.119	49.322	2	106	Series 2 Cell 1 and 2 come from same parent cell
2	1	Red	96	Fucci-C-1.nd2 - Fucci-C-1.nd2 (series 2):0531-0060-0753:c:2/5 t:107/193 - Fucci-C-1.nd2 (series 2)	41.943	189.603	47	469	640.34	51.448	2	107	Series 2 Cell 1 and 2 come from same parent cell
2	1	Red	97	Fucci-C-1.nd2 - Fucci-C-1.nd2 (series 2):0536-0060-0753:c:2/5 t:108/193 - Fucci-C-1.nd2 (series 2)	41.943	158.914	41	300	640.34	51.448	2	108	Series 2 Cell 1 and 2 come from same parent cell
2	1	Red	98	Fucci-C-1.nd2 - Fucci-C-1.nd2 (series 2):0541-0060-0753:c:2/5 t:109/193 - Fucci-C-1.nd2 (series 2)	41.943	230	42	472	640.34	51.448	2	109	Series 2 Cell 1 and 2 come from same parent cell
2	1	Red	99	Fucci-C-1.nd2 - Fucci-C-1.nd2 (series 2):0546-0064-0735:c:2/5 t:110/193 - Fucci-C-1.nd2 (series 2)	46.282	201.625	48	466	625.033	54.425	2	110	Series 2 Cell 1 and 2 come from same parent cell
2	1	Red	100	Fucci-C-1.nd2 - Fucci-C-1.nd2 (series 2):0551-0063-0722:c:2/5 t:111/193 - Fucci-C-1.nd2 (series 2)	35.435	212.469	49	459	614.403	53.999	2	111	Series 2 Cell 1 and 2 come from same parent cell
2	1	Red	101	Fucci-C-1.nd2 - Fucci-C-1.nd2 (series 2):0556-0064-0711:c:2/5 t:112/193 - Fucci-C-1.nd2 (series 2)	26.757	172.676	57	387	605.049	54.85	2	112	Series 2 Cell 1 and 2 come from same parent cell
2	1	Red	102	Fucci-C-1.nd2 - Fucci-C-1.nd2 (series 2):0561-0068-0702:c:2/5 t:113/193 - Fucci-C-1.nd2 (series 2)	31.819	199.636	60	530	597.395	57.826	2	113	Series 2 Cell 1 and 2 come from same parent cell
2	1	Red	103	Fucci-C-1.nd2 - Fucci-C-1.nd2 (series 2):0566-0073-0700:c:2/5 t:114/193 - Fucci-C-1.nd2 (series 2)	46.282	232.328	67	503	595.269	62.078	2	114	Series 2 Cell 1 and 2 come from same parent cell
2	1	Red	104	Fucci-C-1.nd2 - Fucci-C-1.nd2 (series 2):0571-0084-0694:c:2/5 t:115/193 - Fucci-C-1.nd2 (series 2)	50.621	203.6	48	449	590.592	71.432	2	115	Series 2 Cell 1 and 2 come from same parent cell
2	1	Red	105	Fucci-C-1.nd2 - Fucci-C-1.nd2 (series 2):0576-0103-0695:c:2/5 t:116/193 - Fucci-C-1.nd2 (series 2)	52.067	202.736	44	583	591.017	88.015	2	116	Series 2 Cell 1 and 2 come from same parent cell
2	1	Red	106	Fucci-C-1.nd2 - Fucci-C-1.nd2 (series 2):0581-0116-0696:c:2/5 t:117/193 - Fucci-C-1.nd2 (series 2)	41.943	236.81	57	820	591.868	99.07	2	117	Series 2 Cell 1 and 2 come from same parent cell
2	1	Red	107	Fucci-C-1.nd2 - Fucci-C-1.nd2 (series 2):0586-0135-0693:c:2/5 t:118/193 - Fucci-C-1.nd2 (series 2)	31.819	238.591	54	594	589.317	115.227	2	118	Series 2 Cell 1 and 2 come from same parent cell
2	1	Red	108	Fucci-C-1.nd2 - Fucci-C-1.nd2 (series 2):0591-0154-0697:c:2/5 t:119/193 - Fucci-C-1.nd2 (series 2)	43.389	250.9	47	694	592.718	131.384	2	119	Series 2 Cell 1 and 2 come from same parent cell
2	1	Red	109	Fucci-C-1.nd2 - Fucci-C-1.nd2 (series 2):0596-0163-0705:c:2/5 t:120/193 - Fucci-C-1.nd2 (series 2)	34.711	206.438	46	478	599.521	138.613	2	120	Series 2 Cell 1 and 2 come from same parent cell
2	1	Red	110	Fucci-C-1.nd2 - Fucci-C-1.nd2 (series 2):0601-0167-0709:c:2/5 t:121/193 - Fucci-C-1.nd2 (series 2)	37.604	237.192	82	467	602.923	142.014	2	121	Series 2 Cell 1 and 2 come from same parent cell
2	1	Red	111	Fucci-C-1.nd2 - Fucci-C-1.nd2 (series 2):0606-0165-0705:c:2/5 t:122/193 - Fucci-C-1.nd2 (series 2)	31.819	221.273	53	461	599.521	140.739	2	122	Series 2 Cell 1 and 2 come from same parent cell
2	1	Red	112	Fucci-C-1.nd2 - Fucci-C-1.nd2 (series 2):0611-0165-0705:c:2/5 t:123/193 - Fucci-C-1.nd2 (series 2)	31.819	273.614	67	534	599.521	140.739	2	123	Series 2 Cell 1 and 2 come from same parent cell
2	1	Red	113	Fucci-C-1.nd2 - Fucci-C-1.nd2 (series 2):0616-0158-0696:c:2/5 t:124/193 - Fucci-C-1.nd2 (series 2)	50.621	258.943	86	550	591.868	134.786	2	124	Series 2 Cell 1 and 2 come from same parent cell
2	1	Red	114	Fucci-C-1.nd2 - Fucci-C-1.nd2 (series 2):0621-0148-0680:c:2/5 t:125/193 - Fucci-C-1.nd2 (series 2)	31.819	240.523	75	794	578.687	125.857	2	125	Series 2 Cell 1 and 2 come from same parent cell
2	1	Red	115	Fucci-C-1.nd2 - Fucci-C-1.nd2 (series 2):0626-0137-0663:c:2/5 t:126/193 - Fucci-C-1.nd2 (series 2)	26.757	220.649	46	588	564.23	116.928	2	126	Series 2 Cell 1 and 2 come from same parent cell
2	1	Black	1	Fucci-C-1.nd2 - Fucci-C-1.nd2 (series 2):0056-0381-0597:c:3/5 t:12/193 - Fucci-C-1.nd2 (series 2)	20.248	625.821	570	665	507.68	323.997	3	12	Series 2 Cell 1 and 2 come from same parent cell
2	1	Black	2	Fucci-C-1.nd2 - Fucci-C-1.nd2 (series 2):0061-0401-0592:c:3/5 t:13/193 - Fucci-C-1.nd2 (series 2)	17.356	596.792	572	622	503.853	341.004	3	13	Series 2 Cell 1 and 2 come from same parent cell
2	1	Black	3	Fucci-C-1.nd2 - Fucci-C-1.nd2 (series 2):0066-0410-0582:c:3/5 t:14/193 - Fucci-C-1.nd2 (series 2)	26.034	576.306	548	601	494.924	348.658	3	14	Series 2 Cell 1 and 2 come from same parent cell
2	1	Black	4	Fucci-C-1.nd2 - Fucci-C-1.nd2 (series 2):0071-0392-0589:c:3/5 t:15/193 - Fucci-C-1.nd2 (series 2)	31.819	571.136	551	604	501.302	333.351	3	15	Series 2 Cell 1 and 2 come from same parent cell
2	1	Black	5	Fucci-C-1.nd2 - Fucci-C-1.nd2 (series 2):0076-0393-0598:c:3/5 t:16/193 - Fucci-C-1.nd2 (series 2)	23.141	577.219	548	604	508.955	334.201	3	16	Series 2 Cell 1 and 2 come from same parent cell
2	1	Black	6	Fucci-C-1.nd2 - Fucci-C-1.nd2 (series 2):0081-0386-0610:c:3/5 t:17/193 - Fucci-C-1.nd2 (series 2)	34.711	571.438	551	599	518.735	328.248	3	17	Series 2 Cell 1 and 2 come from same parent cell
2	1	Black	7	Fucci-C-1.nd2 - Fucci-C-1.nd2 (series 2):0086-0372-0641:c:3/5 t:18/193 - Fucci-C-1.nd2 (series 2)	34.711	579.021	555	619	545.097	316.343	3	18	Series 2 Cell 1 and 2 come from same parent cell
2	1	Black	8	Fucci-C-1.nd2 - Fucci-C-1.nd2 (series 2):0091-0368-0648:c:3/5 t:19/193 - Fucci-C-1.nd2 (series 2)	30.372	567.405	543	609	551.049	313.367	3	19	Series 2 Cell 1 and 2 come from same parent cell
2	1	Black	9	Fucci-C-1.nd2 - Fucci-C-1.nd2 (series 2):0096-0357-0624:c:3/5 t:20/193 - Fucci-C-1.nd2 (series 2)	24.587	568.471	541	590	531.065	303.587	3	20	Series 2 Cell 1 and 2 come from same parent cell
2	1	Black	10	Fucci-C-1.nd2 - Fucci-C-1.nd2 (series 2):0101-0338-0612:c:3/5 t:21/193 - Fucci-C-1.nd2 (series 2)	43.389	568.2	546	600	520.861	287.43	3	21	Series 2 Cell 1 and 2 come from same parent cell
2	1	Black	11	Fucci-C-1.nd2 - Fucci-C-1.nd2 (series 2):0106-0330-0608:c:3/5 t:22/193 - Fucci-C-1.nd2 (series 2)	37.604	568.058	545	600	517.034	280.627	3	22	Series 2 Cell 1 and 2 come from same parent cell
2	1	Black	12	Fucci-C-1.nd2 - Fucci-C-1.nd2 (series 2):0111-0321-0611:c:3/5 t:23/193 - Fucci-C-1.nd2 (series 2)	39.05	567.648	542	596	520.01	272.973	3	23	Series 2 Cell 1 and 2 come from same parent cell
2	1	Black	13	Fucci-C-1.nd2 - Fucci-C-1.nd2 (series 2):0116-0311-0619:c:3/5 t:24/193 - Fucci-C-1.nd2 (series 2)	43.389	563.35	537	595	526.388	264.895	3	24	Series 2 Cell 1 and 2 come from same parent cell
2	1	Black	14	Fucci-C-1.nd2 - Fucci-C-1.nd2 (series 2):0121-0300-0613:c:3/5 t:25/193 - Fucci-C-1.nd2 (series 2)	37.604	560.846	524	588	521.286	255.115	3	25	Series 2 Cell 1 and 2 come from same parent cell
2	1	Black	15	Fucci-C-1.nd2 - Fucci-C-1.nd2 (series 2):0126-0295-0610:c:3/5 t:26/193 - Fucci-C-1.nd2 (series 2)	31.819	565.864	540	596	519.16	250.863	3	26	Series 2 Cell 1 and 2 come from same parent cell
2	1	Black	16	Fucci-C-1.nd2 - Fucci-C-1.nd2 (series 2):0131-0294-0619:c:3/5 t:27/193 - Fucci-C-1.nd2 (series 2)	30.372	560.69	537	592	526.388	250.438	3	27	Series 2 Cell 1 and 2 come from same parent cell
2	1	Black	17	Fucci-C-1.nd2 - Fucci-C-1.nd2 (series 2):0136-0289-0626:c:3/5 t:28/193 - Fucci-C-1.nd2 (series 2)	23.141	559.312	535	584	532.341	246.186	3	28	Series 2 Cell 1 and 2 come from same parent cell
2	1	Black	18	Fucci-C-1.nd2 - Fucci-C-1.nd2 (series 2):0141-0266-0612:c:3/5 t:29/193 - Fucci-C-1.nd2 (series 2)	31.819	560.477	532	586	520.435	226.628	3	29	Series 2 Cell 1 and 2 come from same parent cell
2	1	Black	19	Fucci-C-1.nd2 - Fucci-C-1.nd2 (series 2):0146-0258-0603:c:3/5 t:30/193 - Fucci-C-1.nd2 (series 2)	26.034	570.583	545	592	512.782	219.399	3	30	Series 2 Cell 1 and 2 come from same parent cell
2	1	Black	20	Fucci-C-1.nd2 - Fucci-C-1.nd2 (series 2):0151-0235-0592:c:3/5 t:31/193 - Fucci-C-1.nd2 (series 2)	26.034	566.639	550	586	503.428	199.84	3	31	Series 2 Cell 1 and 2 come from same parent cell
2	1	Black	21	Fucci-C-1.nd2 - Fucci-C-1.nd2 (series 2):0156-0204-0804:c:3/5 t:32/193 - Fucci-C-1.nd2 (series 2)	43.389	556.817	535	579	684.134	173.478	3	32	Series 2 Cell 1 and 2 come from same parent cell
2	1	Black	22	Fucci-C-1.nd2 - Fucci-C-1.nd2 (series 2):0161-0198-0803:c:3/5 t:33/193 - Fucci-C-1.nd2 (series 2)	36.881	560.431	536	585	683.284	168.801	3	33	Series 2 Cell 1 and 2 come from same parent cell
2	1	Black	23	Fucci-C-1.nd2 - Fucci-C-1.nd2 (series 2):0166-0196-0798:c:3/5 t:34/193 - Fucci-C-1.nd2 (series 2)	30.372	561.714	531	579	679.032	166.675	3	34	Series 2 Cell 1 and 2 come from same parent cell
2	1	Black	24	Fucci-C-1.nd2 - Fucci-C-1.nd2 (series 2):0171-0196-0798:c:3/5 t:35/193 - Fucci-C-1.nd2 (series 2)	30.372	558.929	542	579	679.032	166.675	3	35	Series 2 Cell 1 and 2 come from same parent cell
2	1	Black	25	Fucci-C-1.nd2 - Fucci-C-1.nd2 (series 2):0176-0193-0789:c:3/5 t:36/193 - Fucci-C-1.nd2 (series 2)	34.711	558.792	537	588	670.953	164.124	3	36	Series 2 Cell 1 and 2 come from same parent cell
2	1	Black	26	Fucci-C-1.nd2 - Fucci-C-1.nd2 (series 2):0181-0185-0776:c:3/5 t:37/193 - Fucci-C-1.nd2 (series 2)	36.881	559.725	530	588	660.324	157.746	3	37	Series 2 Cell 1 and 2 come from same parent cell
2	1	Black	27	Fucci-C-1.nd2 - Fucci-C-1.nd2 (series 2):0186-0175-0766:c:3/5 t:38/193 - Fucci-C-1.nd2 (series 2)	41.943	561	539	590	651.395	149.243	3	38	Series 2 Cell 1 and 2 come from same parent cell
2	1	Black	28	Fucci-C-1.nd2 - Fucci-C-1.nd2 (series 2):0191-0168-0761:c:3/5 t:39/193 - Fucci-C-1.nd2 (series 2)	36.881	564.961	539	588	647.568	143.29	3	39	Series 2 Cell 1 and 2 come from same parent cell
2	1	Black	29	Fucci-C-1.nd2 - Fucci-C-1.nd2 (series 2):0196-0161-0762:c:3/5 t:40/193 - Fucci-C-1.nd2 (series 2)	37.604	556.981	521	576	647.993	136.912	3	40	Series 2 Cell 1 and 2 come from same parent cell
2	1	Black	30	Fucci-C-1.nd2 - Fucci-C-1.nd2 (series 2):0201-0151-0762:c:3/5 t:41/193 - Fucci-C-1.nd2 (series 2)	31.819	543.523	510	580	648.418	128.408	3	41	Series 2 Cell 1 and 2 come from same parent cell
2	1	Black	31	Fucci-C-1.nd2 - Fucci-C-1.nd2 (series 2):0206-0132-0774:c:3/5 t:42/193 - Fucci-C-1.nd2 (series 2)	26.034	535.611	485	571	658.198	112.251	3	42	Series 2 Cell 1 and 2 come from same parent cell
2	1	Black	32	Fucci-C-1.nd2 - Fucci-C-1.nd2 (series 2):0211-0121-0775:c:3/5 t:43/193 - Fucci-C-1.nd2 (series 2)	22.418	545.677	512	580	659.473	103.322	3	43	Series 2 Cell 1 and 2 come from same parent cell
2	1	Black	33	Fucci-C-1.nd2 - Fucci-C-1.nd2 (series 2):0216-0111-0778:c:3/5 t:44/193 - Fucci-C-1.nd2 (series 2)	26.034	534.417	483	578	661.599	94.393	3	44	Series 2 Cell 1 and 2 come from same parent cell
2	1	Black	34	Fucci-C-1.nd2 - Fucci-C-1.nd2 (series 2):0221-0107-0786:c:3/5 t:45/193 - Fucci-C-1.nd2 (series 2)	30.372	556.095	540	573	668.828	90.991	3	45	Series 2 Cell 1 and 2 come from same parent cell
2	1	Black	35	Fucci-C-1.nd2 - Fucci-C-1.nd2 (series 2):0226-0107-0786:c:3/5 t:46/193 - Fucci-C-1.nd2 (series 2)	30.372	554.452	542	575	668.828	90.991	3	46	Series 2 Cell 1 and 2 come from same parent cell
2	1	Black	36	Fucci-C-1.nd2 - Fucci-C-1.nd2 (series 2):0231-0106-0779:c:3/5 t:47/193 - Fucci-C-1.nd2 (series 2)	31.819	554.75	531	574	662.45	90.566	3	47	Series 2 Cell 1 and 2 come from same parent cell
2	1	Black	37	Fucci-C-1.nd2 - Fucci-C-1.nd2 (series 2):0236-0106-0775:c:3/5 t:48/193 - Fucci-C-1.nd2 (series 2)	41.943	553.483	539	568	659.048	90.566	3	48	Series 2 Cell 1 and 2 come from same parent cell
2	1	Black	38	Fucci-C-1.nd2 - Fucci-C-1.nd2 (series 2):0241-0107-0768:c:3/5 t:49/193 - Fucci-C-1.nd2 (series 2)	44.112	549.377	530	564	653.521	91.416	3	49	Series 2 Cell 1 and 2 come from same parent cell
2	1	Black	39	Fucci-C-1.nd2 - Fucci-C-1.nd2 (series 2):0246-0105-0771:c:3/5 t:50/193 - Fucci-C-1.nd2 (series 2)	30.372	546.286	525	566	655.647	89.716	3	50	Series 2 Cell 1 and 2 come from same parent cell
2	1	Black	40	Fucci-C-1.nd2 - Fucci-C-1.nd2 (series 2):0251-0095-0795:c:3/5 t:51/193 - Fucci-C-1.nd2 (series 2)	43.389	553.933	529	571	676.056	81.212	3	51	Series 2 Cell 1 and 2 come from same parent cell
2	1	Black	41	Fucci-C-1.nd2 - Fucci-C-1.nd2 (series 2):0256-0089-0814:c:3/5 t:52/193 - Fucci-C-1.nd2 (series 2)	30.372	548.929	534	571	692.213	76.109	3	52	Series 2 Cell 1 and 2 come from same parent cell
2	1	Black	42	Fucci-C-1.nd2 - Fucci-C-1.nd2 (series 2):0261-0087-0824:c:3/5 t:53/193 - Fucci-C-1.nd2 (series 2)	46.282	547.516	529	570	700.717	73.983	3	53	Series 2 Cell 1 and 2 come from same parent cell
2	1	Black	43	Fucci-C-1.nd2 - Fucci-C-1.nd2 (series 2):0266-0085-0826:c:3/5 t:54/193 - Fucci-C-1.nd2 (series 2)	36.881	548.784	523	569	702.843	72.708	3	54	Series 2 Cell 1 and 2 come from same parent cell
2	1	Black	44	Fucci-C-1.nd2 - Fucci-C-1.nd2 (series 2):0271-0082-0827:c:3/5 t:55/193 - Fucci-C-1.nd2 (series 2)	30.372	548.524	529	582	703.268	70.157	3	55	Series 2 Cell 1 and 2 come from same parent cell
2	1	Black	45	Fucci-C-1.nd2 - Fucci-C-1.nd2 (series 2):0276-0082-0827:c:3/5 t:56/193 - Fucci-C-1.nd2 (series 2)	30.372	547.952	529	567	703.268	70.157	3	56	Series 2 Cell 1 and 2 come from same parent cell
2	1	Black	46	Fucci-C-1.nd2 - Fucci-C-1.nd2 (series 2):0281-0078-0833:c:3/5 t:57/193 - Fucci-C-1.nd2 (series 2)	43.389	551.517	526	567	708.37	66.755	3	57	Series 2 Cell 1 and 2 come from same parent cell
2	1	Black	47	Fucci-C-1.nd2 - Fucci-C-1.nd2 (series 2):0286-0066-0840:c:3/5 t:58/193 - Fucci-C-1.nd2 (series 2)	36.881	549.824	526	571	714.748	56.551	3	58	Series 2 Cell 1 and 2 come from same parent cell
2	1	Black	48	Fucci-C-1.nd2 - Fucci-C-1.nd2 (series 2):0291-0054-0852:c:3/5 t:59/193 - Fucci-C-1.nd2 (series 2)	36.881	546.941	529	566	724.953	46.346	3	59	Series 2 Cell 1 and 2 come from same parent cell
2	1	Black	49	Fucci-C-1.nd2 - Fucci-C-1.nd2 (series 2):0296-0046-0859:c:3/5 t:60/193 - Fucci-C-1.nd2 (series 2)	30.372	541.929	520	566	730.48	39.543	3	60	Series 2 Cell 1 and 2 come from same parent cell
2	1	Black	50	Fucci-C-1.nd2 - Fucci-C-1.nd2 (series 2):0301-0042-0867:c:3/5 t:61/193 - Fucci-C-1.nd2 (series 2)	24.587	540.529	524	560	737.283	36.141	3	61	Series 2 Cell 1 and 2 come from same parent cell
2	1	Black	51	Fucci-C-1.nd2 - Fucci-C-1.nd2 (series 2):0306-0042-0867:c:3/5 t:62/193 - Fucci-C-1.nd2 (series 2)	24.587	540.647	523	561	737.283	36.141	3	62	Series 2 Cell 1 and 2 come from same parent cell
2	1	Black	52	Fucci-C-1.nd2 - Fucci-C-1.nd2 (series 2):0311-0033-0874:c:3/5 t:63/193 - Fucci-C-1.nd2 (series 2)	31.819	540.318	518	561	743.236	28.488	3	63	Series 2 Cell 1 and 2 come from same parent cell
2	1	Black	53	Fucci-C-1.nd2 - Fucci-C-1.nd2 (series 2):0316-0020-0878:c:3/5 t:64/193 - Fucci-C-1.nd2 (series 2)	30.372	538.238	517	558	746.638	17.433	3	64	Series 2 Cell 1 and 2 come from same parent cell
2	1	Black	54	Fucci-C-1.nd2 - Fucci-C-1.nd2 (series 2):0321-0013-0871:c:3/5 t:65/193 - Fucci-C-1.nd2 (series 2)	36.881	538.176	516	569	741.11	11.48	3	65	Series 2 Cell 1 and 2 come from same parent cell
2	1	Black	55	Fucci-C-1.nd2 - Fucci-C-1.nd2 (series 2):0326-0014-0867:c:3/5 t:66/193 - Fucci-C-1.nd2 (series 2)	34.711	539.146	523	559	737.283	11.905	3	66	Series 2 Cell 1 and 2 come from same parent cell
2	1	Black	56	Fucci-C-1.nd2 - Fucci-C-1.nd2 (series 2):0331-0017-0861:c:3/5 t:67/193 - Fucci-C-1.nd2 (series 2)	30.372	539.905	520	558	732.181	14.882	3	67	Series 2 Cell 1 and 2 come from same parent cell
2	1	Black	57	Fucci-C-1.nd2 - Fucci-C-1.nd2 (series 2):0336-0022-0856:c:3/5 t:68/193 - Fucci-C-1.nd2 (series 2)	36.881	541.314	525	559	728.354	19.134	3	68	Series 2 Cell 1 and 2 come from same parent cell
2	1	Black	58	Fucci-C-1.nd2 - Fucci-C-1.nd2 (series 2):0341-0029-0854:c:3/5 t:69/193 - Fucci-C-1.nd2 (series 2)	34.711	545.125	530	563	726.228	24.661	3	69	Series 2 Cell 1 and 2 come from same parent cell
2	1	Black	59	Fucci-C-1.nd2 - Fucci-C-1.nd2 (series 2):0346-0043-0846:c:3/5 t:70/193 - Fucci-C-1.nd2 (series 2)	37.604	542.904	528	562	719.425	36.567	3	70	Series 2 Cell 1 and 2 come from same parent cell
2	1	Black	60	Fucci-C-1.nd2 - Fucci-C-1.nd2 (series 2):0351-0044-0838:c:3/5 t:71/193 - Fucci-C-1.nd2 (series 2)	41.943	546.224	521	571	712.622	37.842	3	71	Series 2 Cell 1 and 2 come from same parent cell
2	1	Black	61	Fucci-C-1.nd2 - Fucci-C-1.nd2 (series 2):0356-0039-0838:c:3/5 t:72/193 - Fucci-C-1.nd2 (series 2)	34.711	545.792	525	559	712.622	33.165	3	72	Series 2 Cell 1 and 2 come from same parent cell
2	1	Black	62	Fucci-C-1.nd2 - Fucci-C-1.nd2 (series 2):0361-0036-0841:c:3/5 t:73/193 - Fucci-C-1.nd2 (series 2)	30.372	546.81	530	563	715.599	30.614	3	73	Series 2 Cell 1 and 2 come from same parent cell
2	1	Black	63	Fucci-C-1.nd2 - Fucci-C-1.nd2 (series 2):0366-0035-0848:c:3/5 t:74/193 - Fucci-C-1.nd2 (series 2)	30.372	544.214	522	565	721.551	29.763	3	74	Series 2 Cell 1 and 2 come from same parent cell
2	1	Black	64	Fucci-C-1.nd2 - Fucci-C-1.nd2 (series 2):0371-0027-0845:c:3/5 t:75/193 - Fucci-C-1.nd2 (series 2)	46.282	543.656	526	559	718.575	22.96	3	75	Series 2 Cell 1 and 2 come from same parent cell
2	1	Black	65	Fucci-C-1.nd2 - Fucci-C-1.nd2 (series 2):0376-0027-0845:c:3/5 t:76/193 - Fucci-C-1.nd2 (series 2)	46.282	544.438	527	565	718.575	22.96	3	76	Series 2 Cell 1 and 2 come from same parent cell
2	1	Black	66	Fucci-C-1.nd2 - Fucci-C-1.nd2 (series 2):0381-0022-0845:c:3/5 t:77/193 - Fucci-C-1.nd2 (series 2)	36.881	541.137	531	558	719	19.134	3	77	Series 2 Cell 1 and 2 come from same parent cell
2	1	Black	67	Fucci-C-1.nd2 - Fucci-C-1.nd2 (series 2):0386-0021-0850:c:3/5 t:78/193 - Fucci-C-1.nd2 (series 2)	36.881	542.196	525	555	723.252	18.283	3	78	Series 2 Cell 1 and 2 come from same parent cell
2	1	Black	68	Fucci-C-1.nd2 - Fucci-C-1.nd2 (series 2):0391-0021-0850:c:3/5 t:79/193 - Fucci-C-1.nd2 (series 2)	36.881	539.451	526	554	723.252	18.283	3	79	Series 2 Cell 1 and 2 come from same parent cell
2	1	Black	69	Fucci-C-1.nd2 - Fucci-C-1.nd2 (series 2):0396-0021-0850:c:3/5 t:80/193 - Fucci-C-1.nd2 (series 2)	36.881	542.608	527	557	723.252	18.283	3	80	Series 2 Cell 1 and 2 come from same parent cell
2	1	Black	70	Fucci-C-1.nd2 - Fucci-C-1.nd2 (series 2):0401-0021-0850:c:3/5 t:81/193 - Fucci-C-1.nd2 (series 2)	36.881	541.608	527	558	723.252	18.283	3	81	Series 2 Cell 1 and 2 come from same parent cell
2	1	Black	71	Fucci-C-1.nd2 - Fucci-C-1.nd2 (series 2):0406-0021-0850:c:3/5 t:82/193 - Fucci-C-1.nd2 (series 2)	36.881	542.314	527	568	723.252	18.283	3	82	Series 2 Cell 1 and 2 come from same parent cell
2	1	Black	72	Fucci-C-1.nd2 - Fucci-C-1.nd2 (series 2):0411-0022-0849:c:3/5 t:83/193 - Fucci-C-1.nd2 (series 2)	23.141	538.375	525	555	721.977	19.134	3	83	Series 2 Cell 1 and 2 come from same parent cell
2	1	Black	73	Fucci-C-1.nd2 - Fucci-C-1.nd2 (series 2):0416-0022-0849:c:3/5 t:84/193 - Fucci-C-1.nd2 (series 2)	23.141	540.281	522	565	721.977	19.134	3	84	Series 2 Cell 1 and 2 come from same parent cell
2	1	Black	74	Fucci-C-1.nd2 - Fucci-C-1.nd2 (series 2):0421-0025-0846:c:3/5 t:85/193 - Fucci-C-1.nd2 (series 2)	26.757	543.162	532	561	719.851	21.685	3	85	Series 2 Cell 1 and 2 come from same parent cell
2	1	Black	75	Fucci-C-1.nd2 - Fucci-C-1.nd2 (series 2):0426-0025-0846:c:3/5 t:86/193 - Fucci-C-1.nd2 (series 2)	26.757	544.081	527	555	719.851	21.685	3	86	Series 2 Cell 1 and 2 come from same parent cell
2	1	Black	76	Fucci-C-1.nd2 - Fucci-C-1.nd2 (series 2):0431-0029-0841:c:3/5 t:87/193 - Fucci-C-1.nd2 (series 2)	26.034	546.444	534	561	715.599	24.661	3	87	Series 2 Cell 1 and 2 come from same parent cell
2	1	Black	77	Fucci-C-1.nd2 - Fucci-C-1.nd2 (series 2):0436-0029-0841:c:3/5 t:88/193 - Fucci-C-1.nd2 (series 2)	26.034	545.861	533	566	715.599	24.661	3	88	Series 2 Cell 1 and 2 come from same parent cell
2	1	Black	78	Fucci-C-1.nd2 - Fucci-C-1.nd2 (series 2):0441-0030-0833:c:3/5 t:89/193 - Fucci-C-1.nd2 (series 2)	30.372	545.69	529	559	708.37	25.937	3	89	Series 2 Cell 1 and 2 come from same parent cell
2	1	Black	79	Fucci-C-1.nd2 - Fucci-C-1.nd2 (series 2):0446-0032-0825:c:3/5 t:90/193 - Fucci-C-1.nd2 (series 2)	30.372	548.905	531	568	701.993	27.212	3	90	Series 2 Cell 1 and 2 come from same parent cell
2	1	Black	80	Fucci-C-1.nd2 - Fucci-C-1.nd2 (series 2):0451-0033-0821:c:3/5 t:91/193 - Fucci-C-1.nd2 (series 2)	30.372	551.31	524	569	698.166	28.488	3	91	Series 2 Cell 1 and 2 come from same parent cell
2	1	Black	81	Fucci-C-1.nd2 - Fucci-C-1.nd2 (series 2):0456-0034-0815:c:3/5 t:92/193 - Fucci-C-1.nd2 (series 2)	23.141	546.281	530	572	693.063	28.913	3	92	Series 2 Cell 1 and 2 come from same parent cell
2	1	Black	82	Fucci-C-1.nd2 - Fucci-C-1.nd2 (series 2):0461-0036-0809:c:3/5 t:93/193 - Fucci-C-1.nd2 (series 2)	23.141	549.688	527	579	687.961	30.614	3	93	Series 2 Cell 1 and 2 come from same parent cell
2	1	Black	83	Fucci-C-1.nd2 - Fucci-C-1.nd2 (series 2):0466-0036-0801:c:3/5 t:94/193 - Fucci-C-1.nd2 (series 2)	30.372	551.143	530	576	681.158	31.039	3	94	Series 2 Cell 1 and 2 come from same parent cell
2	1	Black	84	Fucci-C-1.nd2 - Fucci-C-1.nd2 (series 2):0471-0050-0798:c:3/5 t:95/193 - Fucci-C-1.nd2 (series 2)	34.711	554.583	534	591	678.607	42.519	3	95	Series 2 Cell 1 and 2 come from same parent cell
2	1	Black	85	Fucci-C-1.nd2 - Fucci-C-1.nd2 (series 2):0476-0048-0794:c:3/5 t:96/193 - Fucci-C-1.nd2 (series 2)	30.372	550.571	532	579	675.205	41.244	3	96	Series 2 Cell 1 and 2 come from same parent cell
2	1	Black	86	Fucci-C-1.nd2 - Fucci-C-1.nd2 (series 2):0481-0046-0789:c:3/5 t:97/193 - Fucci-C-1.nd2 (series 2)	30.372	553.81	530	584	670.953	39.543	3	97	Series 2 Cell 1 and 2 come from same parent cell
2	1	Black	87	Fucci-C-1.nd2 - Fucci-C-1.nd2 (series 2):0486-0046-0784:c:3/5 t:98/193 - Fucci-C-1.nd2 (series 2)	26.034	556.111	539	575	667.127	39.118	3	98	Series 2 Cell 1 and 2 come from same parent cell
2	1	Black	88	Fucci-C-1.nd2 - Fucci-C-1.nd2 (series 2):0491-0046-0784:c:3/5 t:99/193 - Fucci-C-1.nd2 (series 2)	26.034	557.222	535	583	667.127	39.118	3	99	Series 2 Cell 1 and 2 come from same parent cell
2	1	Black	89	Fucci-C-1.nd2 - Fucci-C-1.nd2 (series 2):0496-0048-0777:c:3/5 t:100/193 - Fucci-C-1.nd2 (series 2)	30.372	554.31	540	571	660.749	41.244	3	100	Series 2 Cell 1 and 2 come from same parent cell
2	1	Black	90	Fucci-C-1.nd2 - Fucci-C-1.nd2 (series 2):0501-0048-0777:c:3/5 t:101/193 - Fucci-C-1.nd2 (series 2)	30.372	553.571	538	574	660.749	41.244	3	101	Series 2 Cell 1 and 2 come from same parent cell
2	1	Black	91	Fucci-C-1.nd2 - Fucci-C-1.nd2 (series 2):0506-0050-0778:c:3/5 t:102/193 - Fucci-C-1.nd2 (series 2)	36.881	554.157	543	579	662.024	42.944	3	102	Series 2 Cell 1 and 2 come from same parent cell
2	1	Black	92	Fucci-C-1.nd2 - Fucci-C-1.nd2 (series 2):0511-0050-0778:c:3/5 t:103/193 - Fucci-C-1.nd2 (series 2)	36.881	556.882	536	586	662.024	42.944	3	103	Series 2 Cell 1 and 2 come from same parent cell
2	1	Black	93	Fucci-C-1.nd2 - Fucci-C-1.nd2 (series 2):0516-0054-0771:c:3/5 t:104/193 - Fucci-C-1.nd2 (series 2)	34.711	556.479	543	582	655.647	46.346	3	104	Series 2 Cell 1 and 2 come from same parent cell
2	1	Black	94	Fucci-C-1.nd2 - Fucci-C-1.nd2 (series 2):0521-0058-0764:c:3/5 t:105/193 - Fucci-C-1.nd2 (series 2)	30.372	556.143	542	574	650.119	49.322	3	105	Series 2 Cell 1 and 2 come from same parent cell
2	1	Black	95	Fucci-C-1.nd2 - Fucci-C-1.nd2 (series 2):0526-0058-0764:c:3/5 t:106/193 - Fucci-C-1.nd2 (series 2)	30.372	556.381	536	582	650.119	49.322	3	106	Series 2 Cell 1 and 2 come from same parent cell
2	1	Black	96	Fucci-C-1.nd2 - Fucci-C-1.nd2 (series 2):0531-0060-0753:c:3/5 t:107/193 - Fucci-C-1.nd2 (series 2)	41.943	556.603	539	585	640.34	51.448	3	107	Series 2 Cell 1 and 2 come from same parent cell
2	1	Black	97	Fucci-C-1.nd2 - Fucci-C-1.nd2 (series 2):0536-0060-0753:c:3/5 t:108/193 - Fucci-C-1.nd2 (series 2)	41.943	558.707	539	586	640.34	51.448	3	108	Series 2 Cell 1 and 2 come from same parent cell
2	1	Black	98	Fucci-C-1.nd2 - Fucci-C-1.nd2 (series 2):0541-0060-0753:c:3/5 t:109/193 - Fucci-C-1.nd2 (series 2)	41.943	556.414	537	591	640.34	51.448	3	109	Series 2 Cell 1 and 2 come from same parent cell
2	1	Black	99	Fucci-C-1.nd2 - Fucci-C-1.nd2 (series 2):0546-0064-0735:c:3/5 t:110/193 - Fucci-C-1.nd2 (series 2)	46.282	562.297	539	590	625.033	54.425	3	110	Series 2 Cell 1 and 2 come from same parent cell
[truncated: 9,996 more rows]

## Sheet: Cytokinesis
Series	Cell	Cytokinesis 1 Frame	Cytokinesis 2 Frame	Note
1	1	48	145
1	2	111	185
1	3	24	97	cell 3 and 4 from same parent
1	4	24	110	cell 3 and 4 from same parent
2	1	12	126	cell 1 and 2 from same parent
2	2	12	108	cell 1 and 2 from same parent
2	3	35	183
3	1	16	109
3	2	17	122
3	3	102	171
4	1	87	180
4	2	22	143
4	3	51	144
5	1	52	158
5	2	77	170	cell 2 is the daughter cell of cell 4
5	3	1	75	cell 3 and 4 from same parent
5	4	1	77	cell 3 and 4 from same parent; cell 4 is the parent cell of cell 2
6	1	1	85
6	2	106	186
6	3	62	144
