# Supplementary material for: Lack of evidence for transcription-to-RNA maturation lags across G1-to-G2-phase boundary in fibroblasts
Source: Life Sci Alliance. 2026 Jul 22;9(10):e202603670. doi: 10.26508/lsa.202603670 (PMC13392360; doi:10.26508/lsa.202603670)
Supplement: Supplementary file 3 [file LSA-2026-03670_TableS2.xlsx]

## Sheet: Column info
Sheet name	Column name	Description
FACS_measurement	Not applicable	This sheet lists fluorescence signals for cells in FACS sorting experiments. The data were taken from events immediately prior to actual sorting for RNA-seq and GRO-seq experiments.
FACS_measurement	sort_id	ID of FACS experiment
FACS_measurement	FSC.A	Forward scatter, area
FACS_measurement	FSC.H	Forward scatter, height
FACS_measurement	SSC.A	Side scatter, area
FACS_measurement	turq	mTurquoise fluorescence, compensated
FACS_measurement	clover	Clover fluorescence, compensated
FACS_measurement	mko2	mKO2 fluorescence, compensated
FACS_measurement	maroon	mMaroon2 fluorescence, compensated
FACS_measurement	Time	Time of event

## Sheet: FACS_measurement
sort_id	FSC.A	FSC.H	SSC.A	turq	clover	mko2	maroon	Time
KI2834	134135	103537	11092.8	124.45	9386.4	118.465	937.534	0.991561
KI2834	192446	144566	13370.4	146.3	3137.28	130.297	1104.11	0.991561
KI2834	161720	133937	11446.4	118.75	3830.52	114.128	563.055	0.993479
KI2834	90897	82643	7980.8	297.35	462.174	11593.6	2254.52	0.993479
KI2834	155999	139306	15711.2	95	180.551	157.357	35.1171	0.993479
KI2834	128799	109945	8744	96.9	332.015	1332.78	647.817	0.993479
KI2834	118531	107941	12613.6	615.6	499.127	121.213	4603.95	0.993479
KI2834	141423	121150	14764	135.85	170.887	7656.03	171.027	0.993479
KI2834	153079	135758	15040.8	119.7	5699.17	267.849	530.358	0.993479
KI2834	117299	94370	8187.2	388.55	580.111	1773.66	2085.16	0.993479
KI2834	158684	144851	14639.2	460.75	9989.89	166.941	2208.97	0.993479
KI2834	180083	137818	14411.2	106.4	271.272	2841.77	291.237	0.993479
KI2834	152971	133228	11099.2	133	8173.33	69.4033	1332.67	0.995397
KI2834	188501	130576	14888.8	136.8	17940.1	116.224	170.553	0.995397
KI2834	140130	116599	9764.8	625.1	7250.34	61.6029	2539.61	0.995397
KI2834	156558	126717	15391.2	319.2	15450.1	128.156	1824.37	0.995397
KI2834	96139.2	80105	6986.4	107.35	97.0385	287.461	549.755	0.995397
KI2834	188312	147823	14961.6	89.3	12039.8	155.047	233.394	0.997315
KI2834	114473	97379	7670.4	83.6	882.182	96.9648	238.864	0.997315
KI2834	173482	137367	11729.6	269.8	342.795	2266.85	987.228	0.997315
KI2834	156452	137215	20826.4	423.7	13980.3	284.756	4005.33	0.997315
KI2834	182728	139863	10541.6	230.85	259.759	127.459	1876.2	0.997315
KI2834	150643	112437	23228	229.9	246.668	5708.61	490.217	0.997315
KI2834	116212	102307	6616.8	76	90.2875	63.4278	80.1387	0.999233
KI2834	120404	92593	11456.8	117.8	5592.97	141.926	179.469	0.999233
KI2834	138872	112875	10818.4	226.1	315.676	160.15	2565.28	0.999233
KI2834	126454	109034	7328	70.3	270.772	5052.89	1030.15	0.999233
KI2834	164158	132174	11531.2	128.25	933.099	137.09	1986.05	0.999233
KI2834	113945	104894	8571.2	1852.5	434.387	12207.9	7054.3	0.999233
KI2834	165292	109490	9118.4	99.75	628.736	120.884	97.9939	1.00115
KI2834	149675	112133	10284.8	94.05	208.939	587.448	1267.51	1.00115
KI2834	136277	96942	15289.6	238.45	719.299	203.729	1836.3	1.00115
KI2834	98714.4	94076	7204.8	98.8	210.361	949.596	1502.3	1.00115
KI2834	121949	101381	13898.4	176.7	21204.9	113.063	107.182	1.00115
KI2834	143395	118214	8978.4	109.25	3073.39	67.0228	775.707	1.00115
KI2834	144855	118007	12504	182.4	24489.4	451.488	679.321	1.00307
KI2834	129537	108354	13168	215.65	309.77	3697.4	1192.06	1.00307
KI2834	177797	125467	18963.2	256.5	2253.59	178.223	701.613	1.00307
KI2834	90961.2	81963	5517.6	127.3	144.679	478.573	849.321	1.00499
KI2834	180395	139611	14575.2	254.6	1205.62	176.895	1898.77	1.00499
KI2834	151607	125547	11644	141.55	18033.5	150.44	2645.95	1.00499
KI2834	108466	88925	13076	620.35	26904.8	59.1941	1534.15	1.0069
KI2834	114740	97398	11072.8	82.65	373.171	104.794	133.675	1.0069
KI2834	195833	139286	13510.4	96.9	48964	30.0089	3384.9	1.0069
KI2834	139180	114176	10886.4	133.95	731.341	4646.63	1017.4	1.00882
KI2834	169461	140003	16935.2	211.85	1665.32	69.6827	632.138	1.00882
KI2834	193918	153102	15012	478.8	4073.28	189.6	5693	1.00882
KI2834	112754	97121	6232	94.05	70.0934	100.245	679.471	1.01074
KI2834	156947	140452	11663.2	402.8	390.592	20674.4	1695.07	1.01074
KI2834	130013	96321	6651.2	53.2	216.713	9188.41	218.891	1.01074
KI2834	189901	137057	10419.2	130.15	221.207	429.369	421.726	1.01266
KI2834	123721	110853	7166.4	130.15	595.179	119.295	641.935	1.01458
KI2834	158239	136600	11604	1301.5	1201.57	48030.6	14878.6	1.01458
KI2834	185303	145621	13190.4	71.25	13346.9	39.4014	2480.77	1.01458
KI2834	122056	93821	11461.6	150.1	376.17	201.095	2352.62	1.01649
KI2834	149169	125489	12752	88.35	630.256	123.853	850.638	1.01841
KI2834	101176	77936	10286.4	101.65	281.314	129.129	427.755	1.01841
KI2834	138295	122861	14418.4	122.55	6167.68	130.446	1005.1	1.02033
KI2834	84011.4	81025	5051.2	47.5	230.049	42.6285	2793.13	1.02033
KI2834	136942	118279	10675.2	281.2	14203.1	91.7958	1709.48	1.02033
KI2834	94979.4	86321	5781.6	95.95	331.175	1393.52	873.778	1.02033
KI2834	169657	130023	9647.2	115.9	8009.71	114.618	2410.25	1.02033
KI2834	159232	131968	10639.2	156.75	231.975	652.79	501.415	1.02033
KI2834	82482	74262	7420	86.45	234.645	79.8294	721.67	1.02225
KI2834	160016	114010	13433.6	116.85	7919.57	134.368	612.376	1.02225
KI2834	119534	100422	8520	131.1	261.669	5597.46	650.555	1.02225
KI2834	153848	121750	16032	863.55	36175.3	174.704	9252.04	1.02225
KI2834	143053	128389	9795.2	312.55	334.613	1355.08	3516.14	1.02417
KI2834	121046	92823	12645.6	214.7	23500.4	6888.34	266.15	1.02417
KI2834	190599	140243	11789.6	346.75	4128.49	159.533	3358.11	1.02417
KI2834	119027	107346	9342.4	111.15	252.634	154.287	1445.49	1.02417
KI2834	190861	156058	18848	518.7	6651.09	241.006	1504.08	1.02608
KI2834	164986	113363	13377.6	207.1	556.784	1837.63	344.984	1.02608
KI2834	164278	126793	11310.4	298.3	12.5154	20899.4	3003.07	1.028
KI2834	188356	129479	16095.2	463.6	371.6	1051.84	1129.28	1.028
KI2834	155693	122919	13642.4	167.2	13953.9	138.342	504.649	1.028
KI2834	187480	140996	12345.6	956.65	456.331	4906.24	4239	1.02992
KI2834	111166	98798	8256	100.7	220.066	56.813	477.682	1.02992
KI2834	94471.2	85705	6466.4	84.55	170.615	199.452	628.566	1.02992
KI2834	137318	114587	14460.8	972.8	5074.3	211.253	4802.4	1.02992
KI2834	174881	139610	16346.4	147.25	8684.18	141.495	270.271	1.03184
KI2834	125747	100979	15324.8	160.55	3072.55	157.359	1417.37	1.03184
KI2834	148120	108251	7377.6	152	183.242	116.958	474.215	1.03184
KI2834	128266	118899	10457.6	187.15	10857.2	162.849	1082.96	1.03184
KI2834	152456	129307	10568	185.25	15526.1	128.386	503.594	1.03184
KI2834	199336	145235	19225.6	301.15	612.569	37697.4	1222.81	1.03184
KI2834	132463	111471	10638.4	129.2	2969.78	141.335	275.54	1.03184
KI2834	100558	92064	8460	135.85	323.793	185.446	183.246	1.03375
KI2834	157478	134434	12954.4	146.3	3501.21	132.801	969.564	1.03375
KI2834	190432	143554	11840.8	433.2	3497.54	772.587	2392.04	1.03375
KI2834	172962	134143	14459.2	113.05	2054.65	138.775	206.097	1.03375
KI2834	162223	127202	22642.4	186.2	1248.38	400.641	361.423	1.03375
KI2834	158933	130411	22666.4	1031.7	5692.4	251.807	13311.5	1.03375
KI2834	181492	142783	13987.2	337.25	64694.6	51.9108	6750.52	1.03375
KI2834	191232	137849	16702.4	1090.6	4715.52	225.231	10262.2	1.03375
KI2834	177214	134355	17087.2	166.25	248.94	6068.9	85.4822	1.03375
KI2834	115762	92730	9716.8	235.6	254.1	3240.74	374.611	1.03567
KI2834	108473	96479	6796.8	62.7	137.054	49.8612	597.767	1.03567
KI2834	94447.2	75664	6895.2	123.5	311.917	417.901	2591.35	1.03567
KI2834	110296	98339	8560.8	114.95	180.511	158.867	934.186	1.03567
KI2834	164959	145171	13582.4	203.3	386.588	200.441	3014.95	1.03567
KI2834	90340.8	86542	6325.6	171.95	254.167	2912.33	665.27	1.03567
KI2834	120513	98748	9956	229.9	385.823	13117.7	1366.63	1.03567
KI2834	147098	119886	13378.4	202.35	39944.1	145.272	489.567	1.03759
KI2834	131348	108930	16705.6	181.45	1287	185.324	431.511	1.03759
KI2834	122921	111388	11130.4	140.6	2217.71	144.127	371.955	1.03759
KI2834	139190	104522	10073.6	138.7	10651.2	146.963	483.364	1.03759
KI2834	183834	148147	15237.6	498.75	378.264	1160.59	2927.48	1.03951
KI2834	168280	139247	13381.6	399	388.842	2250.28	3005.22	1.03951
KI2834	119614	97094	6686.4	76.95	513.03	1858.15	31.2722	1.04143
KI2834	128602	116050	12872.8	761.9	1287.89	181.732	13390.4	1.04143
KI2834	171437	118731	24442.4	565.25	22430.4	296.485	8247.42	1.04143
KI2834	131098	111034	15640	140.6	3037.74	202.247	3613.98	1.04334
KI2834	190517	134203	15020.8	146.3	1358.28	152.776	814.917	1.04334
KI2834	196495	152127	18637.6	705.85	2245.91	255.011	9000.15	1.04334
KI2834	95453.4	87991	6995.2	82.65	277.717	1151.21	295.354	1.04334
KI2834	121328	108046	8110.4	195.7	295.915	92.0427	831.955	1.04526
KI2834	132739	114071	5891.2	1905.7	657.927	106.409	9486.73	1.04526
KI2834	107874	97995	6452.8	129.2	283.959	238.564	283.372	1.04526
KI2834	96956.4	94743	7422.4	98.8	167.877	2286.03	171.927	1.04526
KI2834	186522	148063	14392	289.75	371.931	3439.58	3480.5	1.04718
KI2834	190801	135631	20796.8	203.3	56712	265.73	213.362	1.04718
KI2834	169911	132515	15215.2	735.3	1975.79	185.553	5151.98	1.04718
KI2834	110885	87238	8850.4	133	390.461	382.928	215.049	1.0491
KI2834	171730	139975	13888.8	124.45	530.147	157.524	963.597	1.0491
KI2834	136789	117962	10972.8	128.25	473.509	833.002	707.79	1.05102
KI2834	96436.8	91227	7296	171	196.632	1250.66	425.171	1.05102
KI2834	102944	89556	9784	190	806.062	338.45	3188.14	1.05102
KI2834	105218	100755	6749.6	75.05	112.863	1034.69	597.337	1.05102
KI2834	137084	102095	17094.4	160.55	9093.5	211.248	3897.15	1.05102
KI2834	137291	100155	9091.2	127.3	374.167	186.391	2698.63	1.05293
KI2834	130406	100732	10748.8	61.75	237.913	7692.1	-81.5523	1.05293
KI2834	89459.4	84181	14256	95.95	580.392	192.89	111.853	1.05293
KI2834	139123	123456	12047.2	79.8	2495.38	111.68	308.348	1.05293
KI2834	155326	134959	13596.8	451.25	8459.93	3943.22	3264.81	1.05485
KI2834	166362	123495	13088	89.3	1761.62	88.1359	1457.92	1.05485
KI2834	187205	142547	17582.4	168.15	5563.06	182.805	1500.56	1.05485
KI2834	102488	89739	10503.2	177.65	2839.69	189.16	707.051	1.05485
KI2834	150909	109627	9714.4	166.25	343.862	1012.53	493.496	1.05485
KI2834	128822	105408	11851.2	285	4725.87	167.711	1311.12	1.05485
KI2834	154616	121119	10075.2	282.15	2000.83	117.393	4085.41	1.05677
KI2834	126440	113730	11063.2	251.75	447.879	1397.07	2658.35	1.05677
KI2834	93814.8	86897	9212.8	111.15	217.715	1684.62	148.096	1.05869
KI2834	139380	114300	17851.2	153.9	2301.62	177.035	731.006	1.06061
KI2834	90385.2	84117	8231.2	170.05	305.926	254.605	2647.7	1.06061
KI2834	150334	133308	10726.4	185.25	361.181	3482.17	1999.39	1.06061
KI2834	140135	100593	12451.2	153.9	454.539	380.025	711.147	1.06061
KI2834	164387	118897	8974.4	1320.5	4701.67	12471.6	12630.4	1.06061
KI2834	162021	129000	10908	225.15	734.235	124.629	1416.79	1.06061
KI2834	110654	100593	9704	140.6	3537.66	146.065	82.2222	1.06252
KI2834	208352	147005	15961.6	176.7	39572.6	185.134	1189.78	1.06252
KI2834	113227	96688	8149.6	146.3	291.135	150.552	1282.43	1.06252
KI2834	96592.8	87689	9244	111.15	1459.72	129.028	384.267	1.06252
KI2834	174806	134614	14023.2	627	14432.7	181.695	2550.7	1.06252
KI2834	117278	85004	13735.2	179.55	14774.2	153.922	425.529	1.06252
KI2834	164549	137365	13534.4	176.7	239.088	2996.74	1153.89	1.06252
KI2834	141922	108523	13860.8	152.95	3281.51	151.49	1041.57	1.06252
KI2834	136205	92056	7362.4	116.85	2213.4	4303.85	200.537	1.06252
KI2834	184295	155864	14537.6	328.7	370.099	188.934	1245.58	1.06252
KI2834	122980	99581	12797.6	194.75	9614.5	114.942	846.457	1.06252
KI2834	151271	128151	15114.4	166.25	8197.15	194.364	3604.43	1.06252
KI2834	134539	116556	8391.2	477.85	205.219	754.858	2827.67	1.06444
KI2834	166787	143600	13162.4	136.8	1926.18	156.454	1251.73	1.06444
KI2834	157378	133962	12724.8	324.9	1650.01	3569.82	1022.87	1.06444
KI2834	189755	146781	14728.8	176.7	740.99	229.991	328.651	1.06444
KI2834	162481	137924	13833.6	335.35	3320.1	174.066	2147.36	1.06444
KI2834	120239	104632	15115.2	158.65	3682.54	172.452	550.056	1.06636
KI2834	195942	141347	13479.2	337.25	4616.78	208.295	1635.5	1.06636
KI2834	113672	91131	10686.4	173.85	882.576	141.642	196.003	1.06636
KI2834	84823.2	79402	8671.2	152.95	169.197	251.975	851.763	1.06636
KI2834	154180	126002	20728	390.45	3815.39	259.525	2527.86	1.06636
KI2834	81842.4	71121	10433.6	110.2	402.634	880.206	208.625	1.06636
KI2834	79107.6	75048	4840	46.55	239.224	88.0079	277.439	1.06636
KI2834	195976	153387	16412.8	1123.85	4296.75	238.871	9923.83	1.06828
KI2834	184720	140409	11401.6	115.9	15532.4	162.36	554.267	1.0702
KI2834	141618	119530	8256.8	142.5	228.274	3960.23	358.022	1.0702
KI2834	175788	147303	10727.2	852.15	3187.56	164.357	4133.03	1.0702
KI2834	134695	102274	15900.8	272.65	553.059	1649.68	1215.79	1.0702
KI2834	191318	159550	15370.4	211.85	341.312	29077.3	963.469	1.0702
KI2834	152949	116574	15231.2	124.45	9565.75	142.691	561.127	1.0702
KI2834	95558.4	86075	8840	186.2	632.583	96.9185	768.37	1.0702
KI2834	151220	128207	11404	294.5	3741.25	101.984	1204.26	1.07211
KI2834	88716.6	74910	8394.4	161.5	1.4529	21427.7	582.429	1.07211
KI2834	171859	122939	24001.6	262.2	11972.5	248.796	1078.64	1.07211
KI2834	128461	100435	13208.8	135.85	513.116	403.104	2660.63	1.07211
KI2834	186616	134450	22864	559.55	12749.1	2299.97	2503.5	1.07211
KI2834	162068	142473	10922.4	227.05	4385.52	121.532	1981.17	1.07403
KI2834	106666	91144	6952.8	42.75	73.6131	3762.48	155.253	1.07403
KI2834	147610	127619	10815.2	337.25	29050.1	72.0713	2002.85	1.07403
KI2834	105926	100094	11446.4	186.2	691.158	149.711	421.535	1.07403
KI2834	144038	118775	11853.6	146.3	4215.92	151.236	261.602	1.07595
KI2834	78685.8	73890	5032.8	61.75	1553.9	166.501	808.77	1.07595
KI2834	162061	146162	12293.6	141.55	7969.6	148.191	4014.97	1.07595
KI2834	141206	123962	15612.8	126.35	5495.1	181.335	692.99	1.07595
KI2834	113986	94851	7860	82.65	265.867	167.891	756.103	1.07595
KI2834	148595	117795	19215.2	211.85	10109.4	215.976	1469.58	1.07787
KI2834	165970	111112	20435.2	229.9	397.589	4741.16	-85.1891	1.07787
KI2834	128986	89134	15372	264.1	297.566	4356.8	1330.43	1.07787
KI2834	147355	119474	9931.2	61.75	19045.9	48.896	1471.63	1.07787
KI2834	125893	106414	9718.4	201.4	283.825	1191.68	2096.5	1.07787
KI2834	173499	130623	16694.4	203.3	354.388	2993.06	1713.08	1.07787
KI2834	163546	132953	10077.6	159.6	522.414	384.672	3901.09	1.0817
KI2834	114801	100413	8882.4	75.05	347.462	9471.76	-30.3614	1.0817
KI2834	125772	117099	9879.2	171	4919.96	120.017	2047.35	1.0817
KI2834	86107.8	78361	8314.4	95.95	422.949	305.608	1037.33	1.0817
KI2834	130001	105499	14759.2	157.7	7136.66	123.571	501.922	1.08362
KI2834	146972	98667	14651.2	547.2	2259.1	240.682	1879.12	1.08362
KI2834	181066	135466	16626.4	185.25	59259.5	257.305	3891.62	1.08362
KI2834	139645	103311	10000.8	70.3	12957.2	105.045	458.395	1.08362
KI2834	181028	143951	12895.2	235.6	17817.8	50.9326	2011.39	1.08362
KI2834	173761	124418	16693.6	152	2200.58	185.861	1978.7	1.08362
KI2834	171862	130251	16664	95.95	1377.68	145.186	1193.08	1.08362
KI2834	108931	99129	8805.6	55.1	17.6306	947.014	18.3584	1.08362
KI2834	151583	128439	12291.2	204.25	3018.03	161.765	543.088	1.08362
KI2834	182400	144838	13132	209	60023.8	64.9112	1076.71	1.08554
KI2834	133369	113622	8300	235.6	249.425	243.504	2874.78	1.08554
KI2834	139353	116569	10298.4	152.95	7678.48	85.9302	1328.44	1.08746
KI2834	174125	143674	15391.2	442.7	7975.86	212.472	4260	1.08746
KI2834	139940	108002	8820	129.2	202.19	126.302	659.094	1.08746
KI2834	94446.6	81651	12178.4	517.75	14715.7	99.0191	2783.37	1.08937
KI2834	135212	98951	15768.8	723.9	67.3365	14780.1	1416.88	1.08937
KI2834	191785	144125	17352.8	186.2	6049.89	166.888	2646.22	1.08937
KI2834	161047	130486	12164.8	246.05	20320.1	84.2206	1231.89	1.09129
KI2834	179573	121998	11802.4	177.65	1041.13	165.435	1069.15	1.09129
KI2834	144146	111485	14650.4	215.65	8022.2	155.67	551.32	1.09321
KI2834	162353	128641	11823.2	107.35	508.225	110.193	1503.28	1.09321
KI2834	139597	116291	9045.6	95.95	238.329	2047.07	571.101	1.09513
KI2834	94227	82562	10682.4	122.55	188.253	1620.27	441.568	1.09513
KI2834	129419	112702	10431.2	155.8	346.688	167.1	1860.95	1.09513
KI2834	144188	116375	8177.6	152	391.499	6744.5	207.66	1.09513
KI2834	160440	120778	10376.8	164.35	-18.3629	12620.8	845.748	1.09705
KI2834	66991.8	65703	6903.2	87.4	253.274	545.422	56.7993	1.09705
KI2834	200563	145548	10620	260.3	874.062	71.7814	2609.64	1.09705
KI2834	190458	142447	12398.4	194.75	22455.7	10531.4	551.986	1.09705
KI2834	149455	125659	11436	163.4	749.854	168.375	1912.55	1.09705
KI2834	87228	81686	4810.4	58.9	134.001	1081.44	566.228	1.09896
KI2834	190645	132223	18458.4	1554.2	817.716	7906.82	6322.43	1.09896
KI2834	147738	116110	10676.8	139.65	3128.85	116.791	357.235	1.09896
KI2834	136449	104982	8446.4	300.2	1956.16	82.9861	1764.54	1.10088
KI2834	198279	147294	15115.2	779.95	436.253	672.12	5182.1	1.10088
KI2834	112653	103153	6011.2	166.25	262.846	190.901	1981.09	1.10088
KI2834	77109	73851	7246.4	109.25	192.186	111.63	329.354	1.10088
KI2834	202691	153286	14692.8	494	18663.7	159.871	5563.82	1.10088
KI2834	84009	74963	7646.4	82.65	227.242	176.23	233.852	1.10088
KI2834	153601	132295	11116	143.45	2317.64	87.4645	908.254	1.10088
KI2834	98549.4	90056	6200.8	46.55	101.352	68.4631	248.284	1.1028
KI2834	150506	124992	11898.4	173.85	3872.89	4115.27	1535.67	1.1028
KI2834	154312	133124	16926.4	139.65	205.59	7318.9	-26.2675	1.1028
KI2834	124833	107748	7405.6	204.25	211.574	252.824	904.161	1.1028
KI2834	201377	154379	17723.2	594.7	591.073	4626.91	8731.27	1.10472
KI2834	165497	137069	11028	110.2	571.841	124.411	1712.32	1.10472
KI2834	106073	94816	8546.4	131.1	295.789	1755.96	715.535	1.10664
KI2834	179884	145687	11854.4	262.2	9329.5	152.029	4123.26	1.10664
KI2834	118662	97136	8324.8	118.75	251.996	148.289	170.455	1.10664
KI2834	91692.6	77297	11529.6	108.3	360.946	7194.59	-92.3509	1.10664
KI2834	171844	135017	14962.4	647.9	31659.4	169.758	3676.38	1.10664
KI2834	121111	103029	14207.2	130.15	3089.6	177.822	115.911	1.10855
KI2834	105024	92697	9669.6	255.55	398.081	3478.46	1234.08	1.10855
KI2834	71007	65218	5482.4	37.05	131.119	91.8769	222.975	1.10855
KI2834	130517	104437	7052.8	175.75	5857.12	76.9309	449.768	1.11047
KI2834	153690	132561	14583.2	143.45	6232.39	133.631	2992.21	1.11047
KI2834	126000	88600	7964	169.1	120.965	3905.01	663.149	1.11047
KI2834	130981	97271	13520	144.4	9521.24	131.794	989.185	1.11047
KI2834	120997	94291	10510.4	96.9	237.506	121.999	478.86	1.11239
KI2834	144202	111759	13471.2	275.5	13367.6	162.975	542.193	1.11239
KI2834	146785	128589	14148	140.6	400.023	947.299	175.074	1.11239
KI2834	115738	98610	12144	209	5337.44	154.243	1424.49	1.11431
KI2834	190999	133460	19987.2	172.9	1443.09	1870.6	757.278	1.11431
KI2834	104984	92573	8346.4	77.9	175.027	124.927	279.759	1.11431
KI2834	117071	98197	8712	98.8	214.312	92.1376	96.9435	1.11431
KI2834	94407	78086	7868.8	101.65	175.584	104.283	243.986	1.11431
KI2834	191164	138354	17632.8	566.2	17992.4	221.186	3983.71	1.11431
KI2834	183445	128133	15234.4	175.75	17661.2	191.123	2739.32	1.11623
KI2834	173758	129238	10192	413.25	-83.5426	24397.9	3212.5	1.11623
KI2834	117968	95813	13037.6	166.25	1489.41	184.641	214.093	1.11623
KI2834	181391	136547	18016	158.65	4924.59	215.037	1618.95	1.11623
KI2834	175839	138747	11377.6	1038.35	320.181	2926.64	6940.3	1.11814
KI2834	164575	130010	11484	270.75	4267.28	174.66	1653.79	1.11814
KI2834	163811	124378	13721.6	160.55	1626.3	151.851	302.028	1.11814
KI2834	116421	98655	14797.6	98.8	979.368	141.93	1113.22	1.11814
KI2834	128611	111975	8627.2	128.25	4998.36	149.667	258.79	1.11814
KI2834	181630	137334	18464.8	491.15	7857.6	207.421	1275.61	1.11814
KI2834	119441	102991	7260.8	104.5	172.71	92.225	625.683	1.12006
KI2834	115477	87424	8176.8	127.3	209.63	265.542	532.885	1.12006
KI2834	170977	137115	8967.2	427.5	193.322	3625.12	2679.74	1.12006
KI2834	119306	101810	10385.6	112.1	343.427	2273.09	63.2295	1.12006
KI2834	148949	110411	14414.4	329.65	317.125	12373.2	3088.72	1.12006
KI2834	172058	141551	16546.4	400.9	17397.5	271.473	4158.42	1.12198
KI2834	158045	122635	11292	244.15	213.982	2682.16	819.641	1.12198
KI2834	147545	125975	10736	247	17442.2	95.3127	1136.06	1.12198
KI2834	81057.6	66607	10160	108.3	1109.61	88.4648	345.634	1.12198
KI2834	160583	129123	13232.8	432.25	3739.18	119.366	8166.68	1.12198
KI2834	78147.6	74911	7768	69.35	108.261	108.863	631.186	1.1239
KI2834	154777	125638	10591.2	180.5	942.592	141.026	689.577	1.1239
KI2834	110333	95018	12021.6	146.3	889.404	125.793	353.905	1.1239
KI2834	136969	128243	11070.4	108.3	1465.82	140.011	634.199	1.12582
KI2834	128134	113713	8495.2	106.4	482.36	149.632	267.044	1.12582
KI2834	105121	87328	9504	69.35	3737.35	98.1207	241.726	1.12582
KI2834	94602	85466	9837.6	110.2	757.041	287.356	587.267	1.12773
KI2834	100431	89877	5243.2	36.1	85.4771	63.8101	268.343	1.12773
KI2834	187782	149754	14563.2	139.65	747.456	138.684	3457.36	1.12773
KI2834	133151	116936	16244.8	138.7	1486.33	180.468	407.344	1.12773
KI2834	79630.2	75444	8195.2	45.6	449.691	85.521	237.987	1.12965
KI2834	151432	111687	12187.2	162.45	522.483	145.089	184.339	1.12965
KI2834	80589	79801	6700.8	96.9	226.87	101.126	169.365	1.12965
KI2834	156960	117698	15388.8	173.85	24934.2	156.776	317.187	1.12965
KI2834	145086	115774	10346.4	128.25	182.943	5965.06	964.193	1.13157
KI2834	119776	102182	7732.8	90.25	3305.12	106.537	804.716	1.13157
KI2834	117361	101719	10961.6	132.05	483.031	717.364	1918.67	1.13349
KI2834	116023	109989	7764	97.85	126.858	634.904	146.562	1.13349
KI2834	150499	125929	10584	194.75	1923.03	124.753	1497.78	1.1354
KI2834	124280	113163	9649.6	77.9	1995.6	74.1347	87.8538	1.1354
KI2834	144913	111123	11428.8	172.9	2323.26	145.883	614.744	1.13732
KI2834	112623	90618	9754.4	235.6	2762.74	2831.7	776.196	1.13732
KI2834	163628	111691	10609.6	160.55	2019.41	140.21	2323.17	1.13732
KI2834	133543	109290	12038.4	80.75	33710.9	11.7188	564.844	1.13924
KI2834	151398	132871	10257.6	153.9	7751.54	76.1743	1832.11	1.13924
KI2834	133031	107535	8040.8	119.7	1745.72	84.2639	2824.89	1.13924
KI2834	141502	99953	14474.4	141.55	25493.9	166.591	592.759	1.14116
KI2834	135775	115886	10790.4	126.35	287.795	392.773	386.367	1.14308
KI2834	143866	117987	13296.8	156.75	3574.79	133.759	251.699	1.14308
KI2834	165541	135161	10769.6	130.15	27698.8	72.5705	333.292	1.14308
KI2834	139367	113061	16788	144.4	2803.3	173.921	441.879	1.14308
KI2834	148975	109224	14723.2	176.7	1360.09	174.592	282.799	1.14308
KI2834	162775	124827	11496.8	264.1	6576.87	145.639	563.023	1.14499
KI2834	139983	115583	9416	165.3	169.93	343.35	564.048	1.14499
KI2834	137637	115845	9827.2	109.25	2470.24	124.311	777.833	1.14499
KI2834	85168.8	77146	7540	77.9	124.979	2037.83	629.961	1.14499
KI2834	169960	132758	10372.8	319.2	1542.1	100.104	3251.99	1.14691
KI2834	191969	160044	17268	235.6	5222.25	213.099	3223.43	1.14691
KI2834	107147	92106	16341.6	209	7169.88	108.303	443.754	1.14883
KI2834	177661	126655	17198.4	601.35	202.92	9639.99	2764.95	1.14883
KI2834	148179	123540	15589.6	340.1	46213.6	58.8597	2599.94	1.14883
KI2834	81889.2	74039	8664	90.25	337.276	160.145	1134.28	1.14883
KI2834	165610	131413	20819.2	174.8	6849.5	181.607	709.457	1.14883
KI2834	193642	133143	13929.6	207.1	4321.59	207.897	263.802	1.14883
KI2834	196450	160107	14352.8	700.15	16749.3	159.674	5707.84	1.15075
KI2834	165284	127486	12512	680.2	1752.52	188.026	3621.69	1.15075
KI2834	154952	119773	10684.8	102.6	4146.07	71.5426	2401.91	1.15075
KI2834	135901	103380	10020	112.1	255.943	150.26	197.219	1.15075
KI2834	170330	148116	10873.6	196.65	99351.8	333.425	151.989	1.15075
KI2834	179428	134209	17174.4	211.85	2700.59	185.403	749.502	1.15267
KI2834	113716	103373	7438.4	170.05	6302.19	4481.92	517.42	1.15267
KI2834	164591	121356	11798.4	483.55	1476.9	144.438	4988.17	1.15267
KI2834	145363	136118	9405.6	137.75	218.569	1356.69	914.947	1.15267
KI2834	111694	97264	10940	104.5	345.933	195.074	788.841	1.15267
KI2834	125521	109561	11270.4	89.3	5142.8	103.759	756.299	1.15458
KI2834	201134	146433	24248.8	927.2	616.733	2669.14	3200.95	1.15458
KI2834	81114	76145	6286.4	42.75	98.8053	73.8772	832.635	1.15458
KI2834	195227	137516	14785.6	194.75	594.674	1293.57	439.522	1.15458
KI2834	80820.6	75045	11797.6	173.85	932.827	147.153	529.842	1.1565
KI2834	112162	98234	7177.6	152	333.353	246.195	3555.46	1.1565
KI2834	130380	113448	9520	166.25	290.434	2517.27	936.178	1.1565
KI2834	117349	94169	8584.8	110.2	1197.83	110.014	264.298	1.1565
KI2834	142174	117909	8060	197.6	6731.31	114.448	710.766	1.1565
KI2834	196815	138372	11358.4	144.4	17402.9	158.259	553.259	1.1565
KI2834	177088	142577	19995.2	207.1	4138.71	225.447	588.696	1.15842
KI2834	124586	97844	11441.6	145.35	317.416	391.986	756.212	1.15842
KI2834	150207	112940	14875.2	104.5	817.566	149.422	1312.57	1.15842
KI2834	129852	99420	15782.4	156.75	100.629	18613.7	-578.398	1.15842
KI2834	93456	81354	8116.8	123.5	456.125	143.509	1337.28	1.16034
KI2834	94158.6	84274	6836	104.5	406.081	130.331	1470.11	1.16034
KI2834	185136	152814	19239.2	722	15423.5	26271.5	2144.67	1.16034
KI2834	142447	117323	8950.4	130.15	540.969	882.614	451.336	1.16034
KI2834	107977	90047	13304	357.2	2675.62	162.05	2042.3	1.16034
KI2834	115495	99683	11720	119.7	622.715	314.259	487.289	1.16034
KI2834	169832	142195	20404	383.8	4829.38	304.492	1176.96	1.16034
KI2834	83216.4	75720	7130.4	95	177.848	168.576	864.021	1.16226
KI2834	121290	111126	9157.6	108.3	21671.2	60.5266	645.987	1.16226
KI2834	160009	135390	11165.6	267.9	173.728	7254.51	646.709	1.16226
KI2834	170945	119691	9596.8	114.95	1628.07	1241.75	136.74	1.16226
KI2834	190937	150180	19783.2	238.45	27254.1	20928.1	3289.88	1.16226
KI2834	147464	131891	12024.8	1460.15	11996	148.39	14937.2	1.16226
KI2834	131605	114271	9482.4	57	76.4244	73.171	84.9695	1.16417
KI2834	169492	141534	14060.8	294.5	456.004	2903.54	2383.82	1.16417
KI2834	111541	98847	6088	63.65	313.626	58.2891	302.005	1.16417
KI2834	115501	103538	11907.2	132.05	10521.8	198.255	417.959	1.16417
KI2834	107577	92307	11313.6	164.35	633.63	117.392	670.663	1.16609
KI2834	187487	136135	18008	407.55	3826.35	238.91	3386.08	1.16609
KI2834	165529	131423	32901.6	526.3	972.11	973.687	1714.66	1.16609
KI2834	144236	125162	10065.6	1373.7	4850.34	91.0983	5485.07	1.16609
KI2834	119049	112631	11662.4	134.9	6698.21	125.533	512.186	1.16801
KI2834	103242	87074	10414.4	181.45	276.592	126.207	346.355	1.16801
KI2834	195236	152852	16475.2	133.95	4024.42	191.849	457.728	1.16801
KI2834	203963	150275	12237.6	908.2	10291.4	172.117	8050.85	1.16801
KI2834	172212	117522	12964.8	608	44749.8	141.988	4626.21	1.16993
KI2834	91671	76455	7177.6	114	192.95	83.3487	82.2482	1.16993
KI2834	100672	88296	13000.8	119.7	197.599	888.916	149.08	1.16993
KI2834	96600	89019	6790.4	93.1	145.919	77.0622	875.003	1.16993
KI2834	125716	99306	11859.2	135.85	1464.72	121.474	538.173	1.16993
KI2834	181769	125854	16064.8	170.05	320.715	210.566	1947.23	1.17185
KI2834	142739	121165	11509.6	130.15	23607.8	97.5487	937.794	1.17185
KI2834	132642	112960	9742.4	70.3	135.564	4371.69	640.147	1.17376
KI2834	168823	129083	16092	427.5	32432.5	101.642	3056.05	1.17376
KI2834	138899	117183	11248.8	237.5	19104.8	57.8799	3105.55	1.17376
KI2834	191267	133186	17506.4	771.4	434.811	21318.1	6906.82	1.17376
KI2834	156518	134716	15191.2	234.65	235.629	9406.33	1220.99	1.17376
KI2834	127652	110335	13268	457.9	5661.25	101.788	2297.79	1.17376
KI2834	88833.6	83171	6096	76.95	72.1909	4170.71	807.515	1.17376
KI2834	110210	94431	8711.2	711.55	2050.11	129.335	8276.48	1.17376
KI2834	137537	112855	13000.8	194.75	348.562	1075.49	1771.44	1.17568
KI2834	110072	99701	9824	1113.4	635.241	205.874	4422.04	1.17568
KI2834	125824	113539	9305.6	383.8	289.185	1674.62	4275.79	1.17568
KI2834	141476	115030	9632	344.85	13983.8	98.1089	1593.98	1.17568
KI2834	119621	91138	9150.4	319.2	2101.33	158.324	1087.25	1.1776
KI2834	125755	100790	13389.6	151.05	2422.31	151.555	1217.81	1.1776
KI2834	141117	91725	15051.2	144.4	25850.8	14.978	46.9526	1.1776
KI2834	115115	93413	9980	127.3	255.958	4060.82	491.452	1.1776
KI2834	113543	107891	8773.6	116.85	213.065	167.96	315.095	1.1776
KI2834	169054	120797	19930.4	231.8	14988.3	167.764	402.118	1.1776
KI2834	164531	117863	18052.8	109.25	686.569	141.878	531.225	1.17952
KI2834	116152	85310	17842.4	167.2	1337.2	103.603	863.568	1.17952
KI2834	111281	94252	9379.2	173.85	498.495	114.982	1402.2	1.18144
KI2834	113927	85914	15331.2	154.85	288.15	172.232	615.332	1.18144
KI2834	146393	113979	11853.6	724.85	2899.79	244.772	7127.88	1.18144
KI2834	152004	118221	9908.8	619.4	6268.12	84.3168	3562.88	1.18527
KI2834	160120	104157	8129.6	172.9	326.65	2449.98	1503.75	1.18527
KI2834	198088	144070	16783.2	1336.65	3877.5	210.943	4742.44	1.18527
KI2834	170405	138198	14965.6	460.75	36751.1	92.0345	3396.21	1.18527
KI2834	135624	113138	6667.2	414.2	562.301	11766.6	7868.5	1.18719
KI2834	163477	112914	16590.4	762.85	3062.6	259.361	5320.13	1.18719
KI2834	179936	157832	13844	767.6	24311.1	152.505	10156.2	1.18911
KI2834	156244	130934	10454.4	140.6	2029.75	113.124	528.675	1.18911
KI2834	162031	127384	12617.6	447.45	225.119	30803	3405.39	1.18911
KI2834	164579	127147	8660.8	157.7	191.114	92.0646	2661.2	1.18911
KI2834	168139	129854	14229.6	348.65	2734.35	120.424	2887.3	1.18911
KI2834	150374	113503	12902.4	263.15	12642.1	187.231	1409.28	1.18911
KI2834	168301	141119	16012.8	176.7	5973.06	138.389	869.143	1.19102
KI2834	75597	79607	7825.6	59.85	213.049	109.284	1982.64	1.19102
KI2834	110684	104268	7976	86.45	392.453	131.363	770.986	1.19102
KI2834	118513	114627	7358.4	89.3	394.43	87.7971	851.964	1.19102
KI2834	172633	121603	15376.8	209	655.987	148.645	2038.66	1.19102
KI2834	71809.8	66182	12186.4	115.9	226.627	258.245	432.511	1.19294
KI2834	104937	94466	7316.8	75.05	232.891	85.5039	454.74	1.19294
KI2834	106390	96135	10377.6	91.2	124.436	1465.33	804.41	1.19486
KI2834	143110	106318	15301.6	262.2	402.397	11140.9	893.597	1.19678
KI2834	73653.6	73355	5485.6	44.65	66.5611	23.6637	838.66	1.19678
KI2834	82120.8	80374	6899.2	56.05	92.1716	52.902	1507.15	1.19678
KI2834	163480	128747	14186.4	395.2	1252.97	1267.8	5968.61	1.19678
KI2834	170334	138425	10022.4	114.95	2713.4	66.5572	705.263	1.1987
KI2834	97191.6	86233	5807.2	67.45	200.776	60.1448	150.283	1.1987
KI2834	107596	101885	8215.2	95	3694.33	2817.26	365.428	1.1987
KI2834	108360	95029	7660	62.7	10650	104.18	1012	1.20061
KI2834	172396	127681	12863.2	115.9	2584.9	114.76	948.479	1.20061
KI2834	202787	142192	17008	228	-74.147	36879.5	1095.21	1.20061
KI2834	109349	93586	11417.6	242.25	1825.7	144.449	682.416	1.20061
KI2834	93670.8	89844	8810.4	107.35	1446.19	2526.4	275.832	1.20061
KI2834	137974	118826	10848.8	333.45	468.564	393.942	2540.23	1.20253
KI2834	131812	105168	9891.2	103.55	243.185	89.4603	281.015	1.20253
KI2834	140634	115620	13505.6	879.7	359.703	129.531	4563.96	1.20253
KI2834	130273	125488	12056	152	4472.65	124.123	420.855	1.20253
KI2834	102712	93228	7548.8	85.5	266.172	126.966	2073.51	1.20253
KI2834	106304	93805	10388.8	116.85	6666.28	152.534	746.696	1.20253
KI2834	117314	107550	8724.8	234.65	228.858	2931.19	2537.26	1.20253
KI2834	176811	123187	19531.2	1371.8	3758.03	280.287	13068.9	1.20445
KI2834	114116	91110	8626.4	288.8	223.357	53.4391	289.087	1.20445
KI2834	137776	110916	11584	117.8	982.565	142.055	499.703	1.20445
KI2834	173090	128724	16410.4	149.15	18348.4	131.585	836.96	1.20445
KI2834	194285	141152	17308.8	173.85	26837.6	120.181	855.578	1.20445
KI2834	195739	145190	12048	396.15	99419	57579	2802.27	1.20445
KI2834	135637	116225	10133.6	94.05	40551.7	41.9102	743.471	1.20637
KI2834	155994	128199	12788	124.45	3895.27	115.901	141.342	1.20637
KI2834	161468	114525	15036	128.25	11356.4	133.206	972.515	1.20829
KI2834	120577	111249	8897.6	105.45	177.728	143.421	304.539	1.20829
KI2834	166822	134642	16280	151.05	8140.89	144.891	1443.61	1.2102
KI2834	142189	123463	8562.4	869.25	2265.63	117.522	3693.15	1.2102
KI2834	136613	102372	14483.2	163.4	707.579	163.734	214.352	1.2102
KI2834	127469	105122	9817.6	143.45	288.72	121.492	3514.17	1.2102
KI2834	174346	124202	11040.8	96.9	8002.92	69.6748	531.639	1.2102
KI2834	164939	142098	21018.4	319.2	1598.69	196.778	4142.64	1.21212
KI2834	157268	121478	12486.4	151.05	3177.99	163.47	1149.63	1.21212
KI2834	126057	109255	7227.2	131.1	226.978	67.4926	382.651	1.21212
KI2834	183007	154318	13267.2	172.9	8786.79	192.856	1553.36	1.21212
KI2834	153500	125283	9365.6	981.35	4090.49	115.006	5947.2	1.21212
KI2834	142054	120950	9432.8	125.4	6958.26	123.769	385.648	1.21212
KI2834	172583	128630	9471.2	131.1	373.3	8011.12	525.915	1.21404
KI2834	160554	127079	9974.4	179.55	154.211	747.757	703.019	1.21404
KI2834	127823	106278	10430.4	212.8	369.046	13265	2018.71	1.21404
KI2834	97273.8	86010	9074.4	171	792.907	84.9257	494.559	1.21404
KI2834	156201	130703	13152.8	133	8047.2	177.882	1097.65	1.21404
KI2834	124490	119394	8439.2	259.35	3025.62	25006.7	801.701	1.21404
KI2834	131031	121277	12360	237.5	3682.72	166.076	962.571	1.21404
KI2834	104705	98134	11305.6	122.55	233.945	164.999	79.9502	1.21404
KI2834	124647	97540	9815.2	145.35	5873.71	114.576	505.251	1.21404
KI2834	95939.4	87678	6215.2	141.55	45.7232	11402.8	1801.91	1.21404
KI2834	75911.4	69246	12689.6	551.95	12959.9	63.9846	1188.57	1.21596
KI2834	105409	93346	8375.2	190	5003.88	93.2728	1096.56	1.21596
KI2834	139478	112270	13326.4	161.5	1229.75	142.725	658.623	1.21596
KI2834	143410	104176	14016.8	182.4	5831.88	182.411	859.361	1.21596
KI2834	199552	156179	16535.2	456	4838.04	161.487	2949.87	1.21596
KI2834	151979	114939	12189.6	250.8	479.793	126.19	1487.11	1.21596
KI2834	100182	93727	6356	76.95	155.385	82.0348	374.906	1.21788
KI2834	92436.6	81334	6302.4	111.15	444.335	2891.3	86.5438	1.21788
KI2834	193969	141130	12919.2	169.1	3880.32	106.777	2033.19	1.21788
KI2834	138107	107174	13671.2	925.3	491.99	6933.69	4207.96	1.21979
KI2834	110116	76967	10889.6	102.6	269.274	723.172	276.969	1.22171
KI2834	134485	114495	8428.8	99.75	1751.43	80.4172	132.85	1.22171
KI2834	165113	142180	16216	182.4	18574.9	249.81	196.523	1.22171
KI2834	203612	147585	13268.8	111.15	12314.9	70.0218	1153.35	1.22171
KI2834	203344	149658	14404	177.65	79230.3	2.08631	772.25	1.22171
KI2834	173339	132070	9894.4	217.55	14709.5	122.173	1519.84	1.22363
KI2834	115297	96971	10226.4	141.55	1449.11	77.5933	505.939	1.22363
KI2834	146930	127759	10824	98.8	147.077	508.249	581.01	1.22363
KI2834	167671	123303	13043.2	241.3	18776.8	-0.463541	1313.31	1.22363
KI2834	144680	116480	11739.2	1141.9	1371.75	186.879	7450.57	1.22363
KI2834	96675.6	87006	7962.4	77.9	191.679	100.773	815.157	1.22363
KI2834	190991	137513	16194.4	193.8	540.222	199.176	1670.35	1.22555
KI2834	200249	139106	14341.6	140.6	48190.9	39.915	676.21	1.22555
KI2834	194025	156279	11364	237.5	12728.1	86.3969	816.882	1.22555
KI2834	91696.8	83766	7135.2	250.8	398.998	6970.46	1459.29	1.22555
KI2834	79002.6	68046	8438.4	138.7	970.873	338.023	2731.44	1.22555
KI2834	103078	100590	7359.2	126.35	142.753	964.689	1513.24	1.22555
KI2834	168310	130330	11632.8	135.85	12032.4	163.749	865.35	1.22555
KI2834	127903	106877	10668	181.45	2817.8	140.71	758.615	1.22747
KI2834	115691	105403	9587.2	142.5	305.504	5988.75	1333.35	1.22747
KI2834	151524	104451	16471.2	371.45	650.845	161.291	1375.65	1.22938
KI2834	107508	93911	10301.6	150.1	921.053	138.786	920.096	1.22938
KI2834	187827	146961	13203.2	323.95	5871.09	122.762	3662.52	1.22938
KI2834	156154	115330	13601.6	716.3	16657.8	201.488	4928.82	1.22938
KI2834	118012	92491	14567.2	169.1	2792.43	132.354	776.867	1.2313
KI2834	78806.4	75873	7678.4	114.95	153.714	2455.05	298.644	1.2313
KI2834	144569	125904	15138.4	262.2	153.134	11187.6	1391.99	1.2313
KI2834	164471	120668	12449.6	142.5	5553.23	221.236	510.452	1.2313
KI2834	124050	108335	7956	67.45	2712.22	51.1522	371.112	1.2313
KI2834	132728	103695	10770.4	472.15	21170.6	111.875	1136.32	1.23322
KI2834	124823	109550	8960	739.1	284.854	12264.7	3896.74	1.23322
KI2834	180701	138466	15373.6	158.65	18095.5	166.06	1665.32	1.23322
KI2834	91353.6	81391	5792	56.05	4390.71	106.919	890.92	1.23322
KI2834	153239	114344	12896	260.3	1481.18	163.73	2157.6	1.23514
KI2834	171299	133455	20551.2	247.95	8020.59	244.972	2346.6	1.23514
KI2834	119188	98343	8579.2	339.15	800.007	118.274	1057.56	1.23514
KI2834	111027	100535	10541.6	134.9	2946.96	127.587	757.19	1.23514
KI2834	92610.6	87739	9293.6	158.65	253.163	964.335	1365.53	1.23514
KI2834	125684	102127	7764	152	491.553	2386.91	2061.07	1.23705
KI2834	117920	104444	7659.2	202.35	192.259	9620.04	3938.09	1.23705
KI2834	140516	123412	10499.2	198.55	2137.23	102.619	946.936	1.23705
KI2834	154032	101434	18586.4	475.95	254.227	7295.28	970.316	1.23897
KI2834	179275	149414	13796	177.65	9727.56	134.824	2574.32	1.23897
KI2834	112922	96691	10229.6	133	297.605	207.211	1464.63	1.23897
KI2834	120553	105046	8563.2	218.5	5298.03	8013.67	1793.11	1.23897
KI2834	181378	160766	17126.4	177.65	7630.39	296.762	1634.64	1.23897
KI2834	176433	128927	14120	156.75	27362.4	118.583	1683.02	1.23897
KI2834	103848	96740	8598.4	126.35	311.705	988.691	637.357	1.24089
KI2834	103118	92678	10072.8	345.8	4653.85	168.483	2080.53	1.24089
KI2834	95440.2	87781	5539.2	466.45	142.297	1781.6	2471.96	1.24089
KI2834	90825	75880	8296.8	118.75	312.976	171.257	2205.45	1.24089
KI2834	129244	107929	14063.2	109.25	280.736	180.161	349.631	1.24281
KI2834	104677	85798	10187.2	102.6	223.005	125.759	332.159	1.24281
KI2834	110867	99595	7068	63.65	190.099	159.303	662.634	1.24281
KI2834	89930.4	77047	8178.4	95	240.877	115.681	434.618	1.24281
KI2834	123943	101744	8749.6	62.7	163.934	1039.49	176.761	1.24473
KI2834	135490	115363	10152	149.15	294.825	1080.55	831.834	1.24473
KI2834	180530	134140	19777.6	392.35	589.201	1674.05	1843.61	1.24473
KI2834	171833	123871	19219.2	480.7	9162.08	189.566	1544.75	1.24473
KI2834	141235	125840	11929.6	268.85	1400.9	144.553	1024.4	1.24664
KI2834	133273	99277	8128	92.15	260.472	723.266	645.208	1.24664
KI2834	159290	131958	9268.8	136.8	2033.8	111.205	794.405	1.24664
KI2834	174257	135156	11665.6	121.6	223.306	203.477	1185.33	1.24664
KI2834	175454	141920	11960.8	129.2	13856.2	79.7945	463.675	1.24664
KI2834	96103.2	89104	7060.8	77.9	185.1	403.714	373.054	1.24664
KI2834	101570	91121	5821.6	140.6	247.823	154.692	431.437	1.24856
KI2834	155383	117326	9586.4	557.65	576.595	126.109	3866.12	1.24856
KI2834	98086.8	82429	7818.4	50.35	153.596	651.982	80.7622	1.24856
KI2834	122623	97642	9554.4	100.7	129.139	19365.2	314.674	1.24856
KI2834	111071	101976	7492	1559.9	174.911	11744	7994.22	1.24856
KI2834	92297.4	78457	9188	56.05	262.089	189.281	118.286	1.24856
KI2834	94711.2	80499	9889.6	126.35	136.285	5678.35	174.348	1.24856
KI2834	77415	73477	6043.2	43.7	254.101	129.608	687.947	1.24856
KI2834	140184	115089	8688.8	606.1	4264.81	88.5768	3662.87	1.25048
KI2834	126629	119431	9517.6	169.1	578.282	122.898	1186.75	1.25048
KI2834	115738	97288	10523.2	97.85	251.296	263.112	1663.43	1.2524
KI2834	172061	134925	14668.8	204.25	527.341	113.311	735.653	1.2524
KI2834	108893	99706	9900.8	112.1	211.859	182.981	538.292	1.2524
KI2834	189104	144233	13650.4	648.85	3733.79	140.94	8110.84	1.2524
KI2834	121603	97582	7913.6	67.45	1441.23	102.584	1159.19	1.2524
KI2834	156731	125473	10654.4	120.65	9250.22	95.4839	2601.54	1.25432
KI2834	171906	121177	11459.2	188.1	2909.46	123.728	1004.4	1.25623
KI2834	114609	104322	9049.6	86.45	690.089	100.418	101.2	1.25623
KI2834	121139	105449	14459.2	156.75	29841.7	115.664	1681.12	1.25623
KI2834	96527.4	90881	8732	75.05	301.447	213.064	4328.18	1.25623
KI2834	171475	140786	16408	280.25	174.462	30160.7	306.971	1.25815
KI2834	169788	135546	15091.2	176.7	1623.65	190.883	149.594	1.25815
KI2834	108664	96592	9388	172.9	268.007	147.873	2607.26	1.25815
KI2834	155012	116138	13898.4	222.3	1452.05	176.05	559.374	1.25815
KI2834	92295	85234	10824.8	126.35	193.479	152.633	428.684	1.25815
KI2834	124375	113486	7852.8	132.05	223.201	177.736	459.422	1.25815
KI2834	118797	101982	7939.2	126.35	282.359	120.039	211.345	1.25815
KI2834	124132	95609	13872	319.2	28393.3	129.445	2837.47	1.25815
KI2834	100525	91690	6064.8	89.3	265.218	103.03	2967.39	1.25815
KI2834	164883	146877	17676.8	232.75	149.585	26400.5	350.184	1.26007
KI2834	169344	125067	12923.2	403.75	43883.7	10.246	3135.27	1.26007
KI2834	161412	129655	13071.2	199.5	5392.01	59.0448	1852.91	1.26007
KI2834	145849	122544	10917.6	117.8	7740.63	124.978	705.003	1.26199
KI2834	208751	147230	16131.2	192.85	27362.3	420.242	617.071	1.26199
KI2834	139491	111663	9470.4	300.2	983.785	896.857	94.1271	1.26199
KI2834	96633.6	83607	12170.4	158.65	365.598	118.588	706.519	1.26199
KI2834	151915	120881	12694.4	251.75	360.858	6634.89	1277.56	1.26199
KI2834	149857	129454	9873.6	159.6	370.162	127.33	1705.97	1.26391
KI2834	165079	141102	12077.6	233.7	2087.4	140.644	1584.37	1.26391
KI2834	142010	123354	11104.8	314.45	275.124	3143.56	1311.77	1.26391
KI2834	144131	128510	15182.4	102.6	7109.42	154.695	997.687	1.26391
KI2834	139967	111838	12065.6	611.8	372.317	18299.4	2877.08	1.26582
KI2834	142283	117647	10530.4	133	217.101	2151.82	1427.78	1.26582
KI2834	136899	106006	19798.4	356.25	3950.57	171.331	1931.69	1.26582
KI2834	156783	103387	15489.6	171	389.791	526.27	131.098	1.26582
KI2834	90436.2	78476	6928.8	205.2	231.95	120.356	3044.81	1.26582
KI2834	207511	146279	16364	504.45	6959.75	216.823	3304.73	1.26774
KI2834	137287	115442	11661.6	189.05	327.326	4143.48	528.782	1.26774
KI2834	146172	127219	9475.2	130.15	416.063	234.691	631.087	1.26774
KI2834	187621	146208	10746.4	222.3	507.738	839.349	2387.78	1.26774
KI2834	148001	133071	12325.6	195.7	247.906	151.643	511.303	1.26774
KI2834	152026	133086	10244.8	208.05	1704.49	23507.7	1166.07	1.26966
KI2834	164644	137950	12272.8	97.85	462.513	84.7166	389.584	1.26966
KI2834	181831	140098	19364.8	177.65	1200.15	231.577	1682.21	1.27158
KI2834	115734	107814	8716.8	95.95	206.167	2912.33	455.271	1.27158
KI2834	148292	119595	11302.4	123.5	9848.98	141.465	298.774	1.27158
KI2834	201484	155124	15590.4	1712.85	18446.5	232.369	11654.1	1.27158
KI2834	156190	105446	13762.4	210.9	11248.4	163.626	6662.86	1.27349
KI2834	136166	101058	22138.4	178.6	8112.19	259.617	1004.6	1.27349
KI2834	124174	109406	11612	140.6	810.212	95.8519	221.748	1.27541
KI2834	105575	91565	9328	102.6	281.851	3338.85	155.088	1.27541
KI2834	125194	111499	8460.8	140.6	5119.38	111.849	479.328	1.27541
KI2834	193555	146777	17348	212.8	59381	82.7463	3311.07	1.27541
KI2834	121013	103870	7537.6	78.85	202.585	111.674	621.849	1.27733
KI2834	128558	97614	14961.6	141.55	22582.7	106.394	960.733	1.27733
KI2834	155042	138563	13235.2	237.5	1260.42	191.734	1298.49	1.27733
KI2834	121149	101891	16064.8	145.35	18252.1	173.369	4262.45	1.27925
KI2834	120252	108886	7452	90.25	214.451	57.3555	350.117	1.27925
KI2834	116793	101957	8912.8	79.8	299.022	95.465	1913.79	1.27925
KI2834	112586	94382	7910.4	104.5	261.072	138.072	1264.43	1.27925
KI2834	149725	110081	11809.6	656.45	15970.3	17395	11386.4	1.27925
KI2834	116199	100468	13386.4	188.1	5997.46	183.13	512.774	1.28117
KI2834	165239	132035	12308.8	151.05	5097.83	169.215	749.194	1.28117
KI2834	164175	141180	14862.4	2574.5	23633.3	61757.8	25701.6	1.28117
KI2834	165798	127647	14087.2	89.3	201.864	108.725	316.953	1.28117
KI2834	128965	101315	18784.8	130.15	1941.05	50.0219	40.4974	1.28117
KI2834	143831	108014	10659.2	235.6	498.322	19114	576.571	1.28117
KI2834	149699	114658	13332.8	275.5	332.982	3489.56	294.503	1.28117
KI2834	195476	147920	12909.6	779.95	486.354	120.215	4857.57	1.28117
KI2834	175571	135891	12076	102.6	549.713	84.6875	891.338	1.28117
KI2834	76059.6	69383	7639.2	109.25	397.071	523.304	875.453	1.28308
KI2834	186058	151173	15852.8	246.05	1456.22	169.647	2623.39	1.28308
KI2834	149769	117219	12882.4	133.95	10530.9	187.182	397.538	1.28308
KI2834	92229	87291	6852.8	46.55	78.9603	38.5093	400.379	1.28308
KI2834	122218	101666	11828.8	114.95	2094.54	2898.67	504.91	1.285
KI2834	127405	116035	10916.8	138.7	2364.99	437.295	336.025	1.285
KI2834	156566	129175	9066.4	753.35	504.793	59.5095	3497.61	1.28692
KI2834	130389	109735	11820.8	156.75	10306.9	131.229	285.002	1.28884
KI2834	138015	119568	12068	208.05	4719.66	101.545	579.565	1.28884
KI2834	110545	100755	8228.8	80.75	203.144	357.645	99.5826	1.28884
KI2834	200968	141450	17599.2	207.1	1323.11	180.935	1159.54	1.28884
KI2834	158693	117521	9871.2	74.1	3425.59	89.1227	1235.06	1.29076
KI2834	197934	146103	13967.2	168.15	1253.68	145.198	1004.08	1.29076
KI2834	127727	100095	10280	171	520.177	111.959	198.065	1.29076
KI2834	202326	146835	19234.4	178.6	11268.1	172.585	361.04	1.29076
KI2834	194885	146781	19528	362.9	11947.9	123.777	1812.9	1.29267
KI2834	195429	155854	13135.2	947.15	10022.2	154.003	5893.02	1.29267
KI2834	132550	118882	9672	108.3	2732.72	91.7219	807.993	1.29459
KI2834	163019	134617	11747.2	465.5	713.585	89.4516	2015.77	1.29459
KI2834	85479.6	67334	9220.8	82.65	276.449	457.445	222.607	1.29459
KI2834	167807	119529	11833.6	144.4	23249.3	101.532	1022.07	1.29459
KI2834	172462	130336	13757.6	170.05	11157.5	150.12	465.736	1.29459
KI2834	88748.4	84279	8184	114.95	3878.62	80.6509	596.322	1.29651
KI2834	83797.8	76465	10598.4	110.2	1101.54	150.303	1739.21	1.29651
KI2834	140237	110764	6917.6	240.35	10984	60.6233	1292.48	1.29651
KI2834	142015	111446	14424.8	290.7	800.962	37386.6	-375.643	1.29651
KI2834	160351	141649	12336.8	428.45	6315.07	123.485	4356.93	1.29651
KI2834	125038	111081	7595.2	93.1	218.693	166.929	491.469	1.29651
KI2834	165734	117428	18631.2	206.15	615.168	741.927	1822.72	1.29651
KI2834	107103	97856	13756	105.45	1236.66	123.533	625.676	1.29651
KI2834	135185	115889	15454.4	181.45	596.112	173.612	1959.92	1.29843
KI2834	147555	119995	14216	115.9	2012.11	114.356	485.777	1.29843
KI2834	173826	129021	22172.8	273.6	33385.2	132.999	534.54	1.29843
KI2834	151880	128237	12151.2	150.1	1432.23	109.955	874.805	1.29843
KI2834	142552	90674	13901.6	183.35	1012.42	103.114	409.876	1.29843
KI2834	192696	145764	15224	178.6	19069.2	193.074	471.831	1.29843
KI2834	167054	138620	13237.6	101.65	13625.2	131.94	3793.42	1.29843
KI2834	72180.6	71188	6288.8	40.85	118.105	70.1699	72.5796	1.30035
KI2834	113845	99528	13017.6	146.3	5343.73	98.89	2457.88	1.30035
KI2834	148523	122180	11722.4	224.2	2716.99	141.133	1946.56	1.30035
KI2834	158744	135235	15019.2	177.65	4652.86	175.477	481.443	1.30226
KI2834	111460	104450	7731.2	81.7	164.928	232.284	197.126	1.30226
KI2834	153613	115450	10155.2	124.45	20543.3	84.8043	3581.57	1.30418
KI2834	160241	133950	15012	590.9	21341.8	230.769	3895.56	1.3061
KI2834	117973	108225	9460.8	194.75	3342.74	76.2608	671.099	1.30802
KI2834	163564	130626	12623.2	228	12403.9	183.133	1365.52	1.30802
KI2834	103172	88779	8340	113.05	6465.5	92.547	130.644	1.30802
KI2834	113199	107847	6851.2	58.9	135.35	83.3189	177.502	1.30994
KI2834	168356	131596	15553.6	239.4	4845.21	162.727	948.723	1.31185
KI2834	152782	113303	10642.4	96.9	149.937	254.188	261.247	1.31185
KI2834	171954	134247	15138.4	192.85	392.12	22869.6	268.393	1.31185
KI2834	158673	128731	14005.6	150.1	2270.12	99.434	1600.57	1.31377
KI2834	67690.2	65586	6812	93.1	288.45	3775.93	245.889	1.31377
KI2834	108482	72330	8846.4	145.35	392.476	278.682	2164.06	1.31377
KI2834	130070	105514	8609.6	86.45	214.974	186.163	144.16	1.31569
KI2834	159733	136654	20048	320.15	7081.22	191.957	2829.97	1.31569
KI2834	114000	92428	10421.6	75.05	199.231	2013.68	172.359	1.31569
KI2834	163922	121719	15144	412.3	1296.82	1125.19	941.977	1.31761
KI2834	201408	145291	17961.6	268.85	7795.14	239.447	1766.77	1.31761
KI2834	138660	119723	10638.4	148.2	2365.55	120.548	360.534	1.31761
KI2834	113781	79038	13326.4	454.1	217.688	8352.3	1854.47	1.31761
KI2834	178879	142958	15780.8	195.7	77.1183	32106.7	653.942	1.31761
KI2834	198956	137579	14904	180.5	271.925	150.925	200.889	1.31761
KI2834	76760.4	70910	7593.6	91.2	269.999	963.001	368.94	1.31761
KI2834	122063	110519	9120	173.85	235.5	166.661	588.251	1.31952
KI2834	127720	107310	7735.2	161.5	213.318	2114.16	770.051	1.31952
KI2834	148839	117868	13572	154.85	1971.15	2075.98	160.382	1.32144
KI2834	131135	118779	14254.4	402.8	1521.66	116.377	1930.78	1.32144
KI2834	149279	104079	18322.4	227.05	30112.9	235.076	1433.54	1.32144
KI2834	134977	91882	9628	76	249.013	1355.06	168.892	1.32144
KI2834	136876	114602	8912.8	422.75	341.199	6237.07	7840.55	1.32144
KI2834	175152	141675	11593.6	124.45	18942.4	59.7946	637.825	1.32144
KI2834	142948	114631	10596	79.8	49063.6	-15.5021	181.11	1.32336
KI2834	182826	150289	11619.2	156.75	1398.55	142.691	686.377	1.32336
KI2834	111159	94422	11368	126.35	377.349	216.718	939.994	1.32336
KI2834	107531	96307	7304	304.95	177.302	8840.65	2906.62	1.32336
KI2834	154214	116930	13231.2	1824	1099.22	14369.6	18983.1	1.32528
KI2834	111956	102954	7792.8	92.15	173.184	104.306	317.483	1.32528
KI2834	139262	114750	10239.2	143.45	430.805	370.199	650.826	1.32528
KI2834	99111	91194	8781.6	93.1	170.75	135.197	304.026	1.32528
KI2834	121525	107478	10339.2	88.35	5279.38	112.029	2138.31	1.32528
KI2834	193451	152518	21442.4	321.1	1025.32	277.074	1460	1.32528
KI2834	158008	113035	13556.8	304.95	2958.93	158.045	1907.78	1.32528
KI2834	73033.2	68810	8014.4	89.3	223.521	165.894	1193.59	1.3272
KI2834	133732	106753	6898.4	97.85	229.759	231.136	292.514	1.3272
KI2834	114156	104718	7568.8	380	379.689	1078.17	4493.62	1.3272
KI2834	77677.2	77117	6596.8	64.6	101.884	78.3809	81.3443	1.32911
KI2834	106483	96376	10848.8	110.2	385.737	617.133	195.944	1.32911
KI2834	121285	108162	7400	98.8	-153.292	17055.3	994.618	1.32911
KI2834	202195	141458	20883.2	248.9	1030.72	254.696	2196.19	1.32911
KI2834	90253.8	87413	10807.2	101.65	1141.13	76.6936	913.297	1.32911
KI2834	109028	88294	11569.6	734.35	9371.04	124.474	1991.31	1.32911
KI2834	158586	114993	13943.2	122.55	277.139	372.636	678.284	1.32911
KI2834	189845	160605	18465.6	600.4	3398.11	247.735	4582.02	1.33103
KI2834	134135	108559	8468	133.95	286.569	260.408	948.251	1.33103
KI2834	183117	150499	17258.4	168.15	26916.9	144.362	1038.68	1.33103
KI2834	163352	120582	10928	170.05	156.009	1777.46	706.955	1.33103
KI2834	162398	113203	27709.6	1265.4	16408.4	280.068	3670.64	1.33103
KI2834	151038	124150	9754.4	140.6	5666.98	126.671	1757.8	1.33103
KI2834	188269	140041	16046.4	207.1	274.567	7075.29	838.465	1.33103
KI2834	106129	94536	8356	182.4	177.734	25091.3	613.039	1.33103
KI2834	174776	137979	9780	109.25	2940.7	122.29	1363.83	1.33103
KI2834	100919	86727	5575.2	75.05	196.687	122.692	271.777	1.33295
KI2834	126433	108929	11129.6	153.9	308.398	1259.35	872.628	1.33487
KI2834	87718.2	79883	7881.6	65.55	250.082	130.304	244.614	1.33487
KI2834	193913	147694	16289.6	187.15	10135.4	201.376	296.835	1.33487
KI2834	184691	131295	17153.6	171	4943.13	209.935	248.558	1.33487
KI2834	194068	150150	18008.8	205.2	426.571	230.695	577.567	1.33679
KI2834	140422	115258	12536	266.95	8852.25	168.586	2460.77	1.33679
KI2834	117540	87606	11804.8	255.55	3167.55	164.755	1774.23	1.33679
KI2834	137278	120087	7562.4	164.35	1260.66	10108.7	499.954	1.3387
KI2834	143141	104983	13108.8	136.8	33151.4	112.954	1334.2	1.3387
KI2834	138878	117820	10656	196.65	19229.1	107.862	1145.06	1.3387
KI2834	144446	115473	13620.8	175.75	1003.88	211.772	496.587	1.3387
KI2834	153056	118856	10808.8	104.5	121.364	5045.78	210.506	1.3387
KI2834	163040	127801	17695.2	127.3	817.247	161.234	656.402	1.34062
KI2834	201941	146836	20724.8	159.6	6444.56	97.686	1048.03	1.34062
KI2834	118576	100125	7516	50.35	124.278	2389.71	1066.99	1.34062
KI2834	101729	92460	7628	88.35	207.304	85.0251	810.297	1.34062
KI2834	97915.2	87526	12853.6	103.55	4654.7	166.678	2785.75	1.34062
KI2834	169133	123173	18820	186.2	5668.55	216.542	4095.26	1.34254
KI2834	135364	117264	11232	81.7	178.758	134.881	33.3143	1.34254
KI2834	162696	116477	17332	209.95	873.819	258.546	958.224	1.34446
KI2834	195577	147640	17930.4	287.85	6478.52	262.249	706.53	1.34446
KI2834	133675	105013	13826.4	198.55	1180.33	195.121	2333.84	1.34446
KI2834	126094	114570	8737.6	99.75	159.591	133.677	384.459	1.34638
KI2834	201404	152898	14342.4	3313.6	837.688	14515.2	26248.9	1.34638
KI2834	172193	140757	13823.2	252.7	2233.94	194.704	559.385	1.34638
KI2834	92801.4	79285	10114.4	174.8	166.555	616.478	102.273	1.34638
KI2834	148031	124444	8508	702.05	122.614	14540.2	3341.67	1.34638
KI2834	147996	129068	15584.8	475.95	2125.96	223.593	4752.92	1.34638
KI2834	114838	102488	9134.4	164.35	7314.35	120.341	321.559	1.34638
KI2834	104601	86880	9150.4	126.35	374.902	188.807	1031.84	1.34638
KI2834	130960	119049	8851.2	1239.75	543.645	1642.77	6859.62	1.34638
KI2834	93323.4	90464	5045.6	59.85	336.136	54.2116	402.995	1.34638
KI2834	146900	117238	13772.8	228	6229.25	161.281	678.146	1.34829
KI2834	169822	122218	10773.6	331.55	10245.9	138.832	2468.09	1.35021
KI2834	166120	130943	17698.4	212.8	1958.8	3392.77	785.368	1.35021
KI2834	178559	131018	16647.2	243.2	221.32	17580.7	3534.81	1.35021
KI2834	119621	90022	8424.8	85.5	288.182	141.423	396.279	1.35021
KI2834	86985	82963	7204	67.45	178.672	108.457	1550.74	1.35021
KI2834	168337	132090	12740	114	8295.53	135.859	4250.45	1.35021
KI2834	149895	128446	10693.6	68.4	1800.22	80.601	1449.83	1.35213
KI2834	129060	104478	12096.8	917.7	645.038	2865.25	3981.42	1.35213
KI2834	107358	90816	9434.4	77.9	3526.83	43.2314	168.812	1.35213
KI2834	158482	119886	20231.2	173.85	50592.4	223.761	471.149	1.35213
KI2834	101219	90035	7921.6	219.45	140.852	7612.89	1343.95	1.35213
KI2834	165562	126834	11729.6	159.6	1790.36	179.389	1623.97	1.35213
KI2834	125047	99376	9008	76	4481.26	130.983	182.282	1.35405
KI2834	171085	129054	15708	197.6	10494.3	121.152	1086.46	1.35405
KI2834	181234	131479	13633.6	211.85	126.535	16261.7	619.599	1.35597
KI2834	131222	108597	20785.6	544.35	7211.72	276.867	3074.78	1.35597
KI2834	156407	105706	14315.2	288.8	3963.49	167.178	1293.19	1.35597
KI2834	135984	99896	11838.4	741.95	337.299	22855.6	3339.08	1.35597
KI2834	109740	90145	11986.4	184.3	395.436	406.071	1499.27	1.35597
KI2834	154814	117195	20262.4	2489.95	1931.57	253.064	16489.1	1.3598
KI2834	144122	116854	11553.6	112.1	539.461	108.867	276.436	1.3598
KI2834	149275	112883	8884	116.85	2484.75	31.3809	3766.48	1.3598
KI2834	123599	103671	8730.4	76	191.645	1583.52	140.728	1.3598
KI2834	95767.8	81739	7427.2	130.15	79.1516	11883.3	623.757	1.3598
KI2834	114304	112970	8416	65.55	232.944	261.32	348.142	1.3598
KI2834	105974	97586	10079.2	124.45	881.218	103.042	1281.38	1.36172
KI2834	168548	143123	15533.6	291.65	921.332	335.852	1688.45	1.36172
KI2834	196083	146589	17670.4	247	349.213	1584.7	1399.84	1.36172
KI2834	165914	125774	14244	114.95	3363.77	126.936	2047.27	1.36172
KI2834	110200	100819	5941.6	84.55	164.534	128.383	162.344	1.36172
KI2834	191421	140678	12118.4	392.35	703.851	1279.61	8328.2	1.36364
KI2834	124807	111882	13289.6	61.75	22449.3	39.642	175.993	1.36364
KI2834	203996	146309	20860.8	200.45	27228.5	159.879	1118.56	1.36364
KI2834	189483	145940	22032	1802.15	25845.1	226.426	9278.83	1.36364
KI2834	131332	110951	9371.2	190.95	443.366	82.7392	1268.07	1.36364
KI2834	108722	98919	8000	101.65	144.645	94.6146	545.146	1.36364
KI2834	91389	83464	8275.2	112.1	258.494	115.035	1243.95	1.36555
KI2834	96264.6	83820	13223.2	177.65	388.339	135.588	424.729	1.36555
KI2834	110768	99102	9772.8	113.05	268.728	269.337	1860.68	1.36555
KI2834	139426	106371	11768	107.35	7801.01	140.423	567.399	1.36555
KI2834	155696	123000	10004	760	2464.6	125.837	6401.9	1.36747
KI2834	151556	123927	9064	1766.05	1920.43	43.3032	3493.55	1.36747
KI2834	129359	95943	19095.2	508.25	4652.54	276.211	2933.1	1.36747
KI2834	129981	100063	15592	113.05	19771.4	82.6851	2975.08	1.36747
KI2834	153886	126186	14145.6	203.3	384.423	191.737	210.992	1.36747
KI2834	170601	132493	13768.8	338.2	371.662	2856.96	1217.92	1.36939
KI2834	181172	133016	13876	156.75	18207.7	189.001	1137.57	1.37131
KI2834	147126	101131	10549.6	220.4	173.95	7690.75	822.359	1.37131
KI2834	77896.2	77881	10423.2	87.4	299.097	151.963	2939.01	1.37323
KI2834	170666	138195	12117.6	827.45	96511.9	-86.5099	7222.38	1.37323
KI2834	197041	148687	19585.6	161.5	1879.8	214.781	982.976	1.37323
KI2834	154819	108830	18458.4	175.75	19148.1	175.581	622.43	1.37323
KI2834	153302	125334	7590.4	274.55	8983.29	85.713	2683.71	1.37514
KI2834	128267	120734	11819.2	198.55	285.254	131.332	581.24	1.37514
KI2834	183319	132443	14642.4	1241.65	407.379	22571.1	5664.46	1.37514
KI2834	146983	114950	13474.4	169.1	2277.53	1632.14	1103.14	1.37706
KI2834	110252	101480	9603.2	93.1	205.096	107.574	1181.09	1.37706
KI2834	141747	114070	11910.4	222.3	170.365	2193.89	759.733	1.37706
KI2834	138250	115955	12094.4	357.2	6764.24	109.792	4091.57	1.37706
KI2834	94005	86447	6540.8	51.3	138.566	82.7236	536.073	1.37898
KI2834	191005	145958	11381.6	379.05	90.0424	21465.1	2287.94	1.37898
KI2834	96287.4	88270	8464	90.25	136.128	113.766	357.598	1.37898
KI2834	123925	111099	10590.4	106.4	2965.72	84.5193	408.358	1.3809
KI2834	157745	126722	10444	137.75	5080.07	56.6778	533.199	1.3809
KI2834	136849	114711	9198.4	772.35	21849.9	109.016	6993.42	1.38281
KI2834	144815	121621	10667.2	638.4	4824.77	119.552	4372.4	1.38281
KI2834	161005	135392	12153.6	124.45	2020.96	112.437	750.008	1.38281
KI2834	184639	149819	13701.6	121.6	19426.9	100.179	2003.98	1.38281
KI2834	154256	120078	10368	123.5	14108.6	66.5715	1110.26	1.38281
KI2834	94167.6	76530	11130.4	145.35	291.74	217.028	1159.71	1.38473
KI2834	159868	131302	13626.4	1215.05	1804.57	186.12	5521.67	1.38473
KI2834	204071	149890	16531.2	204.25	8894.19	96.8386	1897.88	1.38473
KI2834	118265	89583	16112.8	879.7	25788.4	164.287	4109.79	1.38473
KI2834	84709.2	82860	7463.2	83.6	204.418	962.289	9.77532	1.38665
KI2834	97294.2	88098	6939.2	70.3	170.493	115.074	891.441	1.38665
KI2834	137605	120833	10646.4	146.3	42975.1	62.467	4335.75	1.38665
KI2834	139406	122736	10891.2	166.25	371.622	12636.2	993.156	1.38857
KI2834	103204	83445	11652	139.65	1133.8	140.655	594.371	1.38857
KI2834	133244	116007	10015.2	114	2442.67	167.683	273.878	1.38857
KI2834	160817	134848	12538.4	137.75	92.9524	19905.5	450.093	1.38857
KI2834	155528	134352	15022.4	178.6	10695.8	183.991	2092.17	1.38857
KI2834	132933	112125	9853.6	272.65	3313.09	107.835	1422.56	1.38857
KI2834	153546	101387	13302.4	133.95	2527.01	1518	591.84	1.39049
KI2834	171363	114440	20395.2	641.25	1616.33	224.973	1167.75	1.39049
KI2834	108362	92538	7112.8	95.95	187.595	74.2638	92.3383	1.3924
KI2834	105829	86401	11276.8	121.6	648.94	261.482	807.122	1.3924
KI2834	187167	150356	13226.4	207.1	338.733	135.804	1092.95	1.3924
KI2834	145421	114428	9754.4	89.3	3618.44	87.5372	135.746	1.3924
KI2834	119212	95071	14760	671.65	911.443	346.567	7669.91	1.3924
KI2834	99444	96124	7856	97.85	155.391	81.832	245.18	1.3924
KI2834	172757	144633	10374.4	116.85	32536.7	91.3418	1579.79	1.3924
KI2834	78667.8	72265	8778.4	74.1	184.269	197.459	523.805	1.3924
KI2834	165977	128266	12720.8	133	888.096	144.607	197.897	1.39432
KI2834	91204.8	89012	7828.8	63.65	200.064	442.078	57.2007	1.39432
KI2834	141442	121146	10211.2	246.05	303.733	483.96	862.925	1.39432
KI2834	125065	110900	11667.2	153.9	1259.02	154.944	477.907	1.39432
KI2834	103956	98608	7887.2	57.95	240.427	161.976	530.313	1.39432
KI2834	181973	152867	14114.4	189.05	1344.82	1362.25	4821.78	1.39432
KI2834	153667	123142	15880	147.25	10236.9	145.083	1170.59	1.39432
KI2834	200378	152522	16420.8	158.65	4386.21	184.65	619.092	1.39432
KI2834	123145	105581	12479.2	173.85	376.699	211.163	3970.66	1.39624
KI2834	97902	87566	7344.8	98.8	251.624	3806.53	946.466	1.39624
KI2834	171013	138693	14974.4	142.5	6423.21	147.873	235.755	1.39624
KI2834	106537	99093	7085.6	182.4	152.699	240.783	850.856	1.39624
KI2834	99000.6	82588	10020	93.1	136.722	91.7624	82.7385	1.39624
KI2834	189482	130259	11533.6	301.15	6973.39	67.1504	1167.94	1.39816
KI2834	156816	127826	11980	259.35	971.172	178.824	1476.29	1.39816
KI2834	188960	145425	16276	535.8	6542.13	187.696	4467.73	1.39816
KI2834	180721	138135	15395.2	419.9	483.953	2342.5	1104.9	1.39816
KI2834	130327	112250	8600	97.85	207.852	420.308	506.813	1.39816
KI2834	123715	105614	7480.8	111.15	171.594	74.2894	619.585	1.40008
KI2834	176492	153483	13040	494.95	460.749	179.651	4771.69	1.40008
KI2834	135572	120072	10307.2	114	262.035	102.402	256.212	1.40008
KI2834	185350	139254	11600.8	93.1	537.056	109.032	1760.67	1.402
KI2834	174149	141355	12655.2	299.25	6490.65	198.191	2083.72	1.402
KI2834	111193	94966	7180.8	70.3	226.151	127.74	208.171	1.402
KI2834	103168	91135	7966.4	123.5	279.629	547.085	482.6	1.402
KI2834	125591	95894	15714.4	134.9	1464.51	99.5559	1155.05	1.402
KI2834	112322	100134	9387.2	109.25	28898.3	33.2099	609.515	1.402
KI2834	166149	148392	14503.2	208.05	2705.03	198.899	1048.63	1.40391
KI2834	79692.6	76827	8640.8	117.8	263.297	144.554	690.654	1.40391
KI2834	135800	115021	13669.6	276.45	1017.49	181.756	719.189	1.40391
KI2834	107274	101333	6584	107.35	229.519	180.773	153.807	1.40391
KI2834	175978	126170	13264.8	192.85	335.548	1705.63	936.825	1.40583
KI2834	123855	99090	9676.8	152	410.185	8807.95	707.046	1.40583
KI2834	144277	109247	12400.8	109.25	542.683	167.308	206.423	1.40583
KI2834	148487	116970	12463.2	116.85	225.675	175.003	1782	1.40775
KI2834	97343.4	95175	7124.8	213.75	180.082	1093.25	1620.81	1.40775
KI2834	109216	84902	14156	212.8	545.129	135.973	264.183	1.40775
KI2834	87787.8	77768	7474.4	64.6	244.49	189.266	275.038	1.40775
KI2834	141069	113384	14184.8	136.8	15441.5	151.662	901.3	1.40775
KI2834	188003	131215	15189.6	177.65	7151.12	151.258	1778.85	1.40967
KI2834	123921	105686	8303.2	126.35	2675.82	95.4521	227.046	1.41158
KI2834	72885.6	69786	4782.4	51.3	301.809	81.167	1617.76	1.41158
KI2834	105238	89737	7640.8	68.4	287.699	159.281	560.636	1.41158
KI2834	204015	152886	14689.6	176.7	3976.07	204.978	1484.4	1.41158
KI2834	181937	139819	13391.2	81.7	23955	66.1092	602.567	1.41158
KI2834	100369	84954	10345.6	92.15	268.345	372.407	103.811	1.4135
KI2834	112090	97946	7004	66.5	1542.23	65.4343	118.898	1.4135
KI2834	106613	89284	9529.6	166.25	6918.8	103.711	378.305	1.41542
KI2834	149786	133742	11636.8	472.15	325.723	6188.03	2174.19	1.41542
KI2834	178265	143953	11945.6	192.85	272.621	480.689	1199.32	1.41542
KI2834	115393	93270	6875.2	53.2	216.667	93.8276	602.241	1.41734
KI2834	158185	122390	10808	152	229.332	2143.26	555.059	1.41734
KI2834	164926	142476	17682.4	447.45	14402.4	178.414	3637.84	1.41734
KI2834	141371	122510	9942.4	93.1	384.036	117.189	390.937	1.41734
KI2834	175925	124856	14112	116.85	11909.6	148.252	276.96	1.41926
KI2834	136240	111255	9075.2	84.55	261.672	649.179	328.599	1.41926
KI2834	138137	103122	12644	475	738.415	147.587	4144.79	1.41926
KI2834	151091	114735	18372.8	170.05	1409.36	186.728	479.343	1.41926
KI2834	137288	106238	10836	237.5	21543.5	76.1532	846.612	1.41926
KI2834	148592	124041	9051.2	76.95	575.761	68.127	439.575	1.41926
KI2834	120797	109422	10135.2	150.1	1381.17	134.355	1600.13	1.41926
KI2834	163507	125270	10444.8	227.05	381.634	146.886	571.874	1.42117
KI2834	150821	131513	12936	121.6	1467.1	122.233	1361.58	1.42309
KI2834	105541	90679	8260	113.05	298.393	415.058	1454.69	1.42309
KI2834	106044	100487	8236.8	261.25	7298.74	76.3253	2177.84	1.42309
KI2834	195485	138620	15024.8	109.25	73466.8	-44.136	148.546	1.42309
KI2834	164615	119724	11285.6	112.1	3340.23	109.931	154.808	1.42501
KI2834	122344	106817	9156.8	133	2074.07	130.667	561.07	1.42501
KI2834	185659	130614	20440.8	277.4	345.256	23242.4	432.914	1.42501
KI2834	167819	136500	12880.8	104.5	22768.9	114.899	4029.46	1.42501
KI2834	81066	76520	5360	76.95	167.675	249.088	315.859	1.42693
KI2834	115120	85455	10264.8	178.6	868.157	6897.9	1224.25	1.42693
KI2834	193118	147380	18728.8	166.25	737.213	192.126	3891.19	1.42693
KI2834	95748.6	87374	7692	73.15	232.961	260.711	333.965	1.42693
KI2834	109448	92682	6724.8	47.5	172.786	267.192	1653.94	1.42884
KI2834	105743	90506	7411.2	136.8	172.423	1850.99	1224.63	1.42884
KI2834	122267	90301	11293.6	95	45384.9	-4.35508	245.023	1.42884
KI2834	124435	98430	7250.4	176.7	182.949	5401.88	4106.77	1.43076
KI2834	128669	113329	12409.6	945.25	14788	89.566	4457	1.43268
KI2834	86041.2	65484	17497.6	130.15	657.74	261.493	353.371	1.43268
KI2834	120243	95288	10580	236.55	7500.85	116.733	1451.49	1.43268
KI2834	174190	139955	13654.4	200.45	1600.26	138.638	1106.11	1.43268
KI2834	159700	126210	11823.2	123.5	716.358	134.903	2269.81	1.4346
KI2834	114348	94596	6218.4	78.85	204.105	707.216	392.134	1.4346
KI2834	174555	132789	12223.2	210.9	2877.09	167.047	507.204	1.4346
KI2834	153545	135129	13162.4	419.9	815.294	144.675	2162.89	1.43652
KI2834	127460	104303	15014.4	997.5	16377.6	148.295	2982.2	1.43652
KI2834	117747	98703	12147.2	119.7	459.848	124.139	873.103	1.43652
KI2834	133793	103771	21772.8	312.55	2798.86	249.475	1137.81	1.43652
KI2834	123938	108604	7291.2	110.2	207.561	105.133	299.384	1.43843
KI2834	129326	103269	10952	129.2	652.763	179.157	338.501	1.43843
KI2834	101820	86284	8738.4	82.65	179.286	263.493	221.881	1.43843
KI2834	113805	94018	11252.8	397.1	466.111	1551.43	3641.83	1.43843
KI2834	155288	122026	10553.6	95	205.414	184.653	148.092	1.43843
KI2834	132371	94387	11096	139.65	300.175	1830.54	456.085	1.44035
KI2834	152771	111305	23096.8	1391.75	6072.24	257.898	5313.55	1.44035
KI2834	157006	129877	9782.4	101.65	26409	53.4522	607.086	1.44035
KI2834	122792	106383	11827.2	147.25	4701.91	166.191	645.307	1.44227
KI2834	110524	86230	9605.6	95	427.235	1391.31	166.043	1.44227
KI2834	75062.4	67755	9754.4	127.3	134.089	2174.48	12.0627	1.44227
KI2834	148052	127847	11226.4	87.4	32421.1	49.6689	606.79	1.44227
KI2834	162576	135280	14212.8	76.95	4351.92	239.967	2672.7	1.44227
KI2834	129502	119795	9649.6	310.65	415.59	133.696	3305.71	1.44227
KI2834	164733	114490	18542.4	1145.7	1888.18	348.897	10143.9	1.44419
KI2834	165277	125609	15678.4	574.75	518.331	15617.4	2155.66	1.44419
KI2834	150393	119197	14397.6	949.05	12248.6	155.095	7365.89	1.44611
KI2834	189461	136687	14972	121.6	395.749	127.831	298.16	1.44611
KI2834	73212.6	70859	9201.6	295.45	195.563	4253.24	992.612	1.44802
KI2834	163171	126275	13895.2	176.7	1493.24	161.659	786.101	1.44802
KI2834	111587	103739	9434.4	197.6	222.884	4752.46	862.205	1.44802
KI2834	144046	114187	10313.6	206.15	282.228	184.159	3249.4	1.44802
KI2834	175704	141690	14759.2	115.9	5638.72	136.307	1627.64	1.44802
KI2834	117932	85299	16455.2	187.15	13920.8	148.684	305.408	1.44802
KI2834	102869	99407	6847.2	79.8	209.441	154.027	284.517	1.44802
KI2834	186262	152134	17364	145.35	20391.5	165.389	4343.65	1.44994
KI2834	178525	143962	18162.4	152	3763.87	182.615	784.336	1.44994
KI2834	154931	113362	13067.2	110.2	558.102	129.544	453.205	1.44994
KI2834	160955	117896	11533.6	226.1	74.8588	8368.19	1283.32	1.44994
KI2834	90852	69827	11968.8	121.6	248.025	947.208	79.8351	1.44994
KI2834	147886	108399	11568	374.3	36.9274	26750.8	605.149	1.44994
KI2834	183467	152586	10913.6	109.25	399.637	102.326	1047.47	1.45186
KI2834	88864.2	86571	6587.2	85.5	177.748	113.047	116.934	1.45186
KI2834	185814	151834	13288.8	114	2233.31	129.183	661.748	1.45186
KI2834	134866	116238	10499.2	173.85	430.297	9722.34	3611.57	1.45186
KI2834	112604	98978	8174.4	141.55	111.765	8660.54	1362.23	1.45186
KI2834	135865	103343	15646.4	458.85	5518.38	119.413	1178.17	1.45378
KI2834	108561	90263	12263.2	341.05	860.831	117.378	1203.91	1.45378
KI2834	153011	126935	10160.8	331.55	21552.8	178.316	1202.6	1.45378
KI2834	116027	96963	10050.4	171.95	817.79	5504.07	672.261	1.45378
KI2834	185573	142462	13558.4	1624.5	10263.9	209.369	8683.88	1.45378
KI2834	163298	122866	14824.8	158.65	7952.84	205.994	789.781	1.4557
KI2834	132837	98467	12335.2	120.65	2010.31	6581.11	461.267	1.4557
KI2834	127169	106129	9404	131.1	14924.5	71.0518	642.474	1.4557
KI2834	111590	104615	9283.2	276.45	291.77	3890.02	1735.95	1.4557
KI2834	195727	141004	19458.4	208.05	46384	208.874	672.435	1.4557
KI2834	187705	138930	14686.4	527.25	10941.3	305.658	2301.82	1.4557
KI2834	88809.6	88206	6110.4	88.35	246.284	63.5374	697.375	1.4557
KI2834	94003.2	87047	6483.2	113.05	191.909	92.265	765.928	1.4557
KI2834	153103	120206	9728.8	111.15	155.605	73.8944	513.883	1.4557
KI2834	91652.4	80227	14169.6	146.3	488.269	197.44	3209.56	1.45761
KI2834	147889	125699	15355.2	140.6	2672.91	173.78	195.146	1.45761
KI2834	149879	116191	12259.2	148.2	15394.2	124.149	666.852	1.45761
KI2834	147684	131066	13857.6	346.75	590.509	203.38	1234.84	1.45761
KI2834	119002	97310	11408.8	227.05	214.423	14102.9	398.656	1.45761
KI2834	135527	113979	8998.4	201.4	3335.33	202.697	704.676	1.45953
KI2834	160436	127371	12599.2	278.35	7550.21	184.796	1155.32	1.45953
KI2834	187462	132157	11664.8	100.7	1569.04	109.537	275.606	1.45953
KI2834	96401.4	87959	7304	86.45	120.269	1086.34	4.63886	1.45953
KI2834	188309	146237	15048	231.8	324.88	4885.92	535.69	1.46145
KI2834	117118	98461	6918.4	104.5	205.174	1349.13	550.605	1.46145
KI2834	192008	132383	18920.8	150.1	3404.19	141.239	1729.8	1.46145
KI2834	97065.6	85358	9255.2	551.95	315.515	106.867	5343.68	1.46145
KI2834	104473	88246	7786.4	87.4	519.641	102.199	1324.24	1.46337
KI2834	130389	116447	11728	140.6	20261.7	86.9418	152.317	1.46337
KI2834	135000	117275	9400	129.2	158.111	99.5977	42.7983	1.46337
KI2834	197281	151475	12240.8	155.8	240.941	83.6551	1012.21	1.46529
KI2834	126302	104840	10241.6	99.75	1431.96	90.5303	417.386	1.46529
KI2834	104672	97119	11278.4	104.5	269.064	138.379	481.395	1.46529
KI2834	184930	136667	17362.4	1618.8	558.053	43568.4	8967.04	1.46529
KI2834	142084	122569	8258.4	152.95	904.489	959.668	511.84	1.4672
KI2834	173146	129318	19240	201.4	28392.5	158.823	1774.94	1.4672
KI2834	102687	93226	9032	126.35	276.33	7247.06	2336.6	1.46912
KI2834	82332.6	78786	6453.6	98.8	145.649	235.218	209.524	1.46912
KI2834	176498	142788	13731.2	129.2	1504.64	124.41	1807.57	1.46912
KI2834	125007	94618	11614.4	179.55	1970.83	132.374	871.365	1.46912
KI2834	161855	119423	9774.4	111.15	27918.8	15.9378	680.587	1.46912
KI2834	129092	101219	8439.2	120.65	2096.34	46.5819	1087.91	1.46912
KI2834	95761.2	89548	8644	82.65	195.222	828.799	536.544	1.47104
KI2834	108242	84116	7352	103.55	121.049	2627.83	55.9107	1.47104
KI2834	179070	131586	18882.4	1051.65	-16.3096	85078.1	13390.9	1.47104
KI2834	158303	126474	14035.2	188.1	229.274	130.584	1422.83	1.47104
KI2834	122713	103338	8616.8	647.9	1266.83	72.9896	5370.99	1.47296
KI2834	140512	115668	13600	124.45	499.509	1470.06	219.593	1.47296
KI2834	148713	124374	15308	287.85	532.943	202.119	853.246	1.47296
KI2834	97684.8	81564	7640.8	79.8	159.286	3759.79	-52.1753	1.47296
KI2834	96998.4	80515	9447.2	512.05	2790.79	74.4044	1472.32	1.47296
KI2834	153007	124586	10763.2	666.9	6012.81	1362.78	1718.22	1.47487
KI2834	126686	101838	14439.2	605.15	4058.03	132.067	1550.9	1.47487
KI2834	102851	97227	8482.4	185.25	220.224	110.209	2188.02	1.47487
KI2834	172431	130826	14463.2	1534.25	259.692	32396.6	10614.4	1.47487
KI2834	185998	133811	14304	279.3	331.449	1946.35	715.938	1.47487
KI2834	99299.4	86599	8621.6	92.15	173.56	149.644	283.543	1.47487
KI2834	196351	144563	14506.4	110.2	2092.75	61.025	394.677	1.47679
KI2834	136433	121255	9353.6	117.8	453.792	81.7767	911.187	1.47679
KI2834	205869	147799	21998.4	226.1	44998.2	246.106	1039.97	1.47871
KI2834	102815	82275	9357.6	101.65	505.503	151.733	1100.04	1.47871
KI2834	110027	86546	9543.2	349.6	246.804	192.443	4006.66	1.47871
KI2834	95660.4	82371	7217.6	75.05	190.565	112.393	253.513	1.48063
KI2834	122212	87429	10246.4	371.45	7111.5	107.525	1289.1	1.48063
KI2834	191409	139909	14132.8	145.35	46834.4	29.6848	1131.19	1.48063
KI2834	153838	103952	12796	124.45	2091.39	170.743	598.261	1.48063
KI2834	143368	112043	10617.6	46.55	19538	15.9927	939.331	1.48063
KI2834	189483	152457	15321.6	452.2	7386.7	137.207	2513.29	1.48255
KI2834	142761	130833	13042.4	359.1	3155.82	95.6698	3361.27	1.48255
KI2834	190529	149557	11797.6	106.4	3418.39	89.1668	557.8	1.48255
KI2834	131327	113344	13492	138.7	18490.7	47.4097	1486.81	1.48255
KI2834	120574	111189	10101.6	199.5	823.136	61.6395	2889.1	1.48255
KI2834	158846	139289	10090.4	552.9	304.752	1720.29	4055.07	1.48255
KI2834	108815	101645	8203.2	100.7	164.375	104.64	511.693	1.48446
KI2834	156026	111077	9068.8	78.85	2288.42	103.141	1524.37	1.48446
KI2834	162662	127192	15108.8	145.35	3229.34	217.02	129.208	1.48446
KI2834	195132	156397	22740.8	636.5	490.184	9104.31	8172.23	1.48446
KI2834	156581	117875	9988.8	175.75	1161.14	46.5674	544.912	1.48446
KI2834	185698	137266	19363.2	133.95	497.712	114.377	113.025	1.48446
KI2834	154201	109528	16410.4	493.05	12299.3	205.058	1829.39	1.48638
KI2834	170479	142204	13348.8	489.25	9172.7	181.65	6158.2	1.48638
KI2834	139663	109081	18274.4	192.85	545.8	762.951	1016.2	1.48638
KI2834	128960	104533	8216	68.4	392.595	926.124	194.865	1.48638
KI2834	92868	86888	7507.2	75.05	98.1407	98.4938	246.181	1.4883
KI2834	107515	96042	8385.6	94.05	245.256	368.279	598.557	1.4883
KI2834	152916	121918	12707.2	114	7403.04	124.423	186.819	1.49022
KI2834	161843	122791	16139.2	351.5	2913.3	188.917	2884.33	1.49022
KI2834	186731	141851	16913.6	148.2	442.655	109.06	1186.16	1.49022
KI2834	121477	107003	7807.2	304	236.354	1823.91	1662.88	1.49022
KI2834	142647	119671	9686.4	324.9	207.897	10877.9	1298.65	1.49214
KI2834	134719	117430	15240	157.7	1868.37	134.431	921.368	1.49214
KI2834	104356	88702	8723.2	121.6	6765.45	183.264	4094.01	1.49214
KI2834	137916	114651	14680.8	847.4	18832.2	168.931	9107.23	1.49214
KI2834	120639	100625	14348.8	153.9	15635.1	212.617	297.736	1.49214
KI2834	161617	137937	10076.8	64.6	7608.37	193.58	2509.52	1.49405
KI2834	140308	118153	7238.4	62.7	885.465	64.2457	584.791	1.49597
KI2834	159950	123713	8856.8	104.5	2905.87	49.1964	583.596	1.49597
KI2834	110036	95904	12210.4	124.45	229.174	134.309	75.383	1.49981
KI2834	129212	98263	8096	39.9	170.013	162.472	351.753	1.49981
KI2834	157597	118483	13236	121.6	4739.28	115.693	283.867	1.49981
KI2834	88293	86703	6792	126.35	283.018	1725.28	937.467	1.49981
KI2834	76682.4	71538	6674.4	46.55	1121.14	76.4008	1698.58	1.49981
KI2834	104993	84487	9308	140.6	705.054	523.919	196.63	1.50173
KI2834	182056	144508	16754.4	263.15	3462.53	113.521	959.127	1.50173
KI2834	136304	109542	8159.2	206.15	139.513	5884.72	836.584	1.50173
KI2834	81268.2	69411	7448.8	78.85	136.201	1799.98	186.002	1.50173
KI2834	148093	127550	11253.6	205.2	4138.72	77.1064	2147.75	1.50364
KI2834	146638	92068	13258.4	102.6	381.014	584.671	143.589	1.50364
KI2834	116780	97061	6590.4	67.45	691.536	46.8066	136.883	1.50364
KI2834	154192	115355	7840.8	597.55	295.876	893.487	3262.53	1.50364
KI2834	164471	127823	18131.2	234.65	7953.58	237.627	1676.23	1.50364
KI2834	111049	90399	10133.6	115.9	519.049	3590.77	166.857	1.50556
KI2834	179170	129371	13152.8	131.1	4768.39	163.378	906.645	1.50556
KI2834	83307	78458	11722.4	111.15	280.215	140.17	598.93	1.50556
KI2834	160764	115675	14936	221.35	7948.32	165.834	2632.1	1.50748
KI2834	146498	131928	11512	171.95	284.159	201.507	1964.07	1.50748
KI2834	200482	147465	13872	115.9	919.457	108.987	750.422	1.50748
KI2834	161109	117208	13275.2	212.8	1851.61	103.319	887.602	1.50748
KI2834	169169	135370	16061.6	123.5	3583.62	132.681	3056.83	1.50748
KI2834	193258	134283	14675.2	169.1	3196.45	161.169	6024.16	1.5094
KI2834	186616	146623	17336	205.2	796.473	160.268	909.268	1.5094
KI2834	193508	154643	14688	183.35	4040.81	206.878	1124.92	1.5094
KI2834	93775.8	85028	8747.2	113.05	304	9155.56	177.833	1.5094
KI2834	127902	100976	11804	190	1939.42	169.713	146.884	1.51132
KI2834	102400	82679	22532.8	646	589.301	8574.05	2517.86	1.51132
KI2834	198416	150379	16004.8	854.05	425.198	10326	6321.63	1.51132
KI2834	146190	116338	10820	399.95	8183.79	96.6521	2654.65	1.51132
KI2834	189087	141709	14074.4	240.35	297.862	26568.1	953.331	1.51323
KI2834	194908	139645	12986.4	345.8	793.995	874.262	160.589	1.51515
KI2834	146535	122353	10994.4	294.5	1337.14	46.8498	2413.88	1.51515
KI2834	145231	110075	11244.8	250.8	339.639	2591.17	1106.56	1.51515
KI2834	97754.4	93635	12201.6	1798.35	394.088	14944.9	8916.61	1.51515
KI2834	197945	148134	17497.6	173.85	71282.1	11.8428	831.079	1.51515
KI2834	159200	118034	13468.8	141.55	1538.44	146.731	465.392	1.51515
KI2834	170662	139859	12060	210.9	2902.12	128.991	1005.27	1.51707
KI2834	166186	132871	13064	128.25	16793	258.594	1427.72	1.51707
KI2834	135063	113370	8941.6	74.1	2151.95	61.2827	351.146	1.51707
KI2834	184245	134468	15449.6	143.45	6938.29	152.318	161.722	1.51707
KI2834	170119	127126	12301.6	105.45	17439.1	62.027	1390.56	1.51899
KI2834	100346	88495	8849.6	208.05	6.73406	18772.8	266.512	1.51899
KI2834	152536	101876	10470.4	58.9	17019.4	52.1218	331.995	1.51899
KI2834	136330	121525	17712	133.95	4282.12	187.974	317.943	1.51899
KI2834	175256	126004	11911.2	114	2055.49	78.1223	871.125	1.51899
KI2834	107504	91866	9277.6	89.3	346.341	387.371	309.016	1.5209
KI2834	137207	111803	9398.4	3111.25	9707.65	220.449	23942.8	1.5209
KI2834	90007.8	76714	14909.6	434.15	15759.4	168.984	2598.72	1.5209
KI2834	161014	133451	11200.8	718.2	2392.61	155.241	4308.12	1.5209
KI2834	156215	137654	14856	629.85	18107.7	7269.92	4675.36	1.5209
KI2834	130126	108443	8436.8	110.2	260.622	8065.84	2737.85	1.52282
KI2834	152948	129058	10014.4	317.3	368.561	423.678	3871.66	1.52282
KI2834	131975	117522	12140.8	131.1	7660.07	115.916	510.34	1.52282
KI2834	147800	122021	12340.8	455.05	321.113	1884.71	1408.09	1.52282
KI2834	179940	121016	14688	240.35	920	88.8917	1259.83	1.52282
KI2834	160798	143502	12694.4	117.8	35864.1	25.6158	479.176	1.52282
KI2834	163074	118830	9382.4	142.5	146.183	24096.9	313.118	1.52282
KI2834	110485	90306	7768	95	172.373	1645.44	404.047	1.52282
KI2834	152833	130363	12204	563.35	4365.23	102.595	3955.94	1.52474
KI2834	130153	114742	9795.2	181.45	320.311	107.01	827.909	1.52666
KI2834	151925	131573	9460.8	78.85	5693.79	81.7092	1220.94	1.52666
KI2834	81987	77195	7867.2	108.3	456.996	644.59	1403.9	1.52666
KI2834	171547	138820	14296.8	178.6	755.444	109.495	1123.86	1.52666
KI2834	167498	136716	12417.6	426.55	146.271	16390	2635.2	1.52858
KI2834	188926	166371	18227.2	203.3	27632.2	319.795	680.875	1.52858
KI2834	169922	134841	11597.6	124.45	2393.89	107.668	365.08	1.52858
KI2834	186875	144660	22349.6	469.3	2261.02	288.215	1925.16	1.53049
KI2834	94455	86192	10520	97.85	224.444	131.687	113.948	1.53049
KI2834	137770	129880	8847.2	99.75	167.699	129.65	109.692	1.53241
KI2834	192548	164017	14284	2850.95	1396.21	46896	13527.5	1.53241
KI2834	86869.8	79798	7201.6	82.65	242.382	534.004	151.92	1.53241
KI2834	107226	92208	10540.8	213.75	623.808	155.275	1835.37	1.53433
KI2834	102265	90872	9788.8	734.35	3416.42	102.944	4130.65	1.53433
KI2834	97641.6	83978	9793.6	84.55	8270.15	68.5193	342.028	1.53625
KI2834	81975.6	73900	8094.4	105.45	340.539	128.17	2305.87	1.53625
KI2834	72237	69559	7364.8	108.3	299.801	125.904	1794.64	1.53625
KI2834	114410	98773	7484.8	145.35	293.188	133.763	4160.7	1.53625
KI2834	98972.4	92086	11448	126.35	473.01	229.264	406.738	1.53625
KI2834	90996.6	75671	7935.2	252.7	189.611	147.733	844.772	1.53625
KI2834	105773	97456	10816.8	183.35	2021.82	140.173	226.179	1.53817
KI2834	144539	120623	25667.2	228.95	2092.04	1983.69	1477.96	1.53817
KI2834	101474	89387	8438.4	97.85	241.487	448.621	65.4154	1.53817
KI2834	136359	96833	8220	215.65	370.282	4122.9	849.252	1.53817
KI2834	148237	131055	9127.2	140.6	137.548	1246.36	947.687	1.53817
KI2834	182312	133764	14985.6	139.65	22404.4	74.754	353.28	1.53817
KI2834	100861	92645	6285.6	62.7	119.159	890.421	472.149	1.53817
KI2834	169917	137172	15796	201.4	31378.5	293.727	3438.75	1.53817
KI2834	153827	114155	18435.2	133.95	944.637	213.445	347.137	1.54008
KI2834	141322	120474	9481.6	94.05	762.277	93.4428	1002.04	1.54008
KI2834	126453	109450	9776	114.95	1487.01	125.59	569.929	1.54008
KI2834	169644	137111	11144.8	111.15	378.159	97.8104	1430.51	1.54008
KI2834	159784	118848	17471.2	167.2	1371.33	232.392	799.363	1.542
KI2834	103585	96506	8432.8	95	-80.9959	27592.4	-194.843	1.542
KI2834	167080	109524	8507.2	135.85	487.638	11628.2	280.112	1.542
KI2834	171424	138050	12913.6	164.35	325.322	69.5475	1122.65	1.542
KI2834	100404	81370	12389.6	120.65	344.158	201.552	891.564	1.542
KI2834	181545	140023	14360.8	1254.95	764.538	14320.8	7388	1.542
KI2834	158406	122464	12591.2	182.4	1334.26	301.617	563.056	1.542
KI2834	137622	106467	22684	209.95	24228.7	181.857	570.677	1.542
KI2834	107814	93418	7367.2	85.5	182.046	753.869	383.536	1.54392
KI2834	100366	81847	8532	122.55	113.06	2271.86	330.377	1.54392
KI2834	140052	116507	9284	110.2	158.193	2348.4	237.192	1.54584
KI2834	89401.2	77339	9006.4	134.9	300.232	169.185	391.448	1.54584
KI2834	95218.2	85590	9990.4	210.9	214.721	2595.54	932.036	1.54584
KI2834	175454	135824	12332	198.55	235.373	4052.84	169.909	1.54584
KI2834	89930.4	85897	5669.6	102.6	265.343	157.681	952.328	1.54776
KI2834	183917	133302	11869.6	136.8	3533.34	127.966	318.394	1.54776
KI2834	125353	107986	8018.4	328.7	437.448	94.501	2043.66	1.54967
KI2834	176613	121742	16578.4	740.05	1465.9	285.182	8917.03	1.54967
KI2834	196040	136000	18825.6	617.5	8211.88	122.932	3243.25	1.54967
KI2834	135233	116734	11810.4	148.2	260.098	174.141	132.853	1.55159
KI2834	146219	119436	11555.2	94.05	679.548	105.623	708.825	1.55159
KI2834	172791	134883	9332.8	66.5	4841.25	72.3756	760.065	1.55159
KI2834	145274	103124	15308.8	173.85	1855.63	191.613	907.006	1.55159
KI2834	156503	128334	9975.2	138.7	9449.36	157.128	2002.39	1.55159
KI2834	77898.6	71142	7936.8	59.85	464.872	471.394	121.183	1.55159
KI2834	181349	130867	19073.6	722.95	2609.05	227.593	2407.94	1.55351
KI2834	84983.4	79827	8087.2	98.8	133.61	325.55	104.934	1.55351
KI2834	164757	131859	12202.4	2332.25	1054.76	164.441	12789.5	1.55351
KI2834	140856	119379	13300	191.9	1051.03	213.613	898.366	1.55351
KI2834	156001	118466	11913.6	300.2	2223.87	152.999	1432.89	1.55351
KI2834	133706	107395	15769.6	152.95	2513.85	109.357	235.127	1.55351
KI2834	97920.6	85382	10482.4	91.2	168.844	235.418	332.5	1.55543
KI2834	107296	90984	7969.6	168.15	8728.41	13081.3	1001.99	1.55543
KI2834	146305	130951	15587.2	130.15	11606.2	126.794	413.785	1.55543
KI2834	108895	91615	7362.4	70.3	278.672	226.964	1970.01	1.55543
KI2834	122988	84735	11728	101.65	212.36	1823.71	189.904	1.55543
KI2834	156121	124660	10661.6	159.6	657.888	137.466	681.004	1.55543
KI2834	148754	124015	14236	115.9	15649.3	101.832	197.03	1.55735
KI2834	151181	128995	18290.4	187.15	1924.67	182.71	1701.57	1.55926
KI2834	137095	98833	16676.8	195.7	386.449	264.853	323.718	1.56118
KI2834	124003	112819	10248.8	125.4	6117.65	116.577	382.011	1.56118
KI2834	112342	108280	8697.6	128.25	137.014	2747.62	822.286	1.56118
KI2834	141481	126706	12676	177.65	298.873	160.268	758.518	1.5631
KI2834	95543.4	87218	6960	86.45	147.62	73.3176	348.952	1.5631
KI2834	115097	105545	6723.2	167.2	133.466	1693.86	1123.49	1.5631
KI2834	105473	85027	14685.6	124.45	341.717	173.445	927.937	1.5631
KI2834	173185	145140	14263.2	110.2	21257.5	64.2396	323.791	1.5631
KI2834	84803.4	72015	13241.6	255.55	1157.59	178.098	1342.88	1.56502
KI2834	140128	124788	15592	209	1913.1	196.276	2523.45	1.56502
KI2834	140531	119162	13894.4	560.5	921.518	8506.74	12824.9	1.56693
KI2834	146461	108985	9229.6	834.1	135.076	9337.94	3815.2	1.56693
KI2834	193850	150878	18313.6	215.65	33782.4	177.22	718.234	1.56693
KI2834	164676	129098	9504.8	133.95	5313.74	54.2038	635.496	1.56885
KI2834	169651	127610	14020	109.25	1335.13	150.615	662.926	1.56885
KI2834	183466	148769	19507.2	258.4	11648.3	167.854	3195.11	1.56885
KI2834	111393	97263	8008	77.9	113.949	105.61	1029.83	1.57077
KI2834	150850	129866	13564.8	112.1	255.109	299.654	333.041	1.57077
KI2834	137113	114998	9904	217.55	490.467	145.666	2311.27	1.57077
KI2834	92830.2	86995	8312.8	88.35	137.285	100.569	1676.93	1.57077
KI2834	160602	138486	17160	190.95	15319.2	205.561	1173.08	1.57077
KI2834	141744	110799	10042.4	110.2	239.087	181.976	480.663	1.57269
KI2834	119567	96159	8080.8	82.65	135.744	98.3733	21.9452	1.57269
KI2834	129388	104370	13520.8	110.2	823.112	151.402	3287.83	1.57269
KI2834	98863.8	87637	6692.8	60.8	237.156	105.337	195.11	1.57269
KI2834	189298	152287	15960	205.2	17084.1	115.529	496.887	1.57269
KI2834	127191	110827	7688	151.05	1586.68	108.305	468.503	1.57461
KI2834	182678	149800	13356	297.35	12671.9	123.901	2258.38	1.57461
KI2834	138587	118625	10384	119.7	294.128	128.579	403.82	1.57461
KI2834	88132.8	81352	5325.6	83.6	233.088	137.466	208.504	1.57652
KI2834	125974	109720	10758.4	102.6	2111.29	115.177	448.929	1.57652
KI2834	106112	96308	9993.6	1082.05	328.603	3651.76	8150.79	1.57652
KI2834	163611	123177	15450.4	160.55	28659.7	131.484	1953.72	1.57652
KI2834	176909	132164	14617.6	116.85	453.29	218.893	1749.73	1.57652
KI2834	131200	110650	9208	257.45	1218.34	90.9391	2540.59	1.57844
KI2834	169064	144408	15348.8	186.2	4494.7	225.804	5321.15	1.57844
KI2834	180403	144548	13428	184.3	3287.26	205.275	5186.37	1.57844
KI2834	178141	131836	12987.2	151.05	7801.89	78.3133	1678.1	1.57844
KI2834	166145	127472	15625.6	216.6	328.191	5029.97	3754.65	1.57844
KI2834	145518	122352	13314.4	133	292.75	149.992	1713	1.58036
KI2834	150532	113894	16360.8	307.8	670.636	9650.53	370.436	1.58036
KI2834	108801	100776	11819.2	86.45	150.56	201.473	57.5733	1.58036
KI2834	158402	111228	10767.2	253.65	121.018	39340.1	1206.44	1.58036
KI2834	138647	102782	13125.6	229.9	1632.37	193.71	1214.25	1.58228
KI2834	141833	118865	14100	150.1	10090.6	169.514	421.408	1.58228
KI2834	113553	106853	6689.6	79.8	80.3347	76.4933	51.5708	1.58228
KI2834	174260	132289	12270.4	128.25	4756.61	125.396	133.453	1.58228
KI2834	123613	105424	10122.4	171	333.203	1110.99	1900.68	1.58611
KI2834	124177	112503	8034.4	68.4	129.792	3578.08	127.88	1.58611
KI2834	176439	144874	13703.2	118.75	3868.99	140.977	716.583	1.58803
KI2834	110845	88579	7959.2	93.1	199.251	1242.55	260.394	1.58803
KI2834	113251	98242	9393.6	171.95	514.898	159.342	261.379	1.58803
KI2834	175208	145903	16399.2	184.3	6697.61	3673.84	2232.14	1.58995
KI2834	144148	116562	16888	156.75	368.952	438.8	109.344	1.58995
KI2834	176652	119119	13084.8	126.35	271.064	212.434	275.258	1.58995
KI2834	118873	106414	8936.8	172.9	394.674	108.356	820.997	1.58995
KI2834	146273	116551	17072.8	578.55	2415.49	196.75	3750.39	1.59187
KI2834	129187	109163	9284.8	107.35	401.676	4234.21	433.895	1.59187
KI2834	151573	117938	14838.4	986.1	369.317	336.398	3074.38	1.59187
KI2834	107325	99063	9270.4	113.05	254.154	127.648	808.932	1.59187
KI2834	127434	109162	8342.4	83.6	629.597	148.267	284.458	1.59187
KI2834	146718	103923	15654.4	313.5	442.282	715.497	1067.64	1.59379
KI2834	162799	127886	15700.8	239.4	12755.3	172.811	4242.26	1.59379
KI2834	155551	122463	10892	132.05	17585.4	35.6064	538.727	1.5957
KI2834	186579	126385	15986.4	270.75	10414.1	100.608	1739.93	1.5957
KI2834	171259	131594	11957.6	109.25	1356.93	84.1702	325.9	1.5957
KI2834	145540	106923	12622.4	249.85	2826.65	198.278	1599.21	1.5957
KI2834	184724	134406	12503.2	210.9	219.211	10755.2	968.381	1.59762
KI2834	98455.8	83381	8444	119.7	251.227	147.15	434.592	1.59762
KI2834	177637	139346	11951.2	160.55	2809.92	136.296	1127.39	1.59762
KI2834	115003	102914	10984.8	481.65	19017.5	121.886	1231.12	1.59762
KI2834	143388	116674	15658.4	179.55	62732.7	182.251	3230.13	1.59954
KI2834	155271	121263	10232.8	965.2	8736.02	147.541	4975.04	1.59954
KI2834	111307	101922	6906.4	73.15	164.204	81.3325	217.49	1.59954
KI2834	102655	95311	9964	102.6	238.359	149.667	711.79	1.59954
KI2834	122646	101782	10295.2	81.7	2452.5	129.523	186.957	1.60146
KI2834	105958	89484	11985.6	493.05	312.032	6072.9	3866.5	1.60338
KI2834	195273	151188	17512.8	2447.2	49592.7	182.04	8993.16	1.60338
KI2834	86016.6	85135	7712.8	599.45	330.731	135.873	5738.45	1.60338
KI2834	112615	92632	7733.6	65.55	2447.19	89.1103	104.807	1.60338
KI2834	151561	126675	12058.4	126.35	3786.43	147.195	1994.59	1.60338
KI2834	107054	94911	11735.2	293.55	6704.57	97.5358	910.046	1.60529
KI2834	136066	120142	11885.6	207.1	14323.3	173.148	1113.22	1.60529
KI2834	104050	99828	7340	209	197.552	179.555	2385.2	1.60529
KI2834	152712	104782	14492	1208.4	228.542	26646.6	2797.16	1.60529
KI2834	151317	117975	10096	381.9	34393.7	26.1577	4766.11	1.60529
KI2834	124103	104359	12056.8	92.15	277.578	119.318	284.932	1.60721
KI2834	122594	116595	8565.6	203.3	245.482	2137.72	2604.72	1.60721
KI2834	114043	101783	13868	149.15	775.925	91.6747	274.749	1.60721
KI2834	147127	125687	9715.2	136.8	680.308	136.738	822.091	1.60721
KI2834	168123	123242	9613.6	600.4	3871.92	91.867	3976.73	1.60721
KI2834	167136	133629	15668	160.55	5260.74	180.124	1259.39	1.60721
KI2834	70140.6	65699	5313.6	62.7	256.341	105.903	882.792	1.60721
KI2834	130675	89902	8411.2	100.7	328.423	1850.99	202.381	1.60721
KI2834	112060	93623	9466.4	262.2	1175.74	128.124	3409.88	1.60721
KI2834	156540	129178	9093.6	107.35	398.827	636.054	549.923	1.60721
KI2834	97326.6	81755	7803.2	84.55	265.517	121.577	287.661	1.60913
KI2834	189778	143497	20168	418	1769.03	27517.5	3141.15	1.60913
KI2834	93264.6	88146	10874.4	258.4	315.178	5719.33	596.93	1.60913
KI2834	149531	119491	10310.4	339.15	271.593	933.591	3909.47	1.60913
KI2834	141277	120633	12881.6	799.9	7128.44	131.795	2231.93	1.61105
KI2834	97135.8	90346	7319.2	91.2	155.63	1287.79	1224.72	1.61105
KI2834	149785	125451	22528.8	302.1	9363.31	292.053	1435.7	1.61296
KI2834	167633	128698	12224	172.9	2673.62	87.9947	973.441	1.61296
KI2834	88147.2	70562	7566.4	74.1	191.267	86.4174	975.88	1.61296
KI2834	155436	129582	14059.2	157.7	4744.48	130.343	692.359	1.61488
KI2834	102643	94554	6965.6	712.5	311.111	121.808	8350.88	1.61488
KI2834	101551	95002	7015.2	134.9	215.06	271.864	1849.13	1.61488
KI2834	131974	115398	8077.6	160.55	337.093	107.665	1132.33	1.6168
KI2834	175117	133034	17716.8	701.1	84818.1	188.767	3677.85	1.6168
KI2834	101531	77747	11468	295.45	293.749	27668.6	-270.729	1.6168
KI2834	143380	119414	9913.6	851.2	318.12	5699.26	4628.34	1.6168
KI2834	127592	113194	9380.8	264.1	286.657	1738.62	2226.62	1.6168
KI2834	82597.8	78451	8863.2	78.85	231.655	457.234	1457.13	1.61872
KI2834	126274	108710	9993.6	298.3	991.173	149.163	1586.35	1.61872
KI2834	204986	143658	21399.2	292.6	41984.8	178.61	3443.57	1.62064
KI2834	146939	123478	12428.8	155.8	1596.52	128.82	439.042	1.62064
KI2834	120800	107362	7080	85.5	220.129	84.1005	448.908	1.62064
KI2834	119177	99176	15536.8	613.7	496.379	11215.6	214.876	1.62064
KI2834	195223	155581	14457.6	538.65	31805	4496.62	1521.41	1.62064
KI2834	158763	119481	10564.8	167.2	312.383	4756.18	613.509	1.62255
KI2834	125917	105418	13087.2	408.5	3155.22	176.912	1537.27	1.62255
KI2834	118909	109511	8957.6	92.15	118.709	77.4293	846.458	1.62255
KI2834	113910	95668	12534.4	237.5	4247.23	2280.25	725.369	1.62447
KI2834	158911	123512	14748.8	152	3016.65	123.999	1020.12	1.62447
KI2834	158581	112012	18332.8	251.75	7726.31	210.766	830.458	1.62447
KI2834	112168	104336	11852.8	146.3	3096.79	118.982	147.722	1.62447
KI2834	89713.8	77312	9488	118.75	191.552	1349.94	249.008	1.62447
KI2834	143429	111089	17058.4	273.6	82.6776	49471.2	-1045.04	1.62447
KI2834	189134	150258	15822.4	1028.85	6369.44	154.222	7416.99	1.62639
KI2834	149915	117326	9447.2	124.45	3952.46	101.65	649.302	1.62831
KI2834	138970	112592	12300.8	149.15	606.944	187.254	1567.53	1.62831
KI2834	166181	134664	9850.4	122.55	7343.71	40.2446	3822.42	1.62831
KI2834	174817	144398	19498.4	245.1	451.95	24061.1	353.417	1.62831
KI2834	116287	106545	8069.6	174.8	321.442	2731.79	1449.69	1.62831
KI2834	130232	118364	11993.6	559.55	3185.89	4374.57	2961.8	1.62831
KI2834	79378.2	70541	8675.2	128.25	227.312	1121.78	328.887	1.62831
KI2834	135797	124893	12068.8	108.3	748.055	86.8551	315.077	1.63023
KI2834	133586	113097	9821.6	108.3	454.843	102.116	226.996	1.63023
KI2834	172934	116264	11959.2	121.6	4416.9	144.633	561.644	1.63023
KI2834	144965	112473	9377.6	100.7	781.033	4820.99	441.481	1.63023
KI2834	182077	143763	14661.6	470.25	493.116	166.09	5743.07	1.63023
KI2834	177076	133122	22675.2	273.6	119.939	32328.2	21.3687	1.63214
KI2834	86798.4	83434	6372.8	121.6	337.187	104.181	655.748	1.63406
KI2834	171969	126642	12004.8	171	1134.95	127.593	925.189	1.63406
KI2834	181034	150855	16363.2	273.6	5937.27	219.587	1160.15	1.63598
KI2834	170089	142379	12348.8	639.35	14464.5	159.726	5188.08	1.63598
KI2834	199859	149650	12877.6	1382.25	421.374	14526.9	10358.8	1.6379
KI2834	132281	115343	11881.6	104.5	10176.2	110.003	346.8	1.6379
KI2834	147014	113146	9947.2	161.5	2729.54	150.354	495.707	1.6379
KI2834	183973	134918	16895.2	133.95	19893.2	73.3834	118.694	1.6379
KI2834	173025	137127	15310.4	164.35	6762.92	128.823	913.791	1.6379
KI2834	128569	115203	8024.8	171.95	543.492	2241.04	2533.08	1.6379
KI2834	142763	120286	12919.2	174.8	10182.6	140.268	393.418	1.63982
KI2834	173482	118731	12390.4	80.75	10758.8	73.0361	1843.74	1.63982
KI2834	121247	92086	12892.8	130.15	162.5	85.1972	656.526	1.63982
KI2834	154327	124535	19377.6	213.75	25600.4	161.683	1051.6	1.63982
KI2834	141745	122774	17428	192.85	20513.2	191.568	639.262	1.63982
KI2834	173537	121332	12281.6	137.75	10015.4	82.1549	554.891	1.63982
KI2834	101354	91339	8344	119.7	318.113	603.22	182.614	1.64173
KI2834	123275	97982	8808	152.95	14459.2	119.148	1597.45	1.64173
KI2834	131514	116585	15907.2	153.9	8533.84	139.108	4754.06	1.64365
KI2834	206089	145482	15483.2	714.4	51667.7	42.3652	8013.17	1.64365
KI2834	122888	106770	12098.4	147.25	1572.79	148.34	294.199	1.64365
KI2834	172061	128366	23017.6	373.35	31779.7	368.1	1431.08	1.64365
KI2834	77536.8	73151	7656	54.15	183.062	94.0036	444.72	1.64365
KI2834	127863	107949	8182.4	184.3	1256.33	8876.53	795.567	1.64557
KI2834	144079	111288	10911.2	117.8	459.156	149.792	483.025	1.64557
KI2834	177749	143422	13271.2	197.6	652.237	109.745	904.831	1.64557
KI2834	130771	115738	8953.6	689.7	14802.7	48.7104	3513.15	1.64749
KI2834	172732	136162	12173.6	760	299.758	3297.85	3800.51	1.64941
KI2834	181658	135131	17340.8	177.65	803.167	149.39	795.073	1.64941
KI2834	126755	84504	13276	297.35	5827.81	95.7915	447.505	1.64941
KI2834	171022	126625	10902.4	145.35	252.976	408.301	869.004	1.64941
KI2834	132548	106914	12588	158.65	5595.04	154.13	233.504	1.64941
KI2834	142932	119223	11886.4	271.7	35886.7	46.4454	2514.43	1.64941
KI2834	145600	132795	12276.8	153.9	1835.16	149.571	1367.3	1.65132
KI2834	142593	125160	12692.8	168.15	2717.04	139.121	647.805	1.65132
KI2834	108326	94112	8935.2	156.75	1949.4	6288.84	305.839	1.65132
KI2834	104624	99549	10484	167.2	700.762	90.2936	1635.41	1.65132
KI2834	173644	118558	10325.6	302.1	510.449	57.4426	1527.61	1.65324
KI2834	79863	72997	5559.2	20.9	95.1249	62.0391	67.5553	1.65324
KI2834	185949	135142	12008	134.9	-36.2551	21579.8	903.922	1.65324
KI2834	127598	95032	7245.6	133.95	213.454	775.768	809.158	1.65516
KI2834	192670	137478	13739.2	133	58045.9	-10.2451	710.729	1.65516
KI2834	168514	114590	22633.6	288.8	14299.9	270.542	3305.78	1.65516
KI2834	155278	124239	10729.6	243.2	33264.4	104.137	1357	1.65708
KI2834	115231	102730	14462.4	170.05	3752.18	111.825	891.831	1.65708
KI2834	167795	130663	21294.4	1340.45	575.123	14965.8	3844.85	1.65708
KI2834	197468	142910	17385.6	326.8	28617.3	71.6366	2551.15	1.65899
KI2834	85476.6	82450	5496.8	112.1	180.336	106.086	1487.27	1.65899
KI2834	201479	151478	18329.6	147.25	18359.3	202.422	799.959	1.65899
KI2834	144312	117665	14192.8	150.1	2646.48	174.745	406.531	1.66091
KI2834	73416	72731	6679.2	72.2	199.096	152.015	1688.76	1.66091
KI2834	171071	133763	10535.2	91.2	2628.3	107.331	553.37	1.66091
KI2834	148620	134683	11293.6	238.45	484.677	893.438	1410.79	1.66283
KI2834	105546	91455	4892.8	56.05	71.2505	87.0182	51.8078	1.66283
KI2834	191519	163658	21067.2	246.05	1900.8	296.206	3709.21	1.66283
KI2834	92104.2	89906	5341.6	56.05	153.931	195.14	389.833	1.66283
KI2834	100383	95670	7384	70.3	182.001	429.6	35.4481	1.66283
KI2834	164476	125250	11159.2	200.45	12756.7	122.519	1621.05	1.66475
KI2834	147220	129358	10118.4	114	192.073	145.451	172.296	1.66667
KI2834	190370	147702	15386.4	102.6	10727.7	100.823	1174.4	1.66667
KI2834	75576.6	67800	4400.8	140.6	290.045	605.729	90.0625	1.66667
KI2834	182026	144566	16144	190.95	1939.08	122.865	1081.76	1.66667
KI2834	119498	105527	11228.8	108.3	2228.19	141.092	147.319	1.66667
KI2834	183854	149102	12813.6	175.75	3859.78	156.398	1202.23	1.66667
KI2834	145138	122866	11300	125.4	2210	163.021	1109.94	1.66667
KI2834	120539	103038	9178.4	67.45	240.983	111.731	829.592	1.66667
KI2834	114276	109303	9888.8	591.85	2420.54	128.26	4447.86	1.66667
KI2834	146795	121675	14746.4	211.85	5119.02	4510.22	1192.77	1.66667
KI2834	167098	140462	16023.2	130.15	9414.11	158.923	1458.43	1.66858
KI2834	137189	107835	10190.4	227.05	273.475	4715.75	993.36	1.66858
KI2834	121316	97537	12877.6	157.7	530.424	206.527	413.217	1.66858
KI2834	171159	133144	9840.8	79.8	3336.26	19.865	462.616	1.66858
KI2834	158930	138230	19264	157.7	7009.67	204.982	2073.9	1.66858
KI2834	123048	86676	9560	78.85	349.172	252.876	182.655	1.66858
KI2834	156202	121865	11319.2	339.15	1937.07	197.488	2020.05	1.66858
KI2834	177311	134407	12968	638.4	3888.92	28736.3	3699.14	1.6705
KI2834	92749.8	76211	10236.8	135.85	117.644	7702.07	-142.749	1.6705
KI2834	100590	92277	6754.4	126.35	536.163	319.895	1299.61	1.6705
KI2834	164456	121389	15798.4	168.15	1911.3	174.22	1204.59	1.6705
KI2834	172805	117538	29186.4	295.45	8056.2	229.787	254.426	1.67242
KI2834	134818	117804	11682.4	994.65	1473.38	126.674	5640.55	1.67242
KI2834	96957.6	83844	7834.4	94.05	176.469	190.034	743.696	1.67434
KI2834	148072	112881	9824.8	149.15	7972.41	103.399	1668.34	1.67434
KI2834	108717	92118	8302.4	64.6	178.252	242.516	144.898	1.67434
KI2834	112168	102697	7284	73.15	123.718	188.21	191.915	1.67434
KI2834	113552	103097	7733.6	95.95	220.9	1092.59	1599.89	1.67626
KI2834	205883	150084	19750.4	434.15	16445.7	263.482	5243.13	1.67626
KI2834	135523	119112	10291.2	145.35	405.979	3926.69	809.047	1.67626
KI2834	108538	97412	9492	188.1	162.527	2869.37	413.925	1.67626
KI2834	76293	65241	6900	92.15	242.037	161.603	492.108	1.67626
KI2834	145447	122044	12029.6	150.1	388.897	351.958	537.515	1.67626
KI2834	129346	118819	11820.8	243.2	2394.79	163.314	950.152	1.67626
KI2834	111322	101135	11622.4	122.55	868.264	108.743	340.201	1.67817
KI2834	195587	148974	20099.2	210.9	30424.1	146.248	697.95	1.67817
KI2834	108257	101131	10179.2	139.65	1802.56	112.537	1930.5	1.67817
KI2834	147872	119091	9176.8	59.85	514.803	103.602	285.318	1.67817
KI2834	192642	151815	12913.6	100.7	4690.32	91.6991	1048	1.67817
KI2834	106653	85798	13224.8	98.8	12860.5	70.6433	402.523	1.68009
KI2834	101565	81220	13180.8	127.3	5894.32	62.1691	564.79	1.68009
KI2834	98896.8	85831	9320.8	700.15	5504.45	131.627	3035.95	1.68009
KI2834	101185	83574	10726.4	154.85	551.908	388.578	726.621	1.68201
KI2834	121076	96670	15235.2	145.35	3249.23	191.407	1409.53	1.68201
KI2834	109426	90086	11793.6	155.8	308.939	231.889	2818.42	1.68201
KI2834	133578	110012	7830.4	76.95	1184.36	105.113	83.3864	1.68201
KI2834	117852	95530	9619.2	154.85	403.278	234.136	390.404	1.68201
KI2834	163753	129482	12668.8	155.8	371.306	1388.68	896.109	1.68393
KI2834	122313	112563	9575.2	109.25	227.99	178.165	1090.12	1.68393
KI2834	133769	107382	12200	146.3	854.977	126.775	641.037	1.68393
KI2834	180287	123335	16152.8	128.25	1137.03	198.78	405.896	1.68393
KI2834	131794	105819	9843.2	55.1	409.74	83.7112	55.9547	1.68585
KI2834	123384	97317	9264	292.6	312.585	126.466	1134.57	1.68585
KI2834	142873	115346	17157.6	178.6	23352.4	222.672	277.029	1.68776
KI2834	107009	86328	12025.6	134.9	22788.1	56.2782	60.7466	1.68776
KI2834	186422	126026	9289.6	68.4	1838.95	98.1985	353.466	1.68776
KI2834	157295	133388	9984	259.35	31811.5	-11.0278	1384.32	1.68776
KI2834	100886	83495	10794.4	140.6	2797.75	142.595	2826.14	1.68776
KI2834	78309.6	77614	5412.8	131.1	141.188	133.762	1881.45	1.68776
KI2834	175567	141418	10920.8	180.5	1198.54	113.42	748.39	1.68776
KI2834	140673	112918	8994.4	175.75	999.339	83.75	3175.2	1.68776
KI2834	85685.4	78087	5124.8	165.3	124.143	2661.38	1124.38	1.68968
KI2834	151982	122971	11218.4	510.15	390.875	4337.95	6713.2	1.68968
KI2834	101510	92690	6021.6	315.4	181.419	362.253	1370.28	1.68968
KI2834	110303	102198	8337.6	96.9	129.754	13446.1	96.4624	1.68968
KI2834	123773	99891	15405.6	147.25	426.028	161.936	1003.57	1.6916
KI2834	158544	110412	11084	191.9	8587.94	179.96	127.655	1.6916
KI2834	163646	129092	12513.6	109.25	616.168	1060.45	1095.25	1.6916
KI2834	95289.6	84867	8572	59.85	204.202	407.329	80.8706	1.6916
KI2834	173905	141870	13159.2	138.7	28612.2	81.0005	566.28	1.6916
KI2834	94118.4	84610	8772.8	1131.45	257.627	443.459	1701.78	1.6916
KI2834	158689	135331	12141.6	146.3	466.745	194.621	2072.9	1.6916
KI2834	132553	108590	14878.4	108.3	3096.49	337.383	4707.76	1.69352
KI2834	195685	156208	21394.4	215.65	4194.46	234.756	2341.08	1.69352
KI2834	126410	98966	13205.6	140.6	337.095	226.113	762.617	1.69544
KI2834	110521	103006	8720.8	92.15	455.434	228.37	1326.35	1.69544
KI2834	107665	80812	11037.6	200.45	305.305	3625.72	35.913	1.69544
KI2834	80733.6	70298	8004	109.25	296.474	130.592	1101.83	1.69735
KI2834	139721	112401	8190.4	65.55	1668.91	114.403	134.022	1.69735
KI2834	86304.6	79986	11447.2	79.8	454.884	130.207	117.875	1.69735
KI2834	82122	71304	8273.6	336.3	262.366	208.661	1780.21	1.69735
KI2834	83955.6	83718	5868	57	185.696	114.946	74.7065	1.69927
KI2834	131389	109643	7138.4	69.35	164.616	3829.03	148.017	1.69927
KI2834	113182	98515	8868.8	150.1	455.694	100.221	641.224	1.69927
KI2834	87247.8	64166	7857.6	110.2	218.458	5923.78	206.396	1.69927
KI2834	118771	103178	7720.8	100.7	1.51636	6047.54	495.295	1.69927
KI2834	157414	124933	8392	213.75	789.077	197.159	72.3409	1.69927
KI2834	118743	108343	7692	147.25	450.454	975.787	911.156	1.69927
KI2834	128472	114194	14893.6	324.9	233.464	15590.2	1058.67	1.69927
KI2834	158272	104594	10932.8	135.85	16218.7	77.9925	2035.14	1.70119
KI2834	140614	108538	6556.8	136.8	270.521	2543.68	626.259	1.70119
KI2834	201412	150387	13261.6	187.15	6840.56	157.124	2335.4	1.70119
KI2834	172277	142654	19271.2	169.1	10127.9	212.752	2161.47	1.70311
KI2834	143324	122622	9881.6	114	750.741	105.905	134.291	1.70311
KI2834	150910	118915	8240.8	112.1	14360.3	-10.919	833.81	1.70311
KI2834	163093	131818	11678.4	157.7	1683.27	115.779	817.107	1.70311
KI2834	188223	140469	20601.6	171.95	8665.18	222.867	163.756	1.70503
KI2834	122208	99263	9365.6	251.75	417.492	122.51	823.799	1.70503
KI2834	204143	141770	16804.8	456.95	12646.6	141.18	2038.06	1.70503
KI2834	103130	93177	6992.8	51.3	216.186	111.625	322.605	1.70503
KI2834	155947	129599	11205.6	87.4	109.286	70.8947	977.743	1.70503
KI2834	138280	107903	14178.4	152	13096.1	116.597	311.508	1.70503
KI2834	150663	125814	11096.8	99.75	378.435	1302.39	447.463	1.70694
KI2834	168682	124173	16838.4	149.15	13247.9	210.724	1203.21	1.70694
KI2834	139541	114068	11758.4	124.45	205.058	286.754	588.09	1.70694
KI2834	130248	111007	7527.2	98.8	240.04	265.196	633.427	1.70694
KI2834	160738	137495	22903.2	226.1	20152.8	236.42	537.13	1.70694
KI2834	168325	131766	13456.8	232.75	3944.68	152.524	2239.2	1.70694
KI2834	148175	120623	11170.4	80.75	1030.19	96.7681	64.1378	1.70694
KI2834	88800.6	69933	8074.4	114	114.77	460.371	278.506	1.70694
KI2834	175328	134295	18542.4	1329.05	810.76	3245.93	14689.2	1.70694
KI2834	196300	144126	18047.2	304	23895.3	261.628	943.605	1.70694
KI2834	141529	121914	13763.2	132.05	950.74	165.181	71.6783	1.70886
KI2834	115185	91034	10967.2	152	1504.02	414.26	722.789	1.70886
KI2834	148672	115415	20410.4	265.05	165.226	21080.5	149.339	1.70886
KI2834	179205	128220	11439.2	98.8	20937.3	99.6226	106.545	1.70886
KI2834	140895	114427	17412	157.7	5627.04	183.597	952.218	1.70886
KI2834	180360	139411	12523.2	671.65	16132.3	107.965	4088.79	1.70886
KI2834	174760	150882	14327.2	1856.3	1599.05	272.077	20837.6	1.70886
KI2834	99121.2	86035	4798.4	56.05	143.646	72.3759	894.315	1.70886
KI2834	126989	97071	7045.6	76	174.173	97.2817	569.576	1.71078
KI2834	121894	103219	11083.2	167.2	408.444	161.351	3167.39	1.71078
KI2834	173515	132953	11129.6	161.5	147.962	1216.23	433.053	1.71078
KI2834	129031	113843	9419.2	104.5	189.674	175.029	1190.25	1.71078
KI2834	90699	84260	7491.2	63.65	175.365	112.409	1156.51	1.71078
KI2834	140767	115610	10436.8	61.75	89.4251	124.997	148.5	1.71078
KI2834	115807	105566	8319.2	79.8	112.441	3805.89	902.293	1.7127
KI2834	183328	153742	11300	124.45	98131.7	12.7301	637.472	1.7127
KI2834	201251	151799	15029.6	166.25	229.388	1815.27	504.418	1.7127
KI2834	154115	129791	16519.2	230.85	45122.5	55.514	936.838	1.7127
KI2834	169457	143422	14415.2	180.5	8644.68	122.811	875.513	1.7127
KI2834	184372	141001	14801.6	105.45	215.958	149.689	566.287	1.71462
KI2834	152620	133886	13425.6	121.6	6736.95	142.568	597.142	1.71462
KI2834	192592	141236	10804.8	139.65	123.642	10709.6	457.854	1.71462
KI2834	172471	143576	14884	149.15	6289.86	138.579	3230.12	1.71653
KI2834	134939	99140	13237.6	264.1	12970.9	101.564	1402.31	1.71653
KI2834	104737	92352	8711.2	124.45	641.181	74.7637	581.278	1.71845
KI2834	84623.4	76377	6222.4	53.2	239.292	292.884	414.854	1.71845
KI2834	131814	98133	15577.6	167.2	315.846	1931.62	-57.0448	1.71845
KI2834	115774	83524	8385.6	95	1637.11	521.69	64.8972	1.72037
KI2834	99618.6	90500	10587.2	112.1	263.619	162.251	1470.78	1.72037
KI2834	121099	98520	11945.6	127.3	4432.71	121.871	1033.13	1.72229
KI2834	156996	113746	8513.6	108.3	195.364	112.446	621.756	1.72229
KI2834	162728	111620	17462.4	220.4	30831.1	239.924	658.209	1.72229
KI2834	191511	137956	13620	295.45	15215.9	153.114	1723.88	1.72229
KI2834	124135	110675	14616	171.95	17774.3	151.857	707.027	1.7242
KI2834	100836	92067	11014.4	211.85	13716	117.671	918.13	1.7242
KI2834	161425	139058	14150.4	527.25	503.394	170.61	2288.03	1.7242
KI2834	175431	120296	15148.8	443.65	261.593	16948.4	2178.94	1.7242
KI2834	81326.4	71891	13284	212.8	7215.35	172.301	1605.32	1.7242
KI2834	121144	104933	11674.4	124.45	3521.77	112.322	161.271	1.72612
KI2834	113475	104582	7766.4	92.15	347.605	1170.2	325.326	1.72804
KI2834	166884	137942	10472	102.6	413.073	78.7753	698.547	1.72804
KI2834	105152	93893	11663.2	79.8	184.037	146.774	42.3871	1.72804
KI2834	165283	123666	14804	299.25	11367.7	249.366	1128.08	1.72804
KI2834	109374	102195	8899.2	133	334.932	691.4	809.532	1.72804
KI2834	144862	121650	6990.4	351.5	209.446	1398.31	2006.45	1.72996
KI2834	191923	138754	17964.8	235.6	6197.9	225.885	677.144	1.72996
KI2834	157136	129850	13669.6	255.55	311.732	3417.33	773.42	1.72996
KI2834	194731	148446	15007.2	152	638.979	126.71	412.295	1.73188
KI2834	174446	137886	13426.4	177.65	1857.16	164.336	1234.28	1.73188
KI2834	162148	124986	12536.8	155.8	2178.58	141.534	343.016	1.73188
KI2834	163150	139603	8344	76.95	695.576	74.9833	93.002	1.73188
KI2834	133187	116894	8190.4	505.4	5510.81	103.314	2940.35	1.73379
KI2834	168102	135467	12664	640.3	3495.47	167.84	4292.36	1.73571
KI2834	177077	142363	14579.2	130.15	22128.3	107.444	2267.11	1.73571
KI2834	119285	110902	8866.4	445.55	401.916	195.709	3783.51	1.73571
KI2834	164009	129759	11781.6	401.85	1204.96	112.553	3308.24	1.73571
KI2834	165889	115523	21472.8	548.15	17245.2	163.763	2300.1	1.73571
KI2834	168455	134980	11520.8	169.1	306.662	375.498	1058.19	1.73763
KI2834	123188	106587	13032.8	164.35	178.715	106.842	587.179	1.73763
KI2834	132953	110001	8300.8	286.9	70.3714	43793.7	1588.51	1.73763
KI2834	144351	126675	9681.6	784.7	346.844	5998.37	7783.7	1.73763
KI2834	164660	129150	10172.8	270.75	18151	68.2014	2434.57	1.73763
KI2834	167905	125653	13708	153.9	48693.8	170.203	996.576	1.73955
KI2834	200437	155837	25796.8	210.9	25864.9	172.58	1307.54	1.73955
KI2834	174046	119182	18934.4	611.8	313.775	10867.6	2520.14	1.73955
KI2834	172720	131139	12760.8	120.65	2939.59	74.5432	1413.8	1.73955
KI2834	144446	91291	10772.8	138.7	662.329	1306.33	1393.49	1.73955
KI2834	187895	147807	18622.4	267.9	1733.18	163.837	646.34	1.74147
KI2834	124406	101118	8341.6	276.45	323.046	361.264	4201.65	1.74147
KI2834	154370	128827	18588	277.4	1833.09	196.674	932.649	1.74147
KI2834	191852	144608	13762.4	190	3923.51	196.102	3512.72	1.74147
KI2834	104821	90136	11410.4	140.6	2398.08	130.542	626.335	1.74147
KI2834	132572	113634	11883.2	155.8	15414.2	124.87	213.766	1.74147
KI2834	105972	84506	9197.6	95	354.629	406.329	360.741	1.74338
KI2834	157641	122380	17174.4	230.85	11481.4	96.4715	708.423	1.74338
KI2834	94529.4	89331	8605.6	64.6	164.811	88.4867	626.882	1.74338
KI2834	104266	92591	5464	99.75	219.875	478.7	289.056	1.74338
KI2834	151235	125731	13159.2	315.4	2905.91	166.487	1829.52	1.74338
KI2834	165167	129798	11541.6	914.85	46092.9	54.2887	4743.24	1.7453
KI2834	191220	141764	12766.4	199.5	4865.84	109.479	1392.36	1.7453
KI2834	112059	96670	11141.6	114	346.374	297.263	169.828	1.7453
KI2834	112783	97299	10992	584.25	5842.91	4425.4	1281.7	1.7453
KI2834	119569	108475	8892.8	1178	25104.9	84.1386	7529.65	1.74722
KI2834	120244	106191	9558.4	114	287.98	148.895	2724.13	1.74722
KI2834	152449	132059	14771.2	114.95	20009.8	139.473	449.763	1.74722
KI2834	158889	111543	14538.4	449.35	1102.05	220.256	3368.82	1.74722
KI2834	123587	104954	7129.6	79.8	44.3419	2772.52	384.297	1.74914
KI2834	168230	149245	13237.6	145.35	4769.98	193.372	531.795	1.74914
KI2834	166796	118811	19231.2	1064.95	2087.86	19056.9	5813.18	1.74914
KI2834	114769	107166	11484.8	727.7	11984.8	89.0274	3326.82	1.75106
KI2834	185006	126400	20990.4	188.1	8564.57	186.307	849.893	1.75106
KI2834	131070	109460	11212	142.5	3489.3	100.127	1990.48	1.75297
KI2834	121514	100885	13625.6	775.2	1273.99	222.54	8788.79	1.75297
KI2834	99672.6	88463	9607.2	399.95	8768.88	115.499	2694.39	1.75297
KI2834	114551	101654	9572	145.35	384.776	445.353	1024.31	1.75489
KI2834	112168	96634	7404.8	65.55	144.927	84.1912	312.397	1.75489
KI2834	144806	121290	14000.8	513.95	34780.3	165.528	6163.14	1.75489
KI2834	135664	101798	12891.2	198.55	5387.09	329.955	263.405	1.75681
KI2834	121523	115618	6314.4	78.85	157.958	134.883	864.314	1.75681
KI2834	118547	104283	10432	237.5	253.277	3063.83	890.84	1.75681
KI2834	107171	99446	7556	79.8	163.381	82.176	658.389	1.75681
KI2834	147967	119786	10772	920.55	6588.7	211.187	4354.66	1.75681
KI2834	92638.2	86816	5809.6	275.5	2713.82	1177.03	57.506	1.75873
KI2834	90670.2	79142	12518.4	99.75	11619.9	122.502	238.8	1.75873
KI2834	103133	90494	10039.2	120.65	821.837	80.1081	142.637	1.75873
KI2834	117197	91763	10264.8	140.6	359.993	622.482	268.802	1.75873
KI2834	106300	98311	7337.6	76.95	216.534	1343.17	243.07	1.75873
KI2834	163918	127106	18882.4	212.8	6789.22	221.646	473.652	1.76065
KI2834	159755	135793	12920.8	121.6	10228.9	114.411	1240.27	1.76065
KI2834	154588	118966	11436.8	112.1	2388.88	115.507	332.639	1.76065
KI2834	128927	115625	7762.4	142.5	172.328	491.57	1191.26	1.76256
KI2834	181591	143556	15306.4	207.1	43963.4	142.278	1158.18	1.76256
KI2834	108095	95580	7534.4	85.5	197.16	105.18	372.878	1.76256
KI2834	150715	118445	10708.8	92.15	1937.6	118.364	782.296	1.76256
KI2834	113716	100649	8707.2	323	5347.36	2838.61	1859.87	1.76448
KI2834	189595	147717	15861.6	456.95	409.773	5386.17	3285.16	1.76448
KI2834	191383	137644	13915.2	620.35	675.373	7460.28	10219.8	1.76448
KI2834	174067	139277	17530.4	342.95	8747.03	213.708	4880.1	1.76448
KI2834	179168	141520	15994.4	310.65	1608.34	254.245	1842.99	1.76448
KI2834	140770	107265	7606.4	106.4	18096.2	141.331	613.04	1.76448
KI2834	115712	96116	8227.2	106.4	184.363	1527.29	440.725	1.76448
KI2834	136466	117774	16120.8	121.6	10679.9	9071.1	185.718	1.7664
KI2834	142900	129572	13492	105.45	8961.91	729.254	510.989	1.7664
KI2834	161258	121156	9267.2	126.35	14.0945	24396.5	770.67	1.7664
KI2834	95988	79987	10424.8	186.2	15287.6	133.067	557.032	1.7664
KI2834	143003	107626	14949.6	1196.05	566.938	13757.9	7568.81	1.7664
KI2834	129746	106144	13243.2	419.9	253.106	284.98	976.052	1.7664
KI2834	161013	131491	9592.8	107.35	2741.13	76.7913	948.535	1.76832
KI2834	148339	114344	11163.2	188.1	5557.61	147.792	2528.51	1.76832
KI2834	113948	103633	7448.8	71.25	249.475	93.5263	1072.53	1.76832
KI2834	167611	124910	8184.8	434.15	1695.62	43.7531	3066	1.76832
KI2834	205459	150049	22204.8	264.1	878.757	223.825	4503.89	1.76832
KI2834	132152	106490	13212.8	226.1	327.916	10106.8	1118.93	1.76832
KI2834	149275	119920	13678.4	161.5	10523.6	131.78	1514.94	1.76832
KI2834	70374.6	65945	7314.4	136.8	159.945	742.792	1722.86	1.76832
KI2834	157182	136291	11789.6	117.8	6808.22	110.448	2137.75	1.77023
KI2834	190990	135004	23268.8	261.25	35018.4	236.959	2323.56	1.77023
KI2834	124169	113990	8148	170.05	430.322	62.1511	1305.79	1.77023
KI2834	144183	119896	10592.8	110.2	33295.2	29.8176	1129.67	1.77023
KI2834	164571	137207	21366.4	274.55	1046.14	4542.79	2382.12	1.77215
KI2834	159420	132169	10356.8	146.3	1665.58	149.007	724.619	1.77215
KI2834	168770	122279	15170.4	87.4	2962.31	151.525	83.817	1.77215
KI2834	134900	124198	9176.8	127.3	176.452	3242.53	444.146	1.77215
KI2834	79003.2	68614	6369.6	60.8	7159.38	111.909	311.321	1.77407
KI2834	141891	109019	12368.8	93.1	2196.98	141.644	1226.5	1.77407
KI2834	173531	130631	10596	144.4	138.98	1815.57	1176.38	1.77407
KI2834	122945	106936	8798.4	178.6	212.127	3432.35	501.618	1.77407
KI2834	89583.6	81332	7151.2	104.5	119.761	186.63	1176.1	1.77407
KI2834	149779	139659	15242.4	842.65	4299.4	200.177	7192.48	1.77407
KI2834	114823	92589	8194.4	78.85	187.254	531.323	136.491	1.77599
KI2834	181688	149918	16420.8	274.55	3136.72	239.983	2810.7	1.77599
KI2834	133473	121991	9801.6	234.65	267.959	268.168	927.82	1.77599
KI2834	119327	100260	8224.8	76	147.76	275.557	299.933	1.77599
KI2834	195327	138787	17840	562.4	12484.5	220.083	3796.34	1.77599
KI2834	84373.8	78867	5932	49.4	260.918	143.765	95.2482	1.77791
KI2834	165752	130387	15645.6	245.1	15325.4	153.933	2059.03	1.77791
KI2834	105569	83046	12231.2	141.55	358.846	161.244	567.901	1.77791
KI2834	155043	124098	7832.8	150.1	4207.42	51.039	833.875	1.77791
KI2834	156955	119034	11003.2	132.05	12673.9	79.4713	400.713	1.77982
KI2834	103054	90887	7484	93.1	220.654	2168.37	147.046	1.77982
KI2834	148421	132430	9096.8	131.1	81.1823	8133.99	1751.67	1.78174
KI2834	120118	109975	8717.6	82.65	631.556	460.883	522.194	1.78174
KI2834	116416	97078	7950.4	574.75	409.352	9075.86	4741.4	1.78366
KI2834	89507.4	83330	5794.4	114	334.462	2486.58	691.61	1.78366
KI2834	145705	127178	11981.6	108.3	3722.1	159.26	1107.39	1.78366
KI2834	90427.2	83467	10869.6	174.8	665.634	5598.74	926.401	1.78366
KI2834	85094.4	83659	6284.8	59.85	157.563	179.135	114.254	1.78558
KI2834	175691	127094	14827.2	240.35	388.355	164.632	895.244	1.78558
KI2834	162383	121767	8531.2	99.75	855.753	68.4274	475.539	1.78558
KI2834	117744	104517	10057.6	118.75	2161.95	135.036	322.796	1.78558
KI2834	157312	120467	11812.8	130.15	4131.23	87.8217	928.461	1.78558
KI2834	177719	129911	13992	230.85	380.961	14631.1	1752.77	1.7875
KI2834	109702	97990	7292	97.85	372.771	238.102	2177.93	1.7875
KI2834	95715.6	90814	7996.8	100.7	260.368	1853.04	18.3858	1.7875
KI2834	173596	140859	14564	161.5	480.433	161.743	2506.59	1.7875
KI2834	183477	151534	16001.6	753.35	4385.04	168.945	4889.98	1.7875
KI2834	183953	134651	10823.2	124.45	34234.5	56.0337	401.276	1.7875
KI2834	161206	133874	18765.6	466.45	5181.99	192.908	4729.6	1.78941
KI2834	168300	135051	13010.4	226.1	1846.29	211.547	1541.36	1.78941
KI2834	98172.6	83051	9466.4	76	1063.9	62.7786	827.967	1.78941
KI2834	158005	127755	11965.6	147.25	453.766	9504.96	442.655	1.78941
KI2834	156322	113046	11791.2	133	5256.06	145.949	478.236	1.78941
KI2834	148396	130775	10480	553.85	669.683	145.09	3590.09	1.78941
KI2834	117701	106098	10228.8	95	566.292	389.203	584.796	1.78941
KI2834	131134	105510	8245.6	92.15	171.646	101.982	475.262	1.78941
KI2834	184350	151259	16053.6	190	10070.4	236.412	1462.63	1.79133
KI2834	189144	157467	14085.6	224.2	161.942	10120.7	908.018	1.79133
KI2834	95592.6	83595	5650.4	54.15	115.057	34.9092	674.561	1.79133
KI2834	90473.4	75858	7048.8	231.8	301.028	50.8104	2478.65	1.79133
KI2834	178737	135359	13714.4	142.5	1481.07	78.8489	295.788	1.79133
KI2834	127306	116905	10847.2	204.25	1551.07	152.955	1639.15	1.79133
KI2834	130078	103259	14406.4	363.85	422.753	27957.3	369.626	1.79133
KI2834	136010	113371	9378.4	127.3	6425.85	49.8497	512.268	1.79325
KI2834	124318	101067	14379.2	149.15	1554.29	122.437	190.058	1.79325
KI2834	154187	128843	12612	2048.2	951.524	5676.9	25649.8	1.79325
KI2834	176397	131442	12656	166.25	17529.1	47.3769	1328.56	1.79325
KI2834	190398	153174	13048.8	278.35	6572.62	184.263	1501.89	1.79325
KI2834	92358	79532	12248.8	188.1	2319.28	115.724	406.863	1.79325
KI2834	150762	123289	13975.2	168.15	13650.6	111.402	439.632	1.79325
KI2834	120342	113094	8920.8	402.8	545.949	135.227	2138.52	1.79325
KI2834	151573	133262	18624.8	413.25	599.592	19363.2	2395.41	1.79517
KI2834	175220	132247	18050.4	501.6	476.318	521.549	1402.16	1.79517
KI2834	123901	104037	8201.6	101.65	293.787	81.972	1239.66	1.79517
KI2834	199637	149698	13594.4	156.75	2334.13	217.238	2100.93	1.79517
KI2834	97781.4	89145	6502.4	35.15	67.5345	46.8711	542.625	1.79517
KI2834	117031	101719	7769.6	212.8	393.021	4791.83	1374.23	1.79517
KI2834	105634	94724	6580.8	133.95	165.944	313.183	731.918	1.79709
KI2834	194864	148795	12628.8	274.55	3436.24	139.288	3490.29	1.79709
KI2834	143917	116507	9497.6	215.65	3893.69	1359.62	1170.35	1.79709
KI2834	150258	120959	17596	422.75	47691.2	179.469	1270.71	1.799
KI2834	97192.2	88615	8445.6	27.55	256.36	75.5666	1591.43	1.799
KI2834	153477	138682	13333.6	266.95	4047.59	104.037	1957.02	1.799
KI2834	158536	130398	11180.8	114	254.919	1847.45	53.556	1.799
KI2834	180570	128173	11268	76.95	6506.39	59.6624	2431.84	1.799
KI2834	77752.2	72395	10303.2	97.85	5920.78	89.7153	352.234	1.799
KI2834	166035	120447	17039.2	613.7	33307.1	120.896	3718.24	1.799
KI2834	164618	133086	11432	103.55	19709.8	109.962	265.805	1.80092
KI2834	152922	126116	10169.6	591.85	948.809	2636.7	3195.85	1.80092
KI2834	112540	89667	9414.4	163.4	208.853	1123.95	942.126	1.80092
KI2834	124853	107694	16009.6	132.05	4229.64	176.41	965.081	1.80092
KI2834	96244.8	89666	8346.4	57.95	209.777	82.3295	404.12	1.80092
KI2834	127061	99163	10856.8	92.15	3583.64	14057.7	233.08	1.80092
KI2834	94884.6	84964	7712.8	97.85	427.472	226.975	424.263	1.80284
KI2834	171694	138547	10709.6	488.3	4837.55	149.962	6802.5	1.80284
KI2834	144481	108792	12443.2	154.85	339.07	478.89	234.283	1.80284
KI2834	96508.8	88027	7147.2	81.7	218.562	2690.28	381.416	1.80284
KI2834	122675	99132	10594.4	140.6	1235.87	152.873	991.905	1.80476
KI2834	182626	126398	13320	355.3	2289.05	109.094	3403.91	1.80667
KI2834	189772	144087	16366.4	164.35	403.255	4797.96	1507.74	1.80667
KI2834	139024	94024	10757.6	99.75	384.845	235.385	721.004	1.80667
KI2834	80287.8	71941	7836.8	60.8	233.372	97.3217	847.821	1.80667
KI2834	183942	147868	16256	1180.85	16188.2	199.798	7188.77	1.80667
KI2834	144871	102302	15935.2	361.95	11118.8	161.515	2112.87	1.80667
KI2834	124535	106205	11666.4	117.8	12206.4	5779.19	1918.75	1.80667
KI2834	177745	151419	13941.6	231.8	11808.5	220.251	2182.32	1.80859
KI2834	182155	147158	18168	361	7751.68	159.982	1101.3	1.80859
KI2834	126382	114806	9222.4	95	14.9799	18645.2	3126.58	1.80859
KI2834	121724	80913	27092	209	776.452	279.556	1511.45	1.81051
KI2834	189470	129645	14459.2	128.25	2060.53	158.071	749.782	1.81051
KI2834	163731	135090	14445.6	189.05	18747.3	143.137	162.074	1.81051
KI2834	162356	129457	12064	262.2	14560.2	110.712	3985.71	1.81051
KI2834	88000.2	76824	5958.4	105.45	159.919	3232.62	164.835	1.81243
KI2834	115177	91726	8059.2	112.1	209.153	194.351	677.178	1.81243
KI2834	160470	135324	13103.2	175.75	30067.7	130.912	538.541	1.81243
KI2834	141504	108020	10688.8	169.1	15114.3	122.331	707.57	1.81243
KI2834	102073	88199	7018.4	64.6	293.228	547.097	102.348	1.81243
KI2834	130124	114505	13182.4	2436.75	459.585	20222.8	14282.5	1.81435
KI2834	116292	105489	9772.8	114	485.386	719.039	175.465	1.81435
KI2834	130266	111900	12513.6	363.85	514.69	226.277	1742.85	1.81435
KI2834	131046	112264	9280	116.85	1411.32	84.4273	808.869	1.81435
KI2834	105474	95754	10651.2	228.95	1883.76	157.13	2546.89	1.81626
KI2834	122567	103880	9208.8	162.45	3251.54	6831.86	588.677	1.81626
KI2834	95793.6	92894	6007.2	221.35	367.288	9774.52	1413.06	1.81818
KI2834	99100.2	89106	12845.6	190.95	288.441	2294.77	311.878	1.81818
KI2834	98200.2	91894	8990.4	100.7	215.562	1912.51	609.749	1.81818
KI2834	132707	108152	12501.6	123.5	799.008	96.0207	133.228	1.81818
KI2834	200581	146363	12515.2	260.3	324.371	1645.53	1400.04	1.8201
KI2834	149862	125222	10624	630.8	234.983	25400.6	4316.92	1.8201
KI2834	136377	117320	9675.2	134.9	2490.8	2503.67	586.06	1.8201
KI2834	143312	96867	16382.4	186.2	23804.8	147.815	877.012	1.8201
KI2834	165529	126919	10356.8	126.35	1157.72	114.151	87.5518	1.8201
KI2834	88322.4	81210	7818.4	85.5	226.384	119.126	844.455	1.8201
KI2834	130282	116940	10330.4	386.65	542.526	232.351	1202.12	1.8201
KI2834	156164	133142	12270.4	191.9	16657	81.0086	2277.03	1.8201
KI2834	126484	106523	8256	186.2	295.339	1417.08	1527.95	1.82202
KI2834	136566	115622	6936.8	94.05	251.291	55.8782	336.795	1.82202
KI2834	190712	146271	13358.4	222.3	1274.19	185.4	727.752	1.82394
KI2834	183867	138999	17416.8	200.45	3231.23	206.284	302.246	1.82394
KI2834	174710	131111	17073.6	185.25	26170.4	236.18	3030.91	1.82394
KI2834	147910	126868	13440.8	303.05	2344.32	136.125	2859.17	1.82394
KI2834	143915	121207	9206.4	162.45	117.512	4625.48	541.442	1.82585
KI2834	128321	107754	9664	138.7	371.794	1015.03	610.196	1.82585
KI2834	162937	127251	8578.4	388.55	14221.6	87.3173	1326.77	1.82777
KI2834	189550	140991	12599.2	314.45	2578.4	177.66	1185.43	1.82777
KI2834	145109	117830	12116	161.5	4720.82	147.49	2284.8	1.82777
KI2834	127390	108268	7968.8	119.7	5667.58	45.1364	386.084	1.82777
KI2834	140462	116611	12778.4	551.95	29958.3	15351.7	3546.55	1.82969
KI2834	127627	109162	11348.8	154.85	1743.12	121.419	385.18	1.83161
KI2834	77193.6	75336	5832.8	67.45	216.922	84.373	797.625	1.83161
KI2834	91511.4	84410	7472.8	106.4	244.85	146.291	897.445	1.83161
KI2834	190929	141122	13564	112.1	2443.16	120.037	7438.35	1.83161
KI2834	94263.6	85997	8396.8	95	242.107	129.389	563.473	1.83161
KI2834	86967.6	81743	7854.4	153.9	283.435	80.2009	594.876	1.83161
KI2834	148790	129095	9313.6	208.05	6064.49	129.998	1005.9	1.83161
KI2834	97918.8	88411	9645.6	110.2	336.342	254.018	1797.27	1.83353
KI2834	128882	117529	9251.2	81.7	193.09	107.768	865.318	1.83353
KI2834	151792	126806	14385.6	132.05	2418.23	124.82	1267.52	1.83353
KI2834	174889	125278	10807.2	58.9	242.101	1937	102.811	1.83353
KI2834	182885	152115	15005.6	177.65	99.8597	15383	1122.54	1.83353
KI2834	121868	102514	11820	220.4	593.999	103.74	997.801	1.83353
KI2834	98522.4	90199	10795.2	229.9	7595.5	137.106	1335.8	1.83353
KI2834	134869	104143	10119.2	229.9	12660.5	158.288	773.005	1.83353
KI2834	151202	113018	12928.8	171.95	18543.7	157.655	2071.33	1.83544
KI2834	137735	102751	10438.4	141.55	15787.5	107.567	932.092	1.83736
KI2834	100306	91847	6860.8	57.95	206.217	214.183	794.798	1.83736
KI2834	121274	114958	8126.4	196.65	452.03	3198.89	3750.13	1.83736
KI2834	113391	96387	12786.4	109.25	825.51	1040.36	490.906	1.83928
KI2834	135798	118774	9387.2	153.9	25853.1	20.3477	634.308	1.83928
KI2834	110389	101273	9578.4	141.55	603.837	94.9324	450.608	1.83928
KI2834	90453	86335	8448	316.35	279.44	139.271	4589.04	1.83928
KI2834	85063.8	74974	7294.4	99.75	6948.35	105.461	569.345	1.8412
KI2834	158135	139430	16407.2	146.3	3586.58	141.382	3010.78	1.8412
KI2834	161739	135054	12800	149.15	9418.64	109.598	1064.6	1.8412
KI2834	154874	121815	9100.8	568.1	12224.1	83.5328	2754.48	1.8412
KI2834	81482.4	75927	5750.4	91.2	142.711	106.988	583.411	1.8412
KI2834	159125	129335	10926.4	218.5	674.805	1170.19	528.577	1.8412
KI2834	128179	111111	8235.2	218.5	168.691	952.192	1255.24	1.84312
KI2834	136502	112859	10705.6	190	210.934	365.423	2394.4	1.84312
KI2834	108098	92317	6061.6	173.85	1838.56	112.414	5832.01	1.84503
KI2834	103313	77918	8108.8	89.3	209.891	285.53	483.986	1.84503
KI2834	127293	103971	7804.8	182.4	805.679	115.577	1400.63	1.84503
KI2834	98289	91731	8181.6	102.6	288.888	204.136	1249.75	1.84503
KI2834	156544	121747	22820.8	247.95	14566	221.19	3961.21	1.84503
KI2834	195325	145491	15787.2	750.5	7901.54	239.353	3169.28	1.84503
KI2834	175632	131270	15012.8	1178	3673.55	209.348	6613.13	1.84503
KI2834	157026	129041	11126.4	669.75	1250.66	1797.9	5010.25	1.84695
KI2834	109436	91477	10405.6	99.75	185.233	1791.39	205.784	1.84695
KI2834	113540	91254	10312	1146.65	3643.8	155.703	2386.57	1.84695
KI2834	108624	93146	10048	124.45	1295.76	7475.43	193.449	1.84695
KI2834	173978	128474	13191.2	147.25	3702.79	192.921	3072.1	1.84695
KI2834	151389	126939	10839.2	708.7	241.127	4461.95	3507.82	1.84887
KI2834	204212	142211	19841.6	439.85	360.467	4190.12	3504.44	1.84887
KI2834	195262	136309	13851.2	413.25	261.657	86.7917	2192.33	1.84887
KI2834	96200.4	91491	8192.8	556.7	18210.7	77.1979	2341.99	1.84887
KI2834	187757	133797	21838.4	327.75	1271.96	297.816	1711.76	1.84887
KI2834	96412.8	93766	7985.6	140.6	525.397	3770.48	494.793	1.84887
KI2834	83965.8	75922	5295.2	61.75	222.705	136.866	496.576	1.84887
KI2834	122544	114055	7651.2	82.65	185.199	103.736	70.8016	1.85079
KI2834	131225	105098	14114.4	269.8	389.325	3002.77	655.917	1.85079
KI2834	98605.8	89920	6390.4	43.7	148.274	138.006	254.939	1.8527
KI2834	145843	115010	9382.4	490.2	4042.88	100.822	2129.9	1.8527
KI2834	109010	89607	9921.6	110.2	293.844	3902.08	1129.25	1.8527
KI2834	161371	133519	10480	660.25	7865.39	126.338	9231.59	1.85462
KI2834	111647	94480	7869.6	97.85	287.906	151.613	802.306	1.85462
KI2834	129092	115050	15257.6	300.2	280.278	33234.2	2149.9	1.85654
KI2834	120443	112056	10327.2	103.55	547.83	124.799	480.774	1.85654
KI2834	180401	150437	14767.2	355.3	9463.57	163.918	2294.08	1.85654
KI2834	126535	104844	12840	340.1	3468.66	123.753	2484.15	1.85654
KI2834	132295	104471	8690.4	384.75	993.815	140.197	1432.18	1.85654
KI2834	119147	98856	8218.4	45.6	236.144	142.818	272.362	1.85654
KI2834	139582	88115	10957.6	94.05	425.146	253.864	136.036	1.85654
KI2834	156042	132929	11788	218.5	171.69	13730	946.648	1.85846
KI2834	110854	98241	7742.4	354.35	238.249	6850.03	1700.25	1.85846
KI2834	153254	125522	14441.6	164.35	1014.49	144.865	1034.12	1.85846
KI2834	204667	149037	14744	334.4	9169.15	105.474	2526.84	1.85846
KI2834	176125	139588	10838.4	155.8	407.092	418.801	2847.74	1.86038
KI2834	199552	144065	19510.4	396.15	337.08	8641.49	2824.77	1.86038
KI2834	145288	119701	13267.2	108.3	3616.58	126.672	422.799	1.86038
KI2834	202718	150708	13636.8	222.3	13238.2	184.337	469.88	1.86038
KI2834	114502	91555	12095.2	218.5	849.832	109.917	453.31	1.86229
KI2834	126791	102817	9948.8	86.45	226.744	105.767	830.308	1.86229
KI2834	188370	157801	21474.4	254.6	44092.1	261.457	6001.62	1.86229
KI2834	182300	134872	18092.8	105.45	683.267	175.311	1013.96	1.86229
KI2834	128656	100641	13371.2	114.95	902.7	137.046	349.554	1.86229
KI2834	183179	137593	14592	1252.1	1307.57	193.777	4305	1.86229
KI2834	149990	127298	11944.8	338.2	3111.69	130.089	1882.64	1.86421
KI2834	168160	129515	18104	210.9	4935.87	182.722	1397.07	1.86421
KI2834	128036	108427	12520	529.15	748.338	135.648	1960.72	1.86421
KI2834	135574	109064	8838.4	183.35	6853.87	49.3751	1106.32	1.86421
KI2834	167575	125981	12354.4	180.5	12121.6	119.479	1665.66	1.86421
KI2834	89148.6	84044	7426.4	74.1	185.746	83.4679	372.484	1.86421
KI2834	101326	86308	12979.2	450.3	6744.54	128.083	4218.38	1.86421
KI2834	71830.2	72341	6728	190	450.358	2371.94	1471.12	1.86421
KI2834	166557	129377	12496	114.95	705.207	73.8205	1856.39	1.86421
KI2834	108973	86742	9256.8	124.45	50261.9	78.0504	291.384	1.86613
KI2834	179754	130453	21037.6	1167.55	16783.7	249.498	8040.06	1.86613
KI2834	180216	138078	17550.4	171.95	328.711	1573.65	861.162	1.86613
KI2834	96904.8	90447	6652	80.75	255.22	88.1551	482.921	1.86613
KI2834	107977	90114	12486.4	321.1	995.081	152.553	1321.19	1.86613
KI2834	170588	118854	9576.8	219.45	316.327	11099	980.37	1.86613
KI2834	139267	122635	9290.4	179.55	13067	98.0317	1276.74	1.86805
KI2834	150580	126134	11700	124.45	2125.62	117.604	201.887	1.86805
KI2834	111912	105151	7504.8	149.15	352.927	18365.7	828.371	1.86805
KI2834	105668	100212	11012	81.7	121.429	65.5944	304.129	1.86805
KI2834	107312	102343	7358.4	78.85	98.0675	71.5742	238.161	1.86805
KI2834	142831	117223	10219.2	55.1	1227.2	29.5338	878.456	1.86805
KI2834	153680	130296	14113.6	91.2	9741.13	47.0105	176.609	1.86805
KI2834	157024	127950	13085.6	397.1	1337.84	80.1727	1406.38	1.86997
KI2834	159269	135483	12432	154.85	349.132	224.747	2095.53	1.86997
KI2834	127859	109443	8508	130.15	241.029	2835.97	655.684	1.86997
KI2834	176352	138639	13286.4	2086.2	6653.14	42357.7	13988.1	1.86997
KI2834	196526	136795	12596.8	123.5	1315.04	94.8687	543.616	1.87188
KI2834	173563	148814	19110.4	143.45	7368.15	201.953	2644.27	1.87188
KI2834	101807	94430	8540.8	147.25	438.994	155.785	1839.81	1.87188
KI2834	189976	148651	13328	177.65	4593.41	3058.76	96.4494	1.87188
KI2834	134449	120011	8325.6	124.45	151.27	145.551	399.534	1.8738
KI2834	101536	90782	12021.6	418	358.674	286.142	2778.16	1.8738
KI2834	149414	126596	13698.4	142.5	53263	65.7998	1516.1	1.8738
KI2834	176430	138664	11552.8	123.5	4027.98	89.5135	565.258	1.8738
KI2834	120671	111823	10146.4	147.25	411.763	275.433	683.198	1.8738
KI2834	164005	128494	13701.6	115.9	3106.28	123.144	403.723	1.87572
KI2834	147701	120566	10029.6	349.6	609.536	120.881	2428.99	1.87572
KI2834	130097	110015	11232.8	285	8300.77	119.526	2282.16	1.87572
KI2834	135126	117034	9859.2	113.05	295.102	477.7	291.426	1.87572
KI2834	113471	103983	14877.6	148.2	8067.72	128.756	529.049	1.87572
KI2834	152067	118216	8653.6	278.35	622.838	191.193	1018.81	1.87572
KI2834	145949	112061	12203.2	175.75	1007.28	204.396	258.222	1.87572
KI2834	160803	135105	9590.4	162.45	15654.8	7036.27	801.147	1.87764
KI2834	187880	130391	14882.4	595.65	385.115	462.397	2394.76	1.87764
KI2834	158885	117758	10304	160.55	1129.37	97.4163	1619.56	1.87764
KI2834	181787	123639	13510.4	193.8	2918.5	233.437	530.738	1.87764
KI2834	164239	128779	13751.2	240.35	2651.73	128.587	1045.82	1.87764
KI2834	143566	102590	10572.8	141.55	255.919	180.792	219.055	1.87764
KI2834	111163	99371	7921.6	84.55	292.355	5438.69	93.6076	1.87764
KI2834	107822	93470	10994.4	260.3	1184.15	142.621	1657.64	1.87764
KI2834	134723	114216	11604	893	7570.26	153.326	7971.35	1.87764
KI2834	191021	135623	17892	263.15	375.984	6370.95	1492.24	1.87956
KI2834	123577	106159	11549.6	455.05	322.898	9166.74	1454.49	1.87956
KI2834	188703	155212	16868	169.1	1370.88	159.902	623.562	1.87956
KI2834	134132	112182	11465.6	765.7	322.891	2500.34	5318.96	1.87956
KI2834	143205	109668	11664.8	141.55	8680.13	113.709	350.105	1.88147
KI2834	134732	107604	10890.4	202.35	1798.52	113.946	1265.83	1.88147
KI2834	142098	102202	18184	254.6	10732.1	143.941	911.227	1.88147
KI2834	193501	138151	12960.8	206.15	582.671	15930.7	7181.32	1.88147
KI2834	126407	100239	13479.2	197.6	318.916	188.299	799.404	1.88339
KI2834	102476	95410	6817.6	47.5	539.542	728.068	2556.38	1.88339
KI2834	149042	126850	10256	244.15	1807.61	133.059	1601.78	1.88339
KI2834	129407	109637	9391.2	197.6	28259.7	100.719	1475.16	1.88339
KI2834	148163	110803	18470.4	162.45	304.45	3361.11	22.6668	1.88339
KI2834	142112	122189	10197.6	514.9	6511.26	3908.86	3460.94	1.88339
KI2834	157924	127395	14688.8	608	336.114	3106.9	3234.67	1.88531
KI2834	182863	135675	12462.4	528.2	15370.4	118.821	3006.74	1.88531
KI2834	146232	122774	14162.4	108.3	27395	37.1771	1563.79	1.88723
KI2834	133243	91986	9028.8	129.2	575.748	2883.39	238.243	1.88723
KI2834	120580	105631	8066.4	180.5	1046.37	149.275	283.587	1.88723
KI2834	112484	91225	10152	149.15	4716.7	62.9955	385.441	1.88723
KI2834	184483	156022	18366.4	1061.15	60003	186.672	7881.85	1.88723
KI2834	160183	128093	17065.6	222.3	797.63	3021.1	2600.72	1.88915
KI2834	99281.4	95250	6076.8	79.8	1130.15	187.034	682.556	1.88915
KI2834	100698	95066	10524	112.1	265.035	139.457	224.765	1.88915
KI2834	172861	115398	15572.8	247	398.639	317.087	346.7	1.88915
KI2834	130267	87106	15611.2	147.25	1917	140.803	419.604	1.88915
KI2834	183457	133174	20470.4	207.1	9887.23	236.047	2304.17	1.88915
KI2834	169273	137271	10490.4	478.8	5747.01	95.9366	2032.24	1.88915
KI2834	186285	159011	14968.8	428.45	621.71	2307.05	3258.65	1.89106
KI2834	130901	116050	8436	1074.45	258.885	4219.08	5589.71	1.89106
KI2834	110267	90695	12004	64.6	2921.65	57.2738	446.127	1.89106
KI2834	74184.6	73308	5586.4	34.2	69.3864	37.5394	1325.25	1.89298
KI2834	177533	122934	11288	4138.2	7216.25	109.402	29794.9	1.89298
KI2834	193848	150463	16033.6	798	3930.19	215.057	4465.19	1.89298
KI2834	158569	125123	11805.6	119.7	4634.13	98.8137	503.392	1.89298
KI2834	176757	134834	10244	298.3	314.747	7779.75	1855.68	1.89298
KI2834	95561.4	87741	8897.6	327.75	211.312	1566.22	1039.8	1.8949
KI2834	157072	133221	10755.2	117.8	36496.4	14623.2	1158.22	1.8949
KI2834	118312	104490	9768.8	95.95	8321.98	74.7087	1957.53	1.8949
KI2834	101345	96006	8505.6	48.45	305.021	258.483	310.232	1.8949
KI2834	150506	131349	14699.2	2282.85	761.984	193.201	17276.3	1.89682
KI2834	72651	67102	11152.8	124.45	213.374	4423.2	266.467	1.89682
KI2834	101366	90323	9353.6	81.7	213.785	170.931	467.738	1.89873
KI2834	169289	126738	14136.8	152.95	7169.47	212.251	1524.03	1.89873
KI2834	150670	113883	16400	134.9	372.447	220.472	1541.04	1.89873
KI2834	72925.2	71712	9967.2	79.8	195.891	567.003	90.9597	1.89873
KI2834	126606	110953	9878.4	265.05	13439.5	7277.71	1246.92	1.89873
KI2834	100591	94263	6133.6	76.95	214.198	155.642	796.573	1.89873
KI2834	105414	97809	6564	59.85	176.736	91.2593	1021.05	1.90065
KI2834	128504	110786	9238.4	115.9	468.517	247.501	1959.3	1.90065
KI2834	86362.2	81987	8367.2	130.15	399.253	86.9416	861.067	1.90257
KI2834	92752.2	86589	7027.2	499.7	191.599	340.769	2690.61	1.90257
KI2834	169926	115669	18696	144.4	2186.34	268.969	197.224	1.90257
KI2834	192926	138544	14186.4	114.95	1555.23	87.6294	220.484	1.90257
KI2834	162560	114472	17688	262.2	598.12	247.405	505.061	1.90449
KI2834	185064	141463	14451.2	152.95	3602.44	176.379	556.334	1.90449
KI2834	168680	129428	11223.2	195.7	5627	2644.37	2449.43	1.90449
KI2834	133792	103384	11240	289.75	327.431	12761.8	2172.08	1.90449
KI2834	78176.4	71816	8864	95	330.086	248.683	232.658	1.90449
[truncated: 28,550 more rows]
