# Supplementary material for: Lack of evidence for transcription-to-RNA maturation lags across G1-to-G2-phase boundary in fibroblasts
Source: Life Sci Alliance. 2026 Jul 22;9(10):e202603670. doi: 10.26508/lsa.202603670 (PMC13392360; doi:10.26508/lsa.202603670)
Supplement: Supplementary file 4 [file LSA-2026-03670_TableS3.xlsx]

## Sheet: column
column	description
gene_id	gene ID
strand	gene strand
gene_name	gene name
gene_type	gene type
txchr	transcript chr
txstart	transcript start
txstop	transcript stop
transcript_id	transcript id
txlength	transcript length
tpm_KI613	TPM
tpm_KI614	TPM
tpm_KI615	TPM
tpm_KI616	TPM
tpm_KI621	TPM
tpm_KI622	TPM
tpm_KI623	TPM
tpm_KI624	TPM
tpm_KI629	TPM
tpm_KI630	TPM
tpm_KI631	TPM
tpm_KI632	TPM
logtpm_m_EG1	mean TPM in EG1
logtpm_m_G1	mean TPM in G1
logtpm_m_G2	mean TPM in LS/G2/M
logtpm_m_S	mean TPM in ES
logtpm_z_EG1	TPM z-score in EG1
logtpm_z_G1	TPM z-score in G1
logtpm_z_G2	TPM z-score in LS/G2/M
logtpm_z_S	TPM z-score in ES
rna.eg1.g1_de05.lfc05.3bin	DE gene G1 over EG1
rna.g1.s_de05.lfc05.3bin	DE gene ES over G1
rna.s.g2_de05.lfc05.3bin	DE gene LS/G2/M over ES
rna.g2.eg1_de05.lfc05.3bin	DE gene EG1 over LS/G2/M
rna_k6	Mature RNA cluster

## Sheet: metadata
RNAseq ID	Data type	Stage	Sorting ID
KI615	mRNA	EG1	KI2834
KI623	mRNA	EG1	KI2847
KI631	mRNA	EG1	KI2858
KI616	mRNA	ES	KI2834
KI624	mRNA	ES	KI2847
KI632	mRNA	ES	KI2858
KI613	mRNA	G1	KI2834
KI621	mRNA	G1	KI2847
KI629	mRNA	G1	KI2858
KI614	mRNA	LS/G2/M	KI2834
KI622	mRNA	LS/G2/M	KI2847
KI630	mRNA	LS/G2/M	KI2858

## Sheet: data
gene_id	strand	gene_name	gene_type	txchr	txstart	txstop	transcript_id	txlength	tpm_KI613	tpm_KI614	tpm_KI615	tpm_KI616	tpm_KI621	tpm_KI622	tpm_KI623	tpm_KI624	tpm_KI629	tpm_KI630	tpm_KI631	tpm_KI632	logtpm_m_EG1	logtpm_m_G1	logtpm_m_G2	logtpm_m_S	logtpm_z_EG1	logtpm_z_G1	logtpm_z_G2	logtpm_z_S	rna.eg1.g1_de05.lfc05.3bin	rna.g1.s_de05.lfc05.3bin	rna.s.g2_de05.lfc05.3bin	rna.g2.eg1_de05.lfc05.3bin	rna_k6
ENSG00000223972.5	+	DDX11L1	transcribed_unprocessed_pseudogene	chr1	11868	14409	ENST00000456328.2	1657	0.144	0.097	0.127	0.104	0.126	0.101	0.116	0.138	0.106	0.137	0.206	0.124	-0.838	-0.905	-0.958	-0.917	1.333	-0.012	-1.08	-0.241	no	no	no	no	NA
ENSG00000227232.5	-	WASH7P	unprocessed_pseudogene	chr1	14403	29570	ENST00000488147.1	1351	0.353	0.118	0.625	0.511	0.31	0.495	0.571	0.17	0.13	0.168	0.632	0.758	-0.216	-0.616	-0.669	-0.394	1.234	-0.68	-0.934	0.38	no	no	no	no	NA
ENSG00000278267.1	-	MIR6859-1	miRNA	chr1	17368	17436	ENST00000619216.1	68	3.504	2.354	3.106	2.537	3.076	2.46	2.835	3.368	2.583	3.331	2.51	3.012	0.448	0.482	0.428	0.47	-0.38	1.037	-1.213	0.555	no	no	no	no	NA
ENSG00000243485.5	+	MIR1302-2HG	lncRNA	chr1	29553	31097	ENST00000473358.1	712	0.335	0.225	0.297	0.242	0.294	0.235	0.271	0.322	0.247	0.318	0.24	0.288	-0.572	-0.538	-0.592	-0.55	-0.38	1.037	-1.213	0.555	no	no	no	no	NA
ENSG00000284332.1	+	MIR1302-2	miRNA	chr1	30365	30503	ENST00000607096.1	138	1.727	1.16	1.53	1.25	1.516	1.212	1.397	1.66	1.273	1.642	1.237	1.484	0.141	0.174	0.121	0.163	-0.38	1.037	-1.213	0.555	no	no	no	no	NA
ENSG00000237613.2	-	FAM138A	lncRNA	chr1	34553	36081	ENST00000417324.1	1187	0.201	0.135	0.178	0.145	0.176	0.141	0.162	0.193	0.148	0.191	0.144	0.173	-0.794	-0.76	-0.813	-0.772	-0.38	1.037	-1.213	0.555	no	no	no	no	NA
ENSG00000268020.3	+	OR4G4P	unprocessed_pseudogene	chr1	52472	53312	ENST00000606857.1	840	0.284	0.191	0.251	0.205	0.249	0.199	0.229	0.273	0.209	0.27	0.203	0.244	-0.644	-0.61	-0.663	-0.622	-0.38	1.037	-1.213	0.555	no	no	no	no	NA
ENSG00000240361.2	+	OR4G11P	transcribed_unprocessed_pseudogene	chr1	57597	64116	ENST00000642116.1	1414	0.169	0.113	0.149	0.122	0.148	0.118	0.136	0.162	0.124	0.16	0.121	0.145	-0.87	-0.836	-0.889	-0.848	-0.38	1.037	-1.213	0.555	no	no	no	no	NA
ENSG00000186092.7	+	OR4F5	protein_coding	chr1	65418	71585	ENST00000641515.2	2618	0.091	0.061	0.081	0.066	0.08	0.064	0.074	0.087	0.067	0.087	0.065	0.078	-1.137	-1.104	-1.157	-1.115	-0.38	1.037	-1.213	0.555	no	no	no	no	NA
ENSG00000238009.6	-	RP11-34P13.7	lncRNA	chr1	89294	120932	ENST00000466430.5	2748	0.087	0.058	0.077	0.063	0.076	0.061	0.07	0.083	0.064	0.082	0.062	0.075	-1.158	-1.125	-1.178	-1.136	-0.38	1.037	-1.213	0.555	no	no	no	no	NA
ENSG00000239945.1	-	RP11-34P13.8	lncRNA	chr1	89550	91105	ENST00000495576.1	1319	0.181	0.121	0.16	0.131	0.159	0.127	0.146	0.174	0.133	0.172	0.129	0.155	-0.84	-0.806	-0.859	-0.818	-0.38	1.037	-1.213	0.555	no	no	no	no	NA
ENSG00000233750.3	+	CICP27	processed_pseudogene	chr1	131024	134836	ENST00000442987.3	3812	0.063	0.042	0.055	0.045	0.055	0.044	0.051	0.06	0.046	0.059	0.045	0.054	-1.301	-1.267	-1.32	-1.278	-0.38	1.037	-1.213	0.555	no	no	no	no	NA
ENSG00000268903.1	-	RP11-34P13.15	processed_pseudogene	chr1	135140	135895	ENST00000494149.2	755	0.316	0.424	0.28	1.599	0.277	0.443	0.255	0.303	0.233	0.6	0.226	0.271	-0.597	-0.564	-0.316	-0.294	-0.966	-0.757	0.791	0.931	no	no	no	no	NA
ENSG00000269981.1	-	RP11-34P13.16	processed_pseudogene	chr1	137681	137965	ENST00000595919.1	284	0.839	0.564	0.744	0.607	0.737	0.589	0.679	0.806	0.618	0.798	0.601	0.721	-0.173	-0.139	-0.192	-0.151	-0.38	1.037	-1.213	0.555	no	no	no	no	NA
ENSG00000239906.1	-	RP11-34P13.14	lncRNA	chr1	139789	140339	ENST00000493797.1	323	0.738	0.496	0.654	0.534	0.648	0.518	0.597	0.709	0.544	0.701	0.528	0.634	-0.229	-0.195	-0.248	-0.207	-0.38	1.037	-1.213	0.555	no	no	no	no	NA
ENSG00000241860.7	-	RP11-34P13.13	lncRNA	chr1	141473	149707	ENST00000484859.1	4860	0.049	0.033	0.043	0.035	0.043	0.034	0.079	0.047	0.072	0.047	0.07	0.084	-1.205	-1.272	-1.426	-1.284	0.986	0.264	-1.392	0.141	no	no	no	no	NA
ENSG00000222623.1	-	RNU6-1100P	snRNA	chr1	157783	157887	ENST00000410691.1	104	2.291	1.539	2.031	1.659	2.011	1.608	1.853	2.202	1.689	2.178	1.641	1.969	0.264	0.297	0.244	0.286	-0.38	1.037	-1.213	0.555	no	no	no	no	NA
ENSG00000241599.1	+	RP11-34P13.9	lncRNA	chr1	160445	161525	ENST00000496488.1	457	0.521	0.35	0.462	0.377	0.458	0.366	0.422	0.501	0.384	0.496	0.373	0.448	-0.379	-0.346	-0.399	-0.357	-0.38	1.037	-1.213	0.555	no	no	no	no	NA
ENSG00000279928.2	+	DDX11L17	unprocessed_pseudogene	chr1	182695	184174	ENST00000624431.2	570	0.836	0.842	0.741	0.303	0.367	0.587	1.353	0.402	0.308	0.795	0.299	1.437	-0.174	-0.341	-0.135	-0.252	0.566	-1.268	0.994	-0.292	no	no	no	no	NA
ENSG00000279457.4	-	WASH9P	unprocessed_pseudogene	chr1	185216	195411	ENST00000623083.4	1397	2.559	1.375	1.058	1.235	1.198	1.437	1.518	1.803	1.509	1.135	1.1	2.492	0.082	0.222	0.117	0.248	-1.06	0.679	-0.629	1.01	no	no	no	no	NA
ENSG00000273874.1	-	MIR6859-2	miRNA	chr1	187890	187958	ENST00000612080.1	68	3.504	2.354	3.106	2.537	3.076	2.46	2.835	3.368	2.583	3.331	2.51	3.012	0.448	0.482	0.428	0.47	-0.38	1.037	-1.213	0.555	no	no	no	no	NA
ENSG00000228463.10	-	AP006222.1	transcribed_processed_pseudogene	chr1	258143	359681	ENST00000441866.2	2256	0.106	0.071	0.094	0.153	0.185	0.148	0.085	0.102	0.078	0.1	0.076	0.091	-1.073	-0.939	-0.992	-0.95	-1.39	0.818	-0.058	0.63	no	no	no	no	NA
ENSG00000286448.1	+	AP006222.3	lncRNA	chr1	266854	268655	ENST00000669836.1	736	0.324	0.217	0.287	0.234	0.284	0.227	0.262	0.311	0.239	0.308	0.232	0.278	-0.586	-0.553	-0.606	-0.564	-0.38	1.037	-1.213	0.555	no	no	no	no	NA
ENSG00000236679.2	-	RPL23AP24	processed_pseudogene	chr1	347981	348366	ENST00000458203.2	385	0.619	0.416	0.549	0.896	0.543	0.434	0.501	0.595	0.456	0.588	0.443	0.532	-0.305	-0.271	-0.324	-0.182	-0.542	-0.01	-0.855	1.406	no	no	no	no	NA
ENSG00000236601.2	+	RP4-669L17.2	lncRNA	chr1	360056	366052	ENST00000635159.1	994	0.24	0.161	0.212	0.174	0.21	0.168	0.194	0.23	0.177	0.228	0.172	0.206	-0.717	-0.683	-0.736	-0.695	-0.38	1.037	-1.213	0.555	no	no	no	no	NA
ENSG00000237094.12	-	RP4-669L17.4	transcribed_unprocessed_pseudogene	chr1	504864	522928	ENST00000642124.1	456	0.523	0.351	0.463	0.378	0.459	0.367	0.423	0.502	0.385	0.497	0.749	0.449	-0.278	-0.345	-0.398	-0.356	1.333	-0.012	-1.08	-0.241	no	no	no	no	NA
ENSG00000269732.1	+	WBP1LP7	processed_pseudogene	chr1	439869	440232	ENST00000437905.2	363	0.656	0.441	0.582	0.475	0.576	0.461	0.531	0.631	0.484	0.624	0.47	0.564	-0.279	-0.246	-0.299	-0.257	-0.38	1.037	-1.213	0.555	no	no	no	no	NA
ENSG00000284733.2	-	OR4F29	protein_coding	chr1	450739	451678	ENST00000426406.4	939	0.254	0.17	0.225	0.184	0.223	0.178	0.205	0.244	0.187	0.241	0.182	0.218	-0.692	-0.659	-0.712	-0.67	-0.38	1.037	-1.213	0.555	no	no	no	no	NA
ENSG00000233653.3	+	CICP7	processed_pseudogene	chr1	487100	489906	ENST00000432723.3	2477	0.096	0.065	0.085	0.07	0.084	0.068	0.078	0.092	0.071	0.091	0.069	0.083	-1.113	-1.08	-1.133	-1.091	-0.38	1.037	-1.213	0.555	no	no	no	no	NA
ENSG00000250575.1	-	RP4-669L17.8	unprocessed_pseudogene	chr1	491224	493241	ENST00000514436.1	1239	0.192	0.129	0.17	0.139	0.169	0.135	0.156	0.185	0.142	0.183	0.138	0.165	-0.812	-0.779	-0.832	-0.79	-0.38	1.037	-1.213	0.555	no	no	no	no	NA
ENSG00000278757.1	-	U6	snRNA	chr1	516375	516479	ENST00000614007.1	104	2.291	1.539	2.031	1.659	2.011	1.608	1.853	2.202	1.689	2.178	1.641	1.969	0.264	0.297	0.244	0.286	-0.38	1.037	-1.213	0.555	no	no	no	no	NA
ENSG00000230021.10	-	RP11-206L10.17	transcribed_processed_pseudogene	chr1	586070	612813	ENST00000634833.2	906	0.263	0.177	0.466	0.381	0.231	0.369	0.638	0.506	0.194	0.5	0.188	0.226	-0.417	-0.643	-0.495	-0.454	0.86	-1.42	0.069	0.49	no	no	no	no	NA
ENSG00000235146.2	+	RP5-857K21.2	lncRNA	chr1	587628	594768	ENST00000423796.1	607	0.393	0.264	0.348	0.284	0.345	0.276	0.318	0.377	0.289	0.373	0.281	0.337	-0.503	-0.469	-0.522	-0.48	-0.38	1.037	-1.213	0.555	no	no	no	no	NA
ENSG00000225972.1	+	MTND1P23	unprocessed_pseudogene	chr1	629061	629433	ENST00000416931.1	372	1.281	0.861	1.136	0.464	1.125	0.45	0.518	2.463	0.472	2.436	0.459	0.551	-0.19	-0.056	-0.009	-0.067	-1.417	0.317	0.929	0.17	no	no	no	no	NA
ENSG00000225630.1	+	MTND2P28	unprocessed_pseudogene	chr1	629639	630683	ENST00000457540.1	1044	73.495	77.737	74.246	92.534	69.525	61.367	88.804	101.139	67.799	100.683	80.763	63.759	1.909	1.847	1.894	1.925	0.448	-1.388	0.007	0.934	no	no	no	no	NA
ENSG00000237973.1	+	MTCO1P12	unprocessed_pseudogene	chr1	631073	632616	ENST00000414273.1	1543	11.428	9.026	7.118	6.484	7.863	8.673	8.245	8.461	10.131	12.186	6.084	5.973	0.851	0.986	0.993	0.839	-0.79	0.824	0.904	-0.938	no	no	up	no	A
ENSG00000278791.1	-	ENSG00000278791	miRNA	chr1	632324	632413	ENST00000621981.1	89	2.677	1.799	2.373	1.938	2.35	1.88	2.166	2.574	1.973	2.545	1.918	2.301	0.331	0.365	0.312	0.353	-0.38	1.037	-1.213	0.555	no	no	no	no	NA
ENSG00000229344.1	+	MTCO2P12	unprocessed_pseudogene	chr1	632756	633438	ENST00000427426.1	682	2.446	2.347	1.858	1.771	1.84	0.981	3.109	2.687	1.803	2.657	2.252	1.802	0.371	0.303	0.262	0.311	1.32	-0.197	-1.103	-0.02	no	no	no	no	NA
ENSG00000240409.1	+	MTATP8P1	unprocessed_pseudogene	chr1	633534	633741	ENST00000467115.1	207	2.302	0.773	2.041	0.833	3.032	0.808	0.931	3.319	0.848	2.189	1.649	2.968	0.165	0.257	0.045	0.305	-0.244	0.562	-1.293	0.976	no	no	no	no	NA
ENSG00000248527.1	+	MTATP6P1	unprocessed_pseudogene	chr1	633695	634376	ENST00000514057.1	681	409.042	432.505	432.028	499.288	432.174	373.365	446.347	526.363	396.152	499.313	473.947	382.861	2.654	2.615	2.635	2.668	0.47	-1.225	-0.328	1.082	no	no	no	no	NA
ENSG00000198744.5	+	MTCO3P12	unprocessed_pseudogene	chr1	634375	634922	ENST00000416718.2	547	1.307	0.585	1.544	0.946	1.147	0.917	1.409	0.837	1.284	0.828	0.624	0.374	0.044	0.095	-0.117	-0.176	0.643	1.036	-0.612	-1.067	no	no	no	no	NA
ENSG00000268663.1	+	WBP1LP6	processed_pseudogene	chr1	674841	675265	ENST00000438434.2	424	0.562	0.378	0.498	0.407	0.493	0.395	0.455	0.54	0.414	0.534	0.403	0.483	-0.347	-0.313	-0.366	-0.325	-0.38	1.037	-1.213	0.555	no	no	no	no	NA
ENSG00000284662.1	-	OR4F16	protein_coding	chr1	685678	686673	ENST00000332831.4	995	0.239	0.161	0.212	0.173	0.21	0.168	0.194	0.23	0.177	0.228	0.172	0.206	-0.717	-0.684	-0.737	-0.695	-0.38	1.037	-1.213	0.555	no	no	no	no	NA
ENSG00000229376.3	+	CICP3	processed_pseudogene	chr1	722091	724903	ENST00000440782.3	2455	0.097	0.065	0.086	0.07	0.085	0.068	0.079	0.093	0.072	0.092	0.07	0.083	-1.109	-1.076	-1.129	-1.087	-0.38	1.037	-1.213	0.555	no	no	no	no	NA
ENSG00000228327.3	-	RP11-206L10.2	transcribed_unprocessed_pseudogene	chr1	725884	778626	ENST00000506640.2	6432	0.593	0.324	0.263	0.215	0.293	0.26	0.3	0.534	0.328	0.423	0.425	0.159	-0.492	-0.415	-0.483	-0.58	0.006	1.146	0.139	-1.292	no	no	no	no	NA
ENSG00000223181.1	-	RNU6-1199P	snRNA	chr1	758232	758336	ENST00000411249.1	104	2.291	1.539	2.031	1.659	2.011	1.608	1.853	2.202	1.689	2.178	1.641	1.969	0.264	0.297	0.244	0.286	-0.38	1.037	-1.213	0.555	no	no	no	no	NA
ENSG00000229905.1	+	RP11-206L10.4	lncRNA	chr1	760910	761989	ENST00000422528.1	456	0.523	0.351	0.463	0.378	0.459	0.367	0.423	0.502	0.385	0.497	0.374	0.449	-0.378	-0.345	-0.398	-0.356	-0.38	1.037	-1.213	0.555	no	no	no	no	NA
ENSG00000237491.10	+	LINC01409	lncRNA	chr1	803933	807435	ENST00000667728.1	2949	0.081	0.054	0.143	0.175	0.071	0.113	0.065	0.078	0.119	0.077	0.116	0.069	-0.988	-1.055	-1.108	-1.008	0.964	-0.285	-1.277	0.598	no	no	no	no	NA
ENSG00000285268.1	+	RP11-206L10.18	transcribed_processed_pseudogene	chr1	781936	782050	ENST00000644482.1	114	2.09	1.404	1.853	1.513	1.835	1.467	1.691	2.009	1.541	1.987	1.497	1.797	0.224	0.257	0.204	0.246	-0.38	1.037	-1.213	0.555	no	no	no	no	NA
ENSG00000230092.7	-	RP11-206L10.8	transcribed_unprocessed_pseudogene	chr1	800878	817712	ENST00000447500.4	872	0.273	0.367	0.242	0.396	0.24	0.959	0.221	0.263	0.604	0.26	0.391	0.705	-0.56	-0.467	-0.346	-0.378	-1.268	-0.307	0.956	0.62	no	no	no	no	NA
ENSG00000177757.2	+	FAM87B	lncRNA	chr1	817370	819837	ENST00000326734.2	1947	0.122	0.082	0.108	0.089	0.107	0.086	0.099	0.118	0.09	0.116	0.175	0.105	-0.908	-0.975	-1.028	-0.987	1.333	-0.012	-1.08	-0.241	no	no	no	no	NA
ENSG00000228794.10	+	LINC01128	lncRNA	chr1	827603	859085	ENST00000670780.1	8389	1.733	1.412	1.586	2.529	1.446	1.595	1.953	2.157	1.57	1.647	1.851	2.051	0.253	0.198	0.19	0.35	0.071	-0.671	-0.787	1.387	no	no	no	no	NA
ENSG00000225880.5	-	LINC00115	lncRNA	chr1	826205	827522	ENST00000473798.1	1317	0.362	0.243	0.962	0.786	0.953	0.254	0.732	0.87	0.667	0.86	0.907	0.311	-0.065	-0.213	-0.425	-0.224	1.128	0.128	-1.307	0.051	no	no	no	no	NA
ENSG00000288531.1	+	RP11-206L10.19	lncRNA	chr1	860225	866720	ENST00000671208.1	2509	0.095	0.064	0.084	0.069	0.083	0.067	0.077	0.091	0.07	0.09	0.068	0.082	-1.119	-1.085	-1.139	-1.097	-0.38	1.037	-1.213	0.555	no	no	no	no	NA
ENSG00000230368.2	-	FAM41C	lncRNA	chr1	868070	876903	ENST00000446136.1	1807	0.132	0.266	0.117	0.191	0.116	0.093	0.213	0.254	0.097	0.251	0.094	0.34	-0.876	-0.943	-0.737	-0.595	-0.572	-1.004	0.329	1.247	no	no	no	no	NA
ENSG00000234711.1	+	TUBB8P11	unprocessed_pseudogene	chr1	873291	874349	ENST00000415481.1	1058	0.225	0.303	0.2	0.163	0.198	0.158	0.182	0.216	0.166	0.214	0.161	0.194	-0.744	-0.71	-0.663	-0.722	-1	-0.018	1.37	-0.352	no	no	no	no	NA
ENSG00000283040.1	-	FAM166AP3	transcribed_unprocessed_pseudogene	chr1	874528	877234	ENST00000635557.1	837	0.285	0.191	0.252	0.206	0.25	0.2	0.23	0.274	0.21	0.271	0.204	0.245	-0.642	-0.609	-0.662	-0.62	-0.38	1.037	-1.213	0.555	no	no	no	no	NA
ENSG00000272438.1	+	RP11-54O7.16	lncRNA	chr1	904833	915976	ENST00000607769.1	351	1.358	0.912	1.203	2.949	3.576	3.813	1.647	1.305	4.003	1.291	3.404	1.751	0.276	0.43	0.217	0.276	-0.258	1.428	-0.909	-0.261	no	no	no	no	NA
ENSG00000230699.2	+	RP11-54O7.1	lncRNA	chr1	911434	914948	ENST00000448179.1	3043	1.41	0.263	0.625	0.624	1.169	0.275	0.823	0.602	1.328	0.372	0.449	0.74	-0.212	0.113	-0.523	-0.185	-0.04	1.211	-1.236	0.064	no	no	no	no	NA
ENSG00000241180.1	+	RP11-54O7.2	lncRNA	chr1	914170	914971	ENST00000398216.2	443	0.538	0.361	0.477	0.389	0.472	0.755	0.435	0.517	0.793	0.511	0.385	0.462	-0.366	-0.232	-0.285	-0.344	-0.981	1.238	0.357	-0.615	no	no	no	no	NA
ENSG00000223764.2	-	LINC02593	lncRNA	chr1	916869	919692	ENST00000417705.1	1389	12.866	5.647	6.386	6.086	12.349	5.66	7.771	4.947	10.495	2.936	6.758	10.764	0.842	1.074	0.657	0.837	-0.063	1.297	-1.143	-0.092	no	no	no	no	NA
ENSG00000187634.13	+	SAMD11	protein_coding	chr1	923922	944574	ENST00000618323.5	3468	38.478	29.956	31.912	24.424	35.647	27.349	33.069	27.937	42.745	26.39	35.977	21.202	1.526	1.589	1.445	1.387	0.444	1.149	-0.47	-1.123	no	dn	no	no	A
ENSG00000188976.11	-	NOC2L	protein_coding	chr1	944202	959256	ENST00000327044.7	2757	128.953	125.76	128.547	104.369	110.316	122.257	129.826	125.363	117.538	116.021	128.584	122.725	2.111	2.074	2.084	2.069	1.412	-0.534	-0.029	-0.849	no	no	no	no	NA
ENSG00000187961.14	+	KLHL17	protein_coding	chr1	960583	965719	ENST00000338591.8	2567	24.506	32.863	27.152	16.532	20.698	25.87	26.055	27.482	24.974	29.475	23.604	21.862	1.408	1.368	1.466	1.332	0.245	-0.45	1.268	-1.063	no	no	up	no	F
ENSG00000187583.11	+	PLEKHN1	protein_coding	chr1	966481	975865	ENST00000379410.8	3176	20.483	15.876	13.566	9.071	13.963	14.168	14.687	15.649	16.48	10.057	14.349	17.67	1.152	1.224	1.118	1.133	-0.104	1.433	-0.824	-0.506	no	no	no	no	NA
ENSG00000187642.9	-	PERM1	protein_coding	chr1	975204	981029	ENST00000433179.3	3340	0.071	0.383	0.063	0.052	0.125	0.15	0.231	0.206	0.316	0.136	0.153	0.061	-0.883	-0.85	-0.702	-1.062	-0.061	0.166	1.165	-1.27	no	no	no	no	NA
ENSG00000272512.1	-	RP11-54O7.17	lncRNA	chr1	995965	998051	ENST00000606034.1	2086	0.8	0.691	1.012	0.91	0.802	0.642	0.554	1.647	0.674	1.086	1.146	0.589	-0.064	-0.121	-0.106	-0.018	0.289	-0.951	-0.616	1.278	no	no	no	no	NA
ENSG00000188290.11	-	HES4	protein_coding	chr1	998961	1000172	ENST00000428771.6	1040	108.604	167	107.634	134.026	103.783	134.787	130.66	145.354	118.556	160.754	122.431	109.497	2.079	2.042	2.186	2.11	-0.415	-1.014	1.338	0.091	no	no	no	no	NA
ENSG00000187608.10	+	ISG15	protein_coding	chr1	1001137	1014540	ENST00000624697.4	787	293.999	277.027	261.66	305.562	351.373	301.184	243.934	252.617	322.709	185.087	250.925	391.932	2.402	2.508	2.396	2.494	-0.817	0.98	-0.906	0.742	no	no	no	no	NA
ENSG00000231702.2	-	RP11-54O7.10	processed_pseudogene	chr1	1008075	1008229	ENST00000423619.2	154	1.547	1.039	1.371	1.12	1.358	1.086	1.252	1.487	1.141	1.471	1.108	1.33	0.093	0.127	0.073	0.115	-0.38	1.037	-1.213	0.555	no	no	no	no	NA
ENSG00000224969.1	-	RP11-54O7.11	lncRNA	chr1	1011996	1013193	ENST00000458555.1	471	0.506	0.68	0.448	0.366	0.444	0.355	0.409	0.486	0.373	0.481	0.362	0.435	-0.392	-0.359	-0.312	-0.37	-1	-0.018	1.37	-0.352	no	no	no	no	NA
ENSG00000188157.15	+	AGRN	protein_coding	chr1	1020122	1056118	ENST00000620552.4	7394	79.955	51.936	57.701	49.765	41.02	50.179	79.116	81.283	59.599	49.848	55.84	79.748	1.802	1.764	1.705	1.836	0.451	-0.229	-1.277	1.055	no	no	no	no	NA
ENSG00000242590.1	+	RP11-54O7.14	lncRNA	chr1	1055032	1056116	ENST00000418300.1	402	0.593	0.398	0.525	0.429	0.52	0.416	0.479	0.57	0.437	0.564	0.425	0.509	-0.324	-0.29	-0.343	-0.302	-0.38	1.037	-1.213	0.555	no	no	no	no	NA
ENSG00000217801.10	+	RP11-465B22.3	transcribed_unprocessed_pseudogene	chr1	1063078	1069355	ENST00000412397.2	1219	3.519	1.97	1.559	1.274	2.402	1.921	2.214	1.879	1.729	2.416	2.1	2.016	0.287	0.388	0.32	0.228	-0.284	1.231	0.217	-1.164	no	no	no	no	NA
ENSG00000273443.1	-	RP11-54O7.18	lncRNA	chr1	1062207	1063288	ENST00000442292.2	829	0.287	0.193	0.255	0.208	0.252	0.202	0.233	0.276	0.212	0.547	0.206	0.247	-0.638	-0.604	-0.557	-0.616	-1	-0.018	1.37	-0.352	no	no	no	no	NA
ENSG00000237330.3	-	RNF223	protein_coding	chr1	1070966	1074306	ENST00000453464.3	1900	0.125	0.084	0.111	0.091	0.11	0.088	0.101	0.121	0.092	0.119	0.09	0.108	-0.998	-0.965	-1.018	-0.976	-0.38	1.037	-1.213	0.555	no	no	no	no	NA
ENSG00000131591.18	-	C1orf159	protein_coding	chr1	1081817	1116081	ENST00000379339.5	2429	19.228	33.675	26.955	19.886	21.185	26.514	26.107	24.328	20.897	33.295	23.399	21.417	1.406	1.31	1.491	1.338	0.239	-0.947	1.301	-0.594	no	no	up	no	E
ENSG00000285812.1	+	RP11-465B22.9	lncRNA	chr1	1097584	1104598	ENST00000648183.1	1095	0.218	0.146	0.193	0.158	0.191	0.153	0.176	0.209	0.16	0.207	0.312	0.187	-0.658	-0.725	-0.778	-0.737	1.333	-0.012	-1.08	-0.241	no	no	no	no	NA
ENSG00000223823.1	+	LINC01342	lncRNA	chr1	1137016	1144056	ENST00000416774.1	1620	0.147	0.099	0.13	0.106	0.129	0.103	0.119	0.141	0.108	0.14	0.105	0.126	-0.929	-0.895	-0.949	-0.907	-0.38	1.037	-1.213	0.555	no	no	no	no	NA
ENSG00000207730.3	+	MIR200B	miRNA	chr1	1167103	1167198	ENST00000384997.3	95	2.508	1.685	2.223	1.816	2.202	1.761	2.029	2.411	1.849	2.385	1.797	2.156	0.303	0.336	0.283	0.325	-0.38	1.037	-1.213	0.555	no	no	no	no	NA
ENSG00000207607.3	+	MIR200A	miRNA	chr1	1167862	1167952	ENST00000384875.3	90	2.648	1.779	2.347	1.917	2.324	1.859	2.142	2.545	1.952	2.517	1.896	2.276	0.326	0.36	0.307	0.348	-0.38	1.037	-1.213	0.555	no	no	no	no	NA
ENSG00000198976.1	+	MIR429	miRNA	chr1	1169004	1169087	ENST00000362106.1	83	2.871	1.929	2.545	2.078	2.52	2.015	2.322	2.76	2.116	2.729	2.056	2.468	0.362	0.395	0.342	0.384	-0.38	1.037	-1.213	0.555	no	no	no	no	NA
ENSG00000272141.1	+	RP11-465B22.8	lncRNA	chr1	1169356	1170343	ENST00000606993.1	987	0.241	0.162	0.214	0.175	0.212	0.169	0.195	0.232	0.178	0.23	0.173	0.208	-0.714	-0.68	-0.733	-0.692	-0.38	1.037	-1.213	0.555	no	no	no	no	NA
ENSG00000205231.1	-	TTLL10-AS1	lncRNA	chr1	1173055	1179555	ENST00000379317.1	3532	0.067	0.045	0.06	0.049	0.059	0.047	0.055	0.065	0.05	0.064	0.048	0.058	-1.267	-1.234	-1.287	-1.245	-0.38	1.037	-1.213	0.555	no	no	no	no	NA
ENSG00000162571.14	+	TTLL10	protein_coding	chr1	1173879	1197936	ENST00000379290.6	2307	0.103	0.069	0.092	0.075	0.091	0.073	0.084	0.099	0.076	0.098	0.074	0.089	-1.082	-1.049	-1.102	-1.06	-0.38	1.037	-1.213	0.555	no	no	no	no	NA
ENSG00000186891.14	-	TNFRSF18	protein_coding	chr1	1203507	1206592	ENST00000379268.7	1083	0.22	0.148	0.195	0.159	0.193	0.154	0.178	0.634	0.162	0.418	0.158	0.378	-0.754	-0.721	-0.673	-0.473	-0.784	-0.519	-0.144	1.447	no	no	no	no	NA
ENSG00000186827.11	-	TNFRSF4	protein_coding	chr1	1211339	1214153	ENST00000379236.4	1075	0.222	0.298	0.196	0.16	0.389	0.467	0.359	0.639	0.327	0.421	0.476	0.572	-0.491	-0.517	-0.411	-0.411	-0.621	-1.081	0.85	0.851	no	no	no	no	NA
ENSG00000078808.19	-	SDF4	protein_coding	chr1	1216908	1232067	ENST00000660930.1	2137	550.28	505.165	500.591	438.982	510.655	496.352	509.332	475.986	530.776	434.417	491.118	526.556	2.699	2.725	2.679	2.68	0.16	1.352	-0.79	-0.722	no	no	no	no	NA
ENSG00000176022.7	+	B3GALT6	protein_coding	chr1	1232236	1235041	ENST00000379198.5	2805	79.514	80.921	71.23	60.025	74.423	78.301	73.869	64.344	70.193	67.84	72.775	76.814	1.861	1.873	1.878	1.824	0.087	0.572	0.777	-1.436	no	no	no	no	NA
ENSG00000184163.3	-	C1QTNF12	protein_coding	chr1	1242452	1246722	ENST00000330388.2	1036	5.98	5.099	5.097	3.83	6.663	5.005	5.581	2.874	4.917	3.499	3.954	7.908	0.684	0.764	0.65	0.647	-0.045	1.428	-0.658	-0.725	no	no	no	no	NA
ENSG00000260179.1	-	RP5-902P8.12	lncRNA	chr1	1249776	1251334	ENST00000565563.1	1558	0.918	0.719	0.271	0.554	0.806	0.859	0.619	0.294	1.015	0.582	0.657	0.526	-0.319	-0.042	-0.148	-0.356	-0.699	1.184	0.461	-0.947	no	no	no	no	NA
ENSG00000160087.21	-	UBE2J2	protein_coding	chr1	1253913	1273854	ENST00000347370.6	2387	96.932	115.143	111.487	103.202	105.158	118.152	112.564	92.404	106.987	104.775	107.614	104.767	2.043	2.013	2.051	2	0.68	-0.581	0.998	-1.097	no	no	no	no	NA
ENSG00000230415.1	+	LINC01786	lncRNA	chr1	1275236	1279393	ENST00000453732.1	389	9.188	6.996	11.402	2.217	6.99	8.6	6.937	5.888	7.676	8.735	7.459	5.265	0.924	0.898	0.907	0.612	0.594	0.42	0.482	-1.496	no	no	no	no	NA
ENSG00000162572.21	+	SCNN1D	protein_coding	chr1	1280587	1292024	ENST00000338555.6	3475	7.886	8.107	5.349	4.915	6.381	6.113	7.488	6.196	8.34	5.085	5.55	7.308	0.782	0.874	0.8	0.782	-0.63	1.471	-0.215	-0.626	no	no	no	no	NA
ENSG00000131584.19	-	ACAP3	protein_coding	chr1	1292390	1307930	ENST00000354700.10	3793	86.884	89.427	75.952	67.676	67.225	88.027	86.49	78.864	84.462	75.194	71.458	85.803	1.891	1.898	1.924	1.887	-0.554	-0.125	1.446	-0.767	no	no	no	no	NA
ENSG00000278073.1	-	MIR6726	miRNA	chr1	1296109	1296170	ENST00000613751.1	61	3.906	2.624	3.462	2.828	3.429	2.742	3.16	3.755	2.879	3.714	2.798	3.358	0.495	0.529	0.476	0.517	-0.38	1.037	-1.213	0.555	no	no	no	no	NA
ENSG00000169972.12	+	PUSL1	protein_coding	chr1	1308596	1311677	ENST00000379031.10	1257	79.808	87.232	79.476	72.462	80.708	79.181	80.656	78.717	80.343	75.693	83.915	77.722	1.91	1.905	1.906	1.882	0.748	0.304	0.421	-1.473	no	no	no	no	NA
ENSG00000127054.21	-	INTS11	protein_coding	chr1	1311584	1324687	ENST00000540437.5	2629	107.95	130.543	126.772	88.518	110.595	117.329	119.578	104.546	110.968	110.037	115.108	112.496	2.081	2.041	2.076	2.006	0.861	-0.286	0.716	-1.29	no	no	no	no	NA
ENSG00000283712.1	-	MIR6727	miRNA	chr1	1312501	1312566	ENST00000620702.1	65	3.666	2.463	3.249	2.654	3.218	2.573	5.931	3.524	2.702	3.485	2.626	3.151	0.568	0.501	0.448	0.49	1.333	-0.012	-1.08	-0.241	no	no	no	no	NA
ENSG00000240731.1	-	RP5-890O3.9	lncRNA	chr1	1317580	1318689	ENST00000444968.1	386	3.704	3.318	3.83	4.022	2.71	2.167	4.494	6.527	4.095	3.521	2.653	4.775	0.553	0.538	0.468	0.699	-0.117	-0.274	-0.995	1.386	no	no	no	no	NA
ENSG00000224051.7	+	CPTP	protein_coding	chr1	1324801	1328896	ENST00000343938.9	2154	50.666	67.626	53.733	39.804	52.634	53.818	53.601	50.721	52.023	50.271	53.011	54.009	1.728	1.714	1.754	1.679	0.292	-0.153	1.131	-1.27	no	no	no	no	NA
ENSG00000169962.5	+	TAS1R3	protein_coding	chr1	1331279	1335314	ENST00000339381.6	3475	0.48	0.507	0.425	0.348	0.542	0.626	0.333	0.132	0.253	0.456	0.639	0.413	-0.348	-0.394	-0.28	-0.575	0.406	0.04	0.946	-1.392	no	no	no	no	NA
ENSG00000107404.20	-	DVL1	protein_coding	chr1	1335277	1349418	ENST00000378888.10	3305	145.28	135.227	128.322	92.544	119.493	116.006	134.661	127.516	141.307	119.677	136.132	101.323	2.124	2.13	2.091	2.026	0.653	0.78	-0.032	-1.401	no	no	no	no	NA
ENSG00000284372.1	-	MIR6808	miRNA	chr1	1339649	1339708	ENST00000616525.1	59	4.039	2.713	3.58	2.924	7.091	2.835	3.267	3.882	2.977	3.84	2.893	3.471	0.51	0.644	0.49	0.532	-0.496	1.453	-0.782	-0.175	no	no	no	no	NA
ENSG00000162576.17	-	MXRA8	protein_coding	chr1	1352691	1361777	ENST00000477278.3	2728	635.287	466.549	468.17	416.918	486.518	401.269	577.959	535.918	575.587	366.213	485.015	574.201	2.706	2.75	2.612	2.703	0.23	0.99	-1.392	0.173	no	no	no	no	NA
ENSG00000175756.13	-	AURKAIP1	protein_coding	chr1	1373729	1375157	ENST00000338370.7	1072	544.593	729.291	606.431	525.573	628.308	704.842	540.123	533.295	565.252	630.585	669.987	516.43	2.78	2.762	2.837	2.72	0.114	-0.264	1.28	-1.131	no	no	up	no	F
ENSG00000223663.2	+	NDUFB4P8	processed_pseudogene	chr1	1378665	1379032	ENST00000435351.2	367	0.649	0.436	1.151	0.47	1.14	0.912	0.525	1.248	0.479	0.617	0.93	0.558	-0.083	-0.15	-0.203	-0.162	1.333	-0.012	-1.08	-0.241	no	no	no	no	NA
ENSG00000221978.12	-	CCNL2	protein_coding	chr1	1385710	1399335	ENST00000400809.8	3112	108.883	101.023	85.786	90.966	94.304	98.313	95.135	98.035	105.484	84.951	79.143	117.215	1.937	2.012	1.975	2.006	-1.329	0.843	-0.207	0.693	no	no	no	no	NA
ENSG00000224870.7	+	MRPL20-AS1	lncRNA	chr1	1399571	1402006	ENST00000447725.2	1843	33.099	26.404	34.265	23.213	32.914	31.404	31.27	21.251	35.356	22.986	34.822	23.337	1.524	1.529	1.427	1.354	0.782	0.837	-0.375	-1.244	no	dn	no	no	A
ENSG00000242485.6	-	MRPL20	protein_coding	chr1	1405108	1407290	ENST00000482352.1	1049	208.53	218.06	215.032	239.934	243.274	246.531	198.994	199.785	234.072	216.819	213.962	215.748	2.321	2.358	2.356	2.338	-1.292	0.864	0.71	-0.282	no	no	no	no	NA
ENSG00000264293.2	-	RN7SL657P	misc_RNA	chr1	1405459	1405752	ENST00000582431.2	293	0.813	0.546	0.721	0.589	0.714	0.571	0.658	0.782	0.599	0.773	0.583	0.699	-0.186	-0.153	-0.206	-0.164	-0.38	1.037	-1.213	0.555	no	no	no	no	NA
ENSG00000272455.1	+	MRPL20-DT	lncRNA	chr1	1409095	1410618	ENST00000607307.1	1523	1.252	1.051	2.635	1.359	1.648	1.757	1.645	1.053	1.384	0.744	2.017	2.017	0.314	0.152	0.046	0.153	1.336	-0.131	-1.089	-0.116	no	no	no	no	NA
ENSG00000235098.9	-	ANKRD65	protein_coding	chr1	1418419	1421276	ENST00000537107.6	2024	0.118	0.079	0.104	0.085	0.103	0.083	0.095	0.113	0.087	0.112	0.084	0.101	-1.026	-0.992	-1.045	-1.004	-0.38	1.037	-1.213	0.555	no	no	no	no	NA
ENSG00000225905.1	+	RP4-758J18.7	lncRNA	chr1	1420244	1422691	ENST00000428932.1	543	0.439	0.295	0.778	0.318	0.385	0.308	0.355	0.422	0.323	0.417	0.314	0.377	-0.354	-0.421	-0.474	-0.432	1.333	-0.012	-1.08	-0.241	no	no	no	no	NA
ENSG00000205116.4	+	TMEM88B	protein_coding	chr1	1425870	1430255	ENST00000378821.4	3217	0.074	0.05	0.066	0.054	0.065	0.052	0.06	0.071	0.055	0.07	0.159	0.064	-1.068	-1.193	-1.246	-1.205	1.433	-0.198	-0.888	-0.346	no	no	no	no	NA
ENSG00000225285.1	-	LINC01770	lncRNA	chr1	1430663	1434520	ENST00000417917.1	634	0.376	0.252	0.333	0.272	0.33	0.264	0.304	0.361	0.277	0.357	0.269	0.323	-0.521	-0.488	-0.541	-0.499	-0.38	1.037	-1.213	0.555	no	no	no	no	NA
ENSG00000179403.12	+	VWA1	protein_coding	chr1	1435689	1442882	ENST00000476993.2	4492	0.69	0.499	0.658	0.806	0.605	0.67	0.601	0.816	0.626	0.605	0.532	0.912	-0.226	-0.194	-0.231	-0.074	-0.604	-0.178	-0.681	1.463	no	no	no	no	NA
ENSG00000215915.10	+	ATAD3C	protein_coding	chr1	1449688	1470163	ENST00000378785.7	3864	0.062	0.041	0.055	0.045	0.108	0.043	0.05	0.059	0.136	0.059	0.133	0.053	-1.147	-1.014	-1.326	-1.284	0.321	1.264	-0.94	-0.645	no	no	no	no	NA
ENSG00000160072.20	+	ATAD3B	protein_coding	chr1	1471764	1497848	ENST00000673477.1	4098	26.457	33.476	31.181	23.237	26.798	33.023	26.951	27.107	27.859	27.198	33.487	24.44	1.483	1.432	1.493	1.396	0.71	-0.418	0.921	-1.213	no	no	no	no	NA
ENSG00000284740.1	+	RP5-832C2.8	transcribed_unprocessed_pseudogene	chr1	1503249	1509452	ENST00000641974.1	660	0.722	0.243	1.28	2.614	1.268	1.521	0.876	1.041	1.064	0.686	1.81	1.241	0.103	-0.004	-0.199	0.176	0.512	-0.14	-1.337	0.965	no	no	no	no	NA
ENSG00000197785.14	+	ATAD3A	protein_coding	chr1	1512174	1534685	ENST00000378755.9	2612	81.74	122.813	116.358	81.037	86.569	109.511	96.447	104.876	88.155	112.141	120.431	77.864	2.044	1.932	2.059	1.94	0.743	-0.924	0.979	-0.797	no	no	up	no	E
ENSG00000205090.9	-	TMEM240	protein_coding	chr1	1534777	1540624	ENST00000378733.9	1381	9.145	6.723	6.27	6.121	8.482	6.056	7.397	6.302	8.903	5.249	6.18	8.157	0.819	0.946	0.777	0.833	-0.339	1.416	-0.925	-0.153	no	no	no	no	NA
ENSG00000160075.12	-	SSU72	protein_coding	chr1	1560847	1574584	ENST00000359060.5	4176	96.091	108.939	110.408	105.959	109.647	112.079	101.128	99.658	107.46	99.218	113.338	99.955	2.034	2.018	2.028	2.008	1.059	-0.342	0.509	-1.226	no	no	no	no	NA
ENSG00000215014.5	+	RP5-832C2.5	lncRNA	chr1	1574101	1575879	ENST00000647566.1	841	0.567	0.19	0.502	1.641	0.497	0.796	0.917	1.089	1.671	0.269	0.609	0.487	-0.184	-0.109	-0.463	-0.02	0.052	0.444	-1.405	0.909	no	no	no	no	NA
ENSG00000274481.1	-	RP11-345P4.11	processed_pseudogene	chr1	1583509	1583909	ENST00000621860.1	400	0.596	0.4	0.528	0.431	0.523	0.418	0.482	0.573	0.439	0.566	0.427	0.512	-0.321	-0.288	-0.341	-0.299	-0.38	1.037	-1.213	0.555	no	no	no	no	NA
ENSG00000228594.4	-	FNDC10	protein_coding	chr1	1598011	1600135	ENST00000422725.4	2124	0.112	0.075	0.099	0.081	0.098	0.079	0.091	0.108	0.083	0.107	0.08	0.096	-1.047	-1.013	-1.066	-1.024	-0.38	1.037	-1.213	0.555	no	no	no	no	NA
ENSG00000286989.1	+	RP11-345P4.12	lncRNA	chr1	1600313	1602703	ENST00000658591.1	1830	0.13	0.087	0.115	0.094	0.114	0.091	0.105	0.125	0.096	0.124	0.093	0.112	-0.982	-0.948	-1.001	-0.96	-0.38	1.037	-1.213	0.555	no	no	no	no	NA
ENSG00000272106.1	-	RP11-345P4.9	lncRNA	chr1	1613757	1615795	ENST00000607222.1	2038	5.963	2.985	5.182	3.301	4.003	4.514	4.54	3.596	4.568	3.335	5.276	3.819	0.698	0.679	0.551	0.552	0.98	0.744	-0.87	-0.854	no	no	no	no	NA
ENSG00000197530.13	+	MIB2	protein_coding	chr1	1616309	1630604	ENST00000504599.6	3311	67.866	62.318	55.688	51.216	63.176	56.231	61.765	56.448	65.301	44.473	51.498	76.829	1.749	1.816	1.731	1.782	-0.539	1.235	-1.035	0.338	no	no	no	no	NA
ENSG00000189409.14	+	MMP23B	protein_coding	chr1	1632178	1634654	ENST00000378675.7	1309	0.182	0.122	0.161	0.132	0.32	0.256	0.147	0.175	0.268	0.692	0.261	0.626	-0.736	-0.602	-0.555	-0.614	-1.417	0.317	0.929	0.17	no	no	no	no	NA
ENSG00000248333.9	-	CDK11B	protein_coding	chr1	1635224	1659004	ENST00000341832.11	2992	25.804	36.541	34.448	26.349	29.153	33.377	29.054	30.85	27.179	31.573	33.714	29.504	1.509	1.437	1.529	1.46	0.605	-1.101	1.054	-0.558	no	no	no	no	NA
ENSG00000272004.1	+	RP11-345P4.10	lncRNA	chr1	1659324	1662602	ENST00000607013.1	400	0.596	0.4	0.528	0.431	0.523	0.836	0.482	0.573	0.878	1.133	0.853	0.512	-0.221	-0.188	-0.14	-0.299	-0.134	0.366	1.072	-1.304	no	no	no	no	NA
ENSG00000189339.12	-	SLC35E2B	protein_coding	chr1	1661477	1692795	ENST00000617444.5	6434	9.222	5.424	6.533	6.81	5.332	6.526	7.909	7.903	8.708	6.831	6.022	5.921	0.831	0.877	0.794	0.834	-0.097	1.268	-1.176	0.005	no	no	no	no	NA
ENSG00000269737.2	+	RP11-345P4.6	transcribed_processed_pseudogene	chr1	1671989	1673411	ENST00000596308.1	1422	0.335	0.113	0.149	0.121	0.147	0.118	0.136	0.161	0.247	0.159	0.6	0.144	-0.639	-0.638	-0.892	-0.85	0.855	0.863	-1.013	-0.705	no	no	no	no	NA
ENSG00000215914.4	+	MMP23A	unprocessed_pseudogene	chr1	1699941	1701782	ENST00000234610.5	1017	0.234	0.157	0.208	0.17	0.206	0.164	0.379	0.45	0.173	0.223	0.168	0.201	-0.626	-0.693	-0.746	-0.604	0.637	-0.397	-1.217	0.978	no	no	no	no	NA
ENSG00000008128.23	-	CDK11A	protein_coding	chr1	1702378	1724357	ENST00000404249.8	2984	3.354	2.199	3.822	2.197	2.594	3.476	2.842	2.456	2.649	3.037	2.688	3.02	0.488	0.454	0.455	0.404	1.091	0.106	0.137	-1.334	no	no	no	no	NA
ENSG00000268575.1	-	RP1-283E3.8	lncRNA	chr1	1702735	1737688	ENST00000598846.1	5079	0.422	0.378	0.624	0.408	0.371	0.296	0.721	0.496	0.795	0.223	0.403	0.484	-0.247	-0.302	-0.534	-0.336	0.861	0.426	-1.434	0.147	no	no	no	no	NA
ENSG00000227775.3	+	RP1-283E3.4	transcribed_processed_pseudogene	chr1	1735816	1737251	ENST00000418950.2	497	0.479	0.322	0.425	0.347	0.421	0.337	0.388	0.461	0.353	0.456	0.343	0.412	-0.416	-0.382	-0.435	-0.394	-0.38	1.037	-1.213	0.555	no	no	no	no	NA
ENSG00000215790.8	-	SLC35E2A	transcribed_unprocessed_pseudogene	chr1	1724837	1745919	ENST00000647043.1	2078	1.949	1.233	1.626	1.494	1.007	1.449	1.02	2.866	2.113	1.199	1.396	1.478	0.122	0.206	0.11	0.267	-0.737	0.4	-0.89	1.227	no	no	no	no	NA
ENSG00000008130.15	-	NADK	protein_coding	chr1	1751231	1780069	ENST00000378625.5	3653	51.01	48.465	55.678	46.657	41.515	46.524	59.887	55.113	47.984	54.82	51.349	46.087	1.745	1.669	1.697	1.691	1.385	-0.993	-0.1	-0.292	no	no	no	no	NA
ENSG00000078369.18	-	GNB1	protein_coding	chr1	1785285	1891087	ENST00000378609.9	3163	431.373	400.564	448.255	398.413	358.039	386.752	492.989	448.963	403.362	470.765	433.907	359.898	2.661	2.598	2.621	2.603	1.407	-0.793	0.011	-0.625	no	no	no	no	NA
ENSG00000231050.1	+	RP1-140A9.1	lncRNA	chr1	1891470	1892658	ENST00000412228.1	906	1.315	0.353	1.399	0.381	1.385	0.739	0.851	1.011	1.551	0.75	0.942	0.904	0.017	0.15	-0.236	-0.153	0.417	1.191	-1.045	-0.563	no	no	no	no	NA
ENSG00000169885.10	+	CALML6	protein_coding	chr1	1915259	1917296	ENST00000307786.8	670	0.356	1.672	0.315	1.287	1.561	0.749	1.438	1.026	1.311	1.352	1.019	0.917	-0.112	-0.046	0.076	0.028	-1.19	-0.394	1.086	0.498	no	no	no	no	NA
ENSG00000178821.13	-	TMEM52	protein_coding	chr1	1917589	1918797	ENST00000378602.3	1118	0.853	0.716	1.133	0.772	0.374	1.047	1.552	0.41	0.786	1.013	1.527	0.55	0.143	-0.2	-0.04	-0.253	1.292	-0.631	0.268	-0.928	no	no	no	no	NA
ENSG00000142609.19	-	CFAP74	protein_coding	chr1	1921956	2003786	ENST00000682832.1	5325	0.045	0.03	0.04	0.032	0.039	0.031	0.036	0.043	0.033	0.043	0.032	0.038	-1.446	-1.412	-1.465	-1.424	-0.38	1.037	-1.213	0.555	no	no	no	no	NA
ENSG00000233542.2	-	RP11-547D24.1	lncRNA	chr1	2013212	2015530	ENST00000443930.1	1954	0.122	0.082	0.108	0.088	0.107	0.086	0.099	0.117	0.09	0.116	0.087	0.105	-1.01	-0.977	-1.03	-0.988	-0.38	1.037	-1.213	0.555	no	no	no	no	NA
ENSG00000187730.9	+	GABRD	protein_coding	chr1	2019344	2030758	ENST00000378585.7	1914	0.124	0.084	0.11	0.09	0.109	0.087	0.101	0.12	0.092	0.118	0.089	0.107	-1.001	-0.968	-1.021	-0.979	-0.38	1.037	-1.213	0.555	no	no	no	no	NA
ENSG00000226969.1	-	RP11-547D24.3	lncRNA	chr1	2049303	2050070	ENST00000449154.1	437	0.545	0.366	0.483	0.395	0.479	0.383	0.441	0.524	0.402	0.518	0.391	0.469	-0.36	-0.326	-0.38	-0.338	-0.38	1.037	-1.213	0.555	no	no	no	no	NA
ENSG00000067606.17	+	PRKCZ	protein_coding	chr1	2073461	2185390	ENST00000400921.6	2294	1.35	0.768	0.552	1.053	1.185	0.948	0.84	0.699	1.608	0.79	0.446	0.982	-0.228	0.137	-0.08	-0.047	-1.156	1.277	-0.171	0.05	no	no	no	no	NA
ENSG00000271806.1	-	RP5-892K4.1	lncRNA	chr1	2141083	2145279	ENST00000606533.1	4196	0.057	0.038	0.05	0.041	0.05	0.04	0.046	0.055	0.042	0.054	0.041	0.049	-1.342	-1.309	-1.362	-1.32	-0.38	1.037	-1.213	0.555	no	no	no	no	NA
ENSG00000182873.5	-	PRKCZ-AS1	lncRNA	chr1	2181793	2183875	ENST00000333854.2	1253	3.994	1.789	2.697	1.927	2.671	2.27	2.923	2.011	2.243	2.35	1.771	3.76	0.382	0.46	0.327	0.388	-0.133	1.295	-1.142	-0.02	no	no	no	no	NA
ENSG00000162585.17	-	FAAP20	protein_coding	chr1	2184460	2194775	ENST00000400919.7	1413	164.423	175.141	149.026	149.313	174.535	173.552	150.324	141.673	172.157	136.275	151.475	173.505	2.177	2.231	2.206	2.188	-0.999	1.298	0.22	-0.519	no	no	no	no	NA
ENSG00000234396.3	+	RP11-181G12.4	lncRNA	chr1	2212522	2220738	ENST00000442483.2	326	1.462	0.491	1.296	0.529	1.283	1.026	2.956	0.703	1.616	1.39	2.094	1.885	0.301	0.161	-0.052	-0.051	1.224	0.41	-0.817	-0.817	no	no	no	no	NA
ENSG00000157933.10	+	SKI	protein_coding	chr1	2228318	2310213	ENST00000378536.5	6083	26.011	21.473	24.895	19.71	16.884	19.992	28.961	28.014	24.312	23.052	23.654	20.236	1.411	1.343	1.332	1.349	1.468	-0.448	-0.758	-0.262	no	no	no	no	NA
ENSG00000287356.1	+	RP11-181G12.8	lncRNA	chr1	2315039	2323085	ENST00000661319.1	5675	0.588	0.508	0.372	0.365	0.553	0.383	0.34	0.565	0.65	0.2	0.481	0.505	-0.405	-0.225	-0.47	-0.327	-0.457	1.25	-1.073	0.28	no	no	no	no	NA
ENSG00000116151.14	-	MORN1	protein_coding	chr1	2321252	2391554	ENST00000378531.8	1645	6.953	5.449	5.393	5.139	5.086	5.796	7.265	4.873	6.727	6.748	5.914	3.86	0.788	0.792	0.776	0.662	0.541	0.603	0.347	-1.491	no	no	no	no	NA
ENSG00000272161.1	-	RP4-713A8.1	lncRNA	chr1	2326200	2326693	ENST00000607720.1	493	0.483	0.325	0.428	0.35	0.424	0.339	0.782	0.465	0.356	0.46	0.346	0.415	-0.312	-0.379	-0.432	-0.39	1.333	-0.012	-1.08	-0.241	no	no	no	no	NA
ENSG00000269896.2	-	RP4-740C4.5	transcribed_processed_pseudogene	chr1	2350413	2352820	ENST00000602865.1	2407	2.079	1.064	2.106	1.577	1.043	1.807	2.402	1.427	2.189	1.506	1.773	1.191	0.318	0.225	0.154	0.143	1.336	0.193	-0.695	-0.833	no	no	no	no	NA
ENSG00000272420.1	-	RP4-740C4.7	lncRNA	chr1	2363060	2363628	ENST00000607858.1	568	0.839	0.282	0.744	1.215	0.737	0.589	0.679	1.613	1.237	0.798	0.601	1.082	-0.173	-0.039	-0.293	0.109	-0.427	0.347	-1.121	1.201	no	no	no	no	NA
ENSG00000157916.20	+	RER1	protein_coding	chr1	2391840	2405436	ENST00000605895.6	3028	166.518	173.396	178.633	178.89	171.043	181.917	177.597	167.093	171.81	166.611	168.652	187.16	2.243	2.23	2.24	2.249	0.281	-1.322	-0.041	1.082	no	no	no	no	NA
ENSG00000157911.11	-	PEX10	protein_coding	chr1	2403963	2412564	ENST00000288774.8	2905	40.685	36.037	38.024	32.245	39.387	37.083	40.407	30.513	43.169	36.028	41.716	26.933	1.602	1.613	1.561	1.474	0.627	0.803	-0.029	-1.4	no	dn	no	no	A
ENSG00000149527.18	+	PLCH2	protein_coding	chr1	2467458	2505526	ENST00000449969.5	5450	0.787	0.529	0.31	0.19	0.345	0.43	0.389	0.546	0.87	0.333	0.125	0.526	-0.607	-0.209	-0.374	-0.421	-1.247	1.184	0.175	-0.112	no	no	no	no	NA
ENSG00000224387.1	-	RP3-395M20.2	lncRNA	chr1	2492299	2493258	ENST00000424657.1	455	1.047	0.352	0.928	0.379	0.919	0.735	0.424	0.503	0.772	0.498	0.375	0.9	-0.277	-0.043	-0.297	-0.255	-0.502	1.484	-0.668	-0.314	no	no	no	no	NA
ENSG00000229393.1	-	RP3-395M20.3	lncRNA	chr1	2493436	2494479	ENST00000442305.1	514	0.464	0.311	0.411	0.336	0.407	0.325	0.375	0.446	0.683	0.441	0.332	0.398	-0.43	-0.297	-0.45	-0.408	-0.496	1.453	-0.782	-0.175	no	no	no	no	NA
ENSG00000157881.16	-	PANK4	protein_coding	chr1	2508536	2526596	ENST00000378466.9	2641	36.812	38.973	38.707	31.745	28.83	38.257	42.33	37.552	34.649	41.773	37.549	31.719	1.596	1.522	1.598	1.526	0.844	-0.913	0.886	-0.818	no	no	no	no	NA
ENSG00000197921.6	-	HES5	protein_coding	chr1	2528744	2530263	ENST00000378453.4	1324	0.18	0.121	0.16	0.13	0.158	0.253	0.146	0.173	0.265	0.171	0.129	0.155	-0.841	-0.707	-0.761	-0.819	-0.981	1.238	0.357	-0.615	no	no	no	no	NA
ENSG00000272449.2	+	RP3-395M20.12	lncRNA	chr1	2530063	2547460	ENST00000644246.1	1531	3.58	2.196	3.587	3.155	3.279	3.387	2.266	3.291	4.015	1.48	3.902	3.077	0.5	0.558	0.347	0.501	0.262	0.896	-1.433	0.274	no	no	no	no	NA
ENSG00000238164.6	-	TNFRSF14-AS1	lncRNA	chr1	2550282	2554150	ENST00000432521.2	3608	0.132	0.044	0.059	0.191	0.232	0.093	0.214	0.063	0.146	0.063	0.331	0.114	-0.794	-0.783	-1.196	-0.954	0.714	0.772	-1.372	-0.113	no	no	no	no	NA
ENSG00000157873.18	+	TNFRSF14	protein_coding	chr1	2556370	2563829	ENST00000355716.5	1702	20.721	11.756	13.402	12.366	19.541	9.632	15.855	13.726	21.258	7.454	12.736	18.893	1.144	1.312	0.975	1.169	-0.042	1.173	-1.266	0.136	no	no	no	no	NA
ENSG00000225931.3	+	RP3-395M20.7	TEC	chr1	2566409	2569888	ENST00000456687.3	1297	0.184	0.123	0.326	0.133	0.161	0.129	0.149	0.177	0.135	0.175	0.132	0.158	-0.732	-0.799	-0.852	-0.81	1.333	-0.012	-1.08	-0.241	no	no	no	no	NA
ENSG00000228037.1	+	RP3-395M20.9	lncRNA	chr1	2581559	2584533	ENST00000424215.1	626	0.381	0.256	0.337	0.276	0.334	0.267	0.308	0.366	0.281	0.362	0.273	0.327	-0.516	-0.482	-0.536	-0.494	-0.38	1.037	-1.213	0.555	no	no	no	no	NA
ENSG00000157870.17	+	PRXL2B	protein_coding	chr1	2586749	2591467	ENST00000444521.6	2827	46.781	56.227	49.757	41.861	41.436	45.68	53.113	54.769	42.248	58.578	52.164	41.586	1.713	1.638	1.726	1.66	0.689	-1.101	0.99	-0.578	no	no	no	no	NA
ENSG00000142606.16	-	MMEL1	protein_coding	chr1	2590638	2633016	ENST00000378412.8	2879	0.166	0.111	0.073	0.06	0.218	0.116	0.134	0.159	0.122	0.236	0.178	0.071	-0.919	-0.785	-0.839	-1.056	-0.164	0.971	0.52	-1.327	no	no	no	no	NA
ENSG00000237058.1	+	MMEL1-AS1	lncRNA	chr1	2632567	2636620	ENST00000427302.1	373	0.639	0.429	0.566	0.462	0.561	0.448	0.517	0.614	0.471	0.607	0.458	0.549	-0.291	-0.258	-0.311	-0.269	-0.38	1.037	-1.213	0.555	no	no	no	no	NA
ENSG00000215912.12	-	TTC34	protein_coding	chr1	2635975	2801717	ENST00000401095.8	8814	0.054	0.018	0.288	0.02	0.071	0.038	0.175	0.104	0.12	0.051	0.155	0.07	-0.703	-1.112	-1.484	-1.283	1.334	0.099	-1.019	-0.414	no	no	no	no	NA
ENSG00000285945.1	+	ABC14-1188822O7.2	lncRNA	chr1	2768090	2784733	ENST00000648684.1	593	0.402	0.27	0.356	0.291	0.353	0.282	0.325	0.386	0.296	0.382	0.288	0.345	-0.492	-0.459	-0.512	-0.47	-0.38	1.037	-1.213	0.555	no	no	no	no	NA
ENSG00000283259.1	+	ABC14-1188822O7.1	lncRNA	chr1	2773602	2776473	ENST00000638002.1	1565	0.152	0.102	0.135	0.11	0.134	0.107	0.123	0.146	0.112	0.145	0.109	0.131	-0.914	-0.88	-0.934	-0.892	-0.38	1.037	-1.213	0.555	no	no	no	no	NA
ENSG00000233234.1	-	RP11-740P5.2	lncRNA	chr1	2811849	2812692	ENST00000457440.1	607	0.393	0.264	0.348	0.284	0.345	0.276	0.318	0.377	0.289	0.373	0.281	0.337	-0.503	-0.469	-0.522	-0.48	-0.38	1.037	-1.213	0.555	no	no	no	no	NA
ENSG00000287396.1	+	RP11-740P5.4	lncRNA	chr1	2814055	2817767	ENST00000664694.1	663	0.359	0.241	0.319	0.26	0.315	0.505	0.291	0.345	0.265	0.342	0.257	0.309	-0.541	-0.507	-0.46	-0.519	-1	-0.018	1.37	-0.352	no	no	no	no	NA
ENSG00000231630.1	-	RP11-740P5.3	lncRNA	chr1	2814431	2814998	ENST00000429389.1	429	0.555	0.373	0.492	0.402	0.488	0.39	0.449	0.534	0.409	0.528	0.398	0.477	-0.352	-0.318	-0.371	-0.33	-0.38	1.037	-1.213	0.555	no	no	no	no	NA
ENSG00000284745.1	-	RP5-907A6.1	lncRNA	chr1	2960657	2963415	ENST00000641229.1	1509	0.158	0.106	0.14	0.114	0.139	0.111	0.128	0.152	0.116	0.15	0.113	0.136	-0.898	-0.865	-0.918	-0.876	-0.38	1.037	-1.213	0.555	no	no	no	no	NA
ENSG00000169717.7	+	ACTRT2	protein_coding	chr1	3021466	3022903	ENST00000378404.4	1437	0.166	0.111	0.147	0.12	0.146	0.116	0.134	0.159	0.122	0.158	0.119	0.143	-0.877	-0.843	-0.896	-0.855	-0.38	1.037	-1.213	0.555	no	no	no	no	NA
ENSG00000177133.12	-	PRDM16-DT	lncRNA	chr1	3059616	3068437	ENST00000445317.1	4247	0.056	0.038	0.05	0.041	0.049	0.039	0.045	0.054	0.041	0.053	0.04	0.048	-1.347	-1.314	-1.367	-1.325	-0.38	1.037	-1.213	0.555	no	no	no	no	NA
ENSG00000142611.17	+	PRDM16	protein_coding	chr1	3069202	3438621	ENST00000270722.10	8698	0.027	0.018	0.024	0.02	0.048	0.019	0.022	0.026	0.02	0.026	0.02	0.024	-1.659	-1.525	-1.678	-1.637	-0.496	1.453	-0.782	-0.175	no	no	no	no	NA
ENSG00000283572.1	+	MIR4251	miRNA	chr1	3127974	3128035	ENST00000635819.1	61	3.906	2.624	3.462	2.828	3.429	2.742	3.16	3.755	2.879	3.714	2.798	3.358	0.495	0.529	0.476	0.517	-0.38	1.037	-1.213	0.555	no	no	no	no	NA
ENSG00000226286.1	-	RP1-163G9.2	lncRNA	chr1	3132926	3133709	ENST00000440516.1	469	0.508	0.341	0.45	0.368	0.446	0.357	0.411	0.488	0.374	0.483	0.364	0.437	-0.391	-0.357	-0.41	-0.368	-0.38	1.037	-1.213	0.555	no	no	no	no	NA
ENSG00000279839.1	+	RP11-193J6.1	TEC	chr1	3205987	3208664	ENST00000624175.1	2677	0.089	0.06	0.079	0.064	0.078	0.062	0.072	0.086	0.066	0.085	0.064	0.077	-1.147	-1.114	-1.167	-1.125	-0.38	1.037	-1.213	0.555	no	no	no	no	NA
ENSG00000272235.1	-	RP11-22L13.1	lncRNA	chr1	3306635	3310096	ENST00000607061.1	3461	0.207	0.046	0.061	0.05	0.06	0.097	0.056	0.066	0.051	0.065	0.049	0.059	-1.259	-1.066	-1.178	-1.237	-0.857	1.378	0.08	-0.601	no	no	no	no	NA
ENSG00000287828.1	-	RP4-785P20.3	lncRNA	chr1	3313051	3323149	ENST00000669140.1	728	0.327	1.319	0.58	0.948	0.575	1.149	1.059	1.258	0.965	2.178	0.469	0.281	-0.18	-0.247	0.173	-0.158	-0.41	-0.766	1.469	-0.293	no	no	no	no	NA
ENSG00000286518.1	-	RP4-785P20.2	lncRNA	chr1	3367814	3373928	ENST00000665088.1	2784	0.086	0.115	0.076	0.062	0.075	0.06	0.069	0.082	0.063	0.081	0.061	0.074	-1.164	-1.131	-1.083	-1.142	-1	-0.018	1.37	-0.352	no	no	no	no	NA
ENSG00000130762.15	+	ARHGEF16	protein_coding	chr1	3454664	3481113	ENST00000378378.9	2822	0.084	0.284	0.449	0.367	0.074	0.474	0.41	0.325	0.311	0.562	0.06	0.145	-0.651	-0.903	-0.374	-0.587	-0.102	-1.259	1.17	0.191	no	no	no	no	NA
ENSG00000272088.1	+	RP11-168F9.2	lncRNA	chr1	3487245	3487627	ENST00000606489.1	382	0.624	0.419	0.553	0.452	0.548	0.438	0.505	0.6	0.46	0.593	0.447	0.536	-0.301	-0.268	-0.321	-0.279	-0.38	1.037	-1.213	0.555	no	no	no	no	NA
ENSG00000162591.16	-	MEGF6	protein_coding	chr1	3487950	3611508	ENST00000356575.9	7443	70.401	51.315	47.502	53.007	52.217	45.398	62.877	63.392	57.319	44.224	41.873	83.681	1.699	1.775	1.671	1.816	-0.615	0.513	-1.034	1.136	no	no	no	no	NA
ENSG00000207776.1	-	MIR551A	miRNA	chr1	3560694	3560790	ENST00000385042.1	96	2.482	1.667	2.2	1.797	2.179	1.742	2.008	2.386	1.83	2.36	1.778	2.133	0.298	0.332	0.279	0.32	-0.38	1.037	-1.213	0.555	no	no	no	no	NA
ENSG00000238260.1	-	RP11-46F15.2	lncRNA	chr1	3623189	3624743	ENST00000435049.1	622	1.915	0.515	2.037	0.277	2.018	1.614	0.93	0.736	0.847	0.728	2.47	1.976	0.223	0.172	-0.073	-0.131	0.998	0.705	-0.685	-1.018	no	no	no	no	NA
ENSG00000158109.15	+	TPRG1L	protein_coding	chr1	3625014	3630127	ENST00000378344.7	2401	88.824	71.203	72.484	92.326	100.537	70.924	74.418	79.369	83.027	63.97	71.088	107.739	1.861	1.957	1.836	1.966	-0.666	0.785	-1.043	0.923	no	no	no	no	NA
ENSG00000116213.16	-	WRAP73	protein_coding	chr1	3630766	3650058	ENST00000378322.7	1998	25.522	25.237	26.533	23.139	25.231	24.782	25.565	24.876	22.768	23.81	27.08	26.345	1.421	1.389	1.391	1.394	1.487	-0.652	-0.504	-0.331	no	no	no	no	NA
ENSG00000078900.15	+	TP73	protein_coding	chr1	3652515	3736201	ENST00000378295.9	5192	0.046	0.031	0.041	0.033	0.04	0.032	0.037	0.044	0.034	0.044	0.033	0.039	-1.435	-1.401	-1.454	-1.413	-0.38	1.037	-1.213	0.555	no	no	no	no	NA
ENSG00000227589.1	-	TP73-AS3	lncRNA	chr1	3658937	3668772	ENST00000443034.1	754	0.316	0.212	0.28	0.229	0.277	0.222	0.256	0.304	0.233	0.3	0.226	0.272	-0.597	-0.563	-0.616	-0.575	-0.38	1.037	-1.213	0.555	no	no	no	no	NA
ENSG00000235131.1	-	TP73-AS2	lncRNA	chr1	3712199	3714298	ENST00000416554.1	351	0.679	0.456	0.602	0.491	0.596	0.477	0.549	0.653	0.5	0.645	0.486	0.584	-0.265	-0.231	-0.284	-0.243	-0.38	1.037	-1.213	0.555	no	no	no	no	NA
ENSG00000227372.12	-	TP73-AS1	transcribed_unitary_pseudogene	chr1	3737148	3747373	ENST00000423764.6	3525	6.692	5.586	6.89	5.383	4.807	5.078	6.671	8.317	5.63	6.555	6.537	5.636	0.826	0.753	0.756	0.801	1.184	-0.881	-0.774	0.472	no	no	no	no	NA
ENSG00000276189.1	+	ENSG10010138423.1	misc_RNA	chr1	3736942	3737103	ENST00000611447.1	161	1.48	0.994	1.312	1.071	1.299	1.039	1.197	1.423	1.091	1.407	1.06	1.272	0.074	0.107	0.054	0.096	-0.38	1.037	-1.213	0.555	no	no	no	no	NA
ENSG00000162592.10	+	CCDC27	protein_coding	chr1	3752449	3771645	ENST00000294600.7	2125	0.112	0.075	0.099	0.081	0.098	0.079	0.091	0.108	0.083	0.107	0.08	0.096	-1.047	-1.013	-1.066	-1.025	-0.38	1.037	-1.213	0.555	no	no	no	no	NA
ENSG00000235169.11	+	SMIM1	protein_coding	chr1	3772786	3775982	ENST00000444870.7	547	1.743	1.756	1.544	2.838	2.677	0.612	3.171	0.837	2.569	1.242	1.248	3.744	0.262	0.36	0.042	0.316	0.121	0.811	-1.439	0.506	no	no	no	no	NA
ENSG00000130764.10	-	LRRC47	protein_coding	chr1	3778558	3796498	ENST00000378251.3	4303	36.66	32.03	38.089	32.834	32.23	33.51	38.567	35.131	35.185	31.272	36.334	35.984	1.576	1.54	1.509	1.539	1.272	-0.045	-1.173	-0.053	no	no	no	no	NA
ENSG00000266075.2	+	RN7SL574P	misc_RNA	chr1	3782814	3783111	ENST00000581512.2	297	0.802	0.539	0.711	0.581	0.704	0.563	0.649	0.771	0.591	0.763	0.575	0.69	-0.192	-0.159	-0.212	-0.17	-0.38	1.037	-1.213	0.555	no	no	no	no	NA
ENSG00000272153.1	+	RP1-286D6.5	lncRNA	chr1	3785007	3785538	ENST00000607459.1	531	0.898	0.603	0.796	0.65	0.394	0.63	0.363	0.431	0.331	0.427	0.321	0.386	-0.344	-0.311	-0.263	-0.322	-1	-0.018	1.37	-0.352	no	no	no	no	NA
ENSG00000116198.14	-	CEP104	protein_coding	chr1	3812085	3857211	ENST00000674623.1	6559	17.257	11.91	15.006	16.096	13.777	13.211	17.015	15.889	15.638	13.228	14.625	16.082	1.191	1.19	1.106	1.205	0.395	0.382	-1.483	0.706	no	no	no	no	NA
ENSG00000169598.17	+	DFFB	protein_coding	chr1	3857266	3885420	ENST00000338895.7	3105	5.449	4.073	6.122	4.222	5.591	3.933	5.463	4.795	5.543	4.669	5.167	4.354	0.746	0.743	0.625	0.648	0.882	0.829	-1.044	-0.667	no	no	no	no	NA
ENSG00000198912.12	-	C1orf174	protein_coding	chr1	3889132	3900272	ENST00000361605.4	1645	29.84	37.367	43.268	32.719	27.466	31.523	40.776	43.999	30.216	44.894	40.362	26.52	1.618	1.465	1.574	1.527	1.091	-1.241	0.434	-0.285	no	no	no	no	NA
ENSG00000236423.6	+	LINC01134	lncRNA	chr1	3900403	3917225	ENST00000442673.1	3059	0.078	0.209	0.483	0.338	0.205	0.273	0.567	0.075	0.172	0.296	0.223	0.603	-0.404	-0.853	-0.59	-0.605	1.134	-1.303	0.126	0.043	no	no	no	no	NA
ENSG00000233304.7	+	LINC01346	lncRNA	chr1	3940616	3955262	ENST00000412674.1	3242	0.074	0.049	0.065	0.053	0.065	0.052	0.059	0.071	0.054	0.07	0.053	0.063	-1.23	-1.197	-1.25	-1.208	-0.38	1.037	-1.213	0.555	no	no	no	no	NA
ENSG00000226374.3	-	LINC01345	lncRNA	chr1	3944546	3948900	ENST00000635247.1	1646	0.145	0.097	0.128	0.105	0.127	0.102	0.117	0.139	0.107	0.138	0.104	0.124	-0.936	-0.902	-0.955	-0.914	-0.38	1.037	-1.213	0.555	no	no	no	no	NA
ENSG00000284668.2	+	LINC02780	lncRNA	chr1	3976139	3998855	ENST00000641078.1	1258	0.189	0.127	0.168	0.137	0.499	0.133	0.153	0.182	0.14	0.36	0.136	0.163	-0.819	-0.627	-0.738	-0.797	-0.857	1.378	0.08	-0.601	no	no	no	no	NA
ENSG00000284703.1	-	RP11-718D19.2	lncRNA	chr1	4012920	4019508	ENST00000642139.1	4817	0.049	0.033	0.044	0.036	0.043	0.035	0.04	0.048	0.036	0.047	0.035	0.043	-1.402	-1.369	-1.422	-1.38	-0.38	1.037	-1.213	0.555	no	no	no	no	NA
ENSG00000229280.1	-	EEF1DP6	processed_pseudogene	chr1	4175527	4175899	ENST00000449232.1	372	0.641	0.43	0.568	0.464	0.562	0.45	0.518	0.616	0.472	0.609	0.918	0.551	-0.19	-0.256	-0.31	-0.268	1.333	-0.012	-1.08	-0.241	no	no	no	no	NA
ENSG00000235054.4	+	LINC01777	lncRNA	chr1	4412050	4424687	ENST00000423197.2	2077	0.115	0.077	0.102	0.083	0.101	0.081	0.093	0.11	0.085	0.109	0.082	0.099	-1.037	-1.003	-1.056	-1.015	-0.38	1.037	-1.213	0.555	no	no	no	no	NA
ENSG00000284694.1	-	RP5-1166F10.2	lncRNA	chr1	4479130	4484375	ENST00000641472.1	3402	0.07	0.047	0.062	0.051	0.061	0.049	0.057	0.067	0.052	0.067	0.05	0.06	-1.251	-1.218	-1.271	-1.229	-0.38	1.037	-1.213	0.555	no	no	no	no	NA
ENSG00000227169.2	-	RP1-37J18.1	lncRNA	chr1	4551734	4552145	ENST00000438791.2	356	0.669	0.45	0.593	0.485	0.588	0.47	0.541	0.643	0.493	0.636	0.479	0.575	-0.271	-0.237	-0.29	-0.249	-0.38	1.037	-1.213	0.555	no	no	no	no	NA
ENSG00000232596.3	+	LINC01646	lncRNA	chr1	4571515	4585094	ENST00000661628.1	1531	0.156	0.105	0.138	0.113	0.137	0.109	0.126	0.15	0.115	0.148	0.111	0.134	-0.904	-0.871	-0.924	-0.882	-0.38	1.037	-1.213	0.555	no	no	no	no	NA
ENSG00000196581.11	+	AJAP1	protein_coding	chr1	4654608	4792534	ENST00000378191.5	12102	0.02	0.013	0.017	0.014	0.017	0.014	0.016	0.019	0.015	0.019	0.014	0.017	-1.802	-1.769	-1.822	-1.78	-0.38	1.037	-1.213	0.555	no	no	no	no	NA
ENSG00000287586.1	-	RP1-77N19.1	lncRNA	chr1	4730210	4733745	ENST00000658045.1	3030	0.079	0.053	0.07	0.057	0.069	0.055	0.064	0.076	0.058	0.075	0.056	0.068	-1.201	-1.167	-1.22	-1.179	-0.38	1.037	-1.213	0.555	no	no	no	no	NA
ENSG00000284739.1	-	RP4-603B14.2	lncRNA	chr1	4963953	4973298	ENST00000641254.1	464	0.514	0.345	0.455	0.372	0.451	0.361	0.415	0.494	0.379	0.488	0.368	0.441	-0.386	-0.352	-0.406	-0.364	-0.38	1.037	-1.213	0.555	no	no	no	no	NA
ENSG00000284674.1	+	LINC02781	lncRNA	chr1	4973380	4981568	ENST00000641403.1	1580	0.151	0.101	0.134	0.109	0.132	0.106	0.122	0.145	0.111	0.143	0.108	0.13	-0.918	-0.885	-0.938	-0.896	-0.38	1.037	-1.213	0.555	no	no	no	no	NA
ENSG00000231510.1	-	LINC02782	lncRNA	chr1	5086458	5090899	ENST00000443270.1	449	0.531	0.357	0.47	0.384	0.466	0.373	0.429	0.51	0.391	0.505	0.38	0.456	-0.372	-0.338	-0.391	-0.35	-0.38	1.037	-1.213	0.555	no	no	no	no	NA
ENSG00000284616.1	-	RP4-703E10.1	lncRNA	chr1	5301927	5307394	ENST00000641871.1	1225	0.195	0.131	0.172	0.141	0.171	0.137	0.157	0.187	0.143	0.185	0.139	0.167	-0.808	-0.774	-0.827	-0.785	-0.38	1.037	-1.213	0.555	no	no	no	no	NA
ENSG00000284692.2	-	RP1-58B11.2	lncRNA	chr1	5489794	5493057	ENST00000641860.1	2210	0.108	0.072	0.096	0.078	0.095	0.076	0.087	0.104	0.079	0.103	0.077	0.093	-1.064	-1.03	-1.083	-1.042	-0.38	1.037	-1.213	0.555	no	no	no	no	NA
ENSG00000284666.1	-	RP1-58B11.3	lncRNA	chr1	5480786	5482028	ENST00000641583.1	609	0.391	0.263	0.347	0.283	0.343	0.275	0.316	0.376	0.288	0.372	0.28	0.336	-0.504	-0.471	-0.524	-0.482	-0.38	1.037	-1.213	0.555	no	no	no	no	NA
ENSG00000260972.1	+	RP1-58B11.1	lncRNA	chr1	5492977	5494674	ENST00000564261.1	1697	0.14	0.094	0.124	0.102	0.123	0.099	0.114	0.135	0.103	0.133	0.101	0.121	-0.949	-0.916	-0.969	-0.927	-0.38	1.037	-1.213	0.555	no	no	no	no	NA
ENSG00000283356.1	+	RP3-491M17.1	unprocessed_pseudogene	chr1	5554746	5554881	ENST00000637697.1	135	1.765	1.186	1.564	1.278	1.549	1.239	1.428	1.697	1.301	1.678	1.264	1.517	0.15	0.184	0.131	0.172	-0.38	1.037	-1.213	0.555	no	no	no	no	NA
ENSG00000236948.2	-	RP11-154H17.1	lncRNA	chr1	5561708	5668255	ENST00000637702.1	847	0.281	0.189	0.249	0.204	0.247	0.197	0.228	0.27	0.207	0.267	0.202	0.242	-0.647	-0.614	-0.667	-0.625	-0.38	1.037	-1.213	0.555	no	no	no	no	NA
ENSG00000264341.1	+	ENSG00000264341	miRNA	chr1	5564070	5564143	ENST00000579887.1	73	3.264	2.193	2.893	2.363	2.865	2.291	2.64	3.138	2.406	3.103	2.338	2.806	0.417	0.451	0.398	0.439	-0.38	1.037	-1.213	0.555	no	no	no	no	NA
ENSG00000264101.1	-	MIR4689	miRNA	chr1	5862671	5862741	ENST00000582517.1	70	3.404	2.287	3.017	2.464	2.988	2.39	2.754	3.272	2.509	3.236	2.438	5.852	0.436	0.469	0.416	0.558	-0.542	-0.01	-0.855	1.406	no	no	no	no	NA
ENSG00000131697.18	-	NPHP4	protein_coding	chr1	5862810	5992425	ENST00000378156.9	4955	6.733	7.915	8.227	6.754	4.728	6.651	9.919	9.106	6.558	9.967	7.13	5.704	0.922	0.773	0.907	0.848	0.878	-1.325	0.656	-0.209	no	no	no	no	NA
ENSG00000069424.15	+	KCNAB2	protein_coding	chr1	5992261	6101193	ENST00000378097.6	4302	16.617	14.214	12.617	13.113	11.475	14.348	15.95	14.801	15.596	13.323	12.775	14.426	1.137	1.158	1.145	1.149	-1.178	1.22	-0.268	0.226	no	no	no	no	NA
ENSG00000116254.18	-	CHD5	protein_coding	chr1	6101786	6180321	ENST00000262450.8	9850	0.048	0.016	0.086	0.035	0.021	0.068	0.039	0.047	0.018	0.115	0.052	0.021	-1.253	-1.579	-1.299	-1.49	0.984	-1.122	0.687	-0.548	no	no	no	no	NA
ENSG00000285629.1	-	RP1-120G22.12	protein_coding	chr1	6159429	6197757	ENST00000484532.6	663	0.359	0.241	0.319	0.26	0.315	0.252	0.291	0.345	0.265	0.342	0.257	0.309	-0.541	-0.507	-0.561	-0.519	-0.38	1.037	-1.213	0.555	no	no	no	no	NA
ENSG00000116251.11	-	RPL22	protein_coding	chr1	6185019	6199595	ENST00000234875.9	2061	42.316	36.582	42.426	65.036	54.095	44.721	42.552	42.119	44.911	37.371	39.585	64.296	1.618	1.671	1.595	1.749	-0.59	0.184	-0.922	1.329	no	no	no	no	NA
ENSG00000226944.1	-	RNF207-AS1	lncRNA	chr1	6204839	6205780	ENST00000455744.1	378	1.261	3.388	0.559	0.913	3.874	0.885	2.04	2.424	2.323	1.798	2.709	2.709	0.163	0.352	0.244	0.259	-1.182	1.257	-0.137	0.061	no	no	no	no	NA
ENSG00000158286.13	+	RNF207	protein_coding	chr1	6206118	6221299	ENST00000377939.5	3981	5.327	2.252	2.175	3.25	2.995	2.479	3.196	3.567	4.368	1.992	2.401	4.064	0.407	0.614	0.349	0.558	-0.599	1.062	-1.07	0.607	no	no	no	no	NA
ENSG00000116237.16	-	ICMT	protein_coding	chr1	6221192	6235964	ENST00000343813.10	4795	93.874	139.81	141.348	134.697	92.395	138.496	144.028	135.085	91.683	182.08	138.859	101.275	2.15	1.967	2.182	2.088	0.561	-1.368	0.897	-0.09	dn	no	no	no	E
ENSG00000225077.3	+	LINC00337	lncRNA	chr1	6234691	6239408	ENST00000650463.1	2040	0.467	1.334	0.725	0.169	0.513	0.984	0.756	0.561	0.43	1.333	0.669	0.301	-0.145	-0.329	0.081	-0.515	0.321	-0.4	1.209	-1.129	no	no	no	no	NA
ENSG00000173673.8	+	HES3	protein_coding	chr1	6244178	6245578	ENST00000377898.4	710	0.336	0.225	0.297	0.243	0.295	0.236	0.271	0.323	0.247	0.319	0.24	0.288	-0.571	-0.537	-0.59	-0.549	-0.38	1.037	-1.213	0.555	no	no	no	no	NA
ENSG00000158292.7	-	GPR153	protein_coding	chr1	6247352	6261098	ENST00000377893.3	4198	12.147	12.736	12.678	10.725	8.122	13.03	11.892	16.914	10.292	12.573	13.092	12.539	1.098	1.002	1.106	1.119	0.316	-1.481	0.466	0.699	no	no	no	no	NA
ENSG00000097021.20	-	ACOT7	protein_coding	chr1	6264272	6359344	ENST00000377842.7	1813	150.885	222.143	194.082	154.526	147.911	197.817	190.408	180.91	152.678	224.913	192.993	148.668	2.284	2.177	2.332	2.206	0.487	-1.024	1.154	-0.618	no	no	up	no	E
ENSG00000271746.1	+	RP1-202O8.3	lncRNA	chr1	6393554	6394391	ENST00000607670.1	837	1.139	1.147	1.262	1.237	1	0.999	2.073	1.368	1.889	1.353	1.631	0.489	0.21	0.111	0.064	-0.027	1.222	0.218	-0.26	-1.18	no	no	no	no	NA
ENSG00000069812.11	-	HES2	protein_coding	chr1	6415231	6419919	ENST00000377834.8	4262	0.056	0.15	0.05	0.364	0.098	0.039	0.136	0.376	0.041	0.053	0.04	0.433	-1.19	-1.215	-1.168	-0.409	-0.497	-0.561	-0.44	1.498	no	no	no	no	NA
ENSG00000187017.17	+	ESPN	protein_coding	chr1	6424787	6456671	ENST00000636330.1	4731	0.05	0.034	0.045	0.036	0.044	0.035	0.041	0.048	0.037	0.048	0.036	0.043	-1.394	-1.361	-1.414	-1.372	-0.38	1.037	-1.213	0.555	no	no	no	no	NA
ENSG00000265392.1	-	MIR4252	miRNA	chr1	6429833	6429896	ENST00000585139.1	63	3.782	2.541	3.352	2.738	3.32	2.655	3.059	3.636	2.788	3.596	2.709	3.251	0.481	0.515	0.462	0.503	-0.38	1.037	-1.213	0.555	no	no	no	no	NA
ENSG00000231868.1	-	RP1-202O8.2	lncRNA	chr1	6443033	6447006	ENST00000419034.1	351	0.679	0.456	0.602	0.491	0.596	0.477	0.549	0.653	0.5	0.645	0.973	0.584	-0.164	-0.231	-0.284	-0.243	1.333	-0.012	-1.08	-0.241	no	no	no	no	NA
ENSG00000215788.11	-	TNFRSF25	protein_coding	chr1	6460785	6466173	ENST00000356876.8	1968	9.929	3.579	5.151	7.889	8.716	4.335	6.464	5.819	8.657	2.302	5.551	10.928	0.756	0.958	0.518	0.9	-0.139	0.893	-1.351	0.597	no	no	dn	no	B
ENSG00000171680.23	-	PLEKHG5	protein_coding	chr1	6467121	6520009	ENST00000377740.5	4191	15.806	5.92	6.904	8.274	10.182	6.905	8.922	8.744	11.902	4.486	7.29	12.853	0.884	1.094	0.754	0.989	-0.319	1.125	-1.211	0.405	up	no	dn	no	B
ENSG00000162408.11	-	NOL9	protein_coding	chr1	6521346	6554513	ENST00000377705.6	6627	7.659	8.696	8.191	8.096	7.291	10.223	8.289	7.016	7.209	7.965	8.499	8.654	0.92	0.868	0.95	0.897	0.33	-1.173	1.183	-0.34	no	no	no	no	NA
ENSG00000253022.1	+	RNU6-731P	snRNA	chr1	6540853	6540964	ENST00000517213.1	111	2.147	1.442	1.903	1.554	1.884	1.507	1.736	2.063	1.582	2.041	1.538	1.845	0.235	0.269	0.216	0.257	-0.38	1.037	-1.213	0.555	no	no	no	no	NA
ENSG00000229519.2	+	RP11-58A11.2	processed_pseudogene	chr1	6547904	6548619	ENST00000456162.2	401	1.188	0.399	0.527	0.43	0.522	0.417	0.481	0.571	0.438	0.565	0.426	0.511	-0.323	-0.189	-0.342	-0.3	-0.496	1.453	-0.782	-0.175	no	no	no	no	NA
ENSG00000173662.21	+	TAS1R1	protein_coding	chr1	6555306	6579755	ENST00000333172.11	2764	0.086	0.116	0.076	0.062	0.076	0.061	0.07	0.083	0.127	0.082	0.062	0.148	-1.161	-1.027	-1.08	-1.038	-1.39	0.818	-0.058	0.63	no	no	no	no	NA
ENSG00000204859.13	+	ZBTB48	protein_coding	chr1	6579993	6589280	ENST00000377674.9	2347	17.869	20.87	19.258	16.979	22.816	21.168	19.217	13.077	18.709	16.119	19.926	19.722	1.289	1.294	1.284	1.214	0.499	0.628	0.365	-1.491	no	no	no	no	NA
ENSG00000162413.16	-	KLHL21	protein_coding	chr1	6590723	6603001	ENST00000377663.3	6445	25.178	13.412	25.332	22.966	17.558	17.234	25.151	25.907	20.902	12.583	26.35	27.52	1.408	1.322	1.155	1.405	0.724	-0.004	-1.413	0.693	no	no	dn	up	C
ENSG00000116273.6	+	PHF13	protein_coding	chr1	6613730	6624030	ENST00000377648.5	3632	26.571	27.722	31.518	38.33	21.655	27.68	36.565	39.982	27.226	34.804	29.371	29.831	1.51	1.398	1.476	1.553	0.39	-1.311	-0.133	1.054	no	no	no	no	NA
ENSG00000041988.15	+	THAP3	protein_coding	chr1	6625191	6635586	ENST00000377627.7	2053	26.58	26.51	31.378	20.755	31.891	25.503	23.284	24.991	26.093	22.731	28.849	27.136	1.441	1.448	1.396	1.383	0.745	0.959	-0.657	-1.047	no	no	no	no	NA
ENSG00000007923.16	-	DNAJC11	protein_coding	chr1	6634169	6701816	ENST00000377577.10	3201	57.469	58.559	59.515	50.82	52.931	54.609	60.757	57.959	55.254	60.58	56.041	53.299	1.769	1.742	1.762	1.732	1.02	-0.546	0.643	-1.117	no	no	no	no	NA
ENSG00000228750.7	+	LINC01672	lncRNA	chr1	6724636	6727408	ENST00000432429.5	1686	0.141	0.095	0.125	0.102	0.124	0.099	0.114	0.136	0.104	0.134	0.101	0.121	-0.946	-0.913	-0.966	-0.924	-0.38	1.037	-1.213	0.555	no	no	no	no	NA
ENSG00000284744.1	+	RP11-242F24.2	lncRNA	chr1	6767953	6770038	ENST00000641757.1	987	0.241	0.162	0.214	0.175	0.212	0.169	0.195	0.232	0.178	0.23	0.173	0.208	-0.714	-0.68	-0.733	-0.692	-0.38	1.037	-1.213	0.555	no	no	no	no	NA
ENSG00000237436.1	-	CAMTA1-DT	lncRNA	chr1	6783891	6784843	ENST00000442889.1	415	1.723	1.543	2.036	0.416	1.008	0.806	0.929	1.104	1.27	0.546	2.056	1.481	0.197	0.114	-0.056	-0.056	1.159	0.511	-0.835	-0.835	no	no	no	no	NA
ENSG00000171735.19	+	CAMTA1	protein_coding	chr1	6785453	7769706	ENST00000303635.12	8314	9.745	10.012	7.367	12.74	10.441	11.408	8.787	8.926	9.507	9.509	8.93	11.381	0.921	0.995	1.012	1.037	-1.408	0.078	0.412	0.918	no	no	no	no	NA
ENSG00000227950.1	-	RP11-312B8.2	processed_pseudogene	chr1	6834332	6834618	ENST00000433407.1	286	0.833	0.56	0.738	0.603	0.731	0.585	0.674	0.801	0.614	0.792	0.597	0.716	-0.176	-0.142	-0.195	-0.154	-0.38	1.037	-1.213	0.555	no	no	no	no	NA
ENSG00000237365.1	-	RP11-334N17.1	lncRNA	chr1	7008375	7014279	ENST00000456701.1	349	0.683	0.459	0.605	0.494	0.599	0.479	0.552	0.656	0.503	0.649	0.489	0.587	-0.262	-0.229	-0.282	-0.24	-0.38	1.037	-1.213	0.555	no	no	no	no	NA
ENSG00000207056.1	+	RNU1-8P	snRNA	chr1	7219359	7219524	ENST00000384328.1	165	1.444	0.97	1.28	1.046	1.268	1.014	1.168	1.388	1.064	1.373	1.034	1.241	0.063	0.097	0.043	0.085	-0.38	1.037	-1.213	0.555	no	no	no	no	NA
ENSG00000237402.1	+	CAMTA1-IT1	lncRNA	chr1	7368941	7370270	ENST00000427317.1	365	2.611	0.877	0.579	0.945	1.719	1.375	1.056	3.138	1.925	2.483	0.935	0.561	-0.081	0.312	0.159	0.074	-1.199	1.195	0.261	-0.257	no	no	no	no	NA
ENSG00000237728.2	-	CAMTA1-AS2	lncRNA	chr1	7382486	7389754	ENST00000618051.1	433	0.55	0.37	0.488	0.398	0.483	0.386	0.445	0.529	0.406	0.523	0.394	0.473	-0.356	-0.322	-0.376	-0.334	-0.38	1.037	-1.213	0.555	no	no	no	no	NA
ENSG00000225126.1	-	CAMTA1-AS1	lncRNA	chr1	7441095	7441554	ENST00000440032.1	361	0.66	0.443	0.585	0.478	0.579	0.463	0.534	0.634	0.487	0.628	0.473	0.567	-0.277	-0.243	-0.297	-0.255	-0.38	1.037	-1.213	0.555	no	no	no	no	NA
ENSG00000270171.1	-	RP11-338N10.1	lncRNA	chr1	7693123	7694844	ENST00000602640.1	1721	0.138	0.093	0.123	0.1	0.122	0.097	0.112	0.133	0.102	0.132	0.099	0.119	-0.955	-0.922	-0.975	-0.933	-0.38	1.037	-1.213	0.555	no	no	no	no	NA
ENSG00000270035.1	-	RP11-338N10.2	lncRNA	chr1	7698302	7698872	ENST00000602973.1	570	0.418	0.281	0.371	0.303	0.367	0.293	0.338	0.402	0.308	0.397	0.299	0.359	-0.475	-0.442	-0.495	-0.453	-0.38	1.037	-1.213	0.555	no	no	no	no	NA
ENSG00000269978.1	-	RP11-338N10.3	lncRNA	chr1	7700703	7700970	ENST00000602916.1	267	0.892	0.6	0.791	0.646	0.783	0.627	0.722	0.858	0.658	0.848	0.639	0.767	-0.146	-0.112	-0.166	-0.124	-0.38	1.037	-1.213	0.555	no	no	no	no	NA
ENSG00000049245.13	+	VAMP3	protein_coding	chr1	7771295	7781432	ENST00000054666.11	2178	123.41	120.533	128.392	169.737	136.857	132.869	139.383	130.086	129.511	134.071	127.893	146.605	2.12	2.113	2.111	2.17	-0.307	-0.541	-0.637	1.486	no	no	no	no	NA
ENSG00000269925.1	+	RP3-467L1.6	lncRNA	chr1	7776382	7776775	ENST00000602406.1	393	0.606	2.037	3.225	0.439	2.661	1.703	0.981	0.583	1.788	1.729	0.869	2.606	0.146	0.153	0.259	-0.059	0.16	0.213	1.009	-1.382	no	no	no	no	NA
ENSG00000049246.15	+	PER3	protein_coding	chr1	7784290	7845177	ENST00000377532.8	6365	8.086	3.873	9.158	8.537	3.878	6.15	9.448	10.903	6.623	7.83	8.393	5.245	0.954	0.772	0.757	0.896	1.138	-0.756	-0.919	0.537	no	no	no	no	NA
ENSG00000236266.1	-	RP3-467L1.4	lncRNA	chr1	7810241	7827342	ENST00000451646.1	830	0.287	0.193	0.254	0.208	0.252	0.202	0.232	0.552	0.212	0.273	0.206	0.247	-0.638	-0.605	-0.658	-0.516	-0.542	-0.01	-0.855	1.406	no	no	no	no	NA
ENSG00000049247.14	-	UTS2	protein_coding	chr1	7843082	7853512	ENST00000377516.6	1601	0.149	0.1	0.132	0.323	0.131	0.104	0.241	0.143	0.11	0.141	0.213	0.128	-0.723	-0.89	-0.943	-0.743	0.936	-0.602	-1.09	0.756	no	no	no	no	NA
ENSG00000049249.9	-	TNFRSF9	protein_coding	chr1	7915893	7943165	ENST00000615230.4	5970	0.04	0.027	0.035	0.029	0.035	0.028	0.032	0.115	0.029	0.076	0.029	0.034	-1.495	-1.462	-1.415	-1.314	-0.936	-0.512	0.087	1.361	no	no	no	no	NA
ENSG00000270330.1	+	RP5-892F13.2	processed_pseudogene	chr1	7942371	7942726	ENST00000603760.1	355	0.671	0.451	0.595	0.486	0.589	0.471	0.543	0.645	0.495	0.638	0.481	0.577	-0.27	-0.236	-0.289	-0.248	-0.38	1.037	-1.213	0.555	no	no	no	no	NA
ENSG00000116288.13	+	PARK7	protein_coding	chr1	7961710	7985505	ENST00000338639.10	1127	618.447	666.571	643.178	702.435	743.53	713.785	616.893	577.791	682.292	625.339	659.402	658.968	2.806	2.832	2.825	2.809	-0.961	1.14	0.527	-0.706	no	no	no	no	NA
ENSG00000200344.1	-	Y_RNA	misc_RNA	chr1	7982880	7982983	ENST00000363474.1	103	2.313	1.554	2.051	1.675	2.031	1.624	1.871	2.224	1.705	2.199	1.657	1.988	0.268	0.301	0.248	0.29	-0.38	1.037	-1.213	0.555	no	no	no	no	NA
ENSG00000284747.1	+	CTA-215D11.6	lncRNA	chr1	7999539	8002961	ENST00000642135.1	2236	0.533	0.573	0.472	0.463	0.374	0.524	0.776	0.512	0.55	0.608	0.458	0.458	-0.258	-0.32	-0.246	-0.321	0.708	-0.842	1.01	-0.877	no	no	no	no	NA
ENSG00000284716.1	-	CTA-215D11.5	lncRNA	chr1	7998186	7999934	ENST00000641100.1	1043	0.228	0.153	0.202	0.165	0.401	0.321	0.185	0.22	0.337	0.434	0.164	0.196	-0.738	-0.504	-0.557	-0.716	-0.943	1.077	0.619	-0.753	no	no	no	no	NA
ENSG00000116285.13	-	ERRFI1	protein_coding	chr1	8011726	8026309	ENST00000377482.10	3097	10.772	17.16	18.959	14.817	11.482	20.687	17.551	12.647	11.116	22.456	15.652	13.227	1.239	1.046	1.301	1.131	0.528	-1.179	1.074	-0.423	dn	no	up	no	E
ENSG00000238290.1	+	RP11-431K24.1	lncRNA	chr1	8026737	8122702	ENST00000445300.1	2044	0.117	0.078	0.207	0.084	0.102	0.082	0.094	0.112	0.086	0.222	0.084	0.1	-0.93	-0.996	-0.949	-1.008	1.102	-0.687	0.576	-0.991	no	no	no	no	NA
ENSG00000232848.1	-	CTA-215D11.4	processed_pseudogene	chr1	8057244	8058463	ENST00000399343.2	800	0.298	0.2	0.264	0.216	0.261	0.209	0.241	0.286	0.22	0.283	0.213	0.256	-0.622	-0.589	-0.642	-0.6	-0.38	1.037	-1.213	0.555	no	no	no	no	NA
ENSG00000229305.1	+	RP11-431K24.2	processed_pseudogene	chr1	8189823	8192770	ENST00000453364.1	1075	0.222	0.149	0.196	0.16	0.195	0.156	0.179	0.213	0.163	0.211	0.159	0.191	-0.751	-0.717	-0.77	-0.729	-0.38	1.037	-1.213	0.555	no	no	no	no	NA
ENSG00000227634.3	+	LINC01714	lncRNA	chr1	8201517	8215207	ENST00000670361.1	683	0.349	0.234	0.309	0.253	0.306	0.245	0.282	0.335	0.257	0.332	0.25	0.3	-0.554	-0.52	-0.573	-0.532	-0.38	1.037	-1.213	0.555	no	no	no	no	NA
ENSG00000200975.1	-	RNU1-7P	snRNA	chr1	8206433	8206597	ENST00000364105.1	164	1.453	0.976	1.288	1.052	1.275	1.02	1.175	1.397	1.071	1.381	1.041	1.249	0.066	0.099	0.046	0.088	-0.38	1.037	-1.213	0.555	no	no	no	no	NA
ENSG00000233645.1	-	RP11-431K24.4	lncRNA	chr1	8218189	8220529	ENST00000424689.1	477	0.5	0.336	0.443	0.362	0.439	0.351	0.404	0.48	0.368	0.475	0.358	0.429	-0.398	-0.364	-0.418	-0.376	-0.38	1.037	-1.213	0.555	no	no	no	no	NA
ENSG00000251977.1	-	RNU6-991P	snRNA	chr1	8292156	8292263	ENST00000516168.1	107	2.227	1.496	1.974	1.612	1.955	1.563	1.801	2.141	1.641	2.117	1.595	1.914	0.251	0.285	0.232	0.273	-0.38	1.037	-1.213	0.555	no	no	no	no	NA
ENSG00000162426.16	+	SLC45A1	protein_coding	chr1	8318113	8344165	ENST00000471889.7	2496	1.718	1.283	1.354	1.313	1.844	0.871	1.467	1.468	1.97	1.271	0.889	1.641	0.082	0.265	0.051	0.167	-0.614	1.29	-0.942	0.266	no	no	no	no	NA
ENSG00000252254.1	+	Y_RNA	misc_RNA	chr1	8328066	8328179	ENST00000516445.1	113	2.109	1.417	1.869	1.527	1.851	1.48	1.706	2.027	1.554	2.005	1.51	1.813	0.228	0.261	0.208	0.25	-0.38	1.037	-1.213	0.555	no	no	no	no	NA
ENSG00000142599.19	-	RERE	protein_coding	chr1	8352396	8817465	ENST00000337907.7	8026	13.182	10.311	13.421	10.339	7.454	11.442	15.298	14.84	10.11	13.012	11.399	12.887	1.123	0.999	1.062	1.099	0.97	-1.328	-0.16	0.518	no	no	no	no	NA
ENSG00000232912.6	+	RERE-AS1	lncRNA	chr1	8425399	8435013	ENST00000653698.1	1052	0.227	0.456	0.402	0.328	0.199	0.318	0.183	0.218	0.334	0.215	0.162	0.389	-0.641	-0.608	-0.502	-0.519	-1.091	-0.596	0.969	0.718	no	no	no	no	NA
ENSG00000221083.1	-	ENSG10010135148.1	snoRNA	chr1	8511794	8511919	ENST00000408156.1	125	1.906	1.281	1.69	1.38	1.673	1.338	1.542	1.832	1.405	1.812	2.731	1.639	0.284	0.217	0.164	0.206	1.333	-0.012	-1.08	-0.241	no	no	no	no	NA
ENSG00000270282.1	+	RP5-1115A15.2	processed_pseudogene	chr1	8512652	8513021	ENST00000605785.1	369	0.646	0.434	0.572	0.468	0.567	0.453	0.522	0.621	0.476	0.614	0.463	0.555	-0.286	-0.253	-0.306	-0.264	-0.38	1.037	-1.213	0.555	no	no	no	no	NA
ENSG00000234619.1	+	RPL7P11	processed_pseudogene	chr1	8750429	8751087	ENST00000437586.1	658	0.362	0.243	0.321	0.524	0.318	0.254	0.293	0.348	0.267	0.344	0.259	0.311	-0.538	-0.504	-0.557	-0.415	-0.542	-0.01	-0.855	1.406	no	no	no	no	NA
ENSG00000224315.2	-	RPL7P7	processed_pseudogene	chr1	8786210	8786913	ENST00000428803.2	703	0.339	0.228	0.3	0.491	0.298	0.238	0.274	0.326	0.25	0.322	0.243	0.291	-0.566	-0.533	-0.586	-0.444	-0.542	-0.01	-0.855	1.406	no	no	no	no	NA
ENSG00000222511.2	-	Y_RNA	misc_RNA	chr1	8796570	8796673	ENST00000410579.2	103	2.313	1.554	2.051	1.675	2.031	1.624	1.871	2.224	3.41	2.199	1.657	1.988	0.268	0.402	0.248	0.29	-0.496	1.453	-0.782	-0.175	no	no	no	no	NA
ENSG00000226545.1	+	RP4-633I8.3	unprocessed_pseudogene	chr1	8798474	8799506	ENST00000445254.1	415	0.574	0.386	0.509	0.416	0.504	0.403	0.464	0.552	0.423	0.546	0.411	0.494	-0.337	-0.304	-0.357	-0.315	-0.38	1.037	-1.213	0.555	no	no	no	no	NA
ENSG00000228423.2	-	RP4-633I8.4	lncRNA	chr1	8805859	8807051	ENST00000433876.2	353	0.675	0.453	0.598	0.489	1.185	0.474	1.092	0.649	0.498	2.567	0.967	1.741	-0.066	-0.133	-0.086	-0.086	0.933	-1.419	0.242	0.244	no	no	no	no	NA
ENSG00000229716.2	+	RPL23AP19	processed_pseudogene	chr1	8831006	8831375	ENST00000436229.2	369	0.646	0.434	0.572	0.468	0.567	0.453	0.522	0.621	0.476	0.614	0.463	0.555	-0.286	-0.253	-0.306	-0.264	-0.38	1.037	-1.213	0.555	no	no	no	no	NA
ENSG00000074800.16	-	ENO1	protein_coding	chr1	8861001	8878689	ENST00000647408.1	1782	2750.73	3607.86	3367.1	2827.91	2868.48	3241.63	3264.05	3148.51	2734.12	3332.59	3211.05	3209.22	3.516	3.445	3.53	3.485	0.577	-1.304	0.956	-0.23	no	no	no	no	NA
ENSG00000274258.1	-	MIR6728	miRNA	chr1	8866501	8866590	ENST00000618792.1	89	2.677	1.799	2.373	1.938	2.35	1.88	2.166	2.574	1.973	5.091	3.836	2.301	0.432	0.365	0.412	0.353	1.102	-0.687	0.576	-0.991	no	no	no	no	NA
ENSG00000230679.1	+	ENO1-AS1	lncRNA	chr1	8878834	8879894	ENST00000442636.1	456	1.045	2.106	0.463	0.378	0.459	1.834	1.691	1.005	1.541	1.49	1.497	0.898	0.023	-0.044	0.253	-0.156	0.022	-0.366	1.356	-1.013	no	no	no	no	NA
ENSG00000201725.1	-	RNU6-304P	snRNA	chr1	8883426	8883533	ENST00000364855.1	107	2.227	1.496	1.974	1.612	1.955	1.563	1.801	2.141	1.641	2.117	1.595	1.914	0.251	0.285	0.232	0.273	-0.38	1.037	-1.213	0.555	no	no	no	no	NA
ENSG00000238249.2	+	HMGN2P17	processed_pseudogene	chr1	8893408	8894151	ENST00000425872.1	743	0.321	0.646	0.284	0.232	0.282	0.901	0.259	0.617	0.236	0.305	0.23	0.276	-0.59	-0.557	-0.25	-0.468	-0.81	-0.592	1.412	-0.01	no	no	no	no	NA
ENSG00000232208.2	-	RP3-477M7.5	processed_pseudogene	chr1	8907392	8907744	ENST00000424862.2	352	1.354	0.91	1.2	1.47	2.377	0.475	0.548	0.651	0.998	0.644	0.485	0.582	-0.166	0.169	-0.185	-0.085	-0.607	1.446	-0.728	-0.111	no	no	no	no	NA
ENSG00000232663.2	+	RP3-477M7.6	processed_pseudogene	chr1	8909741	8909904	ENST00000431968.2	163	1.462	0.982	1.296	1.058	1.283	1.026	2.365	2.81	1.078	1.39	1.047	1.257	0.169	0.102	0.049	0.191	0.637	-0.397	-1.217	0.978	no	no	no	no	NA
ENSG00000131686.15	+	CA6	protein_coding	chr1	8945881	8952651	ENST00000480186.7	1493	0.16	0.107	0.141	0.116	0.14	0.112	0.129	0.153	0.118	0.152	0.114	0.137	-0.893	-0.86	-0.913	-0.871	-0.38	1.037	-1.213	0.555	no	no	no	no	NA
ENSG00000265141.2	-	RN7SL451P	misc_RNA	chr1	8979575	8979874	ENST00000583026.2	299	0.797	0.535	0.706	0.577	0.7	0.559	0.645	0.766	0.587	0.758	0.571	0.685	-0.195	-0.162	-0.215	-0.173	-0.38	1.037	-1.213	0.555	no	no	no	no	NA
ENSG00000197241.4	-	SLC2A7	protein_coding	chr1	9002972	9026423	ENST00000400906.2	1944	0.123	0.082	0.109	0.089	0.108	0.086	0.198	0.118	0.09	0.117	0.088	0.105	-0.908	-0.975	-1.028	-0.986	1.333	-0.012	-1.08	-0.241	no	no	no	no	NA
ENSG00000142583.18	-	SLC2A5	protein_coding	chr1	9035105	9069635	ENST00000377424.9	4085	0.233	0.039	0.052	0.042	0.051	0.041	0.047	0.056	0.043	0.055	0.042	0.1	-1.331	-1.096	-1.35	-1.208	-0.713	1.27	-0.88	0.323	no	no	no	no	NA
ENSG00000252404.1	+	ENSG10010139882.1	scaRNA	chr1	9082695	9082879	ENST00000516595.1	184	1.295	0.87	1.148	0.938	1.137	0.909	1.048	1.245	0.955	1.231	0.928	1.113	0.016	0.049	-0.004	0.038	-0.38	1.037	-1.213	0.555	no	no	no	no	NA
ENSG00000180758.12	-	GPR157	protein_coding	chr1	9100304	9129102	ENST00000377411.5	5197	4.86	4.435	5.73	4.448	4.629	4.377	4.673	5.818	6.151	3.967	4.795	4.572	0.703	0.714	0.629	0.691	0.494	0.779	-1.455	0.182	no	no	no	no	NA
ENSG00000228526.7	-	MIR34AHG	lncRNA	chr1	9179630	9198703	ENST00000635405.2	4457	2.352	2.047	1.611	2.4	1.502	2.289	2.508	2.107	2.443	1.931	1.838	2.16	0.29	0.312	0.319	0.346	-1.154	-0.209	0.091	1.272	no	no	no	no	NA
ENSG00000284357.1	-	MIR34A	miRNA	chr1	9151667	9151777	ENST00000385130.1	110	2.166	1.455	1.92	1.568	1.902	1.521	1.752	2.082	1.597	2.059	1.552	1.862	0.239	0.273	0.22	0.261	-0.38	1.037	-1.213	0.555	no	no	no	no	NA
ENSG00000234546.4	+	LNCTAM34A	lncRNA	chr1	9182177	9192089	ENST00000657715.1	1265	1.319	1.898	2.171	2.455	2.646	2.909	1.067	1.267	1.25	1.254	2.429	2.914	0.25	0.213	0.28	0.319	-0.347	-1.166	0.322	1.19	no	no	no	no	NA
ENSG00000049239.13	+	H6PD	protein_coding	chr1	9234773	9271337	ENST00000377403.7	9147	24.514	17.588	20.366	16.766	16.488	19.293	23.285	19.657	25.346	15.801	18.678	18.742	1.316	1.337	1.243	1.264	0.592	1.073	-1.067	-0.599	no	no	no	no	NA
ENSG00000171621.14	+	SPSB1	protein_coding	chr1	9292893	9369532	ENST00000328089.11	3106	18.873	21.182	19.856	14.996	15.085	19.55	22.713	17.551	21.997	22.099	18.024	12.661	1.303	1.266	1.32	1.174	0.573	-0.005	0.836	-1.404	no	no	up	no	F
ENSG00000284652.1	-	CTD-2510L9.2	lncRNA	chr1	9421097	9422862	ENST00000641006.1	1765	0.135	0.272	0.12	0.293	0.356	0.19	0.109	0.26	0.1	0.128	0.193	0.116	-0.866	-0.774	-0.726	-0.685	-1.326	-0.142	0.466	1.002	no	no	no	no	NA
ENSG00000284693.1	-	LINC02606	lncRNA	chr1	9425093	9429075	ENST00000641325.1	2442	1.269	1.377	1.557	0.989	0.942	1.85	1.421	0.938	1.151	1.484	1.188	1.342	0.14	0.046	0.192	0.032	0.486	-0.735	1.171	-0.923	no	no	no	no	NA
ENSG00000252956.1	-	RNA5SP40	rRNA_pseudogene	chr1	9437668	9437778	ENST00000517147.1	110	2.166	1.455	1.92	1.568	1.902	1.521	1.752	2.082	1.597	2.059	1.552	1.862	0.239	0.273	0.22	0.261	-0.38	1.037	-1.213	0.555	no	no	no	no	NA
ENSG00000235263.1	-	RP13-392I16.1	lncRNA	chr1	9501091	9503471	ENST00000441033.1	708	0.337	0.226	0.298	0.244	0.295	0.236	0.272	0.324	0.248	0.32	0.241	0.289	-0.569	-0.536	-0.589	-0.547	-0.38	1.037	-1.213	0.555	no	no	no	no	NA
ENSG00000171612.7	+	SLC25A33	protein_coding	chr1	9539464	9585173	ENST00000302692.7	3865	3.761	2.899	4.044	5.713	3.301	4.328	4.089	4.326	3.999	2.872	4.151	5.14	0.612	0.565	0.519	0.701	0.164	-0.438	-1.034	1.308	no	no	no	no	NA
ENSG00000231181.1	+	RP13-15M17.1	processed_pseudogene	chr1	9576426	9576985	ENST00000435277.1	559	0.853	0.286	1.511	0.617	0.748	0.598	1.034	1.639	0.943	0.405	1.832	0.733	0.152	-0.074	-0.386	-0.043	1.078	0.063	-1.34	0.199	no	no	no	no	NA
ENSG00000188807.13	+	TMEM201	protein_coding	chr1	9588921	9604954	ENST00000340305.9	3851	12.87	13.301	16.673	15.186	8.854	12.38	18.269	21.233	10.581	16.824	17.507	12.977	1.242	1.027	1.148	1.207	0.913	-1.365	-0.09	0.542	dn	no	no	no	D
ENSG00000171608.16	+	PIK3CD	protein_coding	chr1	9651731	9729114	ENST00000536656.5	5483	15.211	10.656	12.904	12.585	10.529	11.776	14.202	14.788	14.575	11.155	11.86	13.261	1.112	1.123	1.049	1.131	0.234	0.51	-1.469	0.725	no	no	no	no	NA
ENSG00000179840.5	-	PIK3CD-AS1	lncRNA	chr1	9652609	9654586	ENST00000377320.3	1823	0.131	0.088	0.116	0.095	0.115	0.092	0.106	0.126	0.096	0.124	0.094	0.112	-0.98	-0.947	-1	-0.958	-0.38	1.037	-1.213	0.555	no	no	no	no	NA
ENSG00000233268.3	-	RP11-558F24.2	processed_pseudogene	chr1	9660827	9662626	ENST00000426570.3	421	0.566	0.38	0.502	0.41	0.497	0.397	0.458	0.544	0.417	0.538	0.405	0.486	-0.344	-0.31	-0.363	-0.322	-0.38	1.037	-1.213	0.555	no	no	no	no	NA
ENSG00000231789.2	-	PIK3CD-AS2	lncRNA	chr1	9672425	9687555	ENST00000415330.2	939	3.299	1.364	1.799	3.858	2.673	3.207	2.258	1.951	3.741	2.171	2.727	1.963	0.348	0.506	0.326	0.39	-0.552	1.416	-0.831	-0.033	no	no	no	no	NA
ENSG00000171603.18	-	CLSTN1	protein_coding	chr1	9728925	9823965	ENST00000377298.9	4760	91.711	78.961	92.248	71.577	59.677	75.696	103.784	106.919	72.137	82.334	87.169	96.168	1.974	1.865	1.897	1.956	1.007	-1.143	-0.51	0.646	no	no	no	no	NA
ENSG00000271264.1	+	MZT1P1	processed_pseudogene	chr1	9780821	9781240	ENST00000603781.1	246	0.969	0.651	0.859	0.701	0.85	0.68	0.784	0.931	0.714	0.921	0.694	0.833	-0.11	-0.077	-0.13	-0.088	-0.38	1.037	-1.213	0.555	no	no	no	no	NA
ENSG00000280113.2	-	RP11-84A14.7	TEC	chr1	9826288	9828271	ENST00000639753.1	1983	0.12	0.081	0.107	0.087	0.105	0.084	0.097	0.116	0.177	0.114	0.086	0.103	-1.017	-0.883	-1.036	-0.995	-0.496	1.453	-0.782	-0.175	no	no	no	no	NA
ENSG00000178585.15	-	CTNNBIP1	protein_coding	chr1	9848275	9910269	ENST00000377263.6	3006	26.714	31.898	29.58	30.875	26.721	32.109	29.944	30.402	30.091	30.597	30.548	26.982	1.477	1.444	1.499	1.468	0.24	-1.234	1.177	-0.183	no	no	no	no	NA
ENSG00000223989.1	+	RP11-84A14.5	lncRNA	chr1	9848317	9850154	ENST00000454104.1	424	1.124	0.378	0.498	0.407	0.493	0.395	0.455	0.54	0.414	0.534	0.403	0.483	-0.347	-0.213	-0.366	-0.325	-0.496	1.453	-0.782	-0.175	no	no	no	no	NA
ENSG00000285701.1	+	RP11-84A14.8	lncRNA	chr1	9900613	9908034	ENST00000648956.1	762	0.313	0.21	0.277	0.453	0.275	0.22	0.253	0.301	0.23	0.297	0.224	0.269	-0.601	-0.568	-0.621	-0.479	-0.542	-0.01	-0.855	1.406	no	no	no	no	NA
ENSG00000162441.12	-	LZIC	protein_coding	chr1	9926292	9943391	ENST00000377223.6	4989	13.565	13.861	17.78	23.34	16.855	18.34	16.883	15.885	15.279	19.026	15.943	17.776	1.227	1.181	1.228	1.273	-0.015	-1.23	0.026	1.219	no	no	no	no	NA
ENSG00000228150.1	+	RP11-84A14.4	lncRNA	chr1	9942922	9949974	ENST00000445884.1	440	1.083	2.547	0.48	0.392	0.475	0.76	0.876	2.603	1.597	2.059	1.164	1.396	-0.103	-0.028	0.2	0.051	-1.027	-0.449	1.311	0.164	no	no	no	no	NA
ENSG00000173614.14	+	NMNAT1	protein_coding	chr1	9943474	9985498	ENST00000377205.6	3734	9.381	6.859	9.276	10.58	11.092	7.885	8.311	8.833	10.913	7.28	7.634	10.477	0.923	1.018	0.865	0.997	-0.394	0.961	-1.222	0.655	no	no	no	no	NA
ENSG00000202415.1	+	RN7SKP269	misc_RNA	chr1	9947317	9947636	ENST00000365545.1	319	1.494	2.007	1.324	0.541	1.311	1.049	2.417	0.718	2.202	1.42	1.605	0.642	0.237	0.212	0.159	-0.201	0.663	0.539	0.279	-1.481	no	no	no	no	NA
ENSG00000283611.2	-	TMEM274P	unitary_pseudogene	chr1	9950571	9960787	ENST00000636827.2	444	0.537	0.361	0.476	0.389	0.471	0.377	0.434	0.516	0.396	0.51	0.384	0.461	-0.367	-0.333	-0.386	-0.345	-0.38	1.037	-1.213	0.555	no	no	no	no	NA
ENSG00000265521.1	+	MIR5697	miRNA	chr1	9967380	9967458	ENST00000578045.1	78	3.055	2.052	2.708	2.212	2.682	2.145	2.471	2.936	2.252	5.809	2.188	2.626	0.389	0.422	0.469	0.411	-1	-0.018	1.37	-0.352	no	no	no	no	NA
ENSG00000241326.1	+	RP11-807G9.2	lncRNA	chr1	9983140	9984568	ENST00000413148.1	436	0.547	0.367	0.484	0.396	0.48	0.384	0.442	0.525	0.403	0.52	0.391	0.47	-0.359	-0.325	-0.379	-0.337	-0.38	1.037	-1.213	0.555	no	no	no	no	NA
ENSG00000162444.12	+	RBP7	protein_coding	chr1	9997227	10016021	ENST00000294435.8	625	1.525	0.256	0.676	0.276	0.335	1.071	0.308	1.466	0.281	0.362	1.092	1.311	-0.214	-0.281	-0.334	-0.092	0.154	-0.485	-0.993	1.324	no	no	no	no	NA
ENSG00000130939.20	+	UBE4B	protein_coding	chr1	10032831	10181239	ENST00000672724.1	6184	23.004	15.997	21.449	22.707	16.608	17.691	25.434	23.89	19.853	21.943	19.1	20.733	1.339	1.293	1.264	1.35	0.684	-0.461	-1.183	0.96	no	no	no	no	NA
ENSG00000224340.1	-	RP11-496H15.2	processed_pseudogene	chr1	10054444	10054781	ENST00000456484.1	337	0.707	0.475	0.627	0.512	1.241	0.496	0.572	0.68	0.521	0.672	0.506	0.608	-0.247	-0.113	-0.267	-0.225	-0.496	1.453	-0.782	-0.175	no	no	no	no	NA
ENSG00000233623.2	+	PGAM1P11	processed_pseudogene	chr1	10058670	10059648	ENST00000416729.2	680	0.35	0.235	0.621	0.254	0.923	0.246	0.567	0.337	0.775	0.333	0.753	0.602	-0.192	-0.2	-0.572	-0.429	0.844	0.8	-1.206	-0.438	no	no	no	no	NA
ENSG00000201746.1	+	RNU6-828P	snRNA	chr1	10163267	10163374	ENST00000364876.1	107	2.227	1.496	1.974	1.612	1.955	1.563	1.801	2.141	3.283	2.117	1.595	3.828	0.251	0.385	0.232	0.374	-0.738	0.931	-0.983	0.789	no	no	no	no	NA
ENSG00000054523.19	+	KIF1B	protein_coding	chr1	10210569	10381603	ENST00000676179.1	10855	10.273	5.943	10.215	13.349	7.419	9.416	11.631	10.888	8.932	10.122	8.931	10.642	1.009	0.944	0.918	1.063	0.384	-0.598	-1.005	1.218	no	no	no	no	NA
ENSG00000264881.1	+	ENSG00000264881	miRNA	chr1	10227717	10227803	ENST00000577266.1	86	2.771	1.861	2.456	2.006	2.432	1.945	2.241	2.663	4.085	5.268	1.985	7.145	0.346	0.48	0.427	0.527	-1.274	0.449	-0.235	1.059	no	no	no	no	NA
ENSG00000199562.1	+	RNU6-37P	snRNA	chr1	10298965	10299072	ENST00000362692.1	107	2.227	2.992	1.974	3.224	7.82	1.563	1.801	2.141	1.641	2.117	4.785	5.742	0.41	0.485	0.332	0.533	-0.339	0.515	-1.229	1.053	no	no	no	no	NA
ENSG00000264501.2	+	RN7SL731P	misc_RNA	chr1	10306464	10306757	ENST00000584329.2	293	0.813	0.546	0.721	0.589	0.714	0.571	0.658	0.782	0.599	0.773	0.583	0.699	-0.186	-0.153	-0.206	-0.164	-0.38	1.037	-1.213	0.555	no	no	no	no	NA
ENSG00000284735.1	-	RP4-736L20.4	lncRNA	chr1	10384627	10387150	ENST00000641117.1	1392	0.171	0.23	0.152	0.124	0.15	0.24	0.138	0.165	0.126	0.163	0.245	0.147	-0.763	-0.83	-0.682	-0.841	0.22	-0.694	1.323	-0.849	no	no	no	no	NA
ENSG00000284642.1	+	RP4-736L20.5	lncRNA	chr1	10395617	10397432	ENST00000641335.1	1369	0.348	0.702	0.154	0.63	1.07	0.367	0.141	0.502	0.77	0.165	0.249	0.898	-0.755	-0.181	-0.457	-0.182	-1.321	0.778	-0.231	0.773	no	no	no	no	NA
ENSG00000142657.21	+	PGD	protein_coding	chr1	10399063	10420511	ENST00000270776.13	2268	181.447	172.637	171.349	158.285	151.164	162.409	190.452	182.79	168.358	163.111	171.283	178.716	2.249	2.221	2.22	2.238	1.222	-0.766	-0.867	0.411	no	no	no	no	NA
ENSG00000271989.1	-	RP4-736L20.3	lncRNA	chr1	10429880	10430677	ENST00000607572.1	797	0.598	0.402	1.325	0.216	0.787	1.259	0.484	0.862	0.22	1.137	0.428	0.514	-0.187	-0.328	-0.08	-0.339	0.376	-0.763	1.243	-0.855	no	no	no	no	NA
ENSG00000251503.8	+	CENPS-CORT	protein_coding	chr1	10430101	10452153	ENST00000400900.6	1469	6.813	7.737	6.614	6.929	7.974	7.174	6.692	6.237	7.532	7.094	7.32	6.135	0.837	0.871	0.865	0.808	-0.285	0.884	0.691	-1.289	no	no	no	no	NA
ENSG00000175279.22	+	CENPS	protein_coding	chr1	10430432	10442808	ENST00000309048.8	905	11.322	14.15	8.635	18.299	14.793	15.526	14.909	8.605	9.704	17.773	15.276	11.316	1.098	1.07	1.197	1.084	-0.249	-0.727	1.471	-0.496	no	no	no	no	NA
ENSG00000241563.4	+	CORT	protein_coding	chr1	10450030	10451998	ENST00000377049.4	914	1.564	1.751	1.386	1.321	0.915	1.464	1.898	2.005	2.882	1.487	1.12	0.672	0.157	0.205	0.194	0.084	-0.059	0.828	0.619	-1.388	no	no	no	no	NA
ENSG00000160049.12	-	DFFA	protein_coding	chr1	10456521	10472529	ENST00000377038.8	6035	43.235	41.961	45.321	48.108	45.682	45.596	43.723	43.607	46.012	41.404	42.197	48.463	1.641	1.653	1.633	1.669	-0.517	0.249	-1.014	1.282	no	no	no	no	NA
ENSG00000203469.2	+	RP5-1113E3.3	lncRNA	chr1	10458554	10459338	ENST00000424487.1	467	0.51	0.343	0.452	0.369	0.448	0.716	0.413	0.49	0.376	0.485	0.365	0.439	-0.389	-0.355	-0.308	-0.367	-1	-0.018	1.37	-0.352	no	no	no	no	NA
ENSG00000142655.13	+	PEX14	protein_coding	chr1	10474949	10630758	ENST00000356607.9	1922	64.965	77.538	56.923	43.89	59.531	60.923	65.386	55.414	60.861	61.054	58.255	59.356	1.779	1.791	1.82	1.72	0.034	0.316	1.016	-1.366	no	no	no	no	NA
ENSG00000287727.1	-	RP4-734G22.4	lncRNA	chr1	10612221	10616452	ENST00000663738.1	2876	0.083	0.056	0.073	0.06	0.073	0.058	0.067	0.08	0.061	0.079	0.059	0.071	-1.178	-1.145	-1.198	-1.156	-0.38	1.037	-1.213	0.555	no	no	no	no	NA
ENSG00000243267.3	+	RN7SL614P	misc_RNA	chr1	10616835	10617115	ENST00000461850.3	280	0.851	0.572	1.509	0.616	0.747	0.597	0.688	0.818	0.627	0.809	1.219	1.463	0.034	-0.133	-0.186	-0.044	1.197	-0.522	-1.068	0.393	no	no	no	no	NA
ENSG00000130940.15	-	CASZ1	protein_coding	chr1	10636603	10796646	ENST00000377022.8	7934	0.511	0.666	0.799	0.304	0.343	0.675	0.972	0.346	0.398	0.914	0.624	0.361	-0.105	-0.386	-0.129	-0.473	0.913	-0.611	0.783	-1.086	no	no	up	no	F
ENSG00000272078.1	+	RP4-734G22.3	lncRNA	chr1	10639240	10654333	ENST00000606802.1	7923	0.06	0.061	0.053	0.022	0.026	0.021	0.049	0.029	0.022	0.029	0.022	0.026	-1.418	-1.484	-1.479	-1.596	1.031	0.132	0.207	-1.37	no	no	no	no	NA
ENSG00000225158.2	+	HSPE1P24	processed_pseudogene	chr1	10895760	10895998	ENST00000450782.2	238	1.001	0.673	0.887	0.725	0.879	0.703	0.81	0.962	0.738	0.952	0.717	0.861	-0.096	-0.063	-0.116	-0.074	-0.38	1.037	-1.213	0.555	no	no	no	no	NA
ENSG00000175262.14	-	C1orf127	protein_coding	chr1	10946472	10982037	ENST00000377004.8	2761	0.173	0.058	0.076	0.062	0.076	0.061	0.07	0.083	0.127	0.082	0.062	0.074	-1.16	-0.926	-1.18	-1.138	-0.502	1.484	-0.668	-0.314	no	no	no	no	NA
ENSG00000215785.2	-	CFL1P6	processed_pseudogene	chr1	10990977	10991797	ENST00000400899.2	494	0.482	0.324	0.428	0.349	0.423	0.339	0.39	0.464	0.356	0.459	1.037	0.415	-0.254	-0.38	-0.433	-0.391	1.433	-0.198	-0.888	-0.346	no	no	no	no	NA
ENSG00000120948.19	+	TARDBP	protein_coding	chr1	11012653	11025492	ENST00000240185.8	4185	48.91	44.867	61.671	58.286	47.933	51.522	58.584	55.058	45.662	65.336	55.67	45.612	1.768	1.677	1.726	1.722	1.197	-1.248	0.086	-0.035	no	no	no	no	NA
ENSG00000009724.17	-	MASP2	protein_coding	chr1	11026522	11047239	ENST00000400897.8	2455	0.097	0.065	0.172	0.141	0.085	0.068	0.157	0.093	0.143	0.092	0.278	0.083	-0.708	-0.976	-1.129	-0.987	1.377	-0.146	-1.019	-0.211	no	no	no	no	NA
ENSG00000116649.10	-	SRM	protein_coding	chr1	11054588	11060018	ENST00000376957.7	1260	462.958	469.168	461.638	361.858	416.194	450.188	446.378	438.636	451.501	390.327	480.346	420.519	2.665	2.646	2.639	2.608	1.076	0.289	-0.039	-1.326	no	no	no	no	NA
ENSG00000171824.14	-	EXOSC10	protein_coding	chr1	11066617	11099869	ENST00000376936.9	2796	54.288	74.942	76.974	61.76	55.436	62.34	76.864	72.58	54.965	83.371	71.789	56.771	1.876	1.74	1.864	1.802	0.888	-1.285	0.689	-0.292	no	no	no	no	NA
ENSG00000226849.1	+	RP4-635E18.7	lncRNA	chr1	11068470	11073097	ENST00000452378.1	2682	0.444	0.298	0.709	0.257	0.312	0.561	0.287	0.512	0.589	0.253	0.191	0.687	-0.47	-0.363	-0.457	-0.348	-0.959	0.74	-0.759	0.978	no	no	no	no	NA
ENSG00000230337.1	+	EXOSC10-AS1	lncRNA	chr1	11099674	11102051	ENST00000447600.1	487	6.361	4.273	4.337	8.856	8.161	3.091	4.749	8.936	5.77	8.373	4.556	5.047	0.657	0.825	0.681	0.867	-0.965	0.65	-0.736	1.051	no	no	no	no	NA
ENSG00000198793.13	-	MTOR	protein_coding	chr1	11106534	11262551	ENST00000361445.9	8721	17.542	13.069	19.108	16.616	10.721	15.882	20.709	20.958	14.078	19.586	16.773	15.406	1.274	1.141	1.203	1.243	1.022	-1.294	-0.213	0.486	no	no	no	no	NA
ENSG00000225602.5	+	MTOR-AS1	lncRNA	chr1	11143897	11149537	ENST00000445982.5	705	0.338	0.227	0.3	0.245	0.297	0.237	0.273	0.325	0.249	0.321	0.242	0.291	-0.568	-0.534	-0.587	-0.545	-0.38	1.037	-1.213	0.555	no	no	no	no	NA
ENSG00000253086.1	+	RNU6-537P	snRNA	chr1	11152349	11152452	ENST00000517277.1	103	2.313	1.554	2.051	1.675	2.031	1.624	1.871	2.224	1.705	2.199	1.657	1.988	0.268	0.301	0.248	0.29	-0.38	1.037	-1.213	0.555	no	no	no	no	NA
ENSG00000171819.5	+	ANGPTL7	protein_coding	chr1	11189354	11195981	ENST00000376819.4	2224	0.107	0.072	0.095	0.078	0.094	0.075	0.087	0.103	0.079	0.102	0.077	0.092	-1.067	-1.033	-1.086	-1.044	-0.38	1.037	-1.213	0.555	no	no	no	no	NA
ENSG00000207451.1	+	RNU6-291P	snRNA	chr1	11226253	11226360	ENST00000384720.1	107	2.227	1.496	1.974	1.612	1.955	1.563	1.801	2.141	1.641	2.117	1.595	1.914	0.251	0.285	0.232	0.273	-0.38	1.037	-1.213	0.555	no	no	no	no	NA
ENSG00000238173.1	+	RPL39P6	processed_pseudogene	chr1	11232962	11233112	ENST00000448289.1	150	1.589	1.067	1.408	1.15	1.395	1.115	1.285	1.527	1.171	1.51	1.138	1.365	0.105	0.138	0.085	0.127	-0.38	1.037	-1.213	0.555	no	no	no	no	NA
ENSG00000120942.14	+	UBIAD1	protein_coding	chr1	11273197	11288434	ENST00000376810.6	3654	11.151	13.142	16.011	13.408	10.361	14.924	14.031	14.542	11.632	16.181	12.332	13.34	1.148	1.043	1.167	1.138	0.425	-1.464	0.78	0.26	no	no	no	no	NA
ENSG00000238199.1	-	UBE2V2P3	processed_pseudogene	chr1	11278615	11279351	ENST00000433562.1	437	0.545	0.366	0.483	0.395	0.479	0.383	0.441	0.524	0.402	0.518	0.391	0.469	-0.36	-0.326	-0.38	-0.338	-0.38	1.037	-1.213	0.555	no	no	no	no	NA
ENSG00000284646.1	-	RP4-796F18.3	lncRNA	chr1	11311733	11319093	ENST00000641979.1	742	0.321	0.216	0.285	0.232	0.282	0.225	0.26	0.309	0.237	0.305	0.23	0.276	-0.59	-0.556	-0.609	-0.568	-0.38	1.037	-1.213	0.555	no	no	no	no	NA
ENSG00000224338.2	-	MTCYBP45	processed_pseudogene	chr1	11425256	11425821	ENST00000435243.2	565	0.422	0.283	0.374	0.305	0.37	0.296	0.341	0.405	0.311	0.401	0.302	0.363	-0.471	-0.438	-0.491	-0.449	-0.38	1.037	-1.213	0.555	no	no	no	no	NA
ENSG00000204624.8	+	DISP3	protein_coding	chr1	11479154	11537551	ENST00000294484.7	5265	0.045	0.03	0.04	0.033	0.04	0.032	0.037	0.044	0.033	0.043	0.032	0.039	-1.441	-1.407	-1.46	-1.419	-0.38	1.037	-1.213	0.555	no	no	no	no	NA
ENSG00000285833.1	-	RP11-149P14.2	lncRNA	chr1	11500802	11502016	ENST00000649975.1	1051	0.227	0.152	0.201	0.164	0.199	0.159	0.183	0.218	0.167	0.216	0.162	0.195	-0.741	-0.708	-0.761	-0.719	-0.38	1.037	-1.213	0.555	no	no	no	no	NA
ENSG00000235643.2	+	LINC01647	lncRNA	chr1	11609467	11613358	ENST00000453135.2	1351	0.176	0.118	0.156	0.255	0.155	0.124	0.143	0.17	0.13	0.168	0.253	0.455	-0.75	-0.817	-0.87	-0.569	0.011	-0.499	-0.903	1.391	no	no	no	no	NA
ENSG00000284708.1	+	RP3-330O12.5	lncRNA	chr1	11623557	11643416	ENST00000642131.1	2094	0.114	0.076	0.202	0.082	0.1	0.08	0.092	0.109	0.084	0.108	0.082	0.098	-0.94	-1.007	-1.06	-1.018	1.333	-0.012	-1.08	-0.241	no	no	no	no	NA
ENSG00000116661.11	-	FBXO2	protein_coding	chr1	11648386	11654429	ENST00000354287.5	1287	9.813	4.478	4.103	9.517	9.264	5.199	5.092	7.119	6.96	2.64	4.509	15.278	0.658	0.934	0.596	1.005	-0.697	0.673	-1.004	1.027	no	no	dn	no	B
ENSG00000132879.14	+	FBXO44	protein_coding	chr1	11654856	11663327	ENST00000376770.5	3320	24.977	17.502	15.841	20.109	23.123	18.844	16.314	19.455	22.96	12.282	14.96	29.612	1.196	1.374	1.203	1.355	-0.898	0.965	-0.827	0.761	up	no	no	no	B
ENSG00000116663.11	+	FBXO6	protein_coding	chr1	11664199	11674354	ENST00000376753.9	1444	11.386	6.319	8.483	11.708	10.72	9.152	7.875	9.2	11.19	5.648	8.274	12.765	0.914	1.045	0.838	1.046	-0.454	0.821	-1.196	0.83	no	no	no	no	NA
ENSG00000116670.15	-	MAD2L2	protein_coding	chr1	11674479	11691650	ENST00000235310.7	1860	71.358	169.627	142.735	108.792	105.263	163.68	114.197	98.513	76.96	188.781	155.54	81.595	2.135	1.921	2.24	1.981	0.453	-1.021	1.176	-0.608	dn	no	up	no	E
ENSG00000162490.7	+	DRAXIN	protein_coding	chr1	11691709	11725857	ENST00000294485.6	7365	0.032	0.022	0.029	0.023	0.028	0.023	0.026	0.031	0.024	0.031	0.023	0.028	-1.587	-1.553	-1.606	-1.564	-0.38	1.037	-1.213	0.555	no	no	no	no	NA
ENSG00000177674.16	+	AGTRAP	protein_coding	chr1	11736135	11750769	ENST00000314340.10	1130	75.704	78.195	69.156	62.744	69.417	73.424	77.099	66.078	80.358	61.345	67.215	75.401	1.851	1.875	1.849	1.832	-0.02	1.307	-0.161	-1.125	no	no	no	no	NA
ENSG00000215910.7	+	C1orf167	protein_coding	chr1	11761786	11789584	ENST00000433342.5	4545	0.262	0.035	0.046	0.19	0.184	0.037	0.042	0.302	0.193	0.1	0.15	0.18	-1.176	-0.677	-1.296	-0.662	-0.675	0.834	-1.038	0.879	no	no	no	no	NA
ENSG00000177553.6	-	C1orf167-AS1	lncRNA	chr1	11777076	11779619	ENST00000376620.3	1868	0.128	0.086	0.113	0.092	0.112	0.09	0.103	0.123	0.094	0.121	0.091	0.11	-0.991	-0.957	-1.01	-0.969	-0.38	1.037	-1.213	0.555	no	no	no	no	NA
ENSG00000177000.13	-	MTHFR	protein_coding	chr1	11785722	11805413	ENST00000376592.6	8378	10.495	4.853	5.899	5.951	7.265	5.591	7.293	5.987	8.49	4.191	5.317	8.801	0.786	0.937	0.685	0.832	-0.227	1.214	-1.196	0.209	no	no	no	no	NA
ENSG00000011021.23	+	CLCN6	protein_coding	chr1	11806095	11843143	ENST00000312413.10	5631	9.31	5.145	7.352	6.648	8.172	5.971	6.469	7.362	7.954	5.994	6.668	7.238	0.834	0.927	0.755	0.85	-0.109	1.215	-1.224	0.118	no	no	no	no	NA
ENSG00000276470.1	+	ENSG10010138681.1	misc_RNA	chr1	11843811	11843984	ENST00000622391.1	173	8.264	0.925	9.767	1.994	3.627	3.868	10.027	2.648	6.091	3.928	3.946	7.103	0.862	0.754	0.383	0.525	1.065	0.566	-1.143	-0.489	no	no	no	no	NA
ENSG00000278852.1	+	ENSG10010135835.1	misc_RNA	chr1	11845548	11845697	ENST00000618496.1	149	6.397	12.892	2.835	1.158	7.019	6.736	6.468	6.149	9.43	4.561	3.437	5.498	0.6	0.876	0.866	0.531	-0.662	0.882	0.828	-1.048	no	no	no	no	NA
ENSG00000175206.10	-	NPPA	protein_coding	chr1	11845708	11847783	ENST00000376480.7	855	0.279	0.187	0.247	0.202	0.245	0.196	0.225	0.536	0.205	0.265	0.2	0.24	-0.651	-0.618	-0.671	-0.529	-0.542	-0.01	-0.855	1.406	no	no	no	no	NA
ENSG00000275915.1	+	ENSG10010134403.1	misc_RNA	chr1	11847441	11847549	ENST00000617059.1	108	2.206	1.482	9.778	7.987	9.684	6.195	5.354	4.242	9.758	8.39	4.741	3.793	0.798	0.773	0.629	0.703	0.952	0.62	-1.272	-0.3	no	no	no	no	NA
ENSG00000120937.9	-	NPPB	protein_coding	chr1	11857463	11858945	ENST00000376468.4	708	0.337	0.226	0.298	0.975	0.295	0.236	0.272	0.324	0.248	0.32	0.241	1.157	-0.569	-0.536	-0.589	-0.146	-0.519	-0.36	-0.612	1.492	no	no	no	no	NA
ENSG00000224904.1	+	SBF1P2	processed_pseudogene	chr1	11877769	11880406	ENST00000438808.1	2637	0.09	0.061	0.08	0.065	0.079	0.063	0.073	0.087	0.067	0.086	0.065	0.078	-1.14	-1.107	-1.16	-1.118	-0.38	1.037	-1.213	0.555	no	no	no	no	NA
ENSG00000285646.2	+	RP5-934G17.7	lncRNA	chr1	11908151	11914298	ENST00000660618.1	1715	0.139	0.093	0.123	1.006	0.244	0.098	0.112	1.202	0.512	1.057	0.1	0.119	-0.954	-0.587	-0.672	-0.28	-1.192	0.131	-0.177	1.237	no	no	no	no	NA
ENSG00000199347.1	+	RNU5E-1	snRNA	chr1	11908151	11908271	ENST00000362477.1	120	1.986	1.334	1.76	1.438	1.743	1.394	1.606	1.909	1.464	1.888	1.422	1.707	0.201	0.235	0.182	0.224	-0.38	1.037	-1.213	0.555	no	no	no	no	NA
ENSG00000201801.1	-	RNU5E-4P	snRNA	chr1	11909807	11909927	ENST00000364931.1	120	1.986	1.334	1.76	1.438	1.743	1.394	1.606	1.909	1.464	1.888	1.422	1.707	0.201	0.235	0.182	0.224	-0.38	1.037	-1.213	0.555	no	no	no	no	NA
ENSG00000116685.16	-	KIAA2013	protein_coding	chr1	11919590	11926427	ENST00000376572.8	2819	72.949	74.557	78.669	53.546	59.807	66.816	80.408	73.125	65.545	68.066	75.986	68.368	1.894	1.819	1.843	1.809	1.387	-0.595	0.055	-0.847	no	no	no	no	NA
ENSG00000083444.17	+	PLOD1	protein_coding	chr1	11934716	11975537	ENST00000196061.5	2976	459.039	406.531	422.413	400.318	386.301	367.436	477.917	475.25	397.31	367.514	378.642	562.345	2.628	2.616	2.58	2.676	0.069	-0.227	-1.132	1.289	no	no	no	no	NA
ENSG00000287384.1	-	RP5-1077B9.6	lncRNA	chr1	11979532	11980127	ENST00000660216.1	595	0.4	0.269	0.355	0.29	0.703	0.281	0.324	0.385	0.295	0.381	0.287	0.688	-0.494	-0.36	-0.514	-0.371	-0.738	0.931	-0.983	0.789	no	no	no	no	NA
ENSG00000116688.18	+	MFN2	protein_coding	chr1	11980298	12013500	ENST00000675231.1	4772	88.384	77.253	102.328	81.989	70.003	86.969	102.836	91.579	79.648	103.015	88.917	75.84	1.99	1.898	1.947	1.918	1.297	-1.014	0.21	-0.493	no	no	no	no	NA
ENSG00000270914.1	-	RP5-1077B9.5	processed_pseudogene	chr1	12017215	12017308	ENST00000603287.1	93	2.562	1.721	2.271	1.855	2.249	1.799	2.073	2.463	1.889	2.436	1.835	2.202	0.312	0.346	0.292	0.334	-0.38	1.037	-1.213	0.555	no	no	no	no	NA
ENSG00000116691.11	+	MIIP	protein_coding	chr1	12019497	12032045	ENST00000235332.6	1541	41.441	71.779	67.57	35.151	65.698	52.647	48.656	46.968	42.969	62.478	54.826	52.632	1.752	1.689	1.791	1.646	0.502	-0.471	1.109	-1.139	no	no	no	no	NA
ENSG00000202461.1	-	Y_RNA	misc_RNA	chr1	12024011	12024124	ENST00000365591.1	113	2.109	1.417	1.869	1.527	1.851	1.48	1.706	2.027	1.554	2.005	1.51	1.813	0.228	0.261	0.208	0.25	-0.38	1.037	-1.213	0.555	no	no	no	no	NA
ENSG00000276869.1	+	MIR6729	miRNA	chr1	12029157	12029222	ENST00000618194.1	65	3.666	4.925	3.249	2.654	3.218	2.573	2.965	3.524	2.702	3.485	2.626	3.151	0.468	0.501	0.548	0.49	-1	-0.018	1.37	-0.352	no	no	no	no	NA
ENSG00000243539.3	-	RN7SL649P	misc_RNA	chr1	12036739	12037014	ENST00000496974.3	275	0.866	0.582	0.768	0.627	0.761	0.608	0.701	0.833	0.639	0.824	0.621	0.745	-0.159	-0.125	-0.178	-0.137	-0.38	1.037	-1.213	0.555	no	no	no	no	NA
ENSG00000120949.15	+	TNFRSF8	protein_coding	chr1	12063302	12144207	ENST00000263932.7	3760	0.127	0.128	0.056	0.184	0.223	0.089	0.051	0.061	0.047	0.06	0.227	0.054	-1.062	-0.96	-1.055	-1.072	-0.473	1.486	-0.343	-0.67	no	no	no	no	NA
ENSG00000201135.1	-	RNU6-777P	snRNA	chr1	12077880	12077984	ENST00000364265.1	104	2.291	1.539	2.031	1.659	2.011	1.608	1.853	2.202	1.689	2.178	1.641	1.969	0.264	0.297	0.244	0.286	-0.38	1.037	-1.213	0.555	no	no	no	no	NA
ENSG00000227875.2	-	RPL23AP89	processed_pseudogene	chr1	12080292	12080547	ENST00000439324.2	255	0.934	0.628	0.828	0.677	0.82	0.656	0.756	0.898	0.689	1.777	0.669	0.803	-0.126	-0.092	-0.045	-0.104	-1	-0.018	1.37	-0.352	no	no	no	no	NA
ENSG00000285604.1	-	RP11-426M1.3	lncRNA	chr1	12088440	12092264	ENST00000647616.1	1196	0.199	0.134	0.177	0.144	0.175	0.14	0.161	0.192	0.147	0.189	0.143	0.171	-0.797	-0.764	-0.817	-0.775	-0.38	1.037	-1.213	0.555	no	no	no	no	NA
ENSG00000283789.1	+	MIR7846	miRNA	chr1	12166942	12167038	ENST00000622420.1	96	2.482	1.667	2.2	1.797	2.179	1.742	2.008	2.386	1.83	2.36	1.778	2.133	0.298	0.332	0.279	0.32	-0.38	1.037	-1.213	0.555	no	no	no	no	NA
ENSG00000028137.19	+	TNFRSF1B	protein_coding	chr1	12166990	12209220	ENST00000376259.7	3687	0.129	0.087	0.286	0.234	0.284	0.227	0.105	0.248	0.143	0.369	0.278	0.056	-0.693	-0.76	-0.713	-0.83	0.917	-0.181	0.595	-1.331	no	no	no	no	NA
ENSG00000263676.1	+	MIR4632	miRNA	chr1	12191712	12191773	ENST00000584158.1	61	3.906	2.624	3.462	2.828	3.429	2.742	3.16	3.755	2.879	3.714	2.798	3.358	0.495	0.529	0.476	0.517	-0.38	1.037	-1.213	0.555	no	no	no	no	NA
ENSG00000225196.2	-	RPL10P17	processed_pseudogene	chr1	12220793	12221109	ENST00000453852.2	316	0.754	0.507	0.668	0.546	0.662	0.529	0.61	0.725	0.556	0.717	0.54	0.648	-0.219	-0.186	-0.239	-0.197	-0.38	1.037	-1.213	0.555	no	no	no	no	NA
ENSG00000252969.1	-	SNORA70	snoRNA	chr1	12221147	12221271	ENST00000517160.1	124	1.922	1.291	1.703	1.391	1.687	1.349	1.554	1.847	1.416	1.827	1.376	1.652	0.187	0.221	0.168	0.209	-0.38	1.037	-1.213	0.555	no	no	no	no	NA
ENSG00000048707.15	+	VPS13D	protein_coding	chr1	12230029	12512047	ENST00000620676.6	16357	4.545	2.652	4.416	4.957	3.082	4.111	4.796	4.579	3.436	4.75	3.715	4.433	0.632	0.561	0.571	0.668	0.475	-0.931	-0.721	1.178	no	no	no	no	NA
ENSG00000239149.1	+	SNORA59A	snoRNA	chr1	12507245	12507397	ENST00000459326.1	152	1.568	1.053	1.39	1.135	1.376	3.302	1.268	1.507	1.156	1.49	1.123	1.347	0.099	0.132	0.238	0.121	-0.786	-0.246	1.462	-0.43	no	no	no	no	NA
ENSG00000229484.1	+	LINC02766	lncRNA	chr1	12527723	12528420	ENST00000416696.1	438	0.544	0.731	0.482	0.394	0.478	0.382	0.44	0.523	0.401	0.517	0.39	0.468	-0.361	-0.327	-0.28	-0.339	-1	-0.018	1.37	-0.352	no	no	no	no	NA
ENSG00000162496.9	-	DHRS3	protein_coding	chr1	12567909	12618210	ENST00000616661.5	2201	0.108	0.436	0.192	0.549	0.095	0.228	0.701	0.416	0.399	0.412	0.233	0.465	-0.502	-0.796	-0.463	-0.325	0.098	-1.385	0.295	0.992	no	no	no	no	NA
ENSG00000221340.1	-	RNU6ATAC18P	snRNA	chr1	12569971	12570072	ENST00000408413.1	101	2.359	1.585	2.091	1.708	2.071	1.656	1.908	2.268	1.739	2.243	1.69	2.028	0.276	0.31	0.257	0.298	-0.38	1.037	-1.213	0.555	no	no	no	no	NA
ENSG00000276830.1	-	MIR6730	miRNA	chr1	12578956	12579023	ENST00000622213.1	67	3.557	2.389	3.152	2.575	3.122	2.497	2.877	3.419	2.621	3.381	2.547	3.057	0.455	0.488	0.435	0.477	-0.38	1.037	-1.213	0.555	no	no	no	no	NA
ENSG00000272482.1	-	RP11-474O21.5	lncRNA	chr1	12618899	12619244	ENST00000606790.1	345	0.691	0.464	0.612	0.5	0.606	0.485	0.559	0.664	0.509	0.657	0.495	0.594	-0.257	-0.224	-0.277	-0.235	-0.38	1.037	-1.213	0.555	no	no	no	no	NA
ENSG00000204518.3	+	AADACL4	protein_coding	chr1	12644084	12667076	ENST00000376221.2	2027	0.118	0.079	0.104	0.085	0.103	0.083	0.095	0.113	0.087	0.112	0.084	0.101	-1.026	-0.993	-1.046	-1.004	-0.38	1.037	-1.213	0.555	no	no	no	no	NA
ENSG00000226166.2	+	RP11-474O21.2	processed_pseudogene	chr1	12692908	12693020	ENST00000436879.2	112	2.128	1.429	1.886	1.54	1.868	1.494	1.721	2.045	1.568	2.023	1.524	1.829	0.231	0.265	0.212	0.253	-0.38	1.037	-1.213	0.555	no	no	no	no	NA
ENSG00000188984.12	+	AADACL3	protein_coding	chr1	12716109	12728760	ENST00000359318.8	4055	0.059	0.039	0.052	0.043	0.052	0.041	0.048	0.056	0.043	0.056	0.042	0.051	-1.327	-1.294	-1.347	-1.305	-0.38	1.037	-1.213	0.555	no	no	no	no	NA
ENSG00000157330.10	+	C1orf158	protein_coding	chr1	12746199	12763699	ENST00000614859.5	3564	0.067	0.045	0.059	0.048	0.059	0.047	0.054	0.064	0.049	0.064	0.048	0.057	-1.271	-1.238	-1.291	-1.249	-0.38	1.037	-1.213	0.555	no	no	no	no	NA
ENSG00000116726.5	+	PRAMEF12	protein_coding	chr1	12773737	12777906	ENST00000357726.5	2889	0.082	0.055	0.073	0.06	0.072	0.058	0.067	0.079	0.061	0.078	0.059	0.071	-1.18	-1.147	-1.2	-1.158	-0.38	1.037	-1.213	0.555	no	no	no	no	NA
ENSG00000116721.9	+	PRAMEF1	protein_coding	chr1	12791396	12796628	ENST00000332296.7	2160	0.11	0.074	0.098	0.08	0.097	0.077	0.089	0.106	0.081	0.105	0.079	0.095	-1.054	-1.02	-1.073	-1.032	-0.38	1.037	-1.213	0.555	no	no	no	no	NA
ENSG00000228338.1	-	LINC01784	lncRNA	chr1	12822685	12823159	ENST00000438401.1	378	0.63	0.423	0.559	0.456	0.553	0.443	0.51	0.606	0.465	0.599	0.452	0.542	-0.297	-0.263	-0.317	-0.275	-0.38	1.037	-1.213	0.555	no	no	no	no	NA
ENSG00000239810.3	-	PRAMEF11	protein_coding	chr1	12824604	12831410	ENST00000619922.1	1845	0.129	0.087	0.114	0.094	0.113	0.091	0.104	0.124	0.095	0.123	0.093	0.111	-0.985	-0.952	-1.005	-0.963	-0.38	1.037	-1.213	0.555	no	no	no	no	NA
ENSG00000231103.2	-	PRAMEF30P	unprocessed_pseudogene	chr1	12838124	12841357	ENST00000438176.2	1417	0.168	0.113	0.149	0.122	0.148	0.118	0.136	0.162	0.124	0.16	0.12	0.145	-0.871	-0.837	-0.89	-0.849	-0.38	1.037	-1.213	0.555	no	no	no	no	NA
ENSG00000179172.10	-	HNRNPCL1	protein_coding	chr1	12847376	12848720	ENST00000317869.7	1134	0.21	0.141	0.186	0.152	0.369	0.148	0.17	0.404	0.155	0.2	0.151	0.361	-0.774	-0.64	-0.794	-0.551	-0.734	0.432	-0.905	1.207	no	no	no	no	NA
ENSG00000120952.4	+	PRAMEF2	protein_coding	chr1	12857085	12861909	ENST00000240189.2	1642	0.145	0.097	0.129	0.105	0.127	0.102	0.117	0.139	0.107	0.138	0.104	0.125	-0.935	-0.901	-0.954	-0.913	-0.38	1.037	-1.213	0.555	no	no	no	no	NA
ENSG00000243073.4	-	PRAMEF4	protein_coding	chr1	12879211	12886201	ENST00000235349.6	1840	0.13	0.087	0.115	0.094	0.114	0.091	0.105	0.124	0.095	0.123	0.093	0.111	-0.984	-0.951	-1.004	-0.962	-0.38	1.037	-1.213	0.555	no	no	no	no	NA
ENSG00000187545.5	-	PRAMEF10	protein_coding	chr1	12892895	12898270	ENST00000235347.4	1525	0.156	0.105	0.138	0.113	0.137	0.11	0.126	0.15	0.115	0.149	0.112	0.134	-0.903	-0.869	-0.922	-0.881	-0.38	1.037	-1.213	0.555	no	no	no	no	NA
ENSG00000204510.5	+	PRAMEF7	protein_coding	chr1	12916609	12920482	ENST00000616979.4	1592	0.15	0.101	0.133	0.108	0.131	0.105	0.121	0.144	0.11	0.142	0.107	0.129	-0.921	-0.888	-0.941	-0.899	-0.38	1.037	-1.213	0.555	no	no	no	no	NA
ENSG00000207434.1	+	RNU6-1072P	snRNA	chr1	12922553	12922660	ENST00000384703.1	107	2.227	1.496	1.974	1.612	1.955	1.563	1.801	2.141	1.641	2.117	1.595	1.914	0.251	0.285	0.232	0.273	-0.38	1.037	-1.213	0.555	no	no	no	no	NA
ENSG00000234064.1	+	PRAMEF29P	unprocessed_pseudogene	chr1	12926161	12928253	ENST00000418187.1	1139	0.209	0.141	0.185	0.151	0.184	0.147	0.169	0.201	0.154	0.199	0.15	0.18	-0.776	-0.742	-0.796	-0.754	-0.38	1.037	-1.213	0.555	no	no	no	no	NA
ENSG00000232423.6	-	PRAMEF6	protein_coding	chr1	12938471	12945416	ENST00000415464.6	1720	0.139	0.093	0.123	0.1	0.122	0.097	0.112	0.133	0.102	0.132	0.099	0.119	-0.955	-0.921	-0.975	-0.933	-0.38	1.037	-1.213	0.555	no	no	no	no	NA
ENSG00000274178.2	+	PRAMEF28P	unprocessed_pseudogene	chr1	13029338	13032130	ENST00000610289.2	1450	0.164	0.11	0.146	0.119	0.144	0.115	0.133	0.158	0.121	0.156	0.118	0.141	-0.881	-0.847	-0.9	-0.859	-0.38	1.037	-1.213	0.555	no	no	no	no	NA
ENSG00000274764.6	-	PRAMEF27	protein_coding	chr1	13049475	13056575	ENST00000436041.6	1947	0.122	0.082	0.108	0.089	0.107	0.086	0.099	0.118	0.09	0.116	0.088	0.105	-1.009	-0.975	-1.028	-0.987	-0.38	1.037	-1.213	0.555	no	no	no	no	NA
ENSG00000277058.3	+	HNRNPCL3	protein_coding	chr1	13060768	13062878	ENST00000617807.3	1897	0.126	0.084	0.111	0.091	0.11	0.088	0.102	0.121	0.093	0.119	0.09	0.108	-0.997	-0.964	-1.017	-0.975	-0.38	1.037	-1.213	0.555	no	no	no	no	NA
ENSG00000229571.7	+	PRAMEF25	protein_coding	chr1	13068676	13077884	ENST00000614839.4	1863	0.128	0.086	0.113	0.093	0.112	0.09	0.103	0.123	0.094	0.122	0.092	0.11	-0.99	-0.956	-1.009	-0.968	-0.38	1.037	-1.213	0.555	no	no	no	no	NA
ENSG00000277862.1	-	PRAMEF34P	unprocessed_pseudogene	chr1	13095178	13097971	ENST00000611860.1	1447	0.165	0.111	0.146	0.119	0.145	0.116	0.133	0.158	0.121	0.157	0.118	0.142	-0.88	-0.846	-0.9	-0.858	-0.38	1.037	-1.213	0.555	no	no	no	no	NA
ENSG00000236179.1	-	PRAMEF35P	unprocessed_pseudogene	chr1	13104402	13105689	ENST00000458709.1	891	0.267	0.18	0.237	0.194	0.235	0.188	0.216	0.257	0.197	0.254	0.192	0.23	-0.669	-0.636	-0.689	-0.647	-0.38	1.037	-1.213	0.555	no	no	no	no	NA
ENSG00000275774.3	-	HNRNPCL2	protein_coding	chr1	13115487	13116854	ENST00000621994.3	1156	0.206	0.138	0.183	0.149	0.181	0.145	0.167	0.198	0.152	0.196	0.148	0.177	-0.782	-0.749	-0.802	-0.76	-0.38	1.037	-1.213	0.555	no	no	no	no	NA
ENSG00000229978.1	+	PRAMEF36P	transcribed_unprocessed_pseudogene	chr1	13128817	13131615	ENST00000448180.1	1452	0.164	0.11	0.145	0.119	0.144	0.115	0.133	0.158	0.121	0.156	0.118	0.141	-0.881	-0.848	-0.901	-0.859	-0.38	1.037	-1.213	0.555	no	no	no	no	NA
ENSG00000233336.1	-	RP13-221M14.2	lncRNA	chr1	13146980	13147460	ENST00000437631.1	384	0.621	0.417	0.55	0.449	0.545	0.436	0.502	0.596	0.457	0.59	0.444	0.533	-0.304	-0.27	-0.323	-0.282	-0.38	1.037	-1.213	0.555	no	no	no	no	NA
ENSG00000280267.4	-	PRAMEF26	protein_coding	chr1	13148904	13155961	ENST00000624207.1	1863	0.128	0.086	0.113	0.093	0.112	0.09	0.103	0.123	0.094	0.122	0.092	0.11	-0.99	-0.956	-1.009	-0.968	-0.38	1.037	-1.213	0.555	no	no	no	no	NA
ENSG00000179412.11	-	HNRNPCL4	protein_coding	chr1	13163913	13165631	ENST00000323770.8	1718	0.139	0.093	0.123	0.1	0.122	0.195	0.112	0.267	0.102	0.264	0.298	0.119	-0.795	-0.921	-0.773	-0.832	0.539	-1.392	0.877	-0.024	no	no	no	no	NA
ENSG00000204505.5	+	PRAMEF9	protein_coding	chr1	13171847	13179459	ENST00000415919.3	2465	0.097	0.065	0.086	0.07	0.085	0.068	0.078	0.093	0.071	0.092	0.069	0.083	-1.111	-1.078	-1.131	-1.089	-0.38	1.037	-1.213	0.555	no	no	no	no	NA
ENSG00000279169.3	-	PRAMEF13	protein_coding	chr1	13196187	13201409	ENST00000625019.3	2163	0.11	0.074	0.098	0.08	0.097	0.077	0.089	0.106	0.081	0.105	0.079	0.095	-1.054	-1.021	-1.074	-1.032	-0.38	1.037	-1.213	0.555	no	no	no	no	NA
ENSG00000279804.2	-	PRAMEF18	protein_coding	chr1	13222704	13226106	ENST00000624297.2	2067	0.115	0.077	0.102	0.083	0.101	0.081	0.093	0.111	0.085	0.11	0.083	0.099	-1.035	-1.001	-1.054	-1.013	-0.38	1.037	-1.213	0.555	no	no	no	no	NA
ENSG00000250894.1	+	PRAMEF31P	unprocessed_pseudogene	chr1	13245862	13248652	ENST00000504262.1	1371	0.174	0.117	0.154	0.126	0.153	0.122	0.141	0.167	0.128	0.165	0.124	0.149	-0.856	-0.823	-0.876	-0.834	-0.38	1.037	-1.213	0.555	no	no	no	no	NA
ENSG00000270601.4	+	PRAMEF5	protein_coding	chr1	13254211	13263314	ENST00000622421.2	1720	0.139	0.093	0.123	0.1	0.122	0.097	0.112	0.133	0.102	0.132	0.099	0.119	-0.955	-0.921	-0.975	-0.933	-0.38	1.037	-1.213	0.555	no	no	no	no	NA
ENSG00000231219.1	-	PRAMEF32P	unprocessed_pseudogene	chr1	13273538	13275627	ENST00000431596.1	1068	0.223	0.15	0.198	0.162	0.196	0.157	0.18	0.214	0.164	0.212	0.16	0.192	-0.748	-0.714	-0.768	-0.726	-0.38	1.037	-1.213	0.555	no	no	no	no	NA
ENSG00000207511.1	-	RNU6-771P	snRNA	chr1	13279124	13279231	ENST00000384780.1	107	2.227	1.496	1.974	1.612	1.955	1.563	1.801	2.141	1.641	2.117	1.595	1.914	0.251	0.285	0.232	0.273	-0.38	1.037	-1.213	0.555	no	no	no	no	NA
ENSG00000182330.10	-	PRAMEF8	protein_coding	chr1	13281034	13285154	ENST00000357367.6	1844	0.129	0.087	0.115	0.094	0.113	0.091	0.105	0.124	0.095	0.123	0.093	0.111	-0.985	-0.952	-1.005	-0.963	-0.38	1.037	-1.213	0.555	no	no	no	no	NA
ENSG00000237700.2	+	PRAMEF33	protein_coding	chr1	13303538	13308907	ENST00000437300.2	1518	0.157	0.105	0.139	0.114	0.138	0.11	0.127	0.151	0.116	0.149	0.112	0.135	-0.901	-0.867	-0.92	-0.879	-0.38	1.037	-1.213	0.555	no	no	no	no	NA
ENSG00000204501.7	+	PRAMEF15	protein_coding	chr1	13315580	13322598	ENST00000376152.2	1865	0.128	0.086	0.113	0.092	0.112	0.09	0.103	0.123	0.094	0.121	0.092	0.11	-0.99	-0.957	-1.01	-0.968	-0.38	1.037	-1.213	0.555	no	no	no	no	NA
ENSG00000228229.2	+	RP11-219C24.10	lncRNA	chr1	13324038	13324518	ENST00000432559.2	384	0.621	0.417	0.55	0.449	0.545	0.436	0.502	0.596	0.457	0.59	0.444	0.533	-0.304	-0.27	-0.323	-0.282	-0.38	1.037	-1.213	0.555	no	no	no	no	NA
ENSG00000204481.8	-	PRAMEF14	protein_coding	chr1	13341891	13347134	ENST00000334600.7	2164	0.11	0.074	0.098	0.08	0.097	0.077	0.089	0.106	0.081	0.105	0.079	0.095	-1.055	-1.021	-1.074	-1.033	-0.38	1.037	-1.213	0.555	no	no	no	no	NA
ENSG00000204480.8	-	PRAMEF19	protein_coding	chr1	13369066	13371900	ENST00000376101.3	1440	0.165	0.111	0.147	0.12	0.145	0.116	0.134	0.159	0.122	0.315	0.119	0.142	-0.878	-0.844	-0.797	-0.856	-1	-0.018	1.37	-0.352	no	no	no	no	NA
ENSG00000204479.4	+	PRAMEF17	protein_coding	chr1	13389631	13392629	ENST00000376098.4	1578	0.151	0.101	0.134	0.109	0.133	0.106	0.122	0.145	0.111	0.144	0.108	0.13	-0.917	-0.884	-0.937	-0.895	-0.38	1.037	-1.213	0.555	no	no	no	no	NA
ENSG00000204478.10	+	PRAMEF20	protein_coding	chr1	13416350	13421328	ENST00000602960.1	1502	0.159	0.107	0.141	0.115	0.139	0.111	0.128	0.152	0.117	0.151	0.114	0.136	-0.896	-0.863	-0.916	-0.874	-0.38	1.037	-1.213	0.555	no	no	no	no	NA
ENSG00000162494.6	-	LRRC38	protein_coding	chr1	13474972	13514003	ENST00000376085.4	2168	0.11	0.074	0.097	0.08	0.096	0.077	0.089	0.106	0.081	0.104	0.079	0.094	-1.055	-1.022	-1.075	-1.033	-0.38	1.037	-1.213	0.555	no	no	no	no	NA
ENSG00000259961.1	+	RP4-597A16.2	lncRNA	chr1	13513219	13516270	ENST00000563570.1	477	0.5	0.336	0.443	0.362	0.439	0.351	0.404	0.48	0.368	0.475	0.358	0.429	-0.398	-0.364	-0.418	-0.376	-0.38	1.037	-1.213	0.555	no	no	no	no	NA
ENSG00000215909.3	+	BRWD1P1	processed_pseudogene	chr1	13555000	13555694	ENST00000401091.2	371	0.642	0.431	0.569	0.465	0.564	0.451	0.52	0.617	0.473	0.611	0.46	0.552	-0.289	-0.255	-0.308	-0.267	-0.38	1.037	-1.213	0.555	no	no	no	no	NA
ENSG00000162493.17	+	PDPN	protein_coding	chr1	13583464	13617957	ENST00000294489.10	3104	0.077	0.052	0.068	0.056	0.067	0.054	0.062	0.074	0.057	0.073	0.055	0.066	-1.211	-1.178	-1.231	-1.189	-0.38	1.037	-1.213	0.555	no	no	no	no	NA
ENSG00000222952.1	-	RNA5SP41	rRNA_pseudogene	chr1	13623183	13623284	ENST00000411020.1	101	2.359	1.585	2.091	1.708	2.071	1.656	1.908	2.268	1.739	2.243	1.69	2.028	0.276	0.31	0.257	0.298	-0.38	1.037	-1.213	0.555	no	no	no	no	NA
ENSG00000237445.2	-	CTA-520D8.2	lncRNA	chr1	13657310	13659910	ENST00000441809.2	379	0.629	0.422	0.557	0.455	0.552	0.441	0.509	0.604	0.463	0.598	0.45	0.54	-0.298	-0.265	-0.318	-0.276	-0.38	1.037	-1.213	0.555	no	no	no	no	NA
ENSG00000253085.1	-	ENSG10010140100.1	scaRNA	chr1	13696069	13696199	ENST00000517276.1	130	1.833	1.231	1.625	1.327	1.609	1.287	1.483	1.762	1.351	1.743	1.313	1.575	0.167	0.2	0.147	0.189	-0.38	1.037	-1.213	0.555	no	no	no	no	NA
ENSG00000116731.22	+	PRDM2	protein_coding	chr1	13704854	13825079	ENST00000235372.11	7957	7.247	5.13	7.406	8.477	5.415	7.316	8.236	7.168	7.814	6.605	6.457	6.873	0.865	0.829	0.798	0.874	0.681	-0.36	-1.246	0.925	no	no	no	no	NA
ENSG00000189337.17	+	KAZN	protein_coding	chr1	13892791	15118043	ENST00000636203.1	6874	4.784	3.609	3.226	3.413	3.043	3.626	4.15	4.032	4.65	3.658	3.352	3.188	0.551	0.61	0.56	0.547	-0.561	1.475	-0.241	-0.673	no	no	no	no	NA
ENSG00000252151.1	-	RNU6-1265P	snRNA	chr1	14124232	14124335	ENST00000516342.1	103	2.313	1.554	2.051	1.675	2.031	1.624	1.871	2.224	1.705	2.199	1.657	1.988	0.268	0.301	0.248	0.29	-0.38	1.037	-1.213	0.555	no	no	no	no	NA
ENSG00000231606.2	-	RP11-344F13.1	lncRNA	chr1	14221886	14259698	ENST00000657859.1	1239	0.192	0.129	0.17	0.139	0.169	0.135	0.156	0.185	0.142	0.183	0.138	0.165	-0.812	-0.779	-0.832	-0.79	-0.38	1.037	-1.213	0.555	no	no	no	no	NA
ENSG00000234593.3	-	KAZN-AS1	lncRNA	chr1	14338824	14419973	ENST00000666654.1	1343	0.177	0.119	0.157	0.128	0.156	0.125	0.144	0.171	0.131	0.169	0.127	0.153	-0.847	-0.814	-0.867	-0.825	-0.38	1.037	-1.213	0.555	no	no	no	no	NA
ENSG00000235829.1	-	TBCAP2	processed_pseudogene	chr1	14692128	14692613	ENST00000416175.1	326	0.731	0.491	0.648	0.529	0.642	0.513	0.591	0.703	0.539	0.695	0.524	0.628	-0.233	-0.199	-0.252	-0.211	-0.38	1.037	-1.213	0.555	no	no	no	no	NA
ENSG00000287756.1	-	RP5-864I18.1	lncRNA	chr1	14774468	14777727	ENST00000666715.1	1453	0.164	0.11	0.145	0.119	0.144	0.115	0.133	0.158	0.121	0.156	0.117	0.141	-0.882	-0.848	-0.901	-0.86	-0.38	1.037	-1.213	0.555	no	no	no	no	NA
ENSG00000175147.13	-	TMEM51-AS1	lncRNA	chr1	15111814	15152464	ENST00000310916.6	7100	0.067	0.068	0.03	0.024	0.029	0.024	0.027	0.065	0.049	0.064	0.048	0.029	-1.47	-1.336	-1.331	-1.448	-1.01	0.821	0.897	-0.708	no	no	no	no	NA
ENSG00000171729.14	+	TMEM51	protein_coding	chr1	15153746	15220478	ENST00000376008.3	1971	8.825	15.431	17.359	8.665	10.294	12.646	11.735	13.829	6.772	19.539	16.713	8.313	1.177	0.93	1.194	0.999	0.782	-1.111	0.907	-0.578	no	no	up	no	E
ENSG00000204464.7	-	C1orf195	lncRNA	chr1	15168473	15171317	ENST00000625027.2	441	0.54	0.363	0.479	0.391	0.474	0.379	0.437	0.519	0.398	0.514	0.387	0.464	-0.364	-0.33	-0.383	-0.342	-0.38	1.037	-1.213	0.555	no	no	no	no	NA
ENSG00000215720.4	-	MFFP1	processed_pseudogene	chr1	15191827	15192845	ENST00000400795.3	710	0.336	0.225	0.297	0.243	0.295	0.236	0.271	0.323	0.247	0.319	0.24	0.288	-0.571	-0.537	-0.59	-0.549	-0.38	1.037	-1.213	0.555	no	no	no	no	NA
ENSG00000278480.1	+	ZBTB2P1	processed_pseudogene	chr1	15226372	15227549	ENST00000612442.1	966	0.247	0.166	0.219	0.179	0.217	0.173	0.2	0.237	0.182	0.235	0.177	0.212	-0.704	-0.671	-0.724	-0.682	-0.38	1.037	-1.213	0.555	no	no	no	no	NA
ENSG00000142621.20	+	FHAD1	protein_coding	chr1	15236520	15398328	ENST00000683790.1	5610	0.17	0.057	0.038	0.123	0.075	0.149	0.103	0.082	0.125	0.04	0.061	0.073	-1.209	-0.933	-1.155	-1.045	-1.01	1.245	-0.566	0.331	no	no	no	no	NA
ENSG00000233485.1	-	FHAD1-AS1	lncRNA	chr1	15326679	15343876	ENST00000428747.1	3105	0.077	0.052	0.068	0.056	0.067	0.054	0.062	0.148	0.057	0.073	0.11	0.066	-1.111	-1.178	-1.231	-1.089	0.637	-0.397	-1.217	0.978	no	no	no	no	NA
ENSG00000236045.1	-	RP3-467K16.7	lncRNA	chr1	15334165	15335464	ENST00000439788.1	727	0.328	0.22	0.291	0.237	0.288	0.23	0.265	0.315	0.242	0.312	0.235	0.282	-0.581	-0.547	-0.601	-0.559	-0.38	1.037	-1.213	0.555	no	no	no	no	NA
ENSG00000228140.2	-	RP3-467K16.4	lncRNA	chr1	15402978	15409433	ENST00000427824.1	5178	0.046	0.031	0.041	0.067	0.04	0.032	0.074	0.044	0.034	0.044	0.033	0.04	-1.333	-1.4	-1.453	-1.311	0.637	-0.397	-1.217	0.978	no	no	no	no	NA
ENSG00000142634.13	+	EFHD2	protein_coding	chr1	15409887	15430339	ENST00000375980.9	2422	144.232	158.818	151.298	112.323	118.838	146.903	149.932	149.039	147.719	150.027	157.292	107.988	2.184	2.134	2.181	2.086	0.812	-0.257	0.752	-1.307	no	no	no	no	NA
ENSG00000162438.12	+	CTRC	protein_coding	chr1	15438442	15449242	ENST00000375949.5	3482	0.137	0.046	0.061	0.05	0.06	0.144	0.221	0.132	0.151	0.065	0.147	0.176	-0.901	-0.968	-1.122	-0.98	0.986	0.264	-1.392	0.141	no	no	no	no	NA
ENSG00000142615.8	+	CELA2A	protein_coding	chr1	15456731	15472091	ENST00000359621.5	916	0.26	0.175	0.231	0.188	0.228	0.183	0.21	0.25	0.192	0.247	0.186	0.224	-0.681	-0.648	-0.701	-0.659	-0.38	1.037	-1.213	0.555	no	no	no	no	NA
ENSG00000215704.10	+	CELA2B	protein_coding	chr1	15476103	15491395	ENST00000375910.8	915	0.26	0.175	0.231	0.189	0.229	0.183	0.211	0.25	0.192	0.248	0.187	0.224	-0.681	-0.647	-0.7	-0.659	-0.38	1.037	-1.213	0.555	no	no	no	no	NA
ENSG00000132906.18	-	CASP9	protein_coding	chr1	15490831	15524445	ENST00000546424.5	4463	6.727	6.707	7.666	7.112	8.108	6.334	8.076	5.902	7.792	5.634	6.081	8.903	0.859	0.876	0.793	0.858	0.336	0.816	-1.458	0.306	no	no	no	no	NA
ENSG00000116138.13	+	DNAJC16	protein_coding	chr1	15526847	15571733	ENST00000375847.8	6034	6.437	3.953	5.285	6.747	4.16	5.822	5.846	6.225	5.589	4.768	4.469	7.434	0.713	0.725	0.68	0.831	-0.368	-0.19	-0.877	1.435	no	no	no	no	NA
ENSG00000251866.1	+	SCARNA21B	scaRNA	chr1	15542164	15542304	ENST00000516057.1	140	1.702	1.143	1.509	1.232	1.494	1.195	1.377	1.636	2.509	1.618	1.219	1.463	0.134	0.268	0.115	0.157	-0.496	1.453	-0.782	-0.175	no	no	no	no	NA
ENSG00000272510.1	-	RP4-680D5.8	lncRNA	chr1	15565610	15565956	ENST00000606186.1	346	0.689	0.463	1.221	0.499	2.418	0.967	1.114	1.324	1.015	1.309	0.987	2.368	0.043	0.076	-0.077	0.065	0.228	0.702	-1.471	0.541	no	no	no	no	NA
ENSG00000116771.6	-	AGMAT	protein_coding	chr1	15571698	15585051	ENST00000375826.4	3095	7.083	5.379	4.231	7.915	6.218	5.621	5.667	6.512	7.775	5.05	4.688	6.882	0.684	0.845	0.728	0.85	-1.11	0.815	-0.581	0.876	no	no	no	no	NA
ENSG00000237301.1	-	RP4-680D5.2	lncRNA	chr1	15586135	15603626	ENST00000428945.1	2845	0.084	0.056	0.148	0.121	0.147	0.118	0.135	0.081	0.185	0.159	0.12	0.216	-0.872	-0.881	-0.992	-0.892	0.66	0.514	-1.484	0.31	no	no	no	no	NA
ENSG00000235084.3	+	CHCHD2P6	processed_pseudogene	chr1	15604596	15605043	ENST00000454346.1	447	1.599	0.358	1.89	0.386	1.404	1.123	0.862	1.025	0.786	0.507	0.764	0.458	0.032	0.082	-0.23	-0.247	0.712	1.006	-0.81	-0.908	no	no	no	no	NA
ENSG00000252417.1	-	RNU7-179P	snRNA	chr1	15608077	15608145	ENST00000516608.1	68	3.504	2.354	3.106	2.537	3.076	2.46	2.835	3.368	2.583	3.331	2.51	3.012	0.448	0.482	0.428	0.47	-0.38	1.037	-1.213	0.555	no	no	no	no	NA
ENSG00000236500.1	-	CD24P1	processed_pseudogene	chr1	15614642	15614867	ENST00000422383.1	225	1.059	0.711	0.939	0.767	0.93	0.743	0.857	1.018	0.781	1.007	0.759	0.91	-0.072	-0.038	-0.091	-0.049	-0.38	1.037	-1.213	0.555	no	no	no	no	NA
ENSG00000197312.12	+	DDI2	protein_coding	chr1	15617457	15669044	ENST00000480945.6	10667	3.507	1.681	2.871	3.784	2.392	2.697	3.198	3.242	2.997	2.676	2.832	2.938	0.472	0.467	0.361	0.519	0.255	0.182	-1.403	0.966	no	no	no	no	NA
ENSG00000215695.1	+	RSC1A1	protein_coding	chr1	15659868	15661722	ENST00000345034.1	1854	0.129	0.086	0.114	0.093	0.113	0.09	0.104	0.124	0.095	0.122	0.092	0.11	-0.987	-0.954	-1.007	-0.965	-0.38	1.037	-1.213	0.555	no	no	no	no	NA
ENSG00000271742.1	-	RP4-680D5.9	lncRNA	chr1	15682872	15683128	ENST00000606262.1	256	0.931	0.625	0.825	0.674	0.817	0.653	0.753	0.895	0.686	0.885	0.667	0.8	-0.128	-0.094	-0.147	-0.106	-0.38	1.037	-1.213	0.555	no	no	no	no	NA
ENSG00000116786.13	+	PLEKHM2	protein_coding	chr1	15684319	15734769	ENST00000375799.8	4134	100.699	86.813	97.173	75.78	89.914	85.459	98.985	85.213	91.345	78.91	93.433	93.787	1.985	1.973	1.922	1.927	1.045	0.662	-0.932	-0.775	no	no	no	no	NA
ENSG00000237938.5	-	RP11-288I21.1	lncRNA	chr1	15722718	15736896	ENST00000453804.1	645	1.847	0.496	0.327	0.267	1.297	0.519	0.299	0.71	0.545	1.756	0.529	0.318	-0.429	0.039	-0.115	-0.407	-0.88	1.169	0.495	-0.784	no	no	no	no	NA
ENSG00000162461.8	+	SLC25A34	protein_coding	chr1	15736257	15741392	ENST00000294454.6	3129	2.056	0.716	1.282	0.441	1.136	0.428	0.924	2.05	1.403	0.652	1.036	1.375	0.03	0.172	-0.233	0.031	0.176	1.017	-1.379	0.186	no	no	no	no	NA
ENSG00000224459.1	-	SLC25A34-AS1	lncRNA	chr1	15740050	15749896	ENST00000418525.1	639	0.373	0.251	0.331	0.81	0.327	0.262	0.302	0.717	0.275	0.355	0.534	0.321	-0.425	-0.491	-0.545	-0.243	0.011	-0.499	-0.903	1.391	no	no	no	no	NA
ENSG00000162460.7	+	TMEM82	protein_coding	chr1	15742498	15747982	ENST00000375782.2	1443	0.165	0.111	0.146	0.12	0.145	0.116	0.134	0.159	0.122	0.157	0.118	0.142	-0.879	-0.845	-0.898	-0.857	-0.38	1.037	-1.213	0.555	no	no	no	no	NA
ENSG00000162458.13	+	FBLIM1	protein_coding	chr1	15756658	15786594	ENST00000375771.5	3498	112.876	59.49	75.957	80.09	84.974	58.628	86.896	95.337	104.137	52.392	80.12	92.336	1.908	2	1.754	1.949	0.047	0.915	-1.402	0.44	no	no	dn	no	B
ENSG00000224321.1	+	RPL12P14	processed_pseudogene	chr1	15792795	15793285	ENST00000431782.1	490	0.486	0.327	0.431	0.352	0.427	0.341	0.393	0.467	0.358	0.462	0.697	1.254	-0.309	-0.376	-0.429	-0.228	0.306	-0.465	-1.077	1.237	no	no	no	no	NA
ENSG00000233954.6	-	UQCRHL	protein_coding	chr1	15807168	15809348	ENST00000483273.2	2180	2.295	2.864	2.228	1.662	3.262	1.918	1.857	2.206	1.934	2.078	2.74	2.255	0.352	0.387	0.353	0.306	0.07	1.134	0.1	-1.304	no	no	no	no	NA
ENSG00000178715.8	+	RP11-169K16.8	processed_pseudogene	chr1	15828231	15828669	ENST00000321418.6	438	2.72	2.924	2.893	2.757	5.253	2.291	2.64	2.092	3.208	4.138	2.728	1.403	0.44	0.554	0.481	0.303	-0.044	1.038	0.348	-1.342	no	no	no	no	NA
ENSG00000179743.4	-	FLJ37453	lncRNA	chr1	15834473	15848147	ENST00000317122.2	2473	4.529	3.625	3.843	3.209	4.483	4.126	3.741	2.871	3.338	4.489	4.762	2.733	0.612	0.61	0.609	0.467	0.52	0.499	0.48	-1.5	no	no	no	no	NA
ENSG00000065526.12	+	SPEN	protein_coding	chr1	15847706	15940456	ENST00000375759.8	12385	10.197	6.527	10.744	8.678	5.827	8.428	11.579	11.041	8.608	10.554	9.523	6.797	1.025	0.903	0.921	0.938	1.446	-0.812	-0.471	-0.163	no	no	no	no	NA
ENSG00000270620.1	-	RP1-134O19.3	unprocessed_pseudogene	chr1	15917697	15917908	ENST00000604816.1	211	1.129	0.759	1.001	0.818	0.991	0.793	0.913	1.086	0.832	1.074	0.809	0.971	-0.044	-0.01	-0.063	-0.022	-0.38	1.037	-1.213	0.555	no	no	no	no	NA
ENSG00000116809.12	-	ZBTB17	protein_coding	chr1	15941870	15976132	ENST00000375733.6	2770	64.69	67.728	57.796	48.888	60.789	64.676	53.858	58.708	62.076	63.054	60.077	51.684	1.757	1.796	1.814	1.724	-0.382	0.577	1.021	-1.216	no	no	no	no	NA
ENSG00000234607.2	+	RP11-5P18.1	processed_pseudogene	chr1	15969631	15970194	ENST00000416882.2	563	0.423	0.284	0.375	0.306	0.372	0.297	0.342	0.407	0.312	0.402	0.303	0.364	-0.47	-0.436	-0.49	-0.448	-0.38	1.037	-1.213	0.555	no	no	no	no	NA
ENSG00000231353.1	+	RP11-5P18.3	unprocessed_pseudogene	chr1	15988181	15988441	ENST00000424379.1	260	0.916	0.616	0.812	0.663	0.805	0.643	0.741	0.881	0.676	0.871	0.656	0.788	-0.134	-0.101	-0.154	-0.112	-0.38	1.037	-1.213	0.555	no	no	no	no	NA
ENSG00000275503.1	-	RP11-5P18.11	processed_pseudogene	chr1	15989139	15989375	ENST00000613591.1	236	1.01	0.678	0.895	0.731	0.886	0.709	0.817	0.971	0.744	0.96	0.723	0.868	-0.092	-0.059	-0.112	-0.07	-0.38	1.037	-1.213	0.555	no	no	no	no	NA
ENSG00000224966.4	+	TBC1D3P6	unprocessed_pseudogene	chr1	15989870	15994751	ENST00000505954.1	962	0.248	0.166	0.22	0.179	0.217	0.174	0.2	0.238	0.183	0.235	0.177	0.213	-0.703	-0.669	-0.722	-0.68	-0.38	1.037	-1.213	0.555	no	no	no	no	NA
ENSG00000183888.4	+	SRARP	protein_coding	chr1	16004235	16008807	ENST00000329454.2	3039	0.078	0.053	0.069	0.057	0.069	0.055	0.063	0.075	0.058	0.075	0.056	0.067	-1.202	-1.169	-1.222	-1.18	-0.38	1.037	-1.213	0.555	no	no	no	no	NA
ENSG00000233078.1	-	RP11-5P18.5	lncRNA	chr1	16006159	16006671	ENST00000437156.1	466	0.511	0.344	0.453	0.37	0.449	0.359	0.414	0.492	0.377	0.486	0.366	0.44	-0.388	-0.354	-0.407	-0.366	-0.38	1.037	-1.213	0.555	no	no	no	no	NA
ENSG00000173641.18	-	HSPB7	protein_coding	chr1	16014027	16019594	ENST00000375718.4	2415	0.099	0.066	0.087	0.071	0.087	0.069	0.08	0.095	0.073	0.094	0.071	0.085	-1.102	-1.069	-1.122	-1.08	-0.38	1.037	-1.213	0.555	no	no	no	no	NA
ENSG00000186510.12	+	CLCNKA	protein_coding	chr1	16021870	16034050	ENST00000375692.5	2581	0.092	0.062	0.082	0.067	0.081	0.065	0.075	0.089	0.068	0.088	0.132	0.079	-1.031	-1.098	-1.151	-1.109	1.333	-0.012	-1.08	-0.241	no	no	no	no	NA
ENSG00000232456.1	-	RP11-5P18.10	unprocessed_pseudogene	chr1	16035177	16040029	ENST00000447882.1	704	0.677	0.227	0.3	0.245	0.297	0.238	0.548	0.325	0.249	0.322	0.242	0.291	-0.467	-0.433	-0.587	-0.545	0.586	1.061	-1.12	-0.527	no	no	no	no	NA
ENSG00000184908.19	+	CLCNKB	protein_coding	chr1	16040251	16057279	ENST00000684324.1	3331	0.286	0.096	0.063	0.104	0.377	0.151	0.058	0.069	0.158	0.068	0.102	0.307	-1.142	-0.589	-1.002	-0.887	-1.008	1.344	-0.414	0.078	no	no	no	no	NA
ENSG00000185519.9	-	FAM131C	protein_coding	chr1	16057768	16073651	ENST00000375662.5	1720	0.554	0.279	0.368	0.401	0.486	0.195	0.224	0.266	0.306	0.527	0.198	0.357	-0.595	-0.361	-0.514	-0.473	-1.121	1.28	-0.294	0.134	no	no	no	no	NA
ENSG00000142627.13	-	EPHA2	protein_coding	chr1	16124336	16156069	ENST00000358432.8	3946	82.73	100.888	83.23	71.085	66.421	75.033	98.23	101.171	73.976	113.498	77.209	73.964	1.933	1.87	1.978	1.909	0.242	-1.162	1.225	-0.304	no	no	no	no	NA
ENSG00000227959.1	+	RP11-276H7.2	lncRNA	chr1	16155210	16157329	ENST00000424774.1	904	2.109	3.01	1.402	3.053	2.314	2.406	2.985	2.28	3.692	2.757	1.888	1.813	0.299	0.419	0.433	0.367	-1.325	0.643	0.888	-0.207	no	no	no	no	NA
ENSG00000224621.1	+	RP11-276H7.3	lncRNA	chr1	16159265	16161883	ENST00000426353.1	544	0.438	0.589	0.776	1.586	0.769	2.152	1.417	0.421	1.614	0.833	1.255	1.506	0.047	-0.088	0.008	0.001	0.964	-1.402	0.28	0.158	no	no	no	no	NA
ENSG00000234166.1	+	ARHGEF19-AS1	lncRNA	chr1	16197853	16198357	ENST00000457809.1	439	0.543	0.729	0.481	0.393	0.476	0.381	0.878	0.522	0.4	0.516	0.389	0.467	-0.261	-0.328	-0.281	-0.34	1.102	-0.687	0.576	-0.991	no	no	no	no	NA
ENSG00000142632.17	-	ARHGEF19	protein_coding	chr1	16197853	16212652	ENST00000270747.8	3322	21.949	8.288	13.288	13.605	14.86	8.51	14.911	17.857	18.611	6.478	17.469	15.044	1.18	1.261	0.887	1.188	0.308	0.799	-1.463	0.356	no	no	dn	up	B
ENSG00000237276.8	-	ANO7L1	transcribed_unprocessed_pseudogene	chr1	16216468	16228027	ENST00000602586.1	1720	2.078	1.024	2.333	2.207	2.919	0.778	1.793	2.264	2.247	1.185	2.183	1.905	0.32	0.378	-0.008	0.326	0.374	0.702	-1.484	0.408	no	no	no	no	NA
ENSG00000288398.1	-	RP4-733M16.8	lncRNA	chr1	16228673	16231335	ENST00000671994.1	2662	9.847	4.931	6.03	6.61	7.151	4.776	6.01	9.293	12.272	4.17	4.809	7.078	0.747	0.979	0.664	0.879	-0.504	1.158	-1.099	0.445	up	no	no	no	B
ENSG00000132881.12	-	CPLANE2	protein_coding	chr1	16231691	16237183	ENST00000375599.8	1574	14.685	7.729	8.99	12.056	17.01	7.864	11.633	8.149	19.528	7.484	9.651	8.979	1.001	1.229	0.886	0.982	-0.16	1.407	-0.953	-0.294	up	dn	no	no	A
ENSG00000233929.1	-	MT1XP1	processed_pseudogene	chr1	16241212	16241398	ENST00000421314.1	186	6.406	10.327	5.678	6.492	10.121	6.295	6.218	7.388	5.666	7.308	9.176	5.506	0.837	0.855	0.892	0.807	-0.31	0.202	1.249	-1.141	no	no	no	no	NA
ENSG00000037637.11	-	FBXO42	protein_coding	chr1	16246839	16352480	ENST00000375592.8	6227	12.628	9.691	12.041	12.467	11.152	11.309	11.824	12.249	11.903	11.059	10.224	13.321	1.054	1.075	1.028	1.103	-0.334	0.31	-1.17	1.193	no	no	no	no	NA
ENSG00000055070.17	+	SZRD1	protein_coding	chr1	16367241	16398145	ENST00000401088.9	3480	234.521	241.261	273.294	217.917	223.301	256.78	259.378	226.147	246.145	269.436	259.651	189.747	2.422	2.37	2.408	2.324	0.934	-0.242	0.611	-1.302	no	no	no	no	NA
ENSG00000226457.1	-	RPL22P3	processed_pseudogene	chr1	16369149	16369530	ENST00000445689.1	381	0.625	1.26	1.663	0.453	0.549	0.878	0.506	0.601	0.922	0.595	0.448	1.075	-0.141	-0.167	-0.061	-0.178	-0.089	-0.566	1.436	-0.781	no	no	no	no	NA
ENSG00000187144.11	-	SPATA21	protein_coding	chr1	16398642	16437424	ENST00000335496.5	2015	0.118	0.079	0.105	0.086	0.104	0.166	0.191	0.114	0.174	0.112	0.085	0.203	-0.923	-0.89	-0.943	-0.901	-0.38	1.037	-1.213	0.555	no	no	no	no	NA
ENSG00000157191.20	+	NECAP2	protein_coding	chr1	16440723	16460078	ENST00000337132.10	2018	122.45	117.715	124.652	112.584	131.124	123.095	117.005	107.144	123.678	107.656	123.57	120.169	2.085	2.099	2.064	2.054	0.468	1.154	-0.552	-1.07	no	no	no	no	NA
ENSG00000226029.1	+	LINC01772	lncRNA	chr1	16460947	16468481	ENST00000457898.1	3245	0.661	0.296	0.521	0.372	0.129	0.67	0.594	0.282	0.595	0.349	0.421	0.505	-0.295	-0.432	-0.387	-0.425	1.423	-0.748	-0.031	-0.644	no	no	no	no	NA
ENSG00000080947.15	-	CROCCP3	transcribed_unprocessed_pseudogene	chr1	16467435	16492701	ENST00000263511.8	5368	3.64	1.551	2.518	2.892	1.87	2.836	2.118	3.456	3.763	1.561	2.83	2.175	0.393	0.47	0.279	0.446	-0.045	0.857	-1.389	0.577	no	no	no	no	NA
ENSG00000206652.1	-	RNU1-1	snRNA	chr1	16514121	16514285	ENST00000383925.1	164	1.453	0.976	1.288	1.052	1.275	1.02	1.175	1.397	1.071	1.381	1.041	1.249	0.066	0.099	0.046	0.088	-0.38	1.037	-1.213	0.555	no	no	no	no	NA
ENSG00000261135.1	+	RP4-798A10.7	lncRNA	chr1	16514644	16515754	ENST00000562878.1	1110	0.215	0.144	0.381	0.155	0.188	0.151	0.174	0.206	0.158	0.204	0.308	0.369	-0.564	-0.731	-0.784	-0.642	1.197	-0.522	-1.068	0.393	no	no	no	no	NA
ENSG00000285853.1	+	RP4-798A10.8	lncRNA	chr1	16515033	16521788	ENST00000648419.1	1558	0.153	0.103	0.136	0.111	0.134	0.107	0.124	0.147	0.113	0.145	0.11	0.131	-0.912	-0.878	-0.932	-0.89	-0.38	1.037	-1.213	0.555	no	no	no	no	NA
ENSG00000224174.2	+	RP4-798A10.4	lncRNA	chr1	16520693	16521796	ENST00000452795.2	327	0.729	0.49	0.646	0.528	0.64	0.512	0.589	0.7	0.537	0.693	0.522	0.626	-0.234	-0.2	-0.254	-0.212	-0.38	1.037	-1.213	0.555	no	no	no	no	NA
ENSG00000233421.5	-	LINC01783	lncRNA	chr1	16533885	16535649	ENST00000415386.2	1548	0.154	0.103	0.136	0.111	0.135	0.108	0.125	0.148	0.113	0.146	0.221	0.132	-0.809	-0.876	-0.929	-0.887	1.333	-0.012	-1.08	-0.241	no	no	no	no	NA
ENSG00000277344.1	-	RNU1-6P	snRNA	chr1	16534080	16534224	ENST00000516290.1	144	1.655	1.112	1.467	1.198	1.453	1.162	1.339	1.591	1.22	1.573	1.185	1.422	0.122	0.156	0.103	0.144	-0.38	1.037	-1.213	0.555	no	no	no	no	NA
ENSG00000225710.1	-	PDE4DIPP8	unprocessed_pseudogene	chr1	16548650	16552531	ENST00000438396.1	882	0.27	0.181	0.239	0.196	0.237	0.19	0.219	0.26	0.199	0.257	0.194	0.232	-0.665	-0.631	-0.685	-0.643	-0.38	1.037	-1.213	0.555	no	no	no	no	NA
ENSG00000219481.10	-	NBPF1	protein_coding	chr1	16562318	16613487	ENST00000430580.6	5932	4.82	3.481	4.985	5.147	3.42	3.976	6.921	4.672	3.849	6.721	5.438	2.624	0.758	0.601	0.656	0.6	1.403	-0.713	0.034	-0.724	no	no	no	no	NA
ENSG00000271732.1	+	RP5-1182A14.5	lncRNA	chr1	16617390	16617729	ENST00000607700.1	339	0.703	0.472	0.623	1.018	0.617	0.493	0.569	0.676	0.518	0.668	0.503	0.604	-0.25	-0.216	-0.269	-0.127	-0.542	-0.01	-0.855	1.406	no	no	no	no	NA
ENSG00000215908.10	-	CROCCP2	transcribed_unprocessed_pseudogene	chr1	16618968	16657232	ENST00000412962.4	2773	31.279	29.382	30.618	22.147	24.667	27.93	31.07	29.487	29.896	27.449	28.437	26.59	1.477	1.454	1.451	1.413	1.07	0.202	0.073	-1.345	no	no	no	no	NA
ENSG00000283773.1	-	RP5-1182A14.8	transcribed_unprocessed_pseudogene	chr1	16642766	16643109	ENST00000639399.1	166	22.967	14.464	13.996	11.431	21.422	18.138	10.45	11.038	14.813	15.011	16.451	13.572	1.127	1.288	1.198	1.078	-0.501	1.26	0.282	-1.041	no	no	no	no	NA
ENSG00000186301.8	+	MST1P2	unprocessed_pseudogene	chr1	16645621	16650289	ENST00000457982.3	2291	0.832	0.489	0.645	0.151	0.548	0.438	0.505	0.6	0.46	0.593	0.671	0.536	-0.22	-0.226	-0.299	-0.438	0.745	0.687	-0.028	-1.404	no	no	no	no	NA
ENSG00000282143.1	+	RP1-163M9.8	lncRNA	chr1	16656878	16667524	ENST00000633763.1	817	0.292	0.196	0.259	0.211	0.256	0.205	0.236	0.28	0.215	0.277	0.209	0.251	-0.632	-0.598	-0.651	-0.61	-0.38	1.037	-1.213	0.555	no	no	no	no	NA
ENSG00000207513.1	-	RNU1-3	snRNA	chr1	16666784	16666948	ENST00000384782.1	164	1.453	0.976	1.288	1.052	1.275	1.02	1.175	1.397	1.071	1.381	1.041	1.249	0.066	0.099	0.046	0.088	-0.38	1.037	-1.213	0.555	no	no	no	no	NA
ENSG00000280114.1	-	RP5-875O13.7	unprocessed_pseudogene	chr1	16681096	16688749	ENST00000624828.1	1351	0.176	0.118	0.156	0.128	0.155	0.124	0.143	0.17	0.13	0.168	0.126	0.152	-0.85	-0.817	-0.87	-0.828	-0.38	1.037	-1.213	0.555	no	no	no	no	NA
ENSG00000236698.1	-	EIF1AXP1	processed_pseudogene	chr1	16685620	16686055	ENST00000419267.1	435	2.739	0.736	3.399	2.776	1.923	3.845	2.215	2.633	1.615	3.645	2.747	1.883	0.439	0.31	0.338	0.38	1.289	-1.011	-0.512	0.234	no	no	no	no	NA
ENSG00000268869.6	-	ESPNP	transcribed_unprocessed_pseudogene	chr1	16692279	16720157	ENST00000270691.9	3693	0.065	0.043	0.057	0.047	0.057	0.045	0.052	0.062	0.048	0.061	0.046	0.055	-1.287	-1.253	-1.306	-1.265	-0.38	1.037	-1.213	0.555	no	no	no	no	NA
ENSG00000279151.1	+	RP1-163M9.7	lncRNA	chr1	16701545	16705594	ENST00000624517.1	406	0.587	0.394	0.52	0.425	0.515	0.412	0.475	0.564	0.433	0.558	0.42	0.504	-0.328	-0.294	-0.348	-0.306	-0.38	1.037	-1.213	0.555	no	no	no	no	NA
ENSG00000282740.1	-	RP5-1182A14.7	lncRNA	chr1	16739937	16750589	ENST00000633433.1	819	0.291	0.195	0.258	0.211	0.255	0.204	0.235	0.28	0.214	0.277	0.208	0.25	-0.633	-0.599	-0.652	-0.611	-0.38	1.037	-1.213	0.555	no	no	no	no	NA
ENSG00000058453.17	+	CROCC	protein_coding	chr1	16921930	16972964	ENST00000375541.10	6660	18.247	12.955	14.81	10.594	14.605	12.458	14.21	14.788	18.091	10.579	13.198	14.7	1.148	1.228	1.077	1.121	0.07	1.333	-1.044	-0.359	no	no	no	no	NA
ENSG00000227684.2	+	CROCCP4	transcribed_unprocessed_pseudogene	chr1	16740279	16750968	ENST00000633627.1	573	0.416	0.279	0.369	0.301	0.365	0.292	0.336	0.4	0.307	0.395	0.298	0.357	-0.478	-0.444	-0.497	-0.455	-0.38	1.037	-1.213	0.555	no	no	no	no	NA
ENSG00000207389.1	+	RNU1-4	snRNA	chr1	16740515	16740679	ENST00000384659.1	164	1.453	0.976	1.288	1.052	1.275	1.02	1.175	1.397	1.071	1.381	1.041	1.249	0.066	0.099	0.046	0.088	-0.38	1.037	-1.213	0.555	no	no	no	no	NA
ENSG00000186715.11	-	MST1L	transcribed_unprocessed_pseudogene	chr1	16754909	16758872	ENST00000455405.6	3184	0.075	0.101	0.066	0.108	0.066	0.053	0.061	0.072	0.165	0.071	0.107	0.257	-1.122	-1.03	-1.142	-0.899	-0.667	0.166	-0.845	1.347	no	no	no	no	NA
ENSG00000223643.6	-	RP11-108M9.1	lncRNA	chr1	16851320	16853129	ENST00000422345.1	735	0.324	0.218	0.287	0.235	0.285	0.228	0.262	0.312	0.239	0.308	0.232	0.279	-0.586	-0.552	-0.605	-0.564	-0.38	1.037	-1.213	0.555	no	no	no	no	NA
ENSG00000230239.1	+	PDE4DIPP9	unprocessed_pseudogene	chr1	16855406	16859284	ENST00000414128.1	882	0.27	0.181	0.239	0.196	0.237	0.19	0.219	0.26	0.199	0.257	0.194	0.232	-0.665	-0.631	-0.685	-0.643	-0.38	1.037	-1.213	0.555	no	no	no	no	NA
ENSG00000263811.1	-	MIR3675	miRNA	chr1	16858948	16859021	ENST00000583661.1	73	3.264	2.193	2.893	2.363	2.865	2.291	2.64	3.138	2.406	3.103	2.338	2.806	0.417	0.451	0.398	0.439	-0.38	1.037	-1.213	0.555	no	no	no	no	NA
ENSG00000228549.5	+	RP11-108M9.3	lncRNA	chr1	16870944	16874079	ENST00000438002.1	2520	0.284	0.127	0.168	0.068	0.083	0.133	0.076	0.182	0.07	0.18	0.068	0.081	-1.02	-0.928	-0.839	-0.998	-0.905	0.225	1.315	-0.634	no	no	no	no	NA
ENSG00000277234.1	+	RNU1-5P	snRNA	chr1	16873707	16873851	ENST00000362684.1	144	1.655	1.112	1.467	1.198	1.453	1.162	1.339	1.591	1.22	1.573	1.185	1.422	0.122	0.156	0.103	0.144	-0.38	1.037	-1.213	0.555	no	no	no	no	NA
ENSG00000238142.2	-	RP11-108M9.4	lncRNA	chr1	16887576	16889518	ENST00000654227.1	1512	1.261	1.27	1.537	1.027	1.383	1.106	1.785	1.06	1.742	1.049	1.919	0.677	0.24	0.161	0.056	-0.044	1.106	0.465	-0.381	-1.19	no	no	no	no	NA
ENSG00000235241.1	+	RP11-108M9.5	processed_pseudogene	chr1	16889094	16889602	ENST00000453917.1	508	0.469	0.315	0.416	0.34	0.412	0.329	0.379	0.451	0.346	0.446	0.336	0.403	-0.425	-0.392	-0.445	-0.403	-0.38	1.037	-1.213	0.555	no	no	no	no	NA
ENSG00000207005.1	+	RNU1-2	snRNA	chr1	16895979	16896143	ENST00000384278.1	164	1.453	0.976	1.288	1.052	1.275	1.02	1.175	1.397	1.071	1.381	1.041	1.249	0.066	0.099	0.046	0.088	-0.38	1.037	-1.213	0.555	no	no	no	no	NA
ENSG00000272426.1	-	RP11-108M9.6	lncRNA	chr1	16904338	16904776	ENST00000606899.1	438	0.544	0.365	0.482	0.394	0.478	0.764	0.88	0.523	0.401	0.517	1.169	0.468	-0.101	-0.327	-0.28	-0.339	1.46	-0.595	-0.166	-0.699	no	no	no	no	NA
ENSG00000117122.14	-	MFAP2	protein_coding	chr1	16974501	16980620	ENST00000375535.4	1045	77.529	66.634	67.505	55.467	68.057	58.747	69.721	69.042	72.608	68.286	70.559	53.898	1.84	1.861	1.809	1.772	0.51	1.04	-0.295	-1.254	no	no	no	no	NA
ENSG00000286898.1	+	RP1-37C10.7	lncRNA	chr1	16976301	16977792	ENST00000654887.1	385	0.619	0.416	0.549	0.448	0.543	0.434	0.501	0.595	0.456	0.588	0.443	0.532	-0.305	-0.271	-0.324	-0.283	-0.38	1.037	-1.213	0.555	no	no	no	no	NA
ENSG00000226526.1	+	RP1-37C10.3	lncRNA	chr1	16978925	17005091	ENST00000446261.1	636	1.499	0.503	0.664	0.542	0.987	0.526	0.606	1.08	1.657	0.712	0.537	0.322	-0.222	0.13	-0.241	-0.241	-0.428	1.498	-0.535	-0.535	no	no	no	no	NA
ENSG00000159363.19	-	ATP13A2	protein_coding	chr1	16985957	17011928	ENST00000326735.13	3996	27.252	25.958	26.639	19.858	23.975	24.07	24.6	27.226	22.944	22.336	26.226	27.985	1.412	1.392	1.382	1.393	1.363	-0.215	-1.041	-0.107	no	no	no	no	NA
ENSG00000288636.1	-	RP1-37C10.8	protein_coding	chr1	17005067	17011757	ENST00000617114.5	312	0.764	0.513	0.677	0.553	0.67	0.536	0.618	0.734	0.563	0.726	0.547	0.656	-0.214	-0.18	-0.233	-0.191	-0.38	1.037	-1.213	0.555	no	no	no	no	NA
ENSG00000117118.10	-	SDHB	protein_coding	chr1	17018721	17054032	ENST00000375499.8	1015	168.327	173.479	179.37	184.576	181.561	177.33	175.846	172.177	182.387	185.247	179.089	157.394	2.251	2.249	2.252	2.233	0.519	0.3	0.664	-1.483	no	no	no	no	NA
ENSG00000117115.13	-	PADI2	protein_coding	chr1	17066760	17119451	ENST00000375486.9	4361	0.219	0.037	0.097	0.119	0.048	0.077	0.088	0.053	0.121	0.104	0.039	0.141	-1.158	-0.966	-1.178	-1.019	-0.75	1.099	-0.939	0.59	no	no	no	no	NA
ENSG00000204362.6	+	LINC02783	lncRNA	chr1	17189782	17197617	ENST00000412427.1	4676	0.612	0.616	0.361	1.033	0.582	0.787	0.536	0.588	0.676	0.388	0.292	1.402	-0.416	-0.206	-0.242	-0.023	-1.205	0.097	-0.125	1.234	no	no	no	no	NA
ENSG00000282843.1	-	RP11-380J14.4	lncRNA	chr1	17193231	17201733	ENST00000635428.1	1228	0.194	0.13	0.344	0.14	0.17	0.136	0.157	0.187	0.143	0.184	0.139	0.167	-0.708	-0.775	-0.828	-0.787	1.333	-0.012	-1.08	-0.241	no	no	no	no	NA
ENSG00000142623.11	+	PADI1	protein_coding	chr1	17205127	17246007	ENST00000375471.5	3846	0.682	0.624	0.329	0.897	1.088	0.304	0.501	0.834	0.457	0.412	0.355	1.651	-0.411	-0.157	-0.369	0.031	-0.903	0.341	-0.697	1.258	no	no	no	no	NA
ENSG00000142619.4	+	PADI3	protein_coding	chr1	17249097	17284233	ENST00000375460.3	3189	0.224	0.05	0.066	0.108	0.066	0.052	0.06	0.072	0.11	0.071	0.054	0.321	-1.223	-0.93	-1.243	-0.868	-0.807	0.697	-0.908	1.019	no	no	no	no	NA
ENSG00000266634.1	+	MIR3972	miRNA	chr1	17277888	17277975	ENST00000582732.1	87	2.739	1.84	2.428	1.983	2.404	1.923	2.215	2.633	2.019	2.604	1.962	2.354	0.341	0.375	0.321	0.363	-0.38	1.037	-1.213	0.555	no	no	no	no	NA
ENSG00000159339.13	+	PADI4	protein_coding	chr1	17308196	17364004	ENST00000375448.4	2267	0.105	0.071	0.093	0.076	0.092	0.074	0.085	0.101	0.077	0.1	0.075	0.09	-1.075	-1.041	-1.094	-1.053	-0.38	1.037	-1.213	0.555	no	no	no	no	NA
ENSG00000276747.1	+	PADI6	protein_coding	chr1	17372195	17401699	ENST00000619609.1	2396	0.099	0.067	0.088	0.072	0.087	0.07	0.08	0.096	0.073	0.095	0.071	0.085	-1.099	-1.065	-1.119	-1.077	-0.38	1.037	-1.213	0.555	no	no	no	no	NA
ENSG00000227751.1	+	RCC2-AS1	lncRNA	chr1	17406759	17407382	ENST00000439577.1	311	0.766	1.029	0.679	0.555	0.673	1.076	2.479	1.473	0.565	0.728	0.549	0.659	-0.011	-0.179	-0.031	-0.09	0.883	-1.345	0.621	-0.16	no	no	no	no	NA
ENSG00000179051.14	-	RCC2	protein_coding	chr1	17406759	17439677	ENST00000375436.9	4040	35.33	47.349	46.319	40.224	30.341	43.268	48.139	48.417	29.389	65.045	47.656	30.621	1.675	1.499	1.708	1.592	0.607	-1.277	0.958	-0.288	dn	no	up	no	E
ENSG00000074964.17	+	ARHGEF10L	protein_coding	chr1	17539697	17697869	ENST00000361221.8	4625	21.742	15.159	17.079	17.195	14.427	17.578	18.962	19.76	22.71	14.302	16.681	16.917	1.244	1.284	1.194	1.253	0.01	1.076	-1.334	0.249	no	no	no	no	NA
ENSG00000236648.2	+	LINC02810	lncRNA	chr1	17717630	17722347	ENST00000670395.1	943	0.253	0.17	0.224	0.183	0.222	0.177	0.204	0.243	0.186	0.24	0.181	0.217	-0.694	-0.66	-0.714	-0.672	-0.38	1.037	-1.213	0.555	no	no	no	no	NA
ENSG00000117148.8	+	ACTL8	protein_coding	chr1	17755332	17827063	ENST00000375406.2	1841	0.129	0.087	0.229	0.094	0.341	0.273	0.314	0.373	0.191	0.369	0.371	0.223	-0.524	-0.692	-0.686	-0.703	1.495	-0.476	-0.41	-0.61	no	no	no	no	NA
ENSG00000284653.1	+	RP11-658E23.1	lncRNA	chr1	18015711	18045612	ENST00000641892.1	2013	0.118	0.08	0.105	0.086	0.104	0.083	0.096	0.114	0.087	0.113	0.085	0.102	-1.023	-0.99	-1.043	-1.001	-0.38	1.037	-1.213	0.555	no	no	no	no	NA
ENSG00000261781.1	+	LINC01654	lncRNA	chr1	18065656	18074412	ENST00000569711.1	2471	0.096	0.065	0.085	0.07	0.085	0.068	0.078	0.093	0.071	0.092	0.069	0.083	-1.112	-1.079	-1.132	-1.09	-0.38	1.037	-1.213	0.555	no	no	no	no	NA
ENSG00000117154.12	+	IGSF21	protein_coding	chr1	18107797	18378483	ENST00000251296.4	1892	0.126	0.085	0.112	0.091	0.111	0.088	0.102	0.121	0.093	0.12	0.09	0.108	-0.996	-0.963	-1.016	-0.974	-0.38	1.037	-1.213	0.555	no	no	no	no	NA
ENSG00000280222.1	+	RP11-174G17.3	TEC	chr1	18109388	18115861	ENST00000624418.1	6473	0.037	0.025	0.033	0.027	0.032	0.026	0.03	0.035	0.027	0.035	0.026	0.032	-1.53	-1.497	-1.55	-1.508	-0.38	1.037	-1.213	0.555	no	no	no	no	NA
ENSG00000230035.2	-	IGSF21-AS1	lncRNA	chr1	18166928	18179346	ENST00000419667.2	430	0.554	0.372	0.491	0.401	0.486	0.389	0.448	0.533	0.408	0.527	0.397	0.476	-0.353	-0.319	-0.373	-0.331	-0.38	1.037	-1.213	0.555	no	no	no	no	NA
ENSG00000225387.1	+	RP11-422P22.1	lncRNA	chr1	18385828	18388514	ENST00000420211.1	491	0.485	0.326	0.43	0.351	0.426	0.341	0.393	0.466	0.358	0.461	0.348	0.417	-0.41	-0.377	-0.43	-0.388	-0.38	1.037	-1.213	0.555	no	no	no	no	NA
ENSG00000179023.9	+	KLHDC7A	protein_coding	chr1	18480929	18485974	ENST00000400664.3	5045	0.047	0.032	0.042	0.034	0.083	0.033	0.038	0.045	0.035	0.09	0.034	0.041	-1.422	-1.288	-1.342	-1.4	-0.981	1.238	0.357	-0.615	no	no	no	no	NA
ENSG00000235282.3	+	DYNLL1P3	processed_pseudogene	chr1	18513117	18513383	ENST00000596113.1	266	0.896	0.602	0.794	0.649	0.786	0.629	0.725	0.861	0.66	0.852	0.642	0.77	-0.144	-0.111	-0.164	-0.122	-0.38	1.037	-1.213	0.555	no	no	no	no	NA
ENSG00000225478.2	+	RP1-8B22.2	processed_pseudogene	chr1	18595413	18595636	ENST00000450125.2	223	1.069	0.718	0.947	0.774	0.938	0.75	0.864	1.027	0.788	1.016	0.765	0.918	-0.068	-0.034	-0.087	-0.046	-0.38	1.037	-1.213	0.555	no	no	no	no	NA
ENSG00000009709.12	+	PAX7	protein_coding	chr1	18630845	18748866	ENST00000420770.7	6213	0.038	0.026	0.034	0.028	0.034	0.027	0.031	0.037	0.028	0.036	0.027	0.033	-1.513	-1.479	-1.532	-1.491	-0.38	1.037	-1.213	0.555	no	no	no	no	NA
ENSG00000179002.5	-	TAS1R2	protein_coding	chr1	18839598	18859682	ENST00000375371.3	2542	0.094	0.063	0.083	0.068	0.082	0.066	0.076	0.09	0.069	0.089	0.067	0.081	-1.125	-1.091	-1.144	-1.102	-0.38	1.037	-1.213	0.555	no	no	no	no	NA
ENSG00000159423.17	-	ALDH4A1	protein_coding	chr1	18871429	18902555	ENST00000375341.8	3139	27.48	25.243	24.963	22.752	24.589	25.952	27.448	22.401	21.934	23.599	24.849	29.296	1.41	1.39	1.396	1.391	1.436	-0.738	-0.076	-0.622	no	no	no	no	NA
ENSG00000265606.1	-	MIR4695	miRNA	chr1	18883201	18883275	ENST00000577305.1	74	3.22	2.163	2.854	2.331	2.827	2.261	2.605	3.095	2.373	3.061	2.307	2.768	0.411	0.445	0.392	0.433	-0.38	1.037	-1.213	0.555	no	no	no	no	NA
ENSG00000221662.1	-	MIR1290	miRNA	chr1	18897070	18897148	ENST00000408735.1	78	3.055	2.052	2.708	2.212	2.682	2.145	2.471	2.936	2.252	2.904	2.188	2.626	0.389	0.422	0.369	0.411	-0.38	1.037	-1.213	0.555	no	no	no	no	NA
ENSG00000169991.11	-	IFFO2	protein_coding	chr1	18904279	18956676	ENST00000455833.7	6179	11.029	7.021	8.545	9.464	8.768	7.309	10.232	9.452	9.295	7.516	7.928	11.005	0.947	0.985	0.862	0.998	-0.015	0.601	-1.404	0.817	no	no	no	no	NA
ENSG00000272084.1	-	RP5-1126H10.2	lncRNA	chr1	19072109	19075511	ENST00000606379.1	3402	0.63	0.988	0.497	0.558	0.676	0.492	0.907	0.606	0.465	0.932	0.602	0.722	-0.189	-0.234	-0.115	-0.204	-0.068	-0.96	1.393	-0.365	no	no	no	no	NA
ENSG00000127481.15	-	UBR4	protein_coding	chr1	19074509	19210266	ENST00000375254.8	15892	23.211	17.828	25.132	18.432	15.295	21.031	26.295	23.42	17.307	29.408	19.418	18.726	1.369	1.263	1.347	1.303	1.029	-1.215	0.566	-0.379	no	no	no	no	NA
ENSG00000230424.1	+	EMC1-AS1	lncRNA	chr1	19210500	19240704	ENST00000437898.1	507	0.94	4.42	3.749	5.444	4.538	4.289	5.322	2.259	5.543	2.234	4.376	4.444	0.647	0.458	0.542	0.579	1.148	-1.252	-0.182	0.286	no	no	no	no	NA
ENSG00000127463.15	-	EMC1	protein_coding	chr1	19215659	19251524	ENST00000477853.6	6640	31.293	25.313	30.759	26.812	21.264	25.218	36.808	33.425	27.113	26.338	26.425	34.239	1.492	1.419	1.409	1.496	0.823	-0.752	-0.972	0.902	no	no	no	no	NA
ENSG00000053372.5	+	MRTO4	protein_coding	chr1	19251804	19260128	ENST00000330263.5	2049	88.384	109.528	115.653	107.597	102.393	118.212	107.991	94.01	102.777	111.223	117.786	89.063	2.056	1.99	2.053	1.985	0.904	-0.805	0.825	-0.924	no	no	no	no	NA
ENSG00000286064.1	-	RP4-657E11.11	unprocessed_pseudogene	chr1	19260520	19262307	ENST00000650657.1	339	0.703	0.472	0.623	0.509	0.617	0.987	0.569	0.676	0.518	0.668	0.503	0.604	-0.25	-0.216	-0.169	-0.228	-1	-0.018	1.37	-0.352	no	no	no	no	NA
ENSG00000211454.15	-	AKR7L	polymorphic_pseudogene	chr1	19267102	19274194	ENST00000429712.5	1313	1.27	0.244	0.965	1.182	0.637	1.019	0.734	1.047	0.803	1.553	0.78	0.312	-0.086	-0.062	-0.138	-0.138	0.529	1.147	-0.839	-0.837	no	no	no	no	NA
ENSG00000162482.5	-	AKR7A3	protein_coding	chr1	19282572	19288770	ENST00000361640.5	1215	1.569	1.054	1.391	1.704	1.033	0.826	1.269	2.828	1.301	1.305	1.124	2.023	0.099	0.108	0.019	0.33	-0.297	-0.231	-0.902	1.43	no	no	no	no	NA
ENSG00000270728.1	+	RP4-657E11.10	processed_pseudogene	chr1	19297079	19297903	ENST00000604801.1	525	0.454	0.305	0.402	0.329	0.398	0.319	0.367	0.436	0.335	0.431	0.325	0.39	-0.44	-0.406	-0.459	-0.417	-0.38	1.037	-1.213	0.555	no	no	no	no	NA
ENSG00000053371.13	-	AKR7A2	protein_coding	chr1	19303964	19312144	ENST00000235835.8	1360	118.268	150.775	136.818	130.523	115.662	156.084	129.679	135.91	130.179	135.589	151.48	113.853	2.143	2.084	2.168	2.102	0.495	-1.055	1.142	-0.581	no	no	no	no	NA
ENSG00000200403.1	-	RNU6-1099P	snRNA	chr1	19305075	19305182	ENST00000363533.1	107	2.227	2.992	1.974	1.612	1.955	3.127	3.603	4.281	1.641	2.117	3.19	3.828	0.452	0.285	0.432	0.474	0.481	-1.47	0.251	0.738	no	no	no	no	NA
ENSG00000040487.13	+	SLC66A1	protein_coding	chr1	19312325	19329300	ENST00000375153.8	2175	30.676	23.993	29.229	26.729	26.64	24.765	28.624	30.223	28.344	23.643	28.251	29.757	1.458	1.455	1.383	1.46	0.503	0.426	-1.497	0.568	no	no	no	no	NA
ENSG00000077549.19	-	CAPZB	protein_coding	chr1	19339244	19485537	ENST00000375144.6	5943	195.866	189.029	190.274	205.978	191.542	194.214	197.839	197.171	201.497	183.235	185.3	207.813	2.281	2.293	2.276	2.309	-0.584	0.216	-0.944	1.312	no	no	no	no	NA
ENSG00000240490.3	+	RN7SL277P	misc_RNA	chr1	19424383	19424671	ENST00000481521.3	288	0.827	0.556	0.733	0.599	0.726	0.581	0.669	0.795	0.61	0.787	0.593	0.711	-0.179	-0.145	-0.198	-0.157	-0.38	1.037	-1.213	0.555	no	no	no	no	NA
ENSG00000173436.15	+	MICOS10	protein_coding	chr1	19596978	19629820	ENST00000322753.7	3723	8.257	8.642	9.36	16.866	13.203	11.817	8.335	8.982	9.482	7.728	8.619	17.879	0.943	1.005	0.966	1.144	-0.795	-0.106	-0.538	1.438	no	no	no	no	NA
ENSG00000201609.1	+	RNU4-28P	snRNA	chr1	19510592	19510733	ENST00000364739.1	141	1.69	1.135	1.498	1.223	1.484	1.186	1.367	1.624	1.246	1.607	1.211	1.453	0.131	0.165	0.112	0.153	-0.38	1.037	-1.213	0.555	no	no	no	no	NA
ENSG00000235185.1	-	RP5-1056L3.1	lncRNA	chr1	19591801	19596832	ENST00000416470.1	207	1.151	0.773	1.02	0.833	1.011	0.808	0.931	1.106	0.848	1.094	0.825	0.989	-0.035	-0.002	-0.055	-0.013	-0.38	1.037	-1.213	0.555	no	no	no	no	NA
ENSG00000158747.15	+	NBL1	protein_coding	chr1	19645765	19658456	ENST00000615215.4	2160	298.962	359.277	288.551	254.77	314.442	305.049	307.592	275.7	299.967	263.244	314.97	313.764	2.482	2.483	2.487	2.448	0.391	0.46	0.641	-1.492	no	no	no	no	NA
ENSG00000270136.6	+	MICOS10-NBL1	protein_coding	chr1	19597066	19656914	ENST00000602384.5	999	0.239	0.16	0.211	0.173	0.209	0.167	0.193	0.229	0.176	0.227	0.171	0.205	-0.719	-0.685	-0.739	-0.697	-0.38	1.037	-1.213	0.555	no	no	no	no	NA
ENSG00000226396.1	+	RP5-1056L3.3	processed_pseudogene	chr1	19608113	19608568	ENST00000457263.1	455	5.237	1.759	3.249	3.033	3.218	2.573	5.507	1.51	3.86	1.992	3.376	4.051	0.594	0.604	0.318	0.423	0.785	0.862	-1.2	-0.447	no	no	no	no	NA
ENSG00000158748.4	+	HTR6	protein_coding	chr1	19664874	19680966	ENST00000289753.2	3800	0.063	0.042	0.111	0.045	0.11	0.088	0.101	0.241	0.231	0.06	0.135	0.108	-0.939	-0.932	-1.218	-0.976	0.568	0.619	-1.485	0.298	no	no	no	no	NA
ENSG00000162542.14	-	TMCO4	protein_coding	chr1	19682239	19799916	ENST00000294543.11	2946	45.538	37.709	40.363	37.652	36.993	39.69	42.069	41.906	44.297	39.14	41.772	34.97	1.617	1.624	1.589	1.581	0.671	1.019	-0.64	-1.05	no	no	no	no	NA
ENSG00000178828.7	-	RNF186	protein_coding	chr1	19814028	19815283	ENST00000375121.4	1255	0.19	0.128	0.168	0.137	0.167	0.133	0.154	0.183	0.14	0.181	0.136	0.163	-0.818	-0.785	-0.838	-0.796	-0.38	1.037	-1.213	0.555	no	no	no	no	NA
ENSG00000235434.1	+	RP11-91K11.2	lncRNA	chr1	19814366	19819502	ENST00000454736.1	447	0.533	0.358	0.472	0.386	0.468	0.374	0.431	0.512	0.393	0.507	0.382	0.458	-0.37	-0.336	-0.389	-0.348	-0.38	1.037	-1.213	0.555	no	no	no	no	NA
ENSG00000169914.6	+	OTUD3	protein_coding	chr1	19882394	19912945	ENST00000375120.4	6515	4.901	3.145	4.441	5.984	3.339	4.468	5.592	5.027	4.421	5.216	4.139	4.275	0.671	0.62	0.622	0.703	0.417	-0.841	-0.795	1.219	no	no	no	no	NA
ENSG00000188784.4	-	PLA2G2E	protein_coding	chr1	19920008	19923617	ENST00000375116.3	785	0.304	0.204	0.269	0.22	0.266	0.213	0.246	0.292	0.224	0.289	0.217	0.261	-0.614	-0.581	-0.634	-0.592	-0.38	1.037	-1.213	0.555	no	no	no	no	NA
ENSG00000242688.3	+	RN7SL304P	misc_RNA	chr1	19970968	19971269	ENST00000488028.3	301	0.792	0.532	0.702	0.573	0.695	0.556	0.64	0.761	0.584	0.753	0.567	0.68	-0.198	-0.164	-0.218	-0.176	-0.38	1.037	-1.213	0.555	no	no	no	no	NA
ENSG00000188257.12	-	PLA2G2A	protein_coding	chr1	19975437	19980416	ENST00000375111.7	970	0.246	0.165	0.218	0.178	0.216	0.172	0.199	0.236	0.181	0.234	0.176	0.211	-0.706	-0.673	-0.726	-0.684	-0.38	1.037	-1.213	0.555	no	no	no	no	NA
ENSG00000127472.11	+	PLA2G5	protein_coding	chr1	20070193	20091911	ENST00000375108.4	1918	0.124	0.083	0.11	0.09	0.109	0.087	0.1	0.119	0.092	0.118	0.089	0.107	-1.002	-0.969	-1.022	-0.98	-0.38	1.037	-1.213	0.555	no	no	no	no	NA
ENSG00000117215.15	-	PLA2G2D	protein_coding	chr1	20111938	20119536	ENST00000375105.8	2651	0.09	0.06	0.08	0.065	0.079	0.063	0.073	0.086	0.066	0.085	0.064	0.155	-1.143	-1.109	-1.162	-1.02	-0.542	-0.01	-0.855	1.406	no	no	no	no	NA
ENSG00000158786.5	+	PLA2G2F	protein_coding	chr1	20139322	20150381	ENST00000375102.4	2721	0.088	0.059	0.078	0.063	0.077	0.061	0.071	0.084	0.065	0.083	0.063	0.075	-1.154	-1.121	-1.174	-1.132	-0.38	1.037	-1.213	0.555	no	no	no	no	NA
ENSG00000227066.2	+	RP3-340N1.2	lncRNA	chr1	20157691	20160566	ENST00000431027.1	2493	0.096	0.064	0.085	0.069	0.084	0.067	0.077	0.092	0.07	0.091	0.068	0.082	-1.116	-1.083	-1.136	-1.094	-0.38	1.037	-1.213	0.555	no	no	no	no	NA
ENSG00000187980.7	-	PLA2G2C	protein_coding	chr1	20161252	20177424	ENST00000429261.2	3249	0.073	0.049	0.065	0.053	0.064	0.051	0.059	0.07	0.054	0.07	0.053	0.063	-1.231	-1.198	-1.251	-1.209	-0.38	1.037	-1.213	0.555	no	no	no	no	NA
ENSG00000162543.6	+	UBXN10	protein_coding	chr1	20186095	20196050	ENST00000375099.4	5562	0.043	0.029	0.038	0.031	0.038	0.03	0.035	0.041	0.032	0.041	0.031	0.037	-1.465	-1.431	-1.484	-1.443	-0.38	1.037	-1.213	0.555	no	no	no	no	NA
ENSG00000228105.2	+	LINC01757	lncRNA	chr1	20243119	20244664	ENST00000659784.1	621	0.384	0.258	0.34	0.278	0.337	0.269	0.31	0.369	0.283	0.365	0.275	0.33	-0.512	-0.479	-0.532	-0.49	-0.38	1.037	-1.213	0.555	no	no	no	no	NA
ENSG00000284710.1	+	RP3-340N1.7	lncRNA	chr1	20272478	20275005	ENST00000641138.1	1548	0.154	0.103	0.136	0.111	0.135	0.108	0.125	0.148	0.113	0.146	0.11	0.132	-0.909	-0.876	-0.929	-0.887	-0.38	1.037	-1.213	0.555	no	no	no	no	NA
ENSG00000158816.16	+	VWA5B1	protein_coding	chr1	20290874	20359518	ENST00000289815.13	9143	0.026	0.018	0.023	0.019	0.023	0.018	0.021	0.025	0.019	0.025	0.037	0.022	-1.58	-1.647	-1.7	-1.658	1.333	-0.012	-1.08	-0.241	no	no	no	no	NA
ENSG00000226664.1	-	RP4-745E8.2	lncRNA	chr1	20294210	20323187	ENST00000444923.1	229	1.041	0.699	0.922	0.753	0.913	0.73	0.842	1	0.767	0.989	0.745	0.894	-0.079	-0.046	-0.099	-0.057	-0.38	1.037	-1.213	0.555	no	no	no	no	NA
ENSG00000236963.7	-	LINC01141	lncRNA	chr1	20360578	20428782	ENST00000426428.5	2993	0.08	0.053	0.071	0.058	0.07	0.056	0.064	0.077	0.117	0.076	0.057	0.068	-1.195	-1.062	-1.215	-1.173	-0.496	1.453	-0.782	-0.175	no	no	no	no	NA
ENSG00000226487.1	-	RP4-749H3.2	lncRNA	chr1	20412303	20413253	ENST00000421114.1	376	0.634	0.426	0.562	0.459	0.556	0.445	0.513	0.609	0.467	0.602	0.454	0.545	-0.295	-0.261	-0.314	-0.272	-0.38	1.037	-1.213	0.555	no	no	no	no	NA
ENSG00000284641.1	+	RP4-749H3.4	lncRNA	chr1	20476629	20478937	ENST00000641937.1	1156	0.206	0.138	0.183	0.149	0.181	0.145	0.167	0.198	0.152	0.196	0.148	0.177	-0.782	-0.749	-0.802	-0.76	-0.38	1.037	-1.213	0.555	no	no	no	no	NA
ENSG00000284743.1	-	RP4-749H3.3	lncRNA	chr1	20478778	20480397	ENST00000641097.1	674	0.354	0.237	0.313	0.256	0.31	0.248	0.286	0.34	0.261	0.336	0.253	0.304	-0.548	-0.515	-0.568	-0.526	-0.38	1.037	-1.213	0.555	no	no	no	no	NA
ENSG00000162545.6	-	CAMK2N1	protein_coding	chr1	20482390	20486210	ENST00000375078.4	2326	124.061	83.822	84.265	98.64	89.929	103.2	96.705	96.305	110.85	86.68	84.167	104.961	1.945	2.031	1.958	2	-0.976	1.21	-0.645	0.411	no	no	no	no	NA
ENSG00000090432.7	-	MUL1	protein_coding	chr1	20499447	20508151	ENST00000264198.5	2428	50.543	69.356	64.11	56.911	52.897	69.86	64.858	53.487	53.024	64.752	60.315	60.651	1.8	1.717	1.832	1.755	0.469	-1.171	1.113	-0.411	no	no	no	no	NA
ENSG00000215520.3	+	RPS4XP4	processed_pseudogene	chr1	20525988	20526751	ENST00000443195.1	763	0.312	0.21	0.277	0.226	0.274	0.219	0.253	0.3	0.23	0.297	0.224	0.268	-0.602	-0.568	-0.622	-0.58	-0.38	1.037	-1.213	0.555	no	no	no	no	NA
ENSG00000183114.8	+	FAM43B	protein_coding	chr1	20552572	20555020	ENST00000332947.6	2448	0.973	0.262	0.604	1.057	0.598	0.342	0.63	1.403	0.574	0.093	0.837	1.339	-0.166	-0.159	-0.694	0.099	0.192	0.213	-1.394	0.988	no	no	no	no	NA
ENSG00000158825.6	+	CDA	protein_coding	chr1	20589096	20618903	ENST00000375071.4	809	3.24	4.155	2.611	4.691	4.396	4.549	3.574	2.265	1.954	4.2	4.22	4.557	0.532	0.481	0.633	0.562	-0.32	-1.112	1.28	0.152	no	no	no	no	NA
ENSG00000158828.8	+	PINK1	protein_coding	chr1	20633457	20651511	ENST00000321556.5	2657	194.881	147.603	159.538	197.376	189.337	153.741	174.249	177.407	173.39	131.386	157.063	241.044	2.213	2.269	2.158	2.309	-0.364	0.479	-1.205	1.09	no	no	no	no	NA
ENSG00000284005.1	+	MIR6084	miRNA	chr1	20633678	20633788	ENST00000622012.1	110	2.166	1.455	1.92	1.568	1.902	1.521	1.752	2.082	1.597	2.059	1.552	1.862	0.239	0.273	0.22	0.261	-0.38	1.037	-1.213	0.555	no	no	no	no	NA
ENSG00000117242.7	-	PINK1-AS	lncRNA	chr1	20642656	20652193	ENST00000451424.1	4443	7.723	6.629	7.273	6.057	6.356	7.04	7.635	6.495	9.408	5.966	6.185	6.085	0.845	0.888	0.815	0.793	0.241	1.281	-0.496	-1.027	no	no	no	no	NA
ENSG00000244038.11	-	DDOST	protein_coding	chr1	20651766	20661544	ENST00000415136.6	2126	378.502	330.839	348.998	344.288	336.197	323.775	381.777	361.557	377.547	326.166	319.927	373.213	2.543	2.561	2.514	2.556	-0.012	0.825	-1.404	0.59	no	no	no	no	NA
ENSG00000117245.13	-	KIF17	protein_coding	chr1	20664015	20718017	ENST00000247986.2	3969	5.884	4.477	4.257	4.781	4.796	3.54	6.07	5.194	6.417	3.653	4.859	4.644	0.7	0.753	0.588	0.687	0.259	1.028	-1.367	0.08	no	no	no	no	NA
ENSG00000235432.1	-	RP5-930J4.5	unprocessed_pseudogene	chr1	20692733	20694013	ENST00000440621.1	479	0.497	0.334	0.441	0.36	0.873	0.349	0.805	0.956	1.1	1.419	1.069	1.283	-0.14	-0.107	-0.26	-0.118	0.228	0.702	-1.471	0.541	no	no	no	no	NA
ENSG00000189410.12	-	SH2D5	protein_coding	chr1	20719730	20732703	ENST00000444387.7	3898	12.776	6.653	8.832	9.028	10.625	6.394	8.999	10.988	11.49	6.218	8.714	10.614	0.947	1.064	0.807	1.007	-0.088	0.977	-1.351	0.462	no	no	dn	no	B
ENSG00000233069.1	+	RP5-930J4.2	lncRNA	chr1	20732879	20733952	ENST00000436642.1	299	1.594	0.535	1.413	0.577	1.399	0.559	0.645	0.766	1.175	0.758	1.142	0.685	0.006	0.139	-0.215	-0.173	0.404	1.219	-0.939	-0.685	no	no	no	no	NA
ENSG00000127483.19	-	HP1BP3	protein_coding	chr1	20742681	20775005	ENST00000375003.6	4822	51.344	67.588	79.805	82.391	56.61	75.799	80.185	68.02	49.428	108.148	67.536	60.272	1.879	1.719	1.915	1.843	0.468	-1.408	0.892	0.048	no	no	no	no	NA
ENSG00000075151.23	-	EIF4G3	protein_coding	chr1	20806487	21113129	ENST00000684485.1	7832	22.271	12.978	18.634	24.405	14.823	16.189	22.1	24.946	20.116	18.917	15.734	21.182	1.271	1.274	1.2	1.37	-0.116	-0.065	-1.127	1.308	no	no	no	no	NA
ENSG00000251914.1	+	RNU7-200P	snRNA	chr1	20841240	20841302	ENST00000516105.1	62	3.843	2.582	3.407	2.782	3.374	2.698	3.109	3.694	2.833	3.654	2.753	3.303	0.488	0.522	0.469	0.51	-0.38	1.037	-1.213	0.555	no	no	no	no	NA
ENSG00000221808.1	-	MIR1256	miRNA	chr1	20988313	20988432	ENST00000408881.1	119	2.002	1.345	1.775	1.45	1.758	1.406	1.62	1.925	1.476	1.904	1.434	1.721	0.205	0.239	0.185	0.227	-0.38	1.037	-1.213	0.555	no	no	no	no	NA
ENSG00000233072.1	-	RPS15AP6	processed_pseudogene	chr1	21003549	21003934	ENST00000420703.1	385	0.619	0.416	0.549	0.448	2.173	0.869	1.502	1.19	4.106	2.942	2.217	7.448	0.087	0.247	0.009	0.2	-0.45	1.033	-1.175	0.591	no	no	no	no	NA
ENSG00000236073.2	-	RP11-487E1.2	processed_pseudogene	chr1	21073638	21073753	ENST00000431514.2	115	2.072	1.392	1.837	1.5	1.819	1.455	1.676	1.992	1.527	1.97	2.968	1.781	0.32	0.253	0.2	0.242	1.333	-0.012	-1.08	-0.241	no	no	no	no	NA
ENSG00000235112.1	+	HSPE1P27	processed_pseudogene	chr1	21161474	21162081	ENST00000430808.1	296	0.805	0.541	0.714	0.583	0.707	0.565	0.651	0.774	0.593	0.765	0.577	0.692	-0.191	-0.157	-0.21	-0.169	-0.38	1.037	-1.213	0.555	no	no	no	no	NA
ENSG00000287192.1	+	RP3-329E20.3	lncRNA	chr1	21177053	21178164	ENST00000669329.1	1111	0.429	0.576	0.76	0.311	0.377	0.151	0.173	0.825	0.79	0.612	0.154	0.184	-0.564	-0.298	-0.425	-0.442	-1.212	1.233	0.067	-0.088	no	no	no	no	NA
ENSG00000117298.16	-	ECE1	protein_coding	chr1	21217246	21345504	ENST00000415912.6	5099	109.961	91.385	98.293	82.279	80.569	84.213	112.307	109.378	96.034	89.033	88.906	107.689	1.997	1.977	1.945	1.995	0.772	-0.085	-1.383	0.696	no	no	no	no	NA
ENSG00000236936.1	+	RP3-329E20.2	lncRNA	chr1	21266081	21267251	ENST00000416959.1	723	0.33	0.221	0.292	0.239	0.289	0.231	0.267	0.317	0.243	0.313	0.236	0.283	-0.579	-0.545	-0.598	-0.556	-0.38	1.037	-1.213	0.555	no	no	no	no	NA
ENSG00000231105.2	+	ECE1-AS1	lncRNA	chr1	21293289	21299774	ENST00000449034.1	2479	0.288	0.129	0.256	0.209	0.169	0.067	0.156	0.185	0.354	0.091	0.344	0.248	-0.621	-0.588	-1.033	-0.673	0.523	0.685	-1.478	0.27	no	no	no	no	NA
ENSG00000236216.5	+	PPP1R11P1	processed_pseudogene	chr1	21397986	21398362	ENST00000486095.1	376	0.634	0.851	0.562	0.459	0.556	0.445	0.513	0.609	0.467	0.602	0.454	0.545	-0.295	-0.261	-0.214	-0.272	-1	-0.018	1.37	-0.352	no	no	no	no	NA
ENSG00000228823.1	-	PDE4DIPP10	unprocessed_pseudogene	chr1	21411459	21413293	ENST00000443127.1	649	0.367	0.247	0.325	0.266	0.645	0.258	0.297	0.353	0.271	0.349	0.263	0.316	-0.532	-0.398	-0.551	-0.51	-0.496	1.453	-0.782	-0.175	no	no	no	no	NA
ENSG00000236009.1	+	RP11-293F5.1	lncRNA	chr1	21415897	21417492	ENST00000444647.1	607	0.393	0.264	0.348	0.284	0.345	0.276	0.318	0.377	0.289	0.373	0.281	0.337	-0.503	-0.469	-0.522	-0.48	-0.38	1.037	-1.213	0.555	no	no	no	no	NA
ENSG00000227001.3	-	NBPF2P	unprocessed_pseudogene	chr1	21424624	21427967	ENST00000453025.1	661	1.802	1.937	1.917	3.654	1.582	2.278	1.458	4.158	2.923	2.742	2.066	1.859	0.254	0.307	0.361	0.484	-0.991	-0.451	0.097	1.344	no	no	no	no	NA
ENSG00000187952.9	+	HS6ST1P1	processed_pseudogene	chr1	21428302	21429536	ENST00000481504.2	1234	0.193	0.13	0.342	0.14	0.339	0.271	0.156	0.557	0.142	0.184	0.138	0.332	-0.71	-0.677	-0.73	-0.529	-0.536	-0.168	-0.752	1.456	no	no	no	no	NA
ENSG00000186543.7	+	CROCCP5	unprocessed_pseudogene	chr1	21434317	21437558	ENST00000436658.1	830	0.287	0.193	0.254	0.208	0.504	0.202	0.232	0.276	0.846	0.273	0.206	0.247	-0.638	-0.304	-0.658	-0.616	-0.502	1.492	-0.619	-0.371	no	no	no	no	NA
ENSG00000142794.19	+	NBPF3	protein_coding	chr1	21440136	21484900	ENST00000318249.10	3767	10.121	7.054	10.429	8.106	7.274	7.283	11.206	9.728	9.931	10.584	9.062	5.491	1.008	0.955	0.912	0.879	1.248	0.291	-0.475	-1.064	no	no	no	no	NA
ENSG00000176378.8	-	PFN1P10	processed_pseudogene	chr1	21459755	21460082	ENST00000455962.2	327	0.729	0.49	0.646	0.528	0.64	0.512	0.589	0.7	0.537	0.693	0.522	0.626	-0.234	-0.2	-0.254	-0.212	-0.38	1.037	-1.213	0.555	no	no	no	no	NA
ENSG00000162551.14	+	ALPL	protein_coding	chr1	21509422	21578410	ENST00000374840.8	2536	0.658	0.442	0.583	0.408	0.33	0.264	0.988	0.542	0.623	0.536	0.471	0.404	-0.189	-0.29	-0.401	-0.35	1.299	0.195	-1.03	-0.463	no	no	no	no	NA
ENSG00000233431.1	+	LINC02596	lncRNA	chr1	21586471	21591187	ENST00000457706.1	821	0.29	0.195	0.257	0.21	0.255	0.204	0.235	0.279	0.214	0.276	0.208	0.249	-0.634	-0.6	-0.653	-0.612	-0.38	1.037	-1.213	0.555	no	no	no	no	NA
ENSG00000076864.20	-	RAP1GAP	protein_coding	chr1	21596214	21669363	ENST00000290101.8	3584	0.133	0.045	0.118	0.144	0.058	0.047	0.215	0.064	0.049	0.253	0.048	0.057	-0.973	-1.14	-1.093	-1.093	1.425	-0.916	-0.255	-0.254	no	no	no	no	NA
ENSG00000090686.16	-	USP48	protein_coding	chr1	21678297	21783149	ENST00000308271.14	4419	28.04	24.053	30.637	42.2	27.076	32.782	32.495	31.669	29.134	34.86	29.277	29.802	1.488	1.448	1.48	1.533	0.023	-1.113	-0.219	1.309	no	no	no	no	NA
ENSG00000231978.2	+	RP11-132G19.3	processed_pseudogene	chr1	21768268	21768575	ENST00000434488.2	307	0.776	0.521	0.688	0.562	0.681	0.545	0.628	0.746	0.572	0.738	0.556	0.667	-0.207	-0.173	-0.226	-0.184	-0.38	1.037	-1.213	0.555	no	no	no	no	NA
ENSG00000187942.12	+	LDLRAD2	protein_coding	chr1	21812264	21825225	ENST00000344642.7	4016	0.237	0.359	0.21	0.344	0.208	0.292	0.288	0.342	0.262	0.226	0.213	0.357	-0.63	-0.629	-0.542	-0.459	-0.795	-0.78	0.278	1.297	no	no	no	no	NA
ENSG00000142798.20	-	HSPG2	protein_coding	chr1	21822243	21937310	ENST00000374695.8	14341	42.404	24.422	30.25	22.891	19.647	27.668	37.297	41.078	30.434	21.357	28.29	44.473	1.501	1.468	1.386	1.54	0.417	-0.092	-1.338	1.014	no	no	no	no	NA
ENSG00000232037.3	+	RP11-26H16.1	processed_pseudogene	chr1	21908097	21908580	ENST00000423231.1	483	0.493	0.331	0.437	0.357	0.433	0.693	0.399	0.948	0.364	0.469	2.12	0.424	-0.144	-0.37	-0.323	-0.281	1.391	-0.93	-0.445	-0.016	no	no	no	no	NA
ENSG00000283234.1	-	RP11-26H16.4	transcribed_unitary_pseudogene	chr1	21950678	21956871	ENST00000637118.1	1162	0.205	0.138	0.182	0.148	0.18	0.144	0.166	0.197	0.302	0.195	0.147	0.176	-0.785	-0.651	-0.804	-0.763	-0.496	1.453	-0.782	-0.175	no	no	no	no	NA
ENSG00000219073.8	+	CELA3B	protein_coding	chr1	21977021	21989354	ENST00000337107.11	906	0.263	0.177	0.233	0.19	0.231	0.185	0.213	0.253	0.194	0.25	0.188	0.226	-0.677	-0.643	-0.696	-0.654	-0.38	1.037	-1.213	0.555	no	no	no	no	NA
ENSG00000285959.1	+	RP1-224A6.11	lncRNA	chr1	21983605	22030617	ENST00000650360.1	1469	0.162	0.109	0.144	0.117	0.142	0.114	0.131	0.156	0.12	0.154	0.116	0.139	-0.886	-0.853	-0.906	-0.864	-0.38	1.037	-1.213	0.555	no	no	no	no	NA
ENSG00000273610.1	+	RN7SL386P	misc_RNA	chr1	21987480	21987777	ENST00000485776.3	297	0.802	0.539	0.711	0.581	0.704	0.563	0.649	0.771	0.591	0.763	0.575	0.69	-0.192	-0.159	-0.212	-0.17	-0.38	1.037	-1.213	0.555	no	no	no	no	NA
ENSG00000201919.1	+	RNU6-1022P	snRNA	chr1	21987815	21987919	ENST00000365049.1	104	2.291	1.539	2.031	1.659	2.011	1.608	1.853	2.202	1.689	2.178	1.641	1.969	0.264	0.297	0.244	0.286	-0.38	1.037	-1.213	0.555	no	no	no	no	NA
ENSG00000142789.20	+	CELA3A	protein_coding	chr1	22001656	22012542	ENST00000290122.8	906	0.263	0.177	0.233	0.19	0.231	0.185	0.213	0.253	0.194	0.25	0.188	0.226	-0.677	-0.643	-0.696	-0.654	-0.38	1.037	-1.213	0.555	no	no	no	no	NA
ENSG00000278124.1	+	RN7SL186P	misc_RNA	chr1	22010649	22010946	ENST00000466485.3	297	0.802	0.539	0.711	0.581	0.704	0.563	0.649	0.771	0.591	0.763	0.575	0.69	-0.192	-0.159	-0.212	-0.17	-0.38	1.037	-1.213	0.555	no	no	no	no	NA
ENSG00000201273.1	+	RNU6-776P	snRNA	chr1	22010984	22011088	ENST00000364403.1	104	2.291	1.539	2.031	1.659	2.011	1.608	1.853	2.202	1.689	2.178	1.641	1.969	0.264	0.297	0.244	0.286	-0.38	1.037	-1.213	0.555	no	no	no	no	NA
ENSG00000228397.3	-	LINC01635	lncRNA	chr1	22023992	22025462	ENST00000655655.1	1470	0.324	0.218	0.144	0.117	0.427	0.228	0.393	0.467	0.478	0.154	0.581	0.139	-0.495	-0.393	-0.706	-0.706	0.511	1.159	-0.835	-0.835	no	no	no	no	NA
ENSG00000218510.9	+	LINC00339	lncRNA	chr1	22024557	22031223	ENST00000635675.2	1404	8.656	13.453	10.831	13.27	8.641	16.799	17.572	6.199	10.258	13.392	9.969	12.4	1.093	0.962	1.16	1.003	0.429	-1.038	1.186	-0.577	no	no	no	no	NA
ENSG00000070831.17	+	CDC42	protein_coding	chr1	22025510	22101360	ENST00000648594.1	10598	21.652	19.107	22.38	30.39	23.31	23.092	23.607	22.693	21.81	24.283	21.581	24.872	1.352	1.347	1.343	1.411	-0.35	-0.509	-0.631	1.49	no	no	no	no	NA
ENSG00000285752.1	-	CDC42-AS1	lncRNA	chr1	22028316	22052927	ENST00000649486.1	2574	0.185	0.249	0.164	0.067	0.325	0.065	0.3	0.356	0.341	0.264	0.199	0.239	-0.67	-0.563	-0.79	-0.748	0.227	1.301	-0.973	-0.556	no	no	no	no	NA
ENSG00000285794.1	+	RP1-224A6.10	transcribed_processed_pseudogene	chr1	22030526	22030748	ENST00000642137.1	222	1.073	0.721	0.951	0.777	0.942	0.754	0.868	1.032	0.791	1.02	0.769	0.923	-0.066	-0.032	-0.085	-0.044	-0.38	1.037	-1.213	0.555	no	no	no	no	NA
ENSG00000230068.2	+	CDC42-IT1	lncRNA	chr1	22059196	22064199	ENST00000431803.2	692	0.344	0.231	0.305	0.249	0.302	0.967	0.279	0.331	0.254	0.655	0.247	0.296	-0.559	-0.526	-0.278	-0.537	-0.637	-0.384	1.492	-0.47	no	no	no	no	NA
ENSG00000271428.1	-	MPHOSPH6P1	processed_pseudogene	chr1	22068339	22068827	ENST00000604049.1	488	0.488	0.328	0.433	0.354	0.429	0.343	0.395	0.469	0.36	0.464	0.35	0.42	-0.408	-0.374	-0.427	-0.386	-0.38	1.037	-1.213	0.555	no	no	no	no	NA
ENSG00000162552.15	-	WNT4	protein_coding	chr1	22117312	22143097	ENST00000290167.11	3968	0.06	0.04	0.106	0.087	0.105	0.126	0.049	0.058	0.044	0.057	0.043	0.052	-1.218	-1.184	-1.179	-1.196	-1.369	0.568	0.892	-0.091	no	no	no	no	NA
ENSG00000285873.1	+	RP1-163O16.1	lncRNA	chr1	22142849	22157401	ENST00000648968.1	811	1.175	1.184	0.521	0.425	1.032	1.031	0.713	0.847	1.083	1.117	0.842	0.505	-0.168	0.039	0.045	-0.247	-0.58	0.826	0.864	-1.11	no	no	no	no	NA
ENSG00000266564.1	+	MIR4418	miRNA	chr1	22266238	22266300	ENST00000581169.1	62	3.843	2.582	3.407	2.782	3.374	2.698	3.109	3.694	2.833	3.654	2.753	3.303	0.488	0.522	0.469	0.51	-0.38	1.037	-1.213	0.555	no	no	no	no	NA
ENSG00000234397.3	-	PPIAP34	processed_pseudogene	chr1	22322839	22323331	ENST00000487348.1	492	1.937	0.651	0.429	2.454	1.701	1.36	1.567	0.931	0.714	0.921	1.735	1.665	0.022	0.124	-0.03	0.193	-0.551	0.462	-1.069	1.157	no	no	no	no	NA
ENSG00000279625.1	-	RP11-415K20.2	TEC	chr1	22364629	22366482	ENST00000624125.1	1853	0.129	0.086	0.114	0.093	0.113	0.09	0.104	0.124	0.095	0.122	0.092	0.111	-0.987	-0.954	-1.007	-0.965	-0.38	1.037	-1.213	0.555	no	no	no	no	NA
ENSG00000184677.18	+	ZBTB40	protein_coding	chr1	22451850	22531157	ENST00000404138.5	8992	7.87	4.913	6.718	6.849	5.048	6.492	7.953	6.979	5.879	6.374	6.681	7.243	0.851	0.789	0.769	0.846	0.902	-0.602	-1.093	0.794	no	no	no	no	NA
ENSG00000237200.1	+	ZBTB40-IT1	lncRNA	chr1	22517473	22519708	ENST00000438551.1	273	1.746	0.586	0.774	0.632	0.766	0.613	2.118	1.678	0.643	0.83	0.625	0.75	0.004	-0.022	-0.175	-0.033	0.747	0.433	-1.473	0.292	no	no	no	no	NA
ENSG00000070886.12	+	EPHA8	protein_coding	chr1	22563488	22603595	ENST00000166244.8	5019	0.047	0.032	0.042	0.034	0.042	0.033	0.038	0.137	0.035	0.045	0.034	0.041	-1.42	-1.387	-1.44	-1.239	-0.536	-0.168	-0.752	1.456	no	no	no	no	NA
ENSG00000276835.2	-	MIR6127	miRNA	chr1	22633257	22633366	ENST00000614019.2	109	2.186	1.469	1.938	1.583	1.919	1.535	1.768	2.101	1.611	2.078	1.566	1.879	0.243	0.277	0.224	0.265	-0.38	1.037	-1.213	0.555	no	no	no	no	NA
ENSG00000173372.17	+	C1QA	protein_coding	chr1	22636627	22639678	ENST00000374642.8	1091	0.218	0.147	0.194	0.158	0.192	0.153	0.177	0.21	0.161	0.208	0.156	0.188	-0.757	-0.724	-0.777	-0.735	-0.38	1.037	-1.213	0.555	no	no	no	no	NA
ENSG00000159189.12	+	C1QC	protein_coding	chr1	22643632	22648110	ENST00000374639.7	1183	0.201	0.135	0.179	0.146	0.177	0.141	0.163	0.194	0.148	0.191	0.144	0.173	-0.792	-0.759	-0.812	-0.77	-0.38	1.037	-1.213	0.555	no	no	no	no	NA
ENSG00000173369.17	+	C1QB	protein_coding	chr1	22653235	22661637	ENST00000509305.6	1098	0.217	0.146	0.192	0.157	0.191	0.152	0.176	0.209	0.16	0.206	0.155	0.187	-0.76	-0.727	-0.78	-0.738	-0.38	1.037	-1.213	0.555	no	no	no	no	NA
ENSG00000133216.17	+	EPHB2	protein_coding	chr1	22710838	22921500	ENST00000374630.8	11035	0.259	0.203	0.249	0.156	0.171	0.243	0.175	0.27	0.095	0.287	0.356	0.13	-0.604	-0.792	-0.616	-0.754	0.92	-1.051	0.786	-0.655	no	no	no	no	NA
ENSG00000265422.1	+	MIR4684	miRNA	chr1	22719516	22719598	ENST00000581646.1	82	2.906	1.952	2.576	2.104	2.551	2.04	2.351	2.793	2.142	2.763	2.081	2.498	0.367	0.4	0.347	0.389	-0.38	1.037	-1.213	0.555	no	no	no	no	NA
ENSG00000225952.1	-	RP11-69E9.1	lncRNA	chr1	22835712	22836849	ENST00000419644.1	480	0.496	0.333	0.44	0.359	0.436	0.348	0.402	0.477	0.366	0.472	0.356	0.427	-0.401	-0.367	-0.42	-0.379	-0.38	1.037	-1.213	0.555	no	no	no	no	NA
ENSG00000264014.1	-	MIR4253	miRNA	chr1	22863158	22863226	ENST00000581187.1	68	3.504	2.354	3.106	2.537	3.076	2.46	2.835	3.368	2.583	3.331	2.51	3.012	0.448	0.482	0.428	0.47	-0.38	1.037	-1.213	0.555	no	no	no	no	NA
ENSG00000215906.8	-	LACTBL1	protein_coding	chr1	22953042	22965338	ENST00000426928.6	1641	0.145	0.098	0.129	0.105	0.127	0.102	0.117	0.14	0.107	0.138	0.104	0.125	-0.934	-0.901	-0.954	-0.912	-0.38	1.037	-1.213	0.555	no	no	no	no	NA
ENSG00000227868.6	-	TEX46	protein_coding	chr1	23010833	23015852	ENST00000566855.4	512	0.465	0.313	0.413	0.674	0.409	0.653	0.376	0.447	0.343	0.885	0.333	0.4	-0.429	-0.395	-0.248	-0.306	-1.019	-0.614	1.171	0.462	no	no	no	no	NA
ENSG00000004487.17	+	KDM1A	protein_coding	chr1	23019467	23083689	ENST00000400181.9	3085	69.826	73.006	90.576	72.806	69.025	79.491	79.848	76.694	70.654	77.25	82.436	73.494	1.925	1.844	1.884	1.871	1.306	-1.095	0.084	-0.295	no	no	no	no	NA
ENSG00000240553.1	-	RP1-184J9.2	lncRNA	chr1	23020146	23088058	ENST00000427154.1	666	0.358	0.24	0.317	0.259	0.314	0.251	0.289	0.344	0.264	0.34	0.256	0.308	-0.543	-0.509	-0.563	-0.521	-0.38	1.037	-1.213	0.555	no	no	no	no	NA
ENSG00000263793.1	+	MIR3115	miRNA	chr1	23044304	23044372	ENST00000577915.1	68	3.504	2.354	3.106	2.537	3.076	2.46	2.835	3.368	2.583	3.331	2.51	3.012	0.448	0.482	0.428	0.47	-0.38	1.037	-1.213	0.555	no	no	no	no	NA
ENSG00000266802.1	-	ENSG00000266802	miRNA	chr1	23057857	23057934	ENST00000583845.1	77	3.095	2.079	2.743	2.24	2.717	2.172	2.503	2.975	2.281	2.942	2.217	2.66	0.394	0.428	0.374	0.416	-0.38	1.037	-1.213	0.555	no	no	no	no	NA
ENSG00000169641.13	-	LUZP1	protein_coding	chr1	23084029	23177808	ENST00000302291.8	8898	20.647	14.518	24.781	24.99	17.467	19.909	24.023	22.884	18.989	22.888	19.719	21.453	1.357	1.279	1.274	1.363	0.798	-0.812	-0.916	0.93	no	no	no	no	NA
ENSG00000229010.1	+	RP5-979D14.1	processed_pseudogene	chr1	23140324	23141142	ENST00000450968.1	818	0.291	0.196	0.258	0.211	0.256	0.204	0.471	0.28	0.215	0.277	0.209	0.25	-0.532	-0.599	-0.652	-0.61	1.333	-0.012	-1.08	-0.241	no	no	no	no	NA
ENSG00000206935.1	+	RNU6-514P	snRNA	chr1	23162703	23162810	ENST00000384208.1	107	2.227	1.496	1.974	1.612	1.955	1.563	1.801	2.141	1.641	2.117	1.595	1.914	0.251	0.285	0.232	0.273	-0.38	1.037	-1.213	0.555	no	no	no	no	NA
ENSG00000252578.1	+	RNU6-135P	snRNA	chr1	23163952	23164053	ENST00000516769.1	101	2.359	1.585	2.091	1.708	2.071	1.656	1.908	2.268	1.739	2.243	1.69	2.028	0.276	0.31	0.257	0.298	-0.38	1.037	-1.213	0.555	no	no	no	no	NA
ENSG00000179546.5	-	HTR1D	protein_coding	chr1	23191894	23217502	ENST00000374619.2	3319	0.359	0.772	0.7	0.416	0.441	0.806	0.407	0.621	0.37	0.887	0.72	0.247	-0.23	-0.411	-0.086	-0.399	0.335	-0.84	1.266	-0.762	no	no	no	no	NA
ENSG00000215381.3	+	RP5-1057J7.1	processed_pseudogene	chr1	23244764	23245224	ENST00000442089.1	460	1.036	0.696	1.837	1.5	0.909	2.546	1.676	0.996	1.527	1.477	0.742	1.781	0.12	0.053	0.139	0.142	0.151	-1.457	0.625	0.681	no	no	no	no	NA
ENSG00000261326.4	-	LINC01355	lncRNA	chr1	23281306	23287488	ENST00000655082.1	5301	0.719	0.604	0.717	1.334	0.868	0.884	0.691	0.907	0.928	1.026	0.741	0.695	-0.145	-0.079	-0.087	-0.025	-1.241	0.102	-0.064	1.203	no	no	no	no	NA
ENSG00000284726.1	+	RP5-1057J7.8	lncRNA	chr1	23297796	23302866	ENST00000641772.1	604	0.395	0.265	0.35	0.286	0.346	0.277	0.319	0.379	0.291	0.375	0.283	0.339	-0.5	-0.467	-0.52	-0.478	-0.38	1.037	-1.213	0.555	no	no	no	no	NA
ENSG00000125944.21	-	HNRNPR	protein_coding	chr1	23304687	23344284	ENST00000302271.11	7751	43.747	48.243	55.588	53.438	37.566	50.263	61.373	53.959	42.465	67.748	56.329	35.171	1.761	1.615	1.739	1.669	0.978	-1.213	0.639	-0.404	no	no	no	no	NA
ENSG00000125945.15	-	ZNF436	protein_coding	chr1	23359447	23369836	ENST00000314011.9	4465	4.856	3.585	4.683	6.066	4.732	4.121	6.044	4.104	4.602	4.871	4.167	5.275	0.691	0.675	0.619	0.706	0.472	0.057	-1.412	0.883	no	no	no	no	NA
ENSG00000249087.7	+	ZNF436-AS1	lncRNA	chr1	23369235	23371782	ENST00000335648.3	2547	2.152	1.068	2.902	1.016	1.807	1.379	2.119	1.529	1.517	1.156	2.412	1.85	0.39	0.257	0.077	0.153	1.26	0.277	-1.047	-0.49	no	no	no	no	NA
ENSG00000201405.1	+	Y_RNA	misc_RNA	chr1	23370253	23370346	ENST00000364535.1	93	2.562	1.721	2.271	1.855	2.249	1.799	2.073	2.463	1.889	2.436	1.835	2.202	0.312	0.346	0.292	0.334	-0.38	1.037	-1.213	0.555	no	no	no	no	NA
ENSG00000271420.1	-	RP5-1057J7.7	lncRNA	chr1	23378379	23379029	ENST00000605350.1	650	0.367	0.493	0.325	0.265	0.322	0.257	0.297	0.352	0.27	0.349	0.263	0.315	-0.532	-0.499	-0.452	-0.51	-1	-0.018	1.37	-0.352	no	no	no	no	NA
ENSG00000204219.11	-	TCEA3	protein_coding	chr1	23380908	23424748	ENST00000450454.7	1719	4.159	2.7	5.16	3.813	3.407	4.282	4.485	3.464	4.802	2.636	4.667	3.694	0.678	0.611	0.495	0.563	1.18	0.315	-1.189	-0.307	no	no	no	no	NA
ENSG00000232482.2	+	RP4-654C18.1	processed_pseudogene	chr1	23410831	23412146	ENST00000445848.2	426	0.559	0.376	0.496	0.405	0.491	0.393	0.452	0.538	0.412	0.532	0.401	0.481	-0.349	-0.315	-0.368	-0.327	-0.38	1.037	-1.213	0.555	no	no	no	no	NA
ENSG00000088280.19	-	ASAP3	protein_coding	chr1	23428562	23484179	ENST00000336689.8	4051	12.882	5.611	7.977	9.283	9.862	5.657	9.992	9.499	11.099	5.816	8.216	9.96	0.939	1.05	0.755	0.981	0.059	0.941	-1.397	0.397	no	no	dn	no	B
ENSG00000007968.7	-	E2F2	protein_coding	chr1	23506437	23531233	ENST00000361729.3	5196	5.228	3.758	6.26	9.96	3.865	4.185	8.198	9.61	3.853	8.022	7.325	4.178	0.858	0.63	0.7	0.867	0.802	-1.137	-0.542	0.878	no	no	no	no	NA
ENSG00000235052.1	-	RP1-150O5.3	lncRNA	chr1	23549138	23550915	ENST00000451217.1	456	0.523	1.053	0.463	1.135	0.459	0.367	0.423	0.502	0.77	0.994	0.374	0.449	-0.378	-0.245	-0.139	-0.197	-1.358	-0.048	0.99	0.416	no	no	no	no	NA
ENSG00000117318.9	-	ID3	protein_coding	chr1	23557925	23559501	ENST00000374561.6	950	1385.08	1500.31	1376.4	1275.66	1349.29	1403.72	1442.36	1341.23	1482.94	1402.38	1427.25	1205.17	3.151	3.148	3.157	3.105	0.454	0.32	0.707	-1.481	no	no	no	no	NA
ENSG00000285802.1	-	RP1-150O5.4	lncRNA	chr1	23576435	23593621	ENST00000648225.1	1322	0.721	0.242	0.16	0.261	0.316	0.253	0.437	0.52	0.399	0.343	0.387	0.465	-0.523	-0.347	-0.559	-0.4	-0.652	1.1	-1.019	0.571	no	no	no	no	NA
ENSG00000197880.9	+	MDS2	lncRNA	chr1	23581494	23640568	ENST00000477916.5	1781	0.134	0.09	0.119	0.097	0.117	0.094	0.216	0.129	0.296	0.127	0.288	0.115	-0.711	-0.778	-0.99	-0.948	1.091	0.59	-0.997	-0.684	no	no	no	no	NA
ENSG00000229239.2	+	RP11-223J15.2	unprocessed_pseudogene	chr1	23670293	23680259	ENST00000451300.2	1186	0.201	0.135	0.178	0.145	0.176	0.141	0.163	0.193	0.148	0.191	0.144	0.173	-0.793	-0.76	-0.813	-0.771	-0.38	1.037	-1.213	0.555	no	no	no	no	NA
ENSG00000142676.14	+	RPL11	protein_coding	chr1	23691805	23696835	ENST00000643754.2	1017	2036.57	2078.6	1995.35	2303.51	2522.45	2257.99	1784.57	1954.19	2353.93	1880.9	2128.23	2047.14	3.293	3.361	3.315	3.322	-1.047	1.353	-0.263	-0.043	no	no	no	no	NA
ENSG00000236810.6	-	ELOA-AS1	lncRNA	chr1	23706900	23778283	ENST00000655402.1	1502	3.49	4.796	3.234	4.824	4.317	4.789	2.952	4.422	4.093	3.167	4.432	4.227	0.542	0.597	0.621	0.652	-1.31	-0.132	0.385	1.057	no	no	no	no	NA
ENSG00000011007.12	+	ELOA	protein_coding	chr1	23743154	23762059	ENST00000418390.6	5154	36.155	28.387	43.192	40.6	33.483	36.643	39.828	37.196	34.18	36.35	40.302	35.606	1.614	1.539	1.526	1.577	1.257	-0.628	-0.958	0.329	no	no	no	no	NA
ENSG00000057757.10	+	PITHD1	protein_coding	chr1	23778417	23788232	ENST00000246151.9	1590	81.677	107.723	99.094	101.553	89.722	109.519	95.767	93.778	73.459	117.115	97.578	102.665	1.989	1.91	2.047	1.997	0.056	-1.336	1.084	0.196	no	no	no	no	NA
ENSG00000011009.11	+	LYPLA2	protein_coding	chr1	23791144	23795539	ENST00000374514.8	1635	92.692	84.492	70.531	73.224	89.044	78.063	75.802	77.609	85.187	66.922	72.97	94.453	1.864	1.949	1.882	1.91	-1.004	1.289	-0.523	0.238	no	no	no	no	NA
ENSG00000117308.15	-	GALE	protein_coding	chr1	23795598	23800754	ENST00000617979.5	1516	96.667	109.074	99.752	83.41	89.962	99.969	106.418	91.859	103.575	105.199	101.328	77.548	2.011	1.985	2.02	1.925	0.597	-0.003	0.814	-1.408	no	no	no	no	NA
ENSG00000117305.15	-	HMGCL	protein_coding	chr1	23801884	23825429	ENST00000374490.8	1570	62.531	48.226	55.694	60.213	70.88	54.765	52.913	49.018	65.109	39.969	56.205	65.88	1.74	1.82	1.675	1.763	-0.159	1.175	-1.242	0.226	no	no	no	no	NA
ENSG00000179163.12	-	FUCA1	protein_coding	chr1	23845076	23868290	ENST00000374479.4	2043	6.065	5.171	4.549	12.835	7.679	6.714	6.321	5.718	6.792	4.435	4.261	13.534	0.696	0.833	0.729	0.999	-0.868	0.139	-0.625	1.355	no	no	dn	no	C
ENSG00000188822.8	-	CNR2	protein_coding	chr1	23870514	23913362	ENST00000374472.5	5265	0.045	0.03	0.04	0.066	0.04	0.032	0.037	0.044	0.033	0.043	0.032	0.039	-1.441	-1.407	-1.46	-1.318	-0.542	-0.01	-0.855	1.406	no	no	no	no	NA
ENSG00000229106.1	-	BTBD6P1	processed_pseudogene	chr1	23901470	23902737	ENST00000412176.1	1267	0.188	0.126	0.333	0.136	0.165	0.264	0.152	0.181	0.139	0.358	0.269	0.162	-0.621	-0.789	-0.641	-0.8	0.966	-0.802	0.758	-0.922	no	no	no	no	NA
ENSG00000232557.3	+	RP11-4M23.3	lncRNA	chr1	23907110	23907885	ENST00000411815.3	210	1.135	0.762	1.006	0.821	0.996	0.797	0.918	1.091	0.836	1.079	0.813	0.975	-0.042	-0.008	-0.061	-0.02	-0.38	1.037	-1.213	0.555	no	no	no	no	NA
ENSG00000264926.1	+	MIR378F	miRNA	chr1	23929069	23929147	ENST00000578143.1	78	3.055	2.052	2.708	2.212	2.682	2.145	2.471	2.936	2.252	2.904	2.188	2.626	0.389	0.422	0.369	0.411	-0.38	1.037	-1.213	0.555	no	no	no	no	NA
ENSG00000230228.2	-	H3P1	processed_pseudogene	chr1	23949015	23949383	ENST00000421430.2	368	0.648	0.435	0.574	1.875	0.568	0.909	0.524	0.622	0.955	1.231	1.391	1.113	-0.126	-0.151	-0.104	0.038	-0.474	-0.772	-0.215	1.461	no	no	no	no	NA
ENSG00000189266.13	+	PNRC2	protein_coding	chr1	23956838	23963446	ENST00000647887.1	2428	21.199	27.624	26.096	39.006	22.83	37.341	30.166	24.433	21.195	37.787	26.151	29.946	1.438	1.337	1.53	1.485	-0.117	-1.335	0.999	0.454	no	no	no	no	NA
ENSG00000188529.15	-	SRSF10	protein_coding	chr1	23964346	23980327	ENST00000492112.3	7656	21.413	22.016	24.442	35.218	20.082	27.552	26.863	28.391	20.624	33.614	24.768	23.114	1.404	1.316	1.436	1.455	0.017	-1.409	0.549	0.844	no	no	no	no	NA
ENSG00000215905.4	-	RP11-4M23.7	processed_pseudogene	chr1	24007880	24008519	ENST00000442164.2	328	0.726	0.488	0.644	0.526	0.638	0.51	0.588	0.698	0.535	0.691	0.52	0.624	-0.235	-0.202	-0.255	-0.213	-0.38	1.037	-1.213	0.555	no	no	no	no	NA
ENSG00000225315.2	+	RP11-293P20.2	lncRNA	chr1	24040834	24086799	ENST00000439239.2	454	0.525	0.353	0.465	0.76	0.461	0.368	0.425	0.505	0.387	0.499	0.376	0.902	-0.376	-0.343	-0.396	-0.154	-0.532	-0.231	-0.708	1.471	no	no	no	no	NA
ENSG00000142661.19	-	MYOM3	protein_coding	chr1	24056040	24112135	ENST00000374434.4	5760	0.165	0.111	0.073	0.21	0.073	0.058	0.167	0.199	0.183	0.079	0.089	0.213	-0.987	-0.886	-1.098	-0.684	-0.418	0.158	-1.046	1.306	no	no	no	no	NA
ENSG00000230703.1	+	MYOM3-AS1	lncRNA	chr1	24066773	24083565	ENST00000429191.1	461	0.517	0.347	0.458	0.374	0.454	0.363	0.418	0.497	0.381	0.491	0.37	0.444	-0.383	-0.35	-0.403	-0.361	-0.38	1.037	-1.213	0.555	no	no	no	no	NA
ENSG00000142677.4	-	IL22RA1	protein_coding	chr1	24119770	24143140	ENST00000270800.2	2817	0.169	0.284	0.375	0.367	0.446	0.119	0.411	0.325	0.374	0.161	0.303	0.291	-0.444	-0.517	-0.755	-0.486	0.764	0.242	-1.465	0.459	no	no	no	no	NA
ENSG00000185436.12	-	IFNLR1	protein_coding	chr1	24154167	24187289	ENST00000327535.6	4566	0.104	0.035	0.046	0.076	0.046	0.037	0.042	0.1	0.038	0.05	0.037	0.045	-1.379	-1.245	-1.399	-1.156	-0.734	0.432	-0.905	1.207	no	no	no	no	NA
ENSG00000230023.2	+	LINC02800	lncRNA	chr1	24200239	24211693	ENST00000439059.2	1849	0.129	0.087	0.114	0.093	0.113	0.09	0.104	0.124	0.095	0.123	0.092	0.111	-0.986	-0.953	-1.006	-0.964	-0.38	1.037	-1.213	0.555	no	no	no	no	NA
ENSG00000232298.2	-	GRHL3-AS1	lncRNA	chr1	24307555	24321901	ENST00000437965.1	856	0.278	0.187	0.247	0.202	0.244	0.195	0.225	0.268	0.205	0.265	0.199	0.239	-0.652	-0.618	-0.672	-0.63	-0.38	1.037	-1.213	0.555	no	no	no	no	NA
ENSG00000158055.16	+	GRHL3	protein_coding	chr1	24319356	24355318	ENST00000361548.9	2834	0.084	0.056	0.075	0.061	0.074	0.059	0.068	0.081	0.062	0.08	0.06	0.072	-1.172	-1.138	-1.191	-1.15	-0.38	1.037	-1.213	0.555	no	no	no	no	NA
ENSG00000001460.18	-	STPG1	protein_coding	chr1	24356998	24415097	ENST00000374409.5	2804	9.008	14.9	10.771	13.289	9.623	14.854	12.236	11.109	10.147	15.512	10.226	11.906	1.043	0.981	1.179	1.082	-0.339	-1.087	1.299	0.126	no	no	no	no	NA
ENSG00000001461.17	+	NIPAL3	protein_coding	chr1	24415802	24472976	ENST00000003912.7	5481	72.647	54.526	59.227	95.335	72.511	68.425	67.098	66.026	68.993	56.417	48.424	110.535	1.761	1.853	1.774	1.947	-0.848	0.225	-0.697	1.321	no	no	no	no	NA
ENSG00000286061.1	-	RCAN3AS	lncRNA	chr1	24496269	24535400	ENST00000651630.1	559	0.853	1.432	0.378	0.309	0.748	1.496	0.345	0.41	0.943	0.811	1.221	1.099	-0.266	-0.074	0.08	-0.286	-0.75	0.363	1.25	-0.863	no	no	no	no	NA
ENSG00000117602.13	+	RCAN3	protein_coding	chr1	24502835	24541040	ENST00000374395.9	6863	5.312	5.341	6.34	7.842	4.633	6.215	6.937	7.109	5.118	8.219	5.645	5.64	0.798	0.7	0.812	0.833	0.214	-1.456	0.447	0.796	no	no	no	no	NA
ENSG00000264443.1	-	NCMAP-DT	lncRNA	chr1	24538801	24556024	ENST00000577528.1	1445	0.165	0.111	0.146	0.119	0.145	0.116	0.133	0.159	0.122	0.314	0.118	0.283	-0.879	-0.846	-0.799	-0.757	-1.103	-0.479	0.402	1.18	no	no	no	no	NA
ENSG00000184454.7	+	NCMAP	protein_coding	chr1	24556086	24609328	ENST00000374392.3	3980	0.06	0.04	0.053	0.043	0.053	0.042	0.048	0.058	0.044	0.057	0.043	0.051	-1.319	-1.286	-1.339	-1.297	-0.38	1.037	-1.213	0.555	no	no	no	no	NA
ENSG00000227312.2	+	RP11-496D1.2	processed_pseudogene	chr1	24563626	24563974	ENST00000443086.2	348	0.685	0.46	0.607	0.496	0.601	0.481	0.554	0.658	0.505	0.651	0.49	0.589	-0.261	-0.228	-0.281	-0.239	-0.38	1.037	-1.213	0.555	no	no	no	no	NA
ENSG00000239106.1	-	Y_RNA	misc_RNA	chr1	24625410	24625513	ENST00000459380.1	103	2.313	1.554	2.051	1.675	2.031	1.624	1.871	2.224	1.705	2.199	1.657	1.988	0.268	0.301	0.248	0.29	-0.38	1.037	-1.213	0.555	no	no	no	no	NA
ENSG00000133226.17	+	SRRM1	protein_coding	chr1	24643301	24673281	ENST00000323848.14	3735	34.898	40.201	41.393	37.227	30.97	39.322	39.582	45.134	32.682	40.273	37.289	43.595	1.595	1.516	1.601	1.622	0.254	-1.455	0.382	0.82	no	no	no	no	NA
ENSG00000284699.1	+	RP11-373M8.2	lncRNA	chr1	24704893	24717596	ENST00000641176.1	886	0.269	0.181	0.238	0.195	0.236	0.189	0.218	0.259	0.198	0.256	0.193	0.231	-0.667	-0.633	-0.686	-0.645	-0.38	1.037	-1.213	0.555	no	no	no	no	NA
ENSG00000169504.15	+	CLIC4	protein_coding	chr1	24745446	24844321	ENST00000374379.9	4253	180.186	140.577	179.821	345.87	170.813	196.422	226.465	222.312	174.44	224.513	165.223	253.165	2.276	2.243	2.264	2.43	-0.32	-0.703	-0.459	1.481	no	up	no	no	C
ENSG00000238482.1	-	RNU6-1208P	snRNA	chr1	24777872	24777979	ENST00000459588.1	107	2.227	1.496	1.974	1.612	1.955	1.563	1.801	2.141	1.641	2.117	1.595	1.914	0.251	0.285	0.232	0.273	-0.38	1.037	-1.213	0.555	no	no	no	no	NA
ENSG00000020633.19	-	RUNX3	protein_coding	chr1	24899510	24965010	ENST00000399916.5	4340	0.055	0.074	0.097	0.079	0.048	0.039	0.044	0.053	0.04	0.052	0.039	0.283	-1.257	-1.323	-1.276	-0.975	-0.309	-0.733	-0.434	1.476	no	no	no	no	NA
ENSG00000278034.1	-	MIR6731	miRNA	chr1	24919344	24919416	ENST00000614863.1	72	3.31	2.223	2.933	2.396	2.905	2.323	2.677	3.181	2.439	3.146	2.371	2.845	0.423	0.457	0.404	0.445	-0.38	1.037	-1.213	0.555	no	no	no	no	NA
ENSG00000229162.1	+	RUNX3-AS1	lncRNA	chr1	24961344	24963097	ENST00000456316.1	820	0.291	0.195	0.258	0.21	0.255	0.612	0.235	0.279	0.214	0.276	0.208	0.25	-0.633	-0.6	-0.494	-0.611	-0.786	-0.246	1.462	-0.43	no	no	no	no	NA
ENSG00000261025.1	-	RP11-84D1.2	lncRNA	chr1	24968422	24970865	ENST00000568143.1	2443	0.098	0.066	0.086	0.071	0.086	0.068	0.079	0.094	0.072	0.093	0.07	0.084	-1.107	-1.074	-1.127	-1.085	-0.38	1.037	-1.213	0.555	no	no	no	no	NA
ENSG00000264371.1	+	MIR4425	miRNA	chr1	25023502	25023586	ENST00000580572.1	84	2.837	1.906	2.514	2.054	2.49	1.991	2.295	2.727	2.091	2.697	2.032	2.438	0.356	0.39	0.337	0.378	-0.38	1.037	-1.213	0.555	no	no	no	no	NA
ENSG00000285823.1	+	LINC02793	lncRNA	chr1	25041135	25047404	ENST00000648363.1	1108	0.215	0.144	0.191	0.156	0.189	0.151	0.174	0.207	0.159	0.204	0.154	0.185	-0.764	-0.73	-0.784	-0.742	-0.38	1.037	-1.213	0.555	no	no	no	no	NA
ENSG00000233755.1	-	RP4-799D16.1	lncRNA	chr1	25110457	25113120	ENST00000429666.1	614	0.388	0.261	0.344	0.281	0.341	0.272	0.314	0.373	0.286	0.369	0.278	0.334	-0.508	-0.474	-0.527	-0.485	-0.38	1.037	-1.213	0.555	no	no	no	no	NA
ENSG00000233419.3	-	IFITM3P7	processed_pseudogene	chr1	25125052	25125454	ENST00000413189.1	402	0.593	0.398	0.525	0.429	0.52	0.416	0.479	0.57	0.437	0.564	0.425	0.509	-0.324	-0.29	-0.343	-0.302	-0.38	1.037	-1.213	0.555	no	no	no	no	NA
ENSG00000231953.2	+	RP4-706G24.1	lncRNA	chr1	25208138	25209437	ENST00000455902.2	988	0.241	0.162	0.214	0.175	0.212	0.169	0.195	0.232	0.178	0.229	0.173	0.207	-0.714	-0.681	-0.734	-0.692	-0.38	1.037	-1.213	0.555	no	no	no	no	NA
ENSG00000117614.10	-	SYF2	protein_coding	chr1	25222275	25232502	ENST00000236273.9	1757	75.406	61.406	66.355	90.624	90.837	77.974	65.163	60.748	77.373	58.02	68.972	88.477	1.825	1.908	1.815	1.896	-0.751	0.985	-0.965	0.731	no	no	no	no	NA
ENSG00000284602.1	+	RP3-465N24.7	lncRNA	chr1	25232585	25234775	ENST00000641729.1	2190	0.979	0.439	0.675	0.394	0.86	0.458	0.44	0.628	0.561	0.517	0.857	0.468	-0.198	-0.109	-0.328	-0.312	0.375	1.242	-0.883	-0.734	no	no	no	no	NA
ENSG00000284657.1	+	RP3-465N24.8	lncRNA	chr1	25239493	25240253	ENST00000641059.1	760	0.627	0.632	0.556	0.908	0.55	0.66	1.268	0.301	0.924	0.596	0.449	0.539	-0.167	-0.165	-0.201	-0.277	0.689	0.71	0.022	-1.421	no	no	no	no	NA
ENSG00000117616.18	-	RSRP1	protein_coding	chr1	25244071	25247446	ENST00000431849.3	1954	51.462	42.599	42.047	39.287	47.744	45.543	44.784	36.689	49.168	39.534	37.648	47.378	1.617	1.694	1.628	1.611	-0.544	1.475	-0.246	-0.685	no	no	no	no	NA
ENSG00000272432.1	+	RP3-465N24.6	lncRNA	chr1	25247836	25248321	ENST00000607698.1	485	1.965	1.32	0.435	0.711	0.431	1.725	0.397	1.889	1.086	0.934	1.76	1.689	-0.172	-0.012	0.109	0.119	-1.348	-0.169	0.724	0.793	no	no	no	no	NA
ENSG00000261349.1	-	RP3-465N24.5	unprocessed_pseudogene	chr1	25266101	25267136	ENST00000566714.1	459	0.519	0.349	0.46	0.752	0.456	0.364	1.26	0.998	1.148	0.987	0.744	0.892	-0.122	-0.189	-0.301	-0.058	0.439	-0.207	-1.286	1.054	no	no	no	no	NA
ENSG00000187010.21	+	RHD	protein_coding	chr1	25272485	25330445	ENST00000622561.4	3007	0.079	0.053	0.07	0.057	0.07	0.111	0.192	0.152	0.117	0.075	0.057	0.068	-1.038	-1.064	-1.117	-1.075	1.073	0.3	-1.325	-0.048	no	no	no	no	NA
ENSG00000224183.1	-	SDHDP6	processed_pseudogene	chr1	25294163	25294643	ENST00000414693.1	480	2.482	0.667	0.44	0.719	0.436	1.394	0.803	1.909	0.366	0.472	1.067	2.133	-0.141	-0.134	-0.119	0.155	-0.566	-0.517	-0.413	1.497	no	no	no	no	NA
ENSG00000259984.1	-	RP11-335G20.7	unprocessed_pseudogene	chr1	25336428	25337465	ENST00000570165.1	459	1.557	3.139	1.38	1.503	0.911	2.551	2.939	0.499	2.296	2.468	1.487	0.892	0.26	0.171	0.432	-0.058	0.289	-0.148	1.131	-1.271	no	no	no	no	NA
ENSG00000183726.11	+	TMEM50A	protein_coding	chr1	25338333	25362361	ENST00000374358.5	2266	122.088	141.636	141.208	175.63	155.082	140.407	152.513	131.705	127.427	151.858	137.464	162.423	2.157	2.127	2.16	2.192	-0.074	-1.204	0.036	1.242	no	no	no	no	NA
ENSG00000188672.19	-	RHCE	protein_coding	chr1	25362311	25430192	ENST00000349320.7	1810	0.527	0.442	0.583	1.144	1.04	0.277	0.745	0.633	0.582	0.25	0.754	0.905	-0.161	-0.165	-0.504	-0.061	0.319	0.298	-1.453	0.836	no	no	no	no	NA
ENSG00000238084.4	+	RP3-469D22.1	processed_pseudogene	chr1	25398720	25399198	ENST00000419297.2	478	0.499	0.335	0.442	0.361	0.438	0.35	0.403	0.479	0.367	0.474	0.357	0.428	-0.399	-0.365	-0.418	-0.377	-0.38	1.037	-1.213	0.555	no	no	no	no	NA
ENSG00000204178.11	+	MACO1	protein_coding	chr1	25430896	25500209	ENST00000374343.5	3940	15.301	13.732	16.457	18.258	14.547	15.369	16.927	16.626	14.755	14.662	15.769	18.194	1.214	1.172	1.164	1.247	0.383	-0.698	-0.919	1.234	no	no	no	no	NA
ENSG00000157978.12	+	LDLRAP1	protein_coding	chr1	25543605	25568886	ENST00000374338.5	2914	43.585	41.969	47.04	45.88	37.614	46.211	44.45	50.698	42.433	43.379	45.043	46.319	1.658	1.614	1.642	1.677	0.38	-1.257	-0.23	1.106	no	no	no	no	NA
ENSG00000225643.1	+	RP11-70P17.1	lncRNA	chr1	25581477	25590356	ENST00000412797.1	483	4.933	3.977	4.373	4.286	6.929	6.234	3.192	1.423	4.727	4.69	3.534	4.665	0.564	0.736	0.689	0.485	-0.47	1.025	0.61	-1.165	no	no	no	no	NA
ENSG00000117643.15	+	MAN1C1	protein_coding	chr1	25617467	25786206	ENST00000611903.4	4647	1.128	0.999	1	1.262	1.395	0.756	1.369	0.986	1.096	1.072	1.506	0.793	0.105	0.079	-0.031	-0.002	1.04	0.64	-1.062	-0.617	no	no	no	no	NA
ENSG00000233478.1	-	RP1-187B23.1	lncRNA	chr1	25644543	25659111	ENST00000436991.1	2224	0.107	0.072	0.095	0.078	0.094	0.075	0.087	0.103	0.079	0.102	0.077	0.184	-1.067	-1.033	-1.086	-0.944	-0.542	-0.01	-0.855	1.406	no	no	no	no	NA
ENSG00000162430.18	+	SELENON	protein_coding	chr1	25800192	25818221	ENST00000361547.7	4314	69.652	56.586	67.22	48.986	44.9	55.643	75.017	71.251	57.895	60.231	65.835	57.779	1.84	1.753	1.759	1.768	1.481	-0.677	-0.512	-0.293	no	no	no	no	NA
ENSG00000255054.3	+	RP1-317E23.6	protein_coding	chr1	25813972	25823744	ENST00000527604.1	334	0.713	0.479	0.632	0.516	0.626	0.501	0.577	0.686	0.526	0.678	0.511	0.613	-0.243	-0.21	-0.263	-0.221	-0.38	1.037	-1.213	0.555	no	no	no	no	NA
ENSG00000228172.5	-	RP1-317E23.3	lncRNA	chr1	25818490	25820797	ENST00000536896.2	2307	0.826	0.347	0.458	0.673	0.635	0.363	0.334	0.794	0.837	0.393	0.518	0.533	-0.367	-0.119	-0.435	-0.182	-0.609	1.047	-1.066	0.628	no	no	no	no	NA
ENSG00000117640.18	+	MTFR1L	protein_coding	chr1	25821522	25832936	ENST00000466284.1	3262	45.072	37.393	39.043	45.481	44.631	45.024	39.708	37.285	46.252	35.904	38.458	45.584	1.592	1.656	1.594	1.629	-0.842	1.244	-0.777	0.375	no	no	no	no	NA
ENSG00000272478.1	-	RP1-317E23.7	lncRNA	chr1	25831912	25832134	ENST00000606617.1	222	1.073	0.721	0.951	0.777	0.942	0.754	0.868	1.032	0.791	1.02	0.769	0.923	-0.066	-0.032	-0.085	-0.044	-0.38	1.037	-1.213	0.555	no	no	no	no	NA
ENSG00000127423.11	-	AUNIP	protein_coding	chr1	25834005	25859457	ENST00000374298.4	2161	5.403	6.148	7.819	8.542	6.098	6.502	7.938	7.419	4.308	13.209	6.871	4.455	0.877	0.717	0.908	0.817	0.561	-1.34	0.93	-0.152	no	no	no	no	NA
ENSG00000236528.1	+	RP1-125I3.2	lncRNA	chr1	25859612	25863420	ENST00000455431.1	849	0.561	1.508	0.498	1.016	1.478	1.182	1.135	0.809	0.828	1.067	1.608	0.724	-0.014	-0.054	0.093	-0.075	-0.018	-0.558	1.411	-0.835	no	no	no	no	NA
ENSG00000182749.6	-	PAQR7	protein_coding	chr1	25861483	25871253	ENST00000374296.4	3023	49.738	24.464	33.047	37.264	41.171	24.513	35.387	42.051	44.505	21.432	34.328	44.649	1.535	1.653	1.37	1.615	-0.068	0.876	-1.379	0.571	no	no	dn	no	B
ENSG00000207302.1	+	Y_RNA	misc_RNA	chr1	25877495	25877605	ENST00000384572.1	110	2.166	1.455	1.92	1.568	1.902	1.521	1.752	2.082	1.597	2.059	1.552	1.862	0.239	0.273	0.22	0.261	-0.38	1.037	-1.213	0.555	no	no	no	no	NA
ENSG00000117632.23	-	STMN1	protein_coding	chr1	25900117	25906153	ENST00000399728.5	1712	360.493	885.455	800.291	627.663	492.15	826.517	684.185	585.586	372.102	1169.87	879.527	379.361	2.894	2.607	2.978	2.715	0.57	-1.139	1.065	-0.496	dn	no	up	no	E
ENSG00000229786.1	+	SNRPFP2	processed_pseudogene	chr1	25887359	25887610	ENST00000440710.1	251	0.949	0.638	0.841	0.687	0.833	0.666	0.768	0.913	0.7	0.903	0.68	0.816	-0.119	-0.086	-0.139	-0.097	-0.38	1.037	-1.213	0.555	no	no	no	no	NA
ENSG00000223624.1	+	RP1-125I3.4	processed_pseudogene	chr1	25888969	25889109	ENST00000453780.1	140	1.702	1.143	1.509	1.232	1.494	1.195	1.377	1.636	1.255	1.618	1.219	1.463	0.134	0.168	0.115	0.157	-0.38	1.037	-1.213	0.555	no	no	no	no	NA
ENSG00000283938.1	-	MIR3917	miRNA	chr1	25906361	25906454	ENST00000580971.1	93	2.562	1.721	2.271	1.855	2.249	1.799	2.073	2.463	1.889	4.872	1.835	2.202	0.312	0.346	0.393	0.334	-1	-0.018	1.37	-0.352	no	no	no	no	NA
ENSG00000158006.14	-	PAFAH2	protein_coding	chr1	25959766	25998063	ENST00000374282.8	3487	9.635	10.604	11.629	11.23	12.537	11.801	10.613	8.473	9.469	12.279	9.398	12.041	1.021	1.019	1.062	1.02	-0.439	-0.535	1.499	-0.524	no	no	no	no	NA
ENSG00000207237.1	+	RNU6-110P	snRNA	chr1	25964196	25964300	ENST00000384508.1	104	2.291	1.539	2.031	1.659	2.011	1.608	1.853	2.202	1.689	2.178	1.641	1.969	0.264	0.297	0.244	0.286	-0.38	1.037	-1.213	0.555	no	no	no	no	NA
ENSG00000252190.1	+	ENSG10010139548.1	scaRNA	chr1	26006005	26006130	ENST00000516381.1	125	1.906	1.281	1.69	1.38	1.673	1.338	1.542	1.832	1.405	1.812	1.365	1.639	0.184	0.217	0.164	0.206	-0.38	1.037	-1.213	0.555	no	no	no	no	NA
ENSG00000252691.1	+	ENSG10010134544.1	scaRNA	chr1	26006215	26006299	ENST00000516882.1	84	2.837	1.906	2.514	2.054	2.49	1.991	2.295	2.727	2.091	2.697	2.032	2.438	0.356	0.39	0.337	0.378	-0.38	1.037	-1.213	0.555	no	no	no	no	NA
ENSG00000158008.10	+	EXTL1	protein_coding	chr1	26021774	26036464	ENST00000374280.4	4020	6.58	1.593	1.629	4.291	4.891	1.956	2.685	2.963	5.636	1.014	1.486	6.471	0.271	0.753	0.167	0.638	-0.659	1.047	-1.029	0.641	up	no	dn	no	B
ENSG00000158014.15	-	SLC30A2	protein_coding	chr1	26037251	26046118	ENST00000374276.4	3249	0.147	0.049	0.065	0.053	0.064	0.051	0.059	0.07	0.054	0.07	0.053	0.063	-1.231	-1.097	-1.251	-1.209	-0.496	1.453	-0.782	-0.175	no	no	no	no	NA
ENSG00000284309.1	+	RP11-96L14.9	lncRNA	chr1	26046664	26049099	ENST00000640097.1	941	0.253	0.17	0.224	0.183	0.222	0.178	0.205	0.243	0.187	0.241	0.181	0.218	-0.693	-0.66	-0.713	-0.671	-0.38	1.037	-1.213	0.555	no	no	no	no	NA
ENSG00000158022.7	-	TRIM63	protein_coding	chr1	26051300	26067630	ENST00000374272.4	1770	0.135	0.09	0.239	0.097	0.118	0.189	0.109	0.129	0.099	0.128	0.096	0.231	-0.867	-0.934	-0.887	-0.845	0.425	-1.34	-0.093	1.008	no	no	no	no	NA
ENSG00000175087.10	+	PDIK1L	protein_coding	chr1	26111836	26125543	ENST00000374271.8	4279	1.838	1.085	1.431	3.346	1.467	2.189	2.342	1.552	1.929	2.012	1.476	2.154	0.231	0.239	0.226	0.35	-0.51	-0.388	-0.596	1.495	no	no	no	no	NA
ENSG00000197245.6	+	FAM110D	protein_coding	chr1	26159078	26163962	ENST00000374268.5	2799	0.085	0.057	0.075	0.062	0.075	0.06	0.069	0.082	0.063	0.081	0.183	0.073	-1.007	-1.133	-1.186	-1.144	1.433	-0.198	-0.888	-0.346	no	no	no	no	NA
ENSG00000282872.2	-	C1orf232	protein_coding	chr1	26164100	26168963	ENST00000634842.2	1085	0.22	0.148	0.195	0.159	0.193	0.154	0.178	0.211	0.162	0.209	0.157	0.189	-0.755	-0.721	-0.774	-0.733	-0.38	1.037	-1.213	0.555	no	no	no	no	NA
ENSG00000236782.7	-	ZNF593OS	protein_coding	chr1	26169515	26171821	ENST00000448923.2	1468	0.325	0.545	0.719	0.588	0.712	0.684	0.263	1.092	0.718	0.617	0.698	0.558	-0.293	-0.26	-0.213	-0.149	-1.031	-0.498	0.254	1.275	no	no	no	no	NA
ENSG00000142684.9	+	ZNF593	protein_coding	chr1	26169941	26170873	ENST00000270812.6	698	137.578	105.951	128.903	110.969	155.833	123.181	103.829	105.006	149.72	89.576	135.225	110.33	2.086	2.169	2.023	2.036	0.113	1.367	-0.844	-0.636	no	dn	no	no	A
ENSG00000142675.18	+	CNKSR1	protein_coding	chr1	26180167	26189846	ENST00000531191.5	2673	1.07	0.359	0.869	0.258	0.548	0.563	0.865	0.428	0.394	0.509	0.894	0.613	-0.057	-0.212	-0.329	-0.39	1.296	0.239	-0.561	-0.974	no	no	no	no	NA
ENSG00000188782.9	+	CATSPER4	protein_coding	chr1	26190601	26202964	ENST00000456354.7	1867	0.128	0.086	0.113	0.092	0.112	0.09	0.103	0.123	0.094	0.121	0.091	0.11	-0.991	-0.957	-1.01	-0.968	-0.38	1.037	-1.213	0.555	no	no	no	no	NA
ENSG00000236155.6	+	ZPLD2P	transcribed_unprocessed_pseudogene	chr1	26209740	26227840	ENST00000428812.1	2108	0.113	0.076	0.1	0.082	0.099	0.079	0.091	0.109	0.083	0.107	0.081	0.097	-1.043	-1.01	-1.063	-1.021	-0.38	1.037	-1.213	0.555	no	no	no	no	NA
ENSG00000278572.1	-	RP11-231P20.6	unprocessed_pseudogene	chr1	26218580	26220476	ENST00000622820.1	899	0.265	0.178	0.235	0.192	0.233	0.186	0.214	0.255	0.195	0.252	0.19	0.228	-0.673	-0.64	-0.693	-0.651	-0.38	1.037	-1.213	0.555	no	no	no	no	NA
ENSG00000130695.16	+	CEP85	protein_coding	chr1	26234201	26278808	ENST00000252992.8	3935	7.146	21.479	18.571	16.44	8.824	16.324	18.858	17.055	6.918	35.002	16.222	9.369	1.251	0.88	1.363	1.14	0.449	-1.347	0.988	-0.091	dn	up	up	no	E
ENSG00000270733.1	-	RP11-231P20.5	processed_pseudogene	chr1	26263040	26263398	ENST00000603670.1	358	0.666	0.447	0.59	0.482	0.584	0.467	0.538	0.64	0.491	0.633	0.477	0.572	-0.273	-0.24	-0.293	-0.251	-0.38	1.037	-1.213	0.555	no	no	no	no	NA
ENSG00000142669.15	+	SH3BGRL3	protein_coding	chr1	26280121	26281450	ENST00000319041.6	768	2551.66	2539.71	2439.6	2105.38	2617.97	2390.23	2274.57	2384.97	2645.09	2014.06	2322.86	2644.18	3.37	3.416	3.362	3.374	-0.442	1.468	-0.762	-0.263	no	no	no	no	NA
ENSG00000158062.20	-	UBXN11	protein_coding	chr1	26281327	26306636	ENST00000314675.11	2254	21.884	44.315	32.14	21.047	25.799	35.251	26.595	29.266	28.286	34.775	29.078	24.171	1.465	1.401	1.578	1.391	0.073	-0.671	1.387	-0.789	no	no	up	no	F
ENSG00000169442.9	+	CD52	protein_coding	chr1	26317957	26320523	ENST00000374213.3	467	0.51	0.686	0.452	0.739	0.448	2.149	0.413	3.433	1.88	0.485	0.365	4.386	-0.389	-0.122	-0.049	0.349	-1.102	-0.228	0.013	1.317	no	no	no	no	NA
ENSG00000176092.17	-	CRYBG2	protein_coding	chr1	26321697	26360080	ENST00000475866.3	6259	0.038	0.026	0.101	0.083	0.067	0.027	0.031	0.037	0.056	0.109	0.055	0.065	-1.256	-1.282	-1.376	-1.234	0.492	0.089	-1.427	0.845	no	no	no	no	NA
ENSG00000225854.2	+	RP11-569G9.7	processed_pseudogene	chr1	26326687	26327033	ENST00000434718.2	346	0.689	0.463	0.61	0.499	0.605	0.483	0.557	0.662	0.508	0.655	0.987	0.592	-0.158	-0.225	-0.278	-0.236	1.333	-0.012	-1.08	-0.241	no	no	no	no	NA
ENSG00000176083.18	-	ZNF683	protein_coding	chr1	26361634	26372775	ENST00000436292.5	1712	0.139	0.094	0.123	0.101	0.122	0.098	0.113	0.134	0.103	0.132	0.1	0.12	-0.953	-0.919	-0.973	-0.931	-0.38	1.037	-1.213	0.555	no	no	no	no	NA
ENSG00000131914.11	+	LIN28A	protein_coding	chr1	26410816	26429728	ENST00000326279.11	3975	0.06	0.081	0.053	0.043	0.053	0.042	0.048	0.058	0.044	0.057	0.043	0.052	-1.319	-1.285	-1.238	-1.297	-1	-0.018	1.37	-0.352	no	no	no	no	NA
ENSG00000117682.17	+	DHDDS	protein_coding	chr1	26432320	26471306	ENST00000236342.12	3288	43.411	34.761	41.304	38.038	39.634	37.088	42.149	38.035	42.574	37.136	39.919	36.69	1.614	1.622	1.56	1.575	0.715	0.971	-1.093	-0.592	no	no	no	no	NA
ENSG00000223583.1	-	RP3-476K8.4	processed_pseudogene	chr1	26454652	26455187	ENST00000446498.1	535	0.445	0.598	0.395	1.612	1.564	0.625	1.441	0.428	0.328	0.423	0.957	1.914	-0.088	-0.214	-0.267	0.04	0.321	-0.595	-0.982	1.256	no	no	no	no	NA
ENSG00000225891.2	-	DHDDS-AS1	lncRNA	chr1	26462755	26468014	ENST00000656565.1	1140	0.418	0.281	0.926	0.151	0.367	0.147	0.845	0.804	0.462	0.994	0.449	0.18	-0.151	-0.383	-0.463	-0.554	1.372	0.026	-0.435	-0.963	no	no	no	no	NA
ENSG00000198830.11	+	HMGN2	protein_coding	chr1	26472439	26476642	ENST00000361427.6	1940	110.423	171.46	177.675	84.387	98.658	141.496	153.701	127.981	119.959	217.779	174.728	47.297	2.226	2.039	2.241	1.903	0.767	-0.392	0.858	-1.233	no	no	up	no	F
ENSG00000224129.1	-	DPPA2P2	processed_pseudogene	chr1	26519353	26520250	ENST00000418220.1	897	0.266	0.178	0.235	0.192	0.233	0.186	0.215	0.255	0.196	0.253	0.19	0.228	-0.672	-0.639	-0.692	-0.65	-0.38	1.037	-1.213	0.555	no	no	no	no	NA
ENSG00000117676.14	+	RPS6KA1	protein_coding	chr1	26529760	26575025	ENST00000374168.7	3192	9.107	8.826	9.991	12.052	9.24	8.437	10.447	11.84	8.254	11.639	10.908	8.534	1.019	0.947	0.979	1.029	0.676	-1.234	-0.378	0.936	no	no	no	no	NA
ENSG00000238705.1	+	MIR1976	miRNA	chr1	26554541	26554593	ENST00000459548.1	52	4.582	3.078	4.062	3.317	4.023	6.434	3.707	4.405	3.378	4.356	3.282	3.939	0.565	0.598	0.645	0.587	-1	-0.018	1.37	-0.352	no	no	no	no	NA
ENSG00000243905.3	-	RN7SL679P	misc_RNA	chr1	26593242	26593546	ENST00000497096.3	304	0.784	0.527	0.695	0.567	0.688	0.55	0.634	0.753	0.578	1.49	1.123	0.674	-0.102	-0.169	-0.122	-0.18	1.102	-0.687	0.576	-0.991	no	no	no	no	NA
ENSG00000252802.1	-	Y_RNA	misc_RNA	chr1	26593939	26594041	ENST00000516993.1	102	2.336	1.569	2.071	1.691	2.051	1.64	1.89	2.246	1.722	2.221	1.673	2.008	0.272	0.305	0.252	0.294	-0.38	1.037	-1.213	0.555	no	no	no	no	NA
ENSG00000252429.2	-	RNU7-29P	snRNA	chr1	26602368	26602432	ENST00000516620.2	64	3.723	2.501	3.3	2.695	3.268	2.614	3.012	3.579	2.744	3.54	2.667	3.2	0.474	0.508	0.455	0.497	-0.38	1.037	-1.213	0.555	no	no	no	no	NA
ENSG00000229247.2	-	RP11-492M19.3	processed_pseudogene	chr1	26640376	26640614	ENST00000428860.2	238	1.001	0.673	0.887	0.725	0.879	0.703	0.81	0.962	0.738	0.952	0.717	0.861	-0.096	-0.063	-0.116	-0.074	-0.38	1.037	-1.213	0.555	no	no	no	no	NA
ENSG00000238316.1	-	ENSG10010138693.1	snoRNA	chr1	26642285	26642389	ENST00000459201.1	104	2.291	1.539	2.031	1.659	2.011	1.608	1.853	2.202	1.689	2.178	1.641	1.969	0.264	0.297	0.244	0.286	-0.38	1.037	-1.213	0.555	no	no	no	no	NA
ENSG00000235069.2	+	RP4-785J1.1	processed_pseudogene	chr1	26647446	26647681	ENST00000443847.2	235	1.014	0.681	0.899	0.734	0.89	0.712	0.82	0.975	0.747	0.964	0.726	0.872	-0.09	-0.057	-0.11	-0.068	-0.38	1.037	-1.213	0.555	no	no	no	no	NA
ENSG00000260063.1	-	RP5-968P14.2	lncRNA	chr1	26692131	26694131	ENST00000569378.1	2000	0.715	0.96	1.584	1.208	1.15	1.004	1.446	1.031	1.054	0.906	1.365	1.229	0.165	-0.021	-0.02	0.062	1.348	-0.766	-0.753	0.17	no	no	no	no	NA
ENSG00000117713.20	+	ARID1A	protein_coding	chr1	26696014	26782104	ENST00000324856.13	8595	18.991	17.507	19.413	15.194	11.365	19.988	21.685	20.386	14.488	24.169	18.27	15.322	1.295	1.165	1.309	1.225	0.698	-1.254	0.904	-0.349	no	no	no	no	NA
ENSG00000060642.11	+	PIGV	protein_coding	chr1	26788194	26800652	ENST00000674273.1	4972	8.914	8.886	8.198	8.986	8.288	10.8	10.079	6.265	8.09	9.204	8.067	9.475	0.941	0.925	0.982	0.909	0.059	-0.447	1.36	-0.973	no	no	no	no	NA
ENSG00000241188.3	+	RN7SL165P	misc_RNA	chr1	26814821	26815112	ENST00000477476.3	291	0.819	0.55	0.726	1.186	0.719	0.575	0.662	0.787	0.604	0.778	0.587	0.704	-0.183	-0.15	-0.203	-0.061	-0.542	-0.01	-0.855	1.406	no	no	no	no	NA
ENSG00000287810.1	+	RP1-50O24.8	unprocessed_pseudogene	chr1	26817299	26817476	ENST00000656287.1	177	1.346	0.904	1.193	0.975	1.182	0.945	1.089	1.294	0.992	1.28	0.964	1.157	0.033	0.066	0.013	0.055	-0.38	1.037	-1.213	0.555	no	no	no	no	NA
ENSG00000204160.12	+	ZDHHC18	protein_coding	chr1	26826687	26857604	ENST00000374142.9	5045	19.271	27.319	26.04	19.32	17.87	22.414	24.222	27.876	19.74	25.774	25.441	20.461	1.402	1.277	1.399	1.347	0.776	-1.354	0.735	-0.156	no	no	no	no	NA
ENSG00000175793.12	+	SFN	protein_coding	chr1	26863148	26864456	ENST00000339276.6	1308	0.182	1.346	0.969	1.055	0.32	1.663	0.737	1.051	0.537	1.212	0.913	1.096	-0.062	-0.502	0.145	0.028	0.127	-1.431	0.858	0.446	no	no	no	no	NA
ENSG00000142751.15	-	GPN2	protein_coding	chr1	26876131	26890283	ENST00000374135.9	4665	22.424	23.162	26.395	19.784	21.478	23.81	24.501	21.701	24.247	19.522	25.063	22.216	1.403	1.356	1.344	1.326	1.396	-0.049	-0.407	-0.94	no	no	no	no	NA
ENSG00000226698.1	+	RP1-50O24.6	lncRNA	chr1	26876132	26878245	ENST00000448791.1	306	0.779	0.523	0.69	0.564	0.684	1.093	0.63	0.749	0.574	0.74	0.558	0.669	-0.205	-0.172	-0.124	-0.183	-1	-0.018	1.37	-0.352	no	no	no	no	NA
ENSG00000198746.13	-	GPATCH3	protein_coding	chr1	26890487	26900467	ENST00000361720.10	2125	23.997	23.729	28.525	19.483	25.101	29.283	21.588	19.94	24.135	21.641	23.775	24.77	1.389	1.387	1.392	1.328	0.468	0.435	0.593	-1.497	no	no	no	no	NA
ENSG00000090273.14	+	NUDC	protein_coding	chr1	26921742	26946871	ENST00000321265.10	1792	250.255	305.498	259.176	217.562	235.323	266.598	259.219	267.771	240.13	277.735	284.405	224.13	2.427	2.383	2.451	2.372	0.499	-0.672	1.155	-0.982	no	no	no	no	NA
ENSG00000131910.5	-	NR0B2	protein_coding	chr1	26911488	26913975	ENST00000254227.4	1165	0.205	0.137	0.181	0.148	0.18	0.144	0.165	0.197	0.452	0.194	0.147	0.352	-0.786	-0.593	-0.805	-0.663	-0.73	1.174	-0.925	0.481	no	no	no	no	NA
ENSG00000175707.9	-	KDF1	protein_coding	chr1	26949561	26960468	ENST00000320567.6	1855	0.128	0.086	0.114	0.093	0.113	0.09	0.104	0.123	0.095	0.122	0.092	0.11	-0.988	-0.954	-1.007	-0.966	-0.38	1.037	-1.213	0.555	no	no	no	no	NA
ENSG00000172746.6	+	RPL12P13	unprocessed_pseudogene	chr1	26980164	26980975	ENST00000310055.5	497	0.959	0.322	0.425	0.347	1.263	0.337	0.776	0.922	0.707	1.367	0.687	0.412	-0.215	-0.023	-0.276	-0.293	-0.107	1.444	-0.6	-0.737	no	no	no	no	NA
ENSG00000224064.1	+	RPL32P6	processed_pseudogene	chr1	26983627	26984024	ENST00000455684.1	397	0.6	0.403	0.532	0.435	0.527	0.421	0.486	0.577	0.442	0.571	0.43	0.516	-0.318	-0.285	-0.338	-0.296	-0.38	1.037	-1.213	0.555	no	no	no	no	NA
ENSG00000225294.1	-	OSTCP2	processed_pseudogene	chr1	26985896	26986340	ENST00000437956.1	444	0.537	0.361	0.476	0.389	0.471	0.377	0.434	0.516	0.396	0.51	0.384	0.461	-0.367	-0.333	-0.386	-0.345	-0.38	1.037	-1.213	0.555	no	no	no	no	NA
ENSG00000253368.4	+	TRNP1	protein_coding	chr1	26993691	27000886	ENST00000522111.3	1961	331.245	275.497	243.625	301.649	277.657	273.819	312.268	285.341	338.468	259.461	277.303	271.449	2.441	2.498	2.431	2.456	-0.512	1.401	-0.88	-0.01	no	no	no	no	NA
ENSG00000158246.8	-	TENT5B	protein_coding	chr1	27005019	27012850	ENST00000289166.6	2382	18.907	30.375	21.901	19.047	18.178	23.666	23.952	22.981	17.033	36.33	21.066	17.283	1.348	1.256	1.472	1.293	0.059	-0.913	1.375	-0.521	no	no	up	no	E
ENSG00000090020.11	-	SLC9A1	protein_coding	chr1	27098808	27155125	ENST00000263980.8	4737	28.421	23.452	25.37	20.758	15.985	22.989	32.104	31.574	21.468	23.672	24.646	30.007	1.434	1.33	1.369	1.431	0.851	-1.205	-0.439	0.793	no	no	no	no	NA
ENSG00000229985.2	+	RP11-40H20.5	processed_pseudogene	chr1	27176750	27177277	ENST00000457038.1	527	1.356	0.304	0.802	0.327	0.794	0.317	0.366	0.435	0.333	0.43	0.648	0.389	-0.24	-0.148	-0.461	-0.419	0.519	1.143	-0.973	-0.69	no	no	no	no	NA
ENSG00000214973.3	-	CHCHD3P3	processed_pseudogene	chr1	27200833	27201473	ENST00000446783.1	640	0.372	0.25	0.33	0.539	0.327	0.261	0.301	0.358	0.274	0.354	0.267	0.32	-0.526	-0.492	-0.545	-0.403	-0.542	-0.01	-0.855	1.406	no	no	no	no	NA
ENSG00000225159.1	+	NPM1P39	processed_pseudogene	chr1	27206929	27207796	ENST00000449818.1	867	0.55	0.369	0.487	0.995	0.724	0.772	0.667	1.057	1.013	0.523	0.984	0.236	-0.165	-0.132	-0.276	-0.202	0.46	1.001	-1.33	-0.132	no	no	no	no	NA
ENSG00000225990.2	+	SNRPEP7	processed_pseudogene	chr1	27211264	27211484	ENST00000438350.2	220	1.083	0.728	0.96	0.784	0.951	0.76	0.876	1.041	0.798	1.03	0.776	0.931	-0.062	-0.028	-0.081	-0.04	-0.38	1.037	-1.213	0.555	no	no	no	no	NA
ENSG00000224311.1	-	RP11-40H20.4	lncRNA	chr1	27229105	27234352	ENST00000425205.1	379	0.629	0.422	0.557	0.455	0.552	0.441	0.509	0.604	0.463	0.598	0.45	0.54	-0.298	-0.265	-0.318	-0.276	-0.38	1.037	-1.213	0.555	no	no	no	no	NA
ENSG00000142784.16	+	WDTC1	protein_coding	chr1	27234631	27308636	ENST00000319394.8	4706	34.28	31.702	32.493	28.116	29.114	30.711	36.616	30.322	30.268	30.182	32.715	32.554	1.53	1.493	1.489	1.481	1.458	-0.236	-0.42	-0.802	no	no	no	no	NA
ENSG00000252098.1	-	Y_RNA	misc_RNA	chr1	27255463	27255567	ENST00000516289.1	104	2.291	1.539	2.031	1.659	2.011	1.608	1.853	2.202	1.689	2.178	1.641	1.969	0.264	0.297	0.244	0.286	-0.38	1.037	-1.213	0.555	no	no	no	no	NA
ENSG00000243659.1	+	RP11-4K3__A.3	processed_pseudogene	chr1	27311239	27311838	ENST00000428741.2	282	0.845	0.568	0.749	0.612	0.742	0.593	0.684	0.812	1.246	0.803	1.211	1.453	-0.069	-0.036	-0.189	-0.047	0.228	0.702	-1.471	0.541	no	no	no	no	NA
ENSG00000186501.15	+	TMEM222	protein_coding	chr1	27322144	27336399	ENST00000611517.4	1613	94.399	111.347	98.336	94.222	94.019	110.965	100.616	92.867	94.298	88.34	96.822	115.803	1.994	1.974	2.013	2.002	-0.115	-1.319	1.048	0.386	no	no	no	no	NA
ENSG00000206888.1	+	RNU6-48P	snRNA	chr1	27325218	27325325	ENST00000384161.1	107	2.227	1.496	3.948	1.612	1.955	1.563	1.801	2.141	3.283	4.234	3.19	1.914	0.452	0.385	0.332	0.273	1.201	0.322	-0.376	-1.146	no	no	no	no	NA
ENSG00000241547.1	+	ACTG1P20	processed_pseudogene	chr1	27325328	27325796	ENST00000486001.1	468	3.055	1.71	3.159	0.737	0.894	1.43	3.707	1.958	2.252	2.42	2.188	2.188	0.47	0.263	0.257	0.166	1.408	-0.204	-0.247	-0.957	no	no	no	no	NA
ENSG00000142765.18	+	SYTL1	protein_coding	chr1	27344872	27353930	ENST00000543823.1	2229	0.641	0.144	0.095	0.155	0.751	0.075	0.519	0.103	0.709	0.305	0.306	0.276	-0.607	-0.156	-0.828	-0.786	-0.043	1.426	-0.759	-0.624	no	no	no	no	NA
ENSG00000142733.17	-	MAP3K6	protein_coding	chr1	27355183	27366961	ENST00000357582.3	4438	27.061	24.924	23.081	22.467	19.56	22.012	26.406	31.069	25.012	23.889	25.075	23.167	1.395	1.374	1.372	1.403	0.574	-0.796	-0.892	1.114	no	no	no	no	NA
ENSG00000142748.13	-	FCN3	protein_coding	chr1	27369109	27374824	ENST00000270879.9	1032	0.231	0.155	0.205	0.167	0.203	0.162	0.187	0.222	0.17	0.22	0.165	0.198	-0.733	-0.7	-0.753	-0.711	-0.38	1.037	-1.213	0.555	no	no	no	no	NA
ENSG00000174950.11	-	CD164L2	protein_coding	chr1	27379175	27383303	ENST00000374027.7	1457	0.164	0.11	0.145	0.118	0.144	0.115	0.132	0.314	0.121	0.155	0.117	0.141	-0.883	-0.849	-0.902	-0.76	-0.542	-0.01	-0.855	1.406	no	no	no	no	NA
ENSG00000231207.1	+	RP1-144C9.2	processed_pseudogene	chr1	27389467	27390145	ENST00000443746.1	355	0.671	0.451	0.595	0.486	0.589	0.471	0.543	0.645	0.495	0.638	0.481	0.577	-0.27	-0.236	-0.289	-0.248	-0.38	1.037	-1.213	0.555	no	no	no	no	NA
ENSG00000181773.7	+	GPR3	protein_coding	chr1	27392621	27395814	ENST00000374024.4	2137	2.676	4.869	4.349	2.341	3.132	4.07	3.969	2.787	2.466	5.83	3.914	2.109	0.61	0.438	0.688	0.379	0.562	-0.628	1.102	-1.037	no	no	up	no	F
ENSG00000158195.11	-	WASF2	protein_coding	chr1	27404229	27490167	ENST00000618852.5	5681	55.031	51.536	63.053	47.796	44.958	54.385	63.412	55.033	47.272	60.293	61.801	47.373	1.798	1.689	1.743	1.699	1.324	-0.862	0.214	-0.676	no	no	no	no	NA
ENSG00000241169.1	+	RP4-752I6.1	lncRNA	chr1	27457197	27459582	ENST00000492975.1	428	0.557	0.374	0.493	0.403	0.489	0.391	0.45	0.535	0.41	0.529	0.399	0.479	-0.351	-0.317	-0.37	-0.329	-0.38	1.037	-1.213	0.555	no	no	no	no	NA
ENSG00000237429.1	+	RP1-159A19.4	lncRNA	chr1	27525804	27530561	ENST00000443579.1	283	0.842	0.566	0.746	1.219	0.739	0.591	0.681	0.809	1.241	0.8	0.603	1.447	-0.171	-0.037	-0.191	0.052	-0.734	0.432	-0.905	1.207	no	no	no	no	NA
ENSG00000126705.15	-	AHDC1	protein_coding	chr1	27534302	27603632	ENST00000374011.6	6438	21.171	14.346	14.074	14.443	12.541	12.316	18.981	22.164	16.914	13.934	15.589	17.911	1.207	1.217	1.13	1.253	0.092	0.304	-1.385	0.99	no	no	no	no	NA
ENSG00000000938.13	-	FGR	protein_coding	chr1	27612063	27635185	ENST00000374005.8	2637	0.271	0.182	0.08	0.131	0.079	0.063	0.073	0.087	0.133	0.086	0.129	0.078	-1.04	-0.848	-1.001	-1.018	-0.724	1.475	-0.278	-0.472	no	no	no	no	NA
ENSG00000235912.1	+	RP1-159A19.3	processed_pseudogene	chr1	27649418	27649610	ENST00000433132.1	192	11.17	13.339	11	11.68	11.984	20.038	5.019	13.122	10.977	11.799	18.668	5.334	1.004	1.056	1.166	0.971	-0.526	0.075	1.369	-0.918	no	no	no	no	NA
ENSG00000233975.2	-	LINC02574	lncRNA	chr1	27660383	27666279	ENST00000681370.1	1663	0.143	0.096	0.254	0.207	0.126	0.201	0.348	0.138	0.106	0.545	0.103	0.123	-0.681	-0.907	-0.659	-0.818	0.727	-1.2	0.915	-0.441	no	no	no	no	NA
ENSG00000126709.16	-	IFI6	protein_coding	chr1	27666064	27672212	ENST00000679644.1	911	453.818	453.513	378.132	526.806	515.477	427.833	433.099	434.956	467.918	353.109	403.003	597.806	2.607	2.68	2.612	2.712	-0.889	0.523	-0.784	1.149	no	no	no	no	NA
ENSG00000225886.3	+	RP11-288L9.4	lncRNA	chr1	27669467	27670276	ENST00000430683.1	489	0.487	0.327	0.432	0.353	0.428	0.342	0.394	0.468	0.359	0.463	0.349	0.419	-0.409	-0.375	-0.428	-0.387	-0.38	1.037	-1.213	0.555	no	no	no	no	NA
ENSG00000206767.1	-	RNU6-949P	snRNA	chr1	27675602	27675709	ENST00000384040.1	107	2.227	1.496	1.974	1.612	1.955	1.563	1.801	2.141	1.641	2.117	1.595	1.914	0.251	0.285	0.232	0.273	-0.38	1.037	-1.213	0.555	no	no	no	no	NA
ENSG00000226662.2	-	CHMP1AP1	processed_pseudogene	chr1	27686809	27687471	ENST00000445563.2	662	0.36	0.242	0.319	0.261	0.316	0.253	0.291	0.346	0.265	0.342	0.258	0.309	-0.54	-0.507	-0.56	-0.518	-0.38	1.037	-1.213	0.555	no	no	no	no	NA
ENSG00000207095.1	+	RNU6-424P	snRNA	chr1	27693730	27693835	ENST00000384367.1	105	2.269	1.525	2.011	1.643	1.992	1.593	1.836	2.181	1.673	2.157	1.626	1.951	0.259	0.293	0.24	0.282	-0.38	1.037	-1.213	0.555	no	no	no	no	NA
ENSG00000287244.1	-	RP3-426I6.8	lncRNA	chr1	27724821	27725756	ENST00000662905.1	935	0.255	0.171	0.226	0.185	0.447	0.179	0.206	0.245	0.376	0.242	0.183	0.219	-0.69	-0.456	-0.71	-0.668	-0.502	1.484	-0.668	-0.314	no	no	no	no	NA
ENSG00000009780.16	+	FAM76A	protein_coding	chr1	27725960	27763116	ENST00000373954.11	3579	6.791	7.603	4.839	8.772	5.669	6.637	8.455	7.36	7.361	6.773	6.152	7.611	0.8	0.817	0.845	0.897	-0.935	-0.53	0.111	1.354	no	no	no	no	NA
ENSG00000231344.1	+	RP3-426I6.2	processed_pseudogene	chr1	27739090	27739439	ENST00000446554.1	349	1.366	0.917	0.605	0.494	1.199	1.438	1.657	1.313	1.51	1.298	1.467	2.347	0.056	0.131	0.078	0.061	-0.743	1.443	-0.103	-0.597	no	no	no	no	NA
ENSG00000230833.1	+	RPEP3	processed_pseudogene	chr1	27739953	27740629	ENST00000425462.1	676	0.352	0.237	0.312	0.51	0.309	0.495	0.855	0.339	0.26	0.335	0.505	0.909	-0.29	-0.516	-0.469	-0.268	0.765	-1.042	-0.664	0.942	no	no	no	no	NA
ENSG00000117758.14	+	STX12	protein_coding	chr1	27773218	27824443	ENST00000373943.9	3034	40.055	31.392	39.123	66.411	40.953	44.769	43.073	42.578	41.97	37.482	35.948	59.001	1.594	1.613	1.574	1.741	-0.481	-0.235	-0.75	1.466	no	no	no	no	NA
ENSG00000269971.1	+	RP3-426I6.5	lncRNA	chr1	27773857	27774041	ENST00000602607.1	184	5.18	0.87	2.296	0.938	2.274	3.636	1.048	2.49	2.864	2.462	4.638	1.113	0.349	0.509	0.297	0.138	0.168	1.215	-0.172	-1.211	no	no	no	no	NA
ENSG00000270031.1	+	RP3-426I6.6	lncRNA	chr1	27819982	27820341	ENST00000602843.1	359	0.664	0.446	0.588	2.883	1.748	1.864	0.537	0.638	1.468	1.262	0.951	1.712	-0.174	0.077	0.007	0.166	-1.339	0.403	-0.084	1.019	no	no	no	no	NA
ENSG00000223062.1	+	RNU6-1245P	snRNA	chr1	27824537	27824643	ENST00000411130.1	106	4.496	3.02	1.993	1.627	1.973	1.578	3.637	2.161	1.657	2.137	1.61	1.932	0.356	0.389	0.336	0.277	0.344	1.057	-0.076	-1.326	no	no	no	no	NA
ENSG00000286433.1	-	RP3-426I6.7	lncRNA	chr1	27827811	27831209	ENST00000660844.1	1471	0.162	0.109	0.144	0.117	0.142	0.114	0.131	0.156	0.119	0.154	0.232	0.139	-0.787	-0.854	-0.907	-0.865	1.333	-0.012	-1.08	-0.241	no	no	no	no	NA
ENSG00000117751.18	+	PPP1R8	protein_coding	chr1	27830821	27851672	ENST00000373931.8	2651	47.28	46.011	48.201	53.23	41.898	49.281	50.822	52.963	46.377	58.45	47.386	41.411	1.688	1.654	1.707	1.689	0.157	-1.374	1.024	0.194	no	no	no	no	NA
ENSG00000252947.1	+	SCARNA1	scaRNA	chr1	27834400	27834566	ENST00000517138.1	166	1.435	0.964	1.272	1.039	1.26	1.008	1.161	2.76	1.058	1.365	1.028	2.468	0.061	0.094	0.041	0.283	-0.532	-0.231	-0.708	1.471	no	no	no	no	NA
ENSG00000130775.16	+	THEMIS2	protein_coding	chr1	27872543	27886675	ENST00000373921.8	2713	4.743	4.012	4.048	3.434	3.547	4.378	4.76	3.546	5.827	3.507	4.278	2.793	0.639	0.664	0.597	0.511	0.54	0.913	-0.087	-1.366	no	no	no	no	NA
ENSG00000117748.10	-	RPA2	protein_coding	chr1	27891523	27914575	ENST00000373912.8	1584	59.271	90.85	84.403	115.333	76.46	91.242	93.94	83.867	64.423	110.408	87.496	86.244	1.947	1.822	1.987	1.974	0.193	-1.463	0.724	0.546	no	no	no	no	NA
ENSG00000130768.15	+	SMPDL3B	protein_coding	chr1	27934999	27959152	ENST00000373894.8	1866	0.128	0.172	0.226	0.092	0.112	0.09	0.413	0.491	0.282	0.121	0.274	0.439	-0.53	-0.798	-0.91	-0.567	0.936	-0.529	-1.142	0.735	no	no	no	no	NA
ENSG00000227050.1	-	RP11-460I13.2	lncRNA	chr1	27938874	27960193	ENST00000448015.1	491	0.485	0.326	0.86	0.351	0.426	0.681	0.393	0.466	0.358	0.461	0.348	0.417	-0.31	-0.377	-0.33	-0.388	1.102	-0.687	0.576	-0.991	no	no	no	no	NA
ENSG00000158156.9	+	XKR8	protein_coding	chr1	27959942	27968077	ENST00000675575.1	2243	18.273	16.486	14.313	13.536	18.838	10.963	15.64	18.279	16.601	15.251	15.904	14.701	1.184	1.252	1.147	1.187	-0.197	1.364	-1.041	-0.126	no	no	no	no	NA
ENSG00000158161.16	-	EYA3	protein_coding	chr1	27970343	28088610	ENST00000373871.8	5999	10.328	8.138	9.612	11.991	8.02	9.481	11.053	11.53	8.754	11.291	9.161	10.447	0.996	0.953	0.98	1.053	0.009	-1.001	-0.371	1.364	no	no	no	no	NA
ENSG00000238231.2	-	RP11-460I13.6	processed_pseudogene	chr1	27990157	27990524	ENST00000426041.2	367	0.649	0.872	0.575	0.94	2.28	1.823	1.576	1.872	0.957	0.617	3.256	2.232	0.157	0.05	-0.003	0.198	0.604	-0.541	-1.113	1.05	no	no	no	no	NA
ENSG00000240750.3	-	RN7SL559P	misc_RNA	chr1	28031883	28032180	ENST00000476501.3	297	3.209	1.078	2.845	1.162	4.226	1.126	0.649	0.771	2.365	2.288	1.724	2.069	0.168	0.502	0.148	0.089	-0.317	1.476	-0.422	-0.737	no	no	no	no	NA
ENSG00000228589.3	-	SPCS2P4	processed_pseudogene	chr1	28095741	28096422	ENST00000436160.1	681	0.7	0.235	0.62	0.253	0.614	0.491	0.283	0.336	0.774	0.665	0.251	0.902	-0.452	-0.159	-0.371	-0.371	-0.906	1.429	-0.262	-0.262	no	no	no	no	NA
ENSG00000228943.1	+	RP5-1053E7.2	processed_pseudogene	chr1	28109738	28110298	ENST00000443484.1	235	1.014	0.681	0.899	0.734	0.89	0.712	0.82	0.975	0.747	1.928	0.726	0.872	-0.09	-0.057	-0.01	-0.068	-1	-0.018	1.37	-0.352	no	no	no	no	NA
ENSG00000214812.3	-	RP5-1053E7.3	processed_pseudogene	chr1	28120448	28121321	ENST00000399029.3	557	0.428	0.575	0.379	0.31	0.376	0.3	0.346	0.822	0.315	0.407	0.306	0.368	-0.465	-0.432	-0.385	-0.343	-1.103	-0.479	0.402	1.18	no	no	no	no	NA
ENSG00000253005.1	-	RNU6-176P	snRNA	chr1	28142736	28142841	ENST00000517196.1	105	2.269	1.525	2.011	1.643	1.992	1.593	1.836	2.181	1.673	2.157	1.626	1.951	0.259	0.293	0.24	0.282	-0.38	1.037	-1.213	0.555	no	no	no	no	NA
ENSG00000169403.12	-	PTAFR	protein_coding	chr1	28147165	28193936	ENST00000539896.1	4191	0.114	0.382	0.252	0.494	0.349	0.319	0.276	0.383	0.084	0.486	0.529	0.244	-0.478	-0.826	-0.409	-0.445	0.319	-1.484	0.677	0.489	no	no	no	no	NA
ENSG00000126698.11	-	DNAJC8	protein_coding	chr1	28200277	28233029	ENST00000263697.6	1763	174.357	192.125	186.408	206.756	197.43	201.34	182.47	180.195	184.206	206.877	195.175	171.937	2.274	2.267	2.301	2.269	-0.242	-0.663	1.475	-0.57	no	no	no	no	NA
ENSG00000130770.18	+	ATP5IF1	protein_coding	chr1	28236153	28238098	ENST00000465645.1	1855	143.229	157.485	155.189	153.724	182.338	159.161	142.664	133.104	165.98	140.929	159.272	144.861	2.182	2.212	2.183	2.157	-0.056	1.273	-0.044	-1.173	no	no	no	no	NA
ENSG00000270605.1	-	RP5-1092A3.4	lncRNA	chr1	28239508	28241453	ENST00000604716.1	1945	1.103	0.082	0.217	0.177	0.538	0.516	0.297	0.353	0.542	0.349	0.176	0.948	-0.649	-0.164	-0.61	-0.409	-0.859	1.321	-0.683	0.221	no	no	no	no	NA
ENSG00000271398.1	+	RP5-1092A3.5	lncRNA	chr1	28247143	28247568	ENST00000605846.1	425	0.561	0.377	0.497	0.406	0.984	0.394	0.454	0.539	0.413	1.066	0.402	0.482	-0.348	-0.214	-0.267	-0.326	-0.981	1.238	0.357	-0.615	no	no	no	no	NA
ENSG00000130766.5	+	SESN2	protein_coding	chr1	28259517	28282491	ENST00000253063.4	3462	23.264	15.305	13.666	20.779	21.993	15.752	18.595	15.415	19.634	14.134	12.818	26.267	1.171	1.334	1.177	1.308	-0.897	1.009	-0.821	0.709	up	no	no	no	B
ENSG00000130772.14	+	MED18	protein_coding	chr1	28329039	28335965	ENST00000373842.9	1829	27.49	27.131	33.604	30.559	30.078	28.169	34.039	27.175	38.316	27.744	27.156	25.98	1.497	1.5	1.442	1.445	0.82	0.91	-0.904	-0.826	no	no	no	no	NA
ENSG00000204138.13	+	PHACTR4	protein_coding	chr1	28369739	28500364	ENST00000373839.8	6048	11.386	17.204	14.667	14.233	10.895	15.129	15.202	16.209	10.658	19.665	13.49	14.02	1.159	1.04	1.236	1.17	0.097	-1.363	1.041	0.226	no	no	no	no	NA
ENSG00000206779.1	-	Y_RNA	misc_RNA	chr1	28422554	28422655	ENST00000384052.1	101	2.359	1.585	4.182	1.708	2.071	1.656	1.908	2.268	1.739	2.243	1.69	2.028	0.377	0.31	0.257	0.298	1.333	-0.012	-1.08	-0.241	no	no	no	no	NA
ENSG00000229820.2	+	RP1-308E4.1	processed_pseudogene	chr1	28453540	28453934	ENST00000438601.2	394	0.605	0.813	0.536	0.876	1.062	2.123	0.489	1.163	1.337	1.15	1.733	1.559	-0.114	-0.022	0.099	0.067	-1.268	-0.307	0.956	0.62	no	no	no	no	NA
ENSG00000221216.1	+	RNU6ATAC27P	snRNA	chr1	28481361	28481480	ENST00000408289.1	119	2.002	1.345	1.775	1.45	1.758	1.406	1.62	7.699	1.476	3.807	1.434	1.721	0.205	0.239	0.286	0.428	-0.858	-0.518	-0.036	1.412	no	no	no	no	NA
ENSG00000180198.17	+	RCC1	protein_coding	chr1	28506056	28539300	ENST00000373833.10	2844	78.926	117.297	121.496	88.681	75.021	107.813	112.504	107.918	74.788	146.803	122.61	67.407	2.075	1.882	2.09	1.937	0.772	-1.11	0.916	-0.578	dn	no	up	no	E
ENSG00000242125.3	+	SNHG3	lncRNA	chr1	28505979	28510892	ENST00000413987.1	2201	42.114	29.237	64.389	32.448	44.002	37.848	42.122	37.151	42.453	23.467	60.719	40.386	1.739	1.632	1.471	1.562	1.22	0.272	-1.149	-0.343	no	no	no	up	A
ENSG00000274266.1	+	SNORA73A	snoRNA	chr1	28507365	28507571	ENST00000364938.1	206	18.508	14.764	11.278	13.399	7.108	14.616	24.327	12.23	23.02	10.997	15.742	9.942	1.212	1.16	1.125	1.071	1.175	0.31	-0.284	-1.201	no	no	no	no	NA
ENSG00000200087.1	+	SNORA73B	snoRNA	chr1	28508558	28508762	ENST00000363217.1	204	15.185	11.77	23.813	14.376	14.355	14.76	21.731	13.473	21.524	17.768	17.57	8.032	1.32	1.224	1.163	1.064	1.184	0.291	-0.275	-1.2	no	no	no	no	NA
ENSG00000231468.2	-	PRDX3P2	processed_pseudogene	chr1	28526317	28527227	ENST00000447051.2	611	0.39	0.262	0.346	0.282	0.342	0.274	0.315	0.375	0.287	0.371	0.279	0.335	-0.505	-0.472	-0.525	-0.483	-0.38	1.037	-1.213	0.555	no	no	no	no	NA
ENSG00000279443.1	+	RP4-669K10.8	TEC	chr1	28544459	28546542	ENST00000624273.1	2083	1.03	1.921	1.622	1.242	1.908	1.044	1.388	1.759	1.265	1.958	2.376	0.492	0.243	0.132	0.198	0.01	0.96	-0.138	0.517	-1.339	no	no	no	no	NA
ENSG00000180098.9	+	TRNAU1AP	protein_coding	chr1	28553084	28578545	ENST00000373830.4	1799	32.319	50.629	43.321	44.59	38.952	52.629	39.428	40.105	37.393	52.132	42.789	38.026	1.621	1.558	1.714	1.611	-0.072	-1.05	1.355	-0.233	no	no	no	no	NA
ENSG00000197989.14	-	SNHG12	lncRNA	chr1	28578537	28582986	ENST00000648127.1	1871	22.542	19.079	24.609	17.703	18.782	22.262	19.883	22.892	20.934	17.314	22.715	22.55	1.349	1.316	1.289	1.32	1.235	-0.104	-1.208	0.077	no	no	no	no	NA
ENSG00000221539.1	-	SNORD99	snoRNA	chr1	28578748	28578822	ENST00000408612.1	74	19.321	19.468	17.125	11.656	14.134	18.084	23.442	15.476	18.988	12.245	20.759	13.839	1.307	1.238	1.212	1.132	1.174	0.221	-0.149	-1.246	no	no	no	no	NA
ENSG00000278274.1	-	SNORA61	snoRNA	chr1	28579763	28579893	ENST00000384581.1	130	27.495	16.007	17.871	19.905	25.745	16.728	16.309	22.904	18.915	19.169	21.007	22.057	1.262	1.376	1.237	1.334	-0.624	1.147	-1.023	0.499	no	no	no	no	NA
ENSG00000273544.1	-	SNORA44	snoRNA	chr1	28580380	28580512	ENST00000384584.1	132	10.831	2.425	8	1.307	4.754	7.604	4.381	10.411	1.331	10.297	6.465	7.758	0.785	0.612	0.76	0.674	0.973	-1.206	0.651	-0.418	no	no	no	no	NA
ENSG00000280498.1	-	SNORA16A	snoRNA	chr1	28580919	28581054	ENST00000628458.1	135	1.765	1.186	1.564	1.278	1.549	1.239	1.428	1.697	1.301	1.678	1.264	1.517	0.15	0.184	0.131	0.172	-0.38	1.037	-1.213	0.555	no	no	no	no	NA
ENSG00000274582.1	-	SNORA16A	snoRNA	chr1	28580919	28581056	ENST00000384342.2	137	1.739	1.168	1.542	1.259	1.527	1.221	1.407	1.672	1.282	1.654	1.246	1.495	0.144	0.177	0.124	0.166	-0.38	1.037	-1.213	0.555	no	no	no	no	NA
ENSG00000120656.13	-	TAF12	protein_coding	chr1	28602849	28643085	ENST00000495422.2	1438	51.866	48.312	53.316	64.421	56.003	52.812	53.615	54.633	54.108	54.035	51.513	56.83	1.723	1.732	1.713	1.767	-0.471	-0.069	-0.876	1.416	no	no	no	no	NA
ENSG00000188060.8	+	RAB42	protein_coding	chr1	28592264	28595449	ENST00000465518.3	2236	1.705	1.718	1.511	1.929	1.684	1.721	2.155	1.434	1.414	1.722	2.595	1.374	0.309	0.203	0.236	0.193	1.407	-0.617	0.008	-0.799	no	no	no	no	NA
ENSG00000229388.1	+	LINC01715	lncRNA	chr1	28646090	28648581	ENST00000427804.1	688	2.078	1.861	2.456	1.504	2.432	1.702	1.681	1.997	2.553	0.988	2.481	1.488	0.337	0.37	0.165	0.217	0.664	1.009	-1.103	-0.57	no	no	no	no	NA
ENSG00000270103.3	+	RNU11	lncRNA	chr1	28648599	28648730	ENST00000602813.1	131	1.819	1.222	1.612	1.317	1.597	1.277	1.471	1.748	1.341	1.729	1.303	1.563	0.163	0.197	0.144	0.185	-0.38	1.037	-1.213	0.555	no	no	no	no	NA
ENSG00000274978.1	+	RNU11	snRNA	chr1	28648599	28648733	ENST00000387069.1	134	1.778	1.195	1.576	1.287	1.561	1.248	1.438	1.709	1.311	1.691	1.274	1.528	0.154	0.187	0.134	0.176	-0.38	1.037	-1.213	0.555	no	no	no	no	NA
ENSG00000162419.13	+	GMEB1	protein_coding	chr1	28668783	28719353	ENST00000373816.6	6358	5.359	10.247	8.039	7.163	5.33	10.024	9.701	6.16	5.939	11.794	7.812	5.637	0.928	0.743	1.028	0.799	0.419	-1.023	1.195	-0.591	dn	no	up	no	E
ENSG00000252777.1	+	ENSG10010139645.1	scaRNA	chr1	28689664	28689794	ENST00000516968.1	130	1.833	1.231	1.625	1.327	1.609	1.287	1.483	1.762	1.351	1.743	1.313	1.575	0.167	0.2	0.147	0.189	-0.38	1.037	-1.213	0.555	no	no	no	no	NA
ENSG00000198492.16	+	YTHDF2	protein_coding	chr1	28736620	28769774	ENST00000542507.5	2825	38.126	26.915	39.027	43.539	34.431	32.271	40.05	39.16	31.895	35.444	34.136	44.08	1.576	1.541	1.496	1.625	0.298	-0.344	-1.158	1.205	no	no	no	no	NA
ENSG00000116329.11	+	OPRD1	protein_coding	chr1	28812169	28871267	ENST00000234961.7	9317	0.026	0.017	0.023	0.019	0.022	0.018	0.021	0.025	0.019	0.024	0.018	0.044	-1.689	-1.655	-1.708	-1.566	-0.542	-0.01	-0.855	1.406	no	no	no	no	NA
ENSG00000233427.1	-	RP1-212P9.3	lncRNA	chr1	28870482	28877336	ENST00000418471.1	1085	0.22	0.295	0.195	0.318	0.193	0.154	0.178	0.211	0.162	0.209	0.157	0.189	-0.755	-0.721	-0.674	-0.632	-1.103	-0.479	0.402	1.18	no	no	no	no	NA
ENSG00000199756.1	-	Y_RNA	misc_RNA	chr1	28881725	28881835	ENST00000362886.1	110	2.166	1.455	1.92	1.568	1.902	1.521	1.752	2.082	1.597	2.059	1.552	1.862	0.239	0.273	0.22	0.261	-0.38	1.037	-1.213	0.555	no	no	no	no	NA
ENSG00000159023.22	+	EPB41	protein_coding	chr1	28914568	29120041	ENST00000343067.9	6031	7.309	2.681	4.378	6.722	4.509	4.687	4.698	5.925	6.29	3.08	3.934	7.505	0.636	0.772	0.529	0.825	-0.408	0.609	-1.205	1.005	no	no	dn	no	B
ENSG00000225616.2	-	RP4-604A21.1	processed_pseudogene	chr1	28982277	28982608	ENST00000425821.2	331	1.44	0.967	1.276	0.521	0.632	0.505	0.582	1.384	0.531	0.684	2.063	1.238	0.062	-0.105	-0.159	-0.016	1.197	-0.522	-1.068	0.393	no	no	no	no	NA
ENSG00000206704.1	+	Y_RNA	misc_RNA	chr1	28985709	28985810	ENST00000383977.1	101	2.359	1.585	2.091	1.708	2.071	1.656	1.908	2.268	1.739	2.243	1.69	2.028	0.276	0.31	0.257	0.298	-0.38	1.037	-1.213	0.555	no	no	no	no	NA
ENSG00000277958.1	+	Metazoa_SRP	misc_RNA	chr1	29041198	29041480	ENST00000619772.1	282	0.845	0.568	0.749	0.612	0.742	1.78	0.684	0.812	0.623	0.803	0.605	0.726	-0.17	-0.136	-0.03	-0.148	-0.786	-0.246	1.462	-0.43	no	no	no	no	NA
ENSG00000253304.2	-	TMEM200B	protein_coding	chr1	29119433	29122501	ENST00000420504.2	2553	46.108	25.268	43.35	41.016	33.347	30.795	46.205	43.512	43.411	29.548	45.462	34.336	1.653	1.608	1.454	1.596	0.875	0.353	-1.437	0.209	no	no	no	up	B
ENSG00000225750.1	-	RP11-242O24.3	lncRNA	chr1	29144493	29146994	ENST00000413004.1	279	0.854	1.721	0.757	0.618	0.75	1.199	0.691	2.463	0.63	0.812	0.612	0.734	-0.165	-0.132	0.075	0.016	-0.986	-0.696	1.095	0.586	no	no	no	no	NA
ENSG00000116350.17	-	SRSF4	protein_coding	chr1	29147742	29181900	ENST00000373795.7	2300	140.382	157.847	157.762	136.207	112.682	149.168	160.399	175.168	135.47	176.108	156.136	121.731	2.199	2.11	2.206	2.154	0.711	-1.286	0.869	-0.294	no	no	no	no	NA
ENSG00000277916.1	-	ENSG10010136122.1	misc_RNA	chr1	29171284	29171453	ENST00000611385.1	169	1.41	3.789	2.499	8.166	1.238	4.949	5.703	6.776	4.157	6.702	4.04	3.636	0.587	0.287	0.7	0.768	0.007	-1.404	0.538	0.859	no	no	no	no	NA
ENSG00000116353.16	-	MECR	protein_coding	chr1	29192656	29230934	ENST00000263702.11	2515	23.118	24.759	22.926	25.379	27.946	24.077	25.138	20.491	28.144	21.978	25.925	21.174	1.391	1.42	1.372	1.347	0.283	1.211	-0.337	-1.158	no	no	no	no	NA
ENSG00000237934.1	+	RP11-467D18.2	lncRNA	chr1	29223932	29224816	ENST00000427046.1	573	0.416	0.279	0.369	0.301	0.365	0.292	0.336	0.4	0.307	0.395	0.298	0.357	-0.478	-0.444	-0.497	-0.455	-0.38	1.037	-1.213	0.555	no	no	no	no	NA
ENSG00000060656.20	+	PTPRU	protein_coding	chr1	29236521	29326800	ENST00000373779.8	5573	10.476	6.491	5.988	6.346	6.156	6.363	7.713	8.795	8.761	6.463	6.554	7.166	0.827	0.917	0.809	0.867	-0.584	1.292	-0.962	0.254	no	no	no	no	NA
ENSG00000230523.1	-	LINC01756	lncRNA	chr1	29329619	29350114	ENST00000417651.1	2148	0.111	0.075	0.098	0.08	0.097	0.078	0.09	0.107	0.082	0.105	0.079	0.095	-1.051	-1.018	-1.071	-1.029	-0.38	1.037	-1.213	0.555	no	no	no	no	NA
ENSG00000225011.4	-	RP11-810H18.1	unprocessed_pseudogene	chr1	29488192	29496893	ENST00000515851.1	349	0.683	0.459	0.605	0.494	0.599	0.959	0.552	0.656	0.503	0.649	0.489	0.587	-0.262	-0.229	-0.182	-0.24	-1	-0.018	1.37	-0.352	no	no	no	no	NA
ENSG00000228176.1	-	RP4-656G21.1	lncRNA	chr1	29708850	29709547	ENST00000422638.1	498	0.478	0.321	0.424	0.346	0.42	0.336	1.161	0.46	0.353	0.455	0.343	0.411	-0.258	-0.383	-0.436	-0.395	1.433	-0.198	-0.888	-0.346	no	no	no	no	NA
ENSG00000284676.1	+	RP11-179G8.2	lncRNA	chr1	29755174	29790597	ENST00000641702.1	1953	0.122	0.082	0.108	0.088	0.107	0.086	0.099	0.117	0.09	0.116	0.087	0.105	-1.01	-0.977	-1.03	-0.988	-0.38	1.037	-1.213	0.555	no	no	no	no	NA
ENSG00000270927.1	-	RP11-179G8.1	processed_pseudogene	chr1	29904864	29905357	ENST00000603857.1	493	0.483	0.325	0.428	0.35	0.424	0.339	0.391	0.465	0.356	0.46	0.346	0.415	-0.412	-0.379	-0.432	-0.39	-0.38	1.037	-1.213	0.555	no	no	no	no	NA
ENSG00000233399.2	-	LINC01648	lncRNA	chr1	30013951	30037612	ENST00000445180.2	1519	0.157	0.105	0.139	0.114	0.138	0.11	0.127	0.151	0.116	0.149	0.112	0.135	-0.901	-0.867	-0.921	-0.879	-0.38	1.037	-1.213	0.555	no	no	no	no	NA
ENSG00000233372.1	+	RP5-893G23.1	lncRNA	chr1	30140262	30141607	ENST00000441046.1	551	0.432	0.291	0.383	0.313	0.38	0.304	0.35	0.416	0.319	0.411	0.31	0.372	-0.461	-0.427	-0.48	-0.438	-0.38	1.037	-1.213	0.555	no	no	no	no	NA
ENSG00000231251.1	+	RP3-357I16.1	processed_pseudogene	chr1	30226522	30226615	ENST00000442774.1	93	2.562	1.721	2.271	1.855	2.249	1.799	2.073	2.463	1.889	2.436	1.835	2.202	0.312	0.346	0.292	0.334	-0.38	1.037	-1.213	0.555	no	no	no	no	NA
ENSG00000236335.1	-	RP4-591L5.1	lncRNA	chr1	30409559	30411638	ENST00000427319.1	507	0.47	0.316	0.417	0.34	0.413	0.33	0.38	0.452	0.346	0.447	0.337	0.404	-0.424	-0.391	-0.444	-0.402	-0.38	1.037	-1.213	0.555	no	no	no	no	NA
ENSG00000231949.1	+	RP4-591L5.2	lncRNA	chr1	30415824	30421108	ENST00000420354.1	481	0.495	0.333	0.439	0.359	0.435	0.348	0.401	0.476	0.365	0.471	0.355	0.426	-0.402	-0.368	-0.421	-0.379	-0.38	1.037	-1.213	0.555	no	no	no	no	NA
ENSG00000162510.6	-	MATN1	protein_coding	chr1	30711276	30723585	ENST00000373765.5	3830	0.249	0.042	0.165	0.135	0.055	0.044	0.101	0.12	0.138	0.177	0.178	0.107	-0.843	-0.909	-1.163	-0.921	0.829	0.353	-1.454	0.272	no	no	no	no	NA
ENSG00000186056.10	+	MATN1-AS1	lncRNA	chr1	30718503	30726744	ENST00000414532.6	3925	1.943	0.489	1.399	1.319	1.226	1.023	1.326	1.225	2.237	0.808	1.131	0.887	0.107	0.242	-0.131	0.052	0.256	1.129	-1.285	-0.1	no	no	no	no	NA
ENSG00000287510.1	+	RP5-1166H10.4	lncRNA	chr1	30731692	30733427	ENST00000655364.1	1077	0.221	0.149	0.196	0.16	0.194	0.155	0.179	0.213	0.163	0.21	0.158	0.38	-0.752	-0.718	-0.771	-0.629	-0.542	-0.01	-0.855	1.406	no	no	no	no	NA
ENSG00000162511.8	-	LAPTM5	protein_coding	chr1	30732468	30757774	ENST00000294507.4	2177	0.438	0.221	0.485	0.396	0.48	0.615	0.089	0.21	0.565	0.52	0.157	0.094	-0.724	-0.308	-0.384	-0.702	-0.908	1.032	0.68	-0.805	no	no	no	no	NA
ENSG00000264773.1	-	MIR4420	miRNA	chr1	30739155	30739232	ENST00000583944.1	77	3.095	2.079	2.743	2.24	2.717	2.172	2.503	2.975	2.281	2.942	2.217	2.66	0.394	0.428	0.374	0.416	-0.38	1.037	-1.213	0.555	no	no	no	no	NA
ENSG00000229607.1	-	RP5-1125N11.1	lncRNA	chr1	30810377	30815553	ENST00000440358.1	444	0.537	0.361	0.476	0.389	0.471	0.377	0.434	0.516	0.396	0.51	0.384	0.461	-0.367	-0.333	-0.386	-0.345	-0.38	1.037	-1.213	0.555	no	no	no	no	NA
ENSG00000223382.5	+	LINC01778	lncRNA	chr1	30824271	30834282	ENST00000659416.1	1176	0.203	0.272	0.18	0.147	0.711	0.284	0.164	0.195	0.448	0.385	0.29	0.522	-0.689	-0.397	-0.508	-0.609	-1.095	1.217	0.334	-0.457	no	no	no	no	NA
ENSG00000222784.1	+	RN7SKP91	misc_RNA	chr1	30843822	30844110	ENST00000410852.1	288	0.827	0.556	0.733	0.599	0.726	0.581	0.669	0.795	0.61	0.787	0.593	0.711	-0.179	-0.145	-0.198	-0.157	-0.38	1.037	-1.213	0.555	no	no	no	no	NA
ENSG00000235143.1	+	RP1-65J11.5	lncRNA	chr1	30858157	30860254	ENST00000431202.1	1747	0.136	0.092	0.121	0.099	0.12	0.096	0.11	0.131	0.101	0.13	0.098	0.117	-0.962	-0.928	-0.981	-0.94	-0.38	1.037	-1.213	0.555	no	no	no	no	NA
ENSG00000162512.16	-	SDC3	protein_coding	chr1	30869466	30878740	ENST00000336798.11	6392	42.684	35.536	37.635	33.007	30.565	33.157	44.84	41.674	39.898	36.291	35.167	36.592	1.591	1.572	1.544	1.567	1.156	0.184	-1.275	-0.065	no	no	no	no	NA
ENSG00000266210.2	-	RN7SL371P	misc_RNA	chr1	30918468	30918735	ENST00000578099.2	267	0.892	0.6	0.791	0.646	0.783	0.627	0.722	0.858	0.658	0.848	0.639	0.767	-0.146	-0.112	-0.166	-0.124	-0.38	1.037	-1.213	0.555	no	no	no	no	NA
ENSG00000134644.16	-	PUM1	protein_coding	chr1	30931505	31065717	ENST00000426105.7	5385	20.93	12.931	18.905	23.29	14.023	18.265	20.76	22.713	17.776	18.047	15.658	23.733	1.263	1.239	1.21	1.366	-0.098	-0.447	-0.877	1.422	no	no	no	no	NA
ENSG00000237329.2	+	RP11-201O14.1	processed_pseudogene	chr1	31036733	31037240	ENST00000417263.2	507	0.47	0.316	0.417	0.34	0.413	0.33	0.38	0.452	0.346	0.447	0.337	0.404	-0.424	-0.391	-0.444	-0.402	-0.38	1.037	-1.213	0.555	no	no	no	no	NA
ENSG00000232768.1	+	RP11-201O14.2	processed_pseudogene	chr1	31050871	31051034	ENST00000429616.1	163	1.462	0.982	1.296	1.058	1.283	1.026	1.182	1.405	1.078	1.39	1.047	1.257	0.068	0.102	0.049	0.091	-0.38	1.037	-1.213	0.555	no	no	no	no	NA
ENSG00000215900.4	-	SELENOWP1	processed_pseudogene	chr1	31094986	31095558	ENST00000322792.5	252	0.946	0.635	0.838	0.685	0.83	1.328	0.765	0.909	0.697	2.697	0.677	0.813	-0.121	-0.087	0.119	-0.099	-0.662	-0.362	1.488	-0.464	no	no	no	no	NA
ENSG00000225142.2	-	RP11-490K7.1	processed_pseudogene	chr1	31108187	31108623	ENST00000441274.2	436	0.547	0.367	0.484	0.396	0.48	0.384	0.442	0.525	0.806	0.52	0.391	0.47	-0.359	-0.225	-0.379	-0.337	-0.496	1.453	-0.782	-0.175	no	no	no	no	NA
ENSG00000084628.10	-	NKAIN1	protein_coding	chr1	31179744	31239887	ENST00000373736.7	2922	0.082	0.055	0.072	0.059	0.072	0.057	0.066	0.078	0.06	0.078	0.058	0.14	-1.185	-1.152	-1.205	-1.063	-0.542	-0.01	-0.855	1.406	no	no	no	no	NA
ENSG00000060688.13	-	SNRNP40	protein_coding	chr1	31259567	31296788	ENST00000263694.9	1615	64.183	91.584	80.429	78.19	63.595	84.933	84.856	80.413	66.449	103.66	82.434	62.269	1.917	1.811	1.969	1.864	0.391	-1.166	1.158	-0.383	no	no	no	no	NA
ENSG00000229447.2	-	RP11-490K7.4	processed_pseudogene	chr1	31263244	31263681	ENST00000452686.2	437	0.545	1.832	0.483	0.79	0.957	1.148	2.205	1.572	1.206	1.555	1.172	1.875	0.032	-0.067	0.172	0.122	-0.31	-1.254	1.016	0.547	no	no	no	no	NA
ENSG00000121766.16	+	ZCCHC17	protein_coding	chr1	31297007	31364936	ENST00000373714.5	1730	61.431	84.848	74.472	83.961	81.615	85.186	65.957	72.288	63.555	75.163	72.318	93.173	1.85	1.834	1.912	1.917	-0.669	-1.041	0.786	0.923	no	no	no	no	NA
ENSG00000229044.1	-	RP11-266K22.2	lncRNA	chr1	31333066	31346799	ENST00000430143.1	439	0.543	0.365	0.481	0.393	0.476	0.381	0.439	0.522	0.8	0.516	0.389	0.467	-0.362	-0.228	-0.381	-0.34	-0.496	1.453	-0.782	-0.175	no	no	no	no	NA
ENSG00000121769.8	-	FABP3	protein_coding	chr1	31365252	31373076	ENST00000373713.7	1097	3.041	0.876	1.348	2.516	2.67	1.22	1.933	1.462	1.921	0.413	1.4	3.361	0.187	0.398	-0.118	0.364	-0.086	0.805	-1.381	0.662	no	no	no	no	NA
ENSG00000168528.12	+	SERINC2	protein_coding	chr1	31409564	31434677	ENST00000373710.5	2146	193.65	205.351	194.574	155.628	171.064	174.916	210.98	196.491	182.922	170.906	193.03	201.188	2.3	2.261	2.263	2.263	1.498	-0.572	-0.472	-0.455	no	no	no	no	NA
ENSG00000215899.3	-	RP11-439L8.2	processed_pseudogene	chr1	31487588	31488930	ENST00000401075.3	1342	0.178	0.358	0.315	0.386	0.156	0.249	0.431	0.171	0.131	0.169	0.254	0.153	-0.487	-0.814	-0.607	-0.666	1.152	-1.254	0.267	-0.165	no	no	no	no	NA
ENSG00000206981.1	-	RNU6-40P	snRNA	chr1	31497576	31497683	ENST00000384254.1	107	2.227	2.992	1.974	3.224	1.955	1.563	1.801	2.141	1.641	2.117	1.595	1.914	0.251	0.285	0.332	0.374	-1.103	-0.479	0.402	1.18	no	no	no	no	NA
ENSG00000260386.6	+	LDC1P	transcribed_unitary_pseudogene	chr1	31500084	31508566	ENST00000562339.5	2113	0.113	0.076	0.1	0.082	0.099	0.079	0.091	0.108	0.083	0.107	0.081	0.097	-1.044	-1.011	-1.064	-1.022	-0.38	1.037	-1.213	0.555	no	no	no	no	NA
ENSG00000265961.1	-	Y_RNA	misc_RNA	chr1	31503630	31503744	ENST00000578934.1	114	2.09	1.404	1.853	1.513	1.835	1.467	1.691	2.009	1.541	1.987	1.497	1.797	0.224	0.257	0.204	0.246	-0.38	1.037	-1.213	0.555	no	no	no	no	NA
ENSG00000284543.1	+	LINC01226	lncRNA	chr1	31518355	31526444	ENST00000640623.1	5019	0.047	0.032	0.042	0.034	0.042	0.033	0.038	0.046	0.035	0.045	0.034	0.041	-1.42	-1.387	-1.44	-1.398	-0.38	1.037	-1.213	0.555	no	no	no	no	NA
ENSG00000229167.2	-	RP11-73M7.1	lncRNA	chr1	31571584	31575573	ENST00000435872.1	591	0.403	0.271	0.357	0.292	0.354	0.283	0.326	0.388	0.297	0.383	0.289	0.347	-0.491	-0.458	-0.511	-0.469	-0.38	1.037	-1.213	0.555	no	no	no	no	NA
ENSG00000142910.16	+	TINAGL1	protein_coding	chr1	31576514	31587686	ENST00000271064.12	2207	0.432	0.073	0.096	0.156	0.19	0.076	0.175	0.208	0.318	0.205	0.077	0.278	-0.963	-0.528	-0.982	-0.681	-0.786	1.176	-0.875	0.484	no	no	no	no	NA
ENSG00000121764.11	+	HCRTR1	protein_coding	chr1	31617699	31627318	ENST00000403528.6	2003	0.119	0.08	0.105	0.086	0.104	0.084	0.096	0.114	0.088	0.113	0.085	0.102	-1.021	-0.988	-1.041	-0.999	-0.38	1.037	-1.213	0.555	no	no	no	no	NA
ENSG00000162517.13	-	PEF1	protein_coding	chr1	31629865	31644876	ENST00000373703.5	1614	131.102	139.147	133.869	134.352	144.894	143.129	129.453	122.469	136.789	116.637	133.88	148.852	2.122	2.138	2.122	2.13	-0.785	1.324	-0.762	0.223	no	no	no	no	NA
ENSG00000235790.7	+	PEF1-AS1	lncRNA	chr1	31644048	31659776	ENST00000610043.5	900	0.794	0.178	0.704	0.383	0.232	0.372	0.428	0.509	0.39	0.252	0.379	0.91	-0.314	-0.381	-0.593	-0.25	0.474	0.025	-1.4	0.902	no	no	no	no	NA
ENSG00000264078.1	+	RP11-73M7.9	lncRNA	chr1	31644693	31649371	ENST00000581333.1	480	0.993	0.333	0.44	0.359	0.436	0.348	0.803	0.477	0.366	0.472	0.356	0.853	-0.3	-0.267	-0.42	-0.278	0.228	0.702	-1.471	0.541	no	no	no	no	NA
ENSG00000084636.18	-	COL16A1	protein_coding	chr1	31652262	31704017	ENST00000373672.8	5418	130.271	97.764	103.849	76.671	87.987	97.409	115.122	106.236	122.668	77.436	100.714	105.507	2.027	2.049	1.956	1.978	0.566	1.087	-1.084	-0.569	no	no	no	no	NA
ENSG00000121753.13	-	ADGRB2	protein_coding	chr1	31727116	31764340	ENST00000373658.8	5708	13.651	12.956	9.842	11.031	8.612	9.73	13.271	17.736	15.047	10.319	9.868	12.523	1.037	1.083	1.038	1.13	-0.794	0.245	-0.764	1.314	no	no	no	no	NA
ENSG00000266580.1	-	MIR4254	miRNA	chr1	31758659	31758735	ENST00000581063.1	76	3.135	2.106	2.779	2.27	2.752	2.201	2.536	3.014	2.311	2.981	2.246	2.695	0.4	0.433	0.38	0.422	-0.38	1.037	-1.213	0.555	no	no	no	no	NA
ENSG00000254545.1	+	RP11-84A19.3	lncRNA	chr1	31789129	31791322	ENST00000527035.1	537	0.887	0.596	0.787	0.321	0.39	0.312	0.359	0.853	0.654	1.266	0.636	1.144	-0.249	-0.215	-0.21	-0.168	-1.156	-0.147	0.022	1.281	no	no	no	no	NA
ENSG00000134668.12	-	SPOCD1	protein_coding	chr1	31790423	31816051	ENST00000360482.6	3960	113.547	100.45	97.23	72.489	102.845	91.622	102.896	84.098	114.431	84.665	93.185	87.977	1.99	2.042	1.964	1.91	0.245	1.193	-0.227	-1.211	no	dn	no	no	A
ENSG00000203620.2	-	RP11-84A19.2	lncRNA	chr1	31842018	31855568	ENST00000453837.1	2257	0.106	0.142	0.094	0.076	0.093	0.074	0.085	0.101	0.078	0.1	0.076	0.091	-1.073	-1.039	-0.992	-1.051	-1	-0.018	1.37	-0.352	no	no	no	no	NA
ENSG00000269967.1	-	RP11-84A19.4	lncRNA	chr1	31851912	31921841	ENST00000602889.1	587	0.406	0.273	0.36	0.294	1.425	0.57	0.657	0.78	0.598	0.386	0.291	0.349	-0.388	-0.154	-0.407	-0.366	-0.502	1.484	-0.668	-0.314	no	no	no	no	NA
ENSG00000184007.22	-	PTP4A2	protein_coding	chr1	31906420	31938368	ENST00000647444.2	3910	113.963	122.123	136.339	155.302	126.736	142.207	130.536	127.643	119.398	145.482	133.009	127.551	2.125	2.079	2.134	2.134	0.254	-1.478	0.61	0.614	no	no	no	no	NA
ENSG00000288678.1	-	RP4-534N18.5	protein_coding	chr1	31919562	31919628	ENST00000679970.1	66	3.61	2.425	3.2	2.614	3.169	2.535	2.92	3.47	2.661	3.432	2.586	3.103	0.461	0.495	0.441	0.483	-0.38	1.037	-1.213	0.555	no	no	no	no	NA
ENSG00000228634.1	+	RP4-534N18.2	lncRNA	chr1	31933019	31933975	ENST00000447478.1	517	0.461	0.31	0.409	0.334	0.405	0.324	0.373	0.443	0.34	0.438	0.33	0.396	-0.433	-0.399	-0.453	-0.411	-0.38	1.037	-1.213	0.555	no	no	no	no	NA
ENSG00000284702.1	-	RP4-534N18.4	lncRNA	chr1	31972188	31987034	ENST00000641788.1	1873	0.127	0.085	0.113	0.092	0.112	0.089	0.103	0.122	0.094	0.121	0.091	0.109	-0.992	-0.958	-1.012	-0.97	-0.38	1.037	-1.213	0.555	no	no	no	no	NA
ENSG00000121774.18	+	KHDRBS1	protein_coding	chr1	32013867	32043877	ENST00000327300.12	2713	102.06	107.916	124.482	106.761	87.587	103.585	130.795	121.909	93.484	137.859	118.779	89.913	2.095	1.974	2.063	2.023	1.084	-1.235	0.456	-0.305	no	no	no	no	NA
ENSG00000203325.3	-	RP11-277A4.4	lncRNA	chr1	32052290	32073474	ENST00000366152.3	624	0.382	0.257	0.338	0.276	0.335	0.268	0.309	0.367	0.281	0.363	1.368	0.328	-0.282	-0.481	-0.534	-0.492	1.469	-0.299	-0.77	-0.4	no	no	no	no	NA
ENSG00000121775.18	+	TMEM39B	protein_coding	chr1	32072938	32102863	ENST00000336294.10	1778	37.794	44.205	36.706	30.757	32.941	31.611	47.807	38.646	36.254	41.663	41.278	30.642	1.62	1.552	1.588	1.52	1.152	-0.429	0.422	-1.145	no	no	no	no	NA
ENSG00000266203.1	+	MIR5585	miRNA	chr1	32086948	32087007	ENST00000577515.1	59	4.039	5.426	3.58	2.924	3.545	2.835	3.267	7.764	2.977	3.84	2.893	3.471	0.51	0.543	0.59	0.632	-1.103	-0.479	0.402	1.18	no	no	no	no	NA
ENSG00000276493.1	-	Metazoa_SRP	misc_RNA	chr1	32087522	32087813	ENST00000613387.1	291	0.819	0.55	0.726	0.593	0.719	0.575	0.662	0.787	0.604	0.778	0.587	0.704	-0.183	-0.15	-0.203	-0.161	-0.38	1.037	-1.213	0.555	no	no	no	no	NA
ENSG00000025800.14	+	KPNA6	protein_coding	chr1	32108055	32176563	ENST00000373625.8	7355	28.251	25.616	30.152	31.593	29.834	29.362	27.726	28.276	25.886	27.505	26.757	35.199	1.45	1.446	1.439	1.499	-0.312	-0.443	-0.723	1.478	no	no	no	no	NA
ENSG00000250135.1	+	RP4-622L5.2	lncRNA	chr1	32170732	32176568	ENST00000515055.1	667	0.357	0.24	0.317	0.259	0.314	0.251	0.289	0.343	0.263	0.34	0.256	0.307	-0.543	-0.51	-0.563	-0.521	-0.38	1.037	-1.213	0.555	no	no	no	no	NA
ENSG00000084652.16	+	TXLNA	protein_coding	chr1	32180064	32198285	ENST00000373609.1	5012	72.931	60.523	74.04	71.798	60.265	72.858	72.915	73.073	68.195	64.499	70.289	74.292	1.86	1.826	1.818	1.864	0.773	-0.693	-1.019	0.94	no	no	no	no	NA
ENSG00000160050.16	+	CCDC28B	protein_coding	chr1	32200632	32205387	ENST00000421922.6	1415	45.131	25.34	26.569	28.04	38.287	25.062	30.104	29.946	48.285	18.731	30.276	29.528	1.461	1.64	1.358	1.465	-0.17	1.36	-1.049	-0.141	up	dn	no	no	B
ENSG00000224066.1	-	RP4-622L5.7	lncRNA	chr1	32205497	32206814	ENST00000421616.1	786	6.063	1.018	3.225	2.195	4.79	1.703	3.433	1.457	2.905	1.153	2.389	6.254	0.474	0.642	0.1	0.434	0.271	1.012	-1.376	0.093	no	no	no	no	NA
ENSG00000160051.12	+	IQCC	protein_coding	chr1	32205670	32208682	ENST00000537469.2	2252	5.714	9.951	9.66	8.35	7.152	8.691	9.158	8.238	4.913	12.775	11.217	5.73	0.999	0.768	1.014	0.865	0.746	-1.23	0.879	-0.396	dn	no	up	no	E
ENSG00000222046.3	+	DCDC2B	protein_coding	chr1	32209088	32216192	ENST00000409358.2	1350	0.353	0.119	0.156	0.128	0.31	0.248	0.286	0.17	0.13	0.168	0.253	0.152	-0.649	-0.616	-0.769	-0.828	0.665	1	-0.539	-1.126	no	no	no	no	NA
ENSG00000160055.20	-	TMEM234	protein_coding	chr1	32216196	32222343	ENST00000373593.5	1411	19.083	21.895	18.262	18.217	18.383	20.154	19.261	19.642	17.551	15.734	18.508	25.983	1.271	1.263	1.281	1.323	-0.498	-0.801	-0.146	1.445	no	no	no	no	NA
ENSG00000084623.12	+	EIF3I	protein_coding	chr1	32222419	32236165	ENST00000678711.1	2660	277.166	275.074	286.955	278.868	293.475	286.446	279.483	260.817	298.254	249.787	277.197	289.435	2.449	2.462	2.431	2.441	0.251	1.239	-1.126	-0.365	no	no	no	no	NA
ENSG00000220785.7	-	MTMR9LP	transcribed_unprocessed_pseudogene	chr1	32231659	32241620	ENST00000441044.5	2624	13.803	7.991	7.325	8.086	10.283	8.67	8.521	8.729	12.985	4.748	8.521	11.006	0.909	1.089	0.839	0.963	-0.392	1.314	-1.051	0.128	no	no	no	no	NA
ENSG00000183615.6	+	FAM167B	protein_coding	chr1	32247221	32248856	ENST00000373582.4	947	23.401	13.692	12.043	15.848	20.984	12.365	12.619	19.349	19.474	7.655	14.238	25.521	1.112	1.327	1.038	1.298	-0.58	0.946	-1.106	0.74	no	no	no	no	NA
ENSG00000182866.17	+	LCK	protein_coding	chr1	32274131	32286162	ENST00000333070.4	2166	0.11	0.074	0.098	0.159	0.097	0.077	0.089	0.106	0.081	0.105	0.079	0.378	-1.055	-1.022	-1.075	-0.732	-0.524	-0.316	-0.646	1.486	no	no	no	no	NA
ENSG00000277617.1	-	Metazoa_SRP	misc_RNA	chr1	32269337	32269597	ENST00000615681.1	260	0.916	0.616	0.812	0.663	0.805	0.643	0.741	0.881	0.676	0.871	0.656	0.788	-0.134	-0.101	-0.154	-0.112	-0.38	1.037	-1.213	0.555	no	no	no	no	NA
ENSG00000252450.1	-	Y_RNA	misc_RNA	chr1	32286451	32286561	ENST00000516641.1	110	2.166	1.455	1.92	1.568	1.902	1.521	1.752	2.082	1.597	2.059	1.552	1.862	0.239	0.273	0.22	0.261	-0.38	1.037	-1.213	0.555	no	no	no	no	NA
ENSG00000116478.12	+	HDAC1	protein_coding	chr1	32292082	32333626	ENST00000373548.8	2118	92.367	102.03	106.102	124.21	101.921	105.674	111.571	105.222	106.311	108.028	106.696	100.957	2.034	2	2.022	2.04	0.555	-1.358	-0.111	0.914	no	no	no	no	NA
ENSG00000175130.7	-	MARCKSL1	protein_coding	chr1	32333838	32336233	ENST00000329421.8	1546	48.706	33.133	38.389	40.728	41.132	34.299	39.148	45.335	44.875	30.185	41.621	43.189	1.599	1.651	1.512	1.634	-0.003	0.843	-1.404	0.564	no	no	no	no	NA
ENSG00000233775.1	-	RP4-811H24.9	lncRNA	chr1	32349193	32350663	ENST00000448134.1	687	0.347	0.233	0.307	0.251	0.304	0.243	0.842	0.333	0.511	0.33	0.497	0.298	-0.297	-0.423	-0.576	-0.534	1.283	0.279	-0.948	-0.614	no	no	no	no	NA
ENSG00000162526.7	+	TSSK3	protein_coding	chr1	32362538	32364312	ENST00000373534.4	1026	0.464	0.156	0.206	0.336	0.408	0.163	0.376	0.893	0.685	0.442	0.665	0.399	-0.429	-0.296	-0.65	-0.307	-0.055	0.759	-1.395	0.69	no	no	no	no	NA
ENSG00000225828.1	-	FAM229A	protein_coding	chr1	32361269	32362243	ENST00000432622.1	699	14.659	13.282	12.691	13.82	18.254	16.512	9.927	10.486	15.327	5.834	12.209	22.855	1.062	1.204	1.036	1.173	-0.686	1.036	-1.01	0.66	no	no	no	no	NA
ENSG00000160058.19	-	BSDC1	protein_coding	chr1	32365170	32394426	ENST00000341071.11	4599	43.937	35.781	35.546	38.673	38.933	36.627	40.444	37.302	41.093	32.609	34.626	45.069	1.566	1.616	1.544	1.604	-0.496	0.994	-1.155	0.657	no	no	no	no	NA
ENSG00000224333.1	-	GAPDHP20	processed_pseudogene	chr1	32402108	32403115	ENST00000444107.1	1007	0.237	0.159	0.21	0.171	0.208	0.166	0.191	0.227	0.174	0.225	0.169	0.203	-0.722	-0.689	-0.742	-0.7	-0.38	1.037	-1.213	0.555	no	no	no	no	NA
ENSG00000270850.1	+	RP11-395N6.4	processed_pseudogene	chr1	32421978	32422319	ENST00000604085.1	341	0.699	0.469	0.619	0.506	0.613	0.491	0.565	0.672	0.515	0.664	0.501	0.601	-0.252	-0.219	-0.272	-0.23	-0.38	1.037	-1.213	0.555	no	no	no	no	NA
ENSG00000229259.1	-	LRRC37A12P	unprocessed_pseudogene	chr1	32423213	32426789	ENST00000454917.1	1801	0.132	0.089	0.117	0.096	0.116	0.093	0.107	0.127	0.098	0.126	0.095	0.114	-0.975	-0.941	-0.995	-0.953	-0.38	1.037	-1.213	0.555	no	no	no	no	NA
ENSG00000263529.2	+	RN7SL122P	misc_RNA	chr1	32457834	32458135	ENST00000579362.2	301	0.792	0.532	0.702	0.573	0.695	0.556	0.64	0.761	0.584	0.753	0.567	0.68	-0.198	-0.164	-0.218	-0.176	-0.38	1.037	-1.213	0.555	no	no	no	no	NA
ENSG00000254553.1	+	RP1-27O5.3	protein_coding	chr1	32465056	32600792	ENST00000480336.1	3447	0.069	0.046	0.061	0.05	0.061	0.049	0.056	0.066	0.051	0.066	0.05	0.059	-1.257	-1.223	-1.276	-1.235	-0.38	1.037	-1.213	0.555	no	no	no	no	NA
ENSG00000273274.2	+	ZBTB8B	protein_coding	chr1	32465071	32496686	ENST00000609129.2	12831	0.019	0.012	0.016	0.013	0.016	0.013	0.015	0.018	0.014	0.018	0.013	0.016	-1.828	-1.794	-1.847	-1.806	-0.38	1.037	-1.213	0.555	no	no	no	no	NA
ENSG00000160062.15	+	ZBTB8A	protein_coding	chr1	32539426	32605941	ENST00000373510.9	7077	1.583	2.511	2.716	4.315	2.719	3.096	2.315	2.816	2.432	3.009	2.412	3.126	0.394	0.34	0.456	0.526	-0.441	-1.108	0.339	1.21	no	no	no	no	NA
ENSG00000176261.16	-	ZBTB8OS	protein_coding	chr1	32620819	32650550	ENST00000468695.6	1567	29.957	28.501	28.439	40.072	28.566	31.491	28.291	38.15	33.177	29.925	27.448	34.898	1.448	1.484	1.476	1.576	-0.87	-0.212	-0.357	1.439	no	no	no	no	NA
ENSG00000200591.1	+	Y_RNA	misc_RNA	chr1	32639950	32640052	ENST00000363721.1	102	2.336	1.569	2.071	1.691	2.051	1.64	1.89	2.246	1.722	2.221	1.673	2.008	0.272	0.305	0.252	0.294	-0.38	1.037	-1.213	0.555	no	no	no	no	NA
ENSG00000162521.19	+	RBBP4	protein_coding	chr1	32651207	32686211	ENST00000373493.10	7883	12.726	12.57	13.745	20.899	10.296	14.514	16.284	19.147	13.279	16.84	15.156	12.549	1.177	1.08	1.162	1.234	0.214	-1.312	-0.012	1.11	no	no	no	no	NA
ENSG00000162520.15	-	SYNC	protein_coding	chr1	32679905	32702770	ENST00000409190.8	3503	72.377	59.908	66.925	88.643	68.909	70.101	73.951	72.773	73.354	73.853	63.829	73.612	1.833	1.854	1.831	1.892	-0.681	0.065	-0.774	1.39	no	no	no	no	NA
ENSG00000224409.1	-	RP11-114B7.6	lncRNA	chr1	32717733	32725237	ENST00000421619.1	395	1.207	0.405	1.069	0.437	0.53	0.423	1.464	1.74	1.779	0.574	0.864	1.037	0.044	0.019	-0.336	-0.035	0.688	0.544	-1.474	0.242	no	no	no	no	NA
ENSG00000162522.11	+	KIAA1522	protein_coding	chr1	32741829	32774970	ENST00000401073.7	5493	21.994	18.447	22.647	18.215	14.699	17.175	23.019	28.813	20.272	20.497	21.316	18.419	1.349	1.272	1.271	1.328	1.102	-0.83	-0.864	0.592	no	no	no	no	NA
ENSG00000134684.12	-	YARS1	protein_coding	chr1	32775238	32817358	ENST00000373477.9	2443	151.77	123.643	137.548	158.528	144.873	143.312	139.965	139.976	148.03	114.984	139.94	165.746	2.143	2.171	2.103	2.189	-0.215	0.52	-1.301	0.995	no	no	no	no	NA
ENSG00000116497.18	+	S100PBP	protein_coding	chr1	32817652	32858875	ENST00000373475.10	4220	12.648	9.673	10.71	17.047	9.269	13.041	15.849	12.375	11.154	14.172	12.134	12.182	1.105	1.039	1.084	1.137	0.331	-1.274	-0.169	1.113	no	no	no	no	NA
ENSG00000160097.20	-	FNDC5	protein_coding	chr1	32862267	32870912	ENST00000373471.9	2831	0.421	0.565	0.448	0.366	0.443	0.414	0.545	0.566	0.372	0.64	0.543	0.289	-0.293	-0.386	-0.275	-0.407	0.718	-0.692	0.988	-1.015	no	no	no	no	NA
ENSG00000121905.10	+	HPCA	protein_coding	chr1	32886490	32894646	ENST00000373467.4	1412	0.338	0.113	0.15	0.489	0.296	0.355	0.546	0.487	0.249	0.16	0.604	0.145	-0.436	-0.535	-0.73	-0.487	0.866	0.095	-1.424	0.463	no	no	no	no	NA
ENSG00000121900.19	-	TMEM54	protein_coding	chr1	32894594	32901389	ENST00000373463.8	1030	155.002	183.23	162.609	145.042	141.752	182.868	169.73	152.325	167.112	160.116	171.675	141.183	2.225	2.188	2.243	2.165	0.56	-0.481	1.068	-1.147	no	no	no	no	NA
ENSG00000287691.1	+	RP5-1174N9.3	lncRNA	chr1	32925453	32951638	ENST00000661031.1	575	0.414	0.278	0.367	0.3	0.364	0.291	0.335	0.398	0.305	0.394	0.297	0.356	-0.479	-0.446	-0.499	-0.457	-0.38	1.037	-1.213	0.555	no	no	no	no	NA
ENSG00000116514.17	-	RNF19B	protein_coding	chr1	32936448	32964809	ENST00000235150.5	2677	10.682	14.77	12.308	12.179	10.939	12.997	13.248	12.492	8.989	18.871	11.795	11.094	1.095	1.007	1.186	1.076	0.05	-1.135	1.291	-0.206	no	no	up	no	E
ENSG00000278966.2	+	RP5-1174N9.2	TEC	chr1	32973552	32974463	ENST00000633169.1	911	0.262	0.176	0.232	0.189	0.23	0.184	0.212	0.251	0.193	0.249	0.375	0.225	-0.579	-0.645	-0.699	-0.657	1.333	-0.012	-1.08	-0.241	no	no	no	no	NA
ENSG00000217644.5	+	RP4-803A2.1	processed_pseudogene	chr1	32979946	32980472	ENST00000401937.3	526	0.453	0.304	0.402	0.328	0.398	0.318	0.366	0.435	0.334	0.431	0.324	0.389	-0.44	-0.407	-0.46	-0.418	-0.38	1.037	-1.213	0.555	no	no	no	no	NA
ENSG00000239670.1	+	RP4-803A2.2	unprocessed_pseudogene	chr1	32986951	32988233	ENST00000447420.1	863	0.276	0.185	0.245	0.2	0.242	0.194	0.223	0.265	0.204	0.262	0.198	0.237	-0.655	-0.622	-0.675	-0.633	-0.38	1.037	-1.213	0.555	no	no	no	no	NA
ENSG00000236065.2	+	RP1-117O3.2	lncRNA	chr1	32987074	33032469	ENST00000427524.1	1680	0.142	0.095	0.126	0.103	0.125	0.1	0.115	0.136	0.105	0.135	0.102	0.122	-0.945	-0.911	-0.964	-0.923	-0.38	1.037	-1.213	0.555	no	no	no	no	NA
ENSG00000004455.17	-	AK2	protein_coding	chr1	33007985	33036883	ENST00000672715.1	5970	33.448	34.803	37.642	42.766	33.531	38.135	39.744	37.061	35.598	38.477	35.308	38.184	1.574	1.534	1.569	1.594	0.256	-1.359	0.061	1.041	no	no	no	no	NA
ENSG00000276645.1	-	Metazoa_SRP	misc_RNA	chr1	33029231	33029576	ENST00000610352.1	345	1.381	0.464	0.612	1	1.213	1.939	2.235	1.328	1.527	0.657	0.989	2.375	0.044	0.136	-0.076	0.166	-0.217	0.629	-1.318	0.906	no	no	no	no	NA
ENSG00000142920.17	+	AZIN2	protein_coding	chr1	33081152	33123492	ENST00000294517.11	5240	2.91	1.222	1.491	2.436	2.874	1.309	2.023	1.617	2.48	0.951	1.596	3.088	0.228	0.439	0.061	0.362	-0.269	1.005	-1.275	0.539	no	no	dn	no	B
ENSG00000278997.1	-	RP11-131M11.2	TEC	chr1	33141870	33143230	ENST00000622988.1	1360	1.402	0.471	1.242	1.522	0.769	0.861	1.134	1.347	1.291	0.666	0.753	1.807	0.009	0.048	-0.19	0.19	-0.036	0.216	-1.302	1.122	no	no	no	no	NA
ENSG00000116525.14	-	TRIM62	protein_coding	chr1	33145398	33182043	ENST00000291416.10	3817	16.231	8.387	11.509	8.406	10.029	10.343	12.17	10.561	12.102	8.309	11.671	11.268	1.071	1.098	0.953	1	0.612	1.019	-1.173	-0.458	no	no	no	no	NA
ENSG00000279179.1	+	RP11-131M11.3	TEC	chr1	33162850	33166298	ENST00000624339.1	3448	0.069	0.046	0.123	0.05	0.121	0.194	0.056	0.199	0.153	0.066	0.149	0.178	-0.998	-0.964	-1.076	-0.917	-0.134	0.366	-1.304	1.072	no	no	no	no	NA
ENSG00000284721.1	+	RP11-131M11.4	lncRNA	chr1	33194787	33200353	ENST00000641271.1	1932	0.123	0.083	0.109	0.089	0.108	0.087	0.1	0.119	0.091	0.117	0.177	0.106	-0.905	-0.972	-1.025	-0.983	1.333	-0.012	-1.08	-0.241	no	no	no	no	NA
ENSG00000160094.15	+	ZNF362	protein_coding	chr1	33256491	33300719	ENST00000539719.6	3187	23.702	18.383	17.628	15.427	16.868	14.014	22.861	22.279	21.824	18.126	19.494	15.359	1.298	1.314	1.223	1.241	0.672	1.019	-1.048	-0.642	no	no	no	no	NA
ENSG00000270115.1	+	RP11-415J8.7	lncRNA	chr1	33261211	33261680	ENST00000602618.1	469	0.508	0.341	0.45	0.368	0.892	0.357	0.411	0.488	0.374	0.483	0.728	0.437	-0.29	-0.257	-0.41	-0.368	0.586	1.061	-1.12	-0.527	no	no	no	no	NA
ENSG00000184389.9	-	A3GALT2	protein_coding	chr1	33306765	33321098	ENST00000442999.3	1023	0.932	0.156	0.413	0.169	0.204	0.327	0.565	0.224	0.343	0.221	0.334	0.2	-0.37	-0.395	-0.649	-0.707	0.929	0.783	-0.686	-1.026	no	no	no	no	NA
ENSG00000225313.5	+	RP11-415J8.3	lncRNA	chr1	33313323	33325903	ENST00000587696.2	1432	0.166	0.112	0.147	0.12	0.146	0.117	0.135	0.16	0.245	0.158	0.238	0.143	-0.775	-0.742	-0.895	-0.853	0.586	1.061	-1.12	-0.527	no	no	no	no	NA
ENSG00000134686.19	-	PHC2	protein_coding	chr1	33323625	33431095	ENST00000683057.1	3993	73.521	91.803	88.386	65.193	71.873	87.22	80.227	77.667	72.798	90.377	87.072	66.784	1.93	1.862	1.953	1.843	0.626	-0.667	1.06	-1.019	no	no	no	no	NA
ENSG00000284154.1	-	MIR3605	miRNA	chr1	33332392	33332492	ENST00000583214.3	100	4.766	3.201	4.224	1.725	2.092	6.691	1.927	2.29	1.756	4.531	8.534	2.048	0.614	0.414	0.662	0.303	0.684	-0.497	0.971	-1.158	no	no	no	no	NA
ENSG00000222112.1	-	RN7SKP16	misc_RNA	chr1	33336565	33336864	ENST00000410180.1	299	1.594	2.141	2.826	2.308	0.7	2.238	3.223	1.532	1.762	1.515	2.283	2.055	0.439	0.098	0.287	0.287	1.155	-1.287	0.066	0.066	no	no	no	no	NA
ENSG00000233246.1	+	PHC2-AS1	lncRNA	chr1	33350351	33363245	ENST00000432703.1	490	0.486	0.327	0.431	0.352	0.427	0.341	0.393	0.935	0.358	0.462	0.348	1.254	-0.41	-0.376	-0.429	-0.128	-0.527	-0.288	-0.667	1.482	no	no	no	no	NA
ENSG00000234512.1	+	TLR12P	unitary_pseudogene	chr1	33466248	33468954	ENST00000413515.1	2706	0.088	0.059	0.078	0.064	0.077	0.062	0.071	0.085	0.065	0.084	0.063	0.076	-1.152	-1.118	-1.171	-1.13	-0.38	1.037	-1.213	0.555	no	no	no	no	NA
ENSG00000121903.15	+	ZSCAN20	protein_coding	chr1	33472644	33501643	ENST00000684572.1	9456	2.822	2.251	3.015	2.426	2.699	1.946	2.996	2.858	2.489	3.258	2.798	1.798	0.468	0.426	0.385	0.365	1.247	0.33	-0.573	-1.004	no	no	no	no	NA
ENSG00000235907.2	-	RP4-580O19.2	processed_pseudogene	chr1	33512007	33512743	ENST00000424879.2	736	0.324	0.217	0.287	0.234	0.284	0.227	0.262	0.311	0.239	0.923	0.232	0.278	-0.586	-0.553	-0.447	-0.564	-0.786	-0.246	1.462	-0.43	no	no	no	no	NA
ENSG00000121904.18	-	CSMD2	protein_coding	chr1	33513997	34165230	ENST00000373381.9	13655	0.017	0.07	0.093	0.025	0.046	0.025	0.113	0.084	0.013	0.017	0.012	0.015	-1.294	-1.662	-1.515	-1.499	1.311	-1.121	-0.146	-0.044	no	no	no	no	NA
ENSG00000227000.2	+	HSPD1P14	processed_pseudogene	chr1	33838522	33840140	ENST00000432666.2	1618	0.147	0.099	0.131	0.107	0.129	0.103	0.119	0.142	0.109	0.14	0.105	0.127	-0.928	-0.895	-0.948	-0.906	-0.38	1.037	-1.213	0.555	no	no	no	no	NA
ENSG00000176256.11	+	HMGB4	protein_coding	chr1	33860499	33864791	ENST00000522796.1	2505	0.095	0.064	0.084	0.069	0.084	0.067	0.077	0.091	0.07	0.09	0.068	0.082	-1.118	-1.085	-1.138	-1.096	-0.38	1.037	-1.213	0.555	no	no	no	no	NA
ENSG00000231163.6	+	CSMD2-AS1	lncRNA	chr1	33868952	33885458	ENST00000425631.5	1367	0.174	0.117	0.155	0.126	0.153	0.122	0.141	0.168	0.128	0.166	0.125	0.15	-0.855	-0.822	-0.875	-0.833	-0.38	1.037	-1.213	0.555	no	no	no	no	NA
ENSG00000201148.1	+	RNA5SP42	rRNA_pseudogene	chr1	34112948	34113063	ENST00000364278.1	115	2.072	1.392	1.837	1.5	1.819	1.455	1.676	1.992	1.527	1.97	1.484	1.781	0.22	0.253	0.2	0.242	-0.38	1.037	-1.213	0.555	no	no	no	no	NA
ENSG00000142698.15	+	C1orf94	protein_coding	chr1	34176906	34219131	ENST00000488417.2	3050	0.078	0.052	0.069	0.057	0.069	0.055	0.063	0.075	0.058	0.074	0.056	0.067	-1.204	-1.17	-1.223	-1.182	-0.38	1.037	-1.213	0.555	no	no	no	no	NA
ENSG00000270241.1	-	RP4-657M3.2	processed_pseudogene	chr1	34276858	34277292	ENST00000604298.1	434	0.549	0.369	0.487	0.397	0.482	0.385	0.444	0.528	0.405	0.522	0.393	0.472	-0.357	-0.323	-0.377	-0.335	-0.38	1.037	-1.213	0.555	no	no	no	no	NA
ENSG00000287703.1	-	RP4-651I17.1	lncRNA	chr1	34640156	34685732	ENST00000666642.1	1426	0.167	0.112	0.148	0.121	0.147	0.117	0.135	0.161	0.123	0.159	0.12	0.144	-0.873	-0.84	-0.893	-0.851	-0.38	1.037	-1.213	0.555	no	no	no	no	NA
ENSG00000207941.1	-	MIR552	miRNA	chr1	34669598	34669694	ENST00000385206.1	96	2.482	1.667	2.2	1.797	2.179	1.742	2.008	2.386	1.83	2.36	1.778	2.133	0.298	0.332	0.279	0.32	-0.38	1.037	-1.213	0.555	no	no	no	no	NA
ENSG00000163866.9	-	SMIM12	protein_coding	chr1	34850361	34859749	ENST00000521580.3	5694	17.744	22.293	22.256	20.693	20.095	22.092	21.868	19.027	19.556	21.763	22.991	18.489	1.35	1.281	1.343	1.287	0.948	-0.948	0.775	-0.776	no	no	no	no	NA
ENSG00000189280.3	+	GJB5	protein_coding	chr1	34755046	34758512	ENST00000338513.1	1355	0.176	0.354	0.468	0.382	0.463	0.37	0.142	0.169	0.259	0.167	0.126	0.302	-0.692	-0.558	-0.553	-0.57	-1.491	0.526	0.611	0.355	no	no	no	no	NA
ENSG00000189433.7	+	GJB4	protein_coding	chr1	34759739	34762327	ENST00000339480.3	1444	0.165	0.111	0.146	0.119	0.145	0.116	0.133	0.159	0.122	0.157	0.118	0.142	-0.879	-0.845	-0.899	-0.857	-0.38	1.037	-1.213	0.555	no	no	no	no	NA
ENSG00000255811.1	-	RP1-34M23.5	lncRNA	chr1	34761425	34788097	ENST00000542839.1	560	0.426	0.286	0.377	0.308	0.374	0.299	0.344	0.409	0.314	0.405	0.305	0.366	-0.468	-0.434	-0.487	-0.445	-0.38	1.037	-1.213	0.555	no	no	no	no	NA
ENSG00000188910.8	+	GJB3	protein_coding	chr1	34781213	34786364	ENST00000373366.3	2192	0.109	0.146	0.096	0.157	0.095	0.229	0.264	0.104	0.16	0.103	0.156	0.187	-0.801	-0.926	-0.82	-0.837	0.82	-1.444	0.465	0.159	no	no	no	no	NA
ENSG00000187513.9	+	GJA4	protein_coding	chr1	34792998	34795747	ENST00000342280.5	1621	0.147	0.099	0.13	0.106	0.129	0.103	0.119	0.141	0.108	0.14	0.105	0.126	-0.929	-0.896	-0.949	-0.907	-0.38	1.037	-1.213	0.555	no	no	no	no	NA
ENSG00000230163.1	+	RP5-997D16.2	lncRNA	chr1	34850693	34851555	ENST00000429293.1	720	0.331	0.222	0.587	0.24	0.291	0.232	0.268	0.318	0.244	0.629	0.237	0.284	-0.476	-0.543	-0.496	-0.555	1.102	-0.687	0.576	-0.991	no	no	no	no	NA
ENSG00000116544.12	-	DLGAP3	protein_coding	chr1	34865435	34929650	ENST00000373347.6	3921	0.061	0.082	0.162	0.044	0.053	0.085	0.049	0.058	0.045	0.116	0.044	0.052	-1.154	-1.279	-1.031	-1.291	0.288	-0.743	1.291	-0.836	no	no	no	no	NA
ENSG00000284773.1	-	RP11-244H3.5	protein_coding	chr1	34974355	34985313	ENST00000417456.1	3163	0.603	0.304	0.467	0.382	0.661	0.212	0.366	0.507	0.389	0.43	0.27	0.648	-0.445	-0.27	-0.52	-0.301	-0.519	0.962	-1.146	0.703	no	no	no	no	NA
ENSG00000241014.2	-	GPR199P	transcribed_unitary_pseudogene	chr1	34975698	34978706	ENST00000311990.4	1887	0.379	0.254	0.336	0.366	0.222	0.089	0.102	0.243	0.372	0.24	0.271	0.543	-0.677	-0.502	-0.755	-0.439	-0.567	0.62	-1.097	1.044	no	no	no	no	NA
ENSG00000271741.1	-	RP11-244H3.4	protein_coding	chr1	34981532	35031741	ENST00000487874.1	3099	0.077	0.052	0.068	0.056	0.067	0.054	0.062	0.074	0.057	0.073	0.055	0.066	-1.211	-1.177	-1.23	-1.189	-0.38	1.037	-1.213	0.555	no	no	no	no	NA
ENSG00000243749.1	-	TMEM35B	protein_coding	chr1	34981534	34985353	ENST00000373337.3	922	0.258	0.174	0.229	0.187	0.227	0.181	0.209	0.248	0.19	0.246	0.185	0.222	-0.684	-0.651	-0.704	-0.662	-0.38	1.037	-1.213	0.555	no	no	no	no	NA
ENSG00000163867.17	-	ZMYM6	protein_coding	chr1	34986164	35031945	ENST00000357182.9	5122	1.721	1.906	1.649	3.166	2.695	2.515	1.806	1.386	1.852	1.813	1.866	2.919	0.248	0.311	0.313	0.369	-1.258	0.017	0.052	1.189	no	no	no	no	NA
ENSG00000197056.11	+	ZMYM1	protein_coding	chr1	35032171	35115624	ENST00000650449.1	4608	2.689	3.995	4.079	7.712	4.176	5.01	4.308	4.374	2.478	7.571	4.26	4.267	0.625	0.481	0.727	0.719	-0.117	-1.37	0.776	0.711	no	no	no	no	NA
ENSG00000233940.1	+	RPL12P45	processed_pseudogene	chr1	35053467	35059271	ENST00000428087.1	478	0.499	0.335	0.442	0.361	0.438	0.35	0.403	0.479	0.367	0.474	0.357	0.428	-0.399	-0.365	-0.418	-0.377	-0.38	1.037	-1.213	0.555	no	no	no	no	NA
ENSG00000228348.1	+	EFCAB14P1	processed_pseudogene	chr1	35122021	35122484	ENST00000442409.1	463	0.515	0.346	0.456	0.373	0.452	0.361	0.416	0.495	0.379	0.489	0.369	0.442	-0.385	-0.352	-0.405	-0.363	-0.38	1.037	-1.213	0.555	no	no	no	no	NA
ENSG00000284640.1	-	RP11-181E22.4	lncRNA	chr1	35141514	35146435	ENST00000641402.1	1886	0.126	0.085	0.112	0.183	0.111	0.089	0.102	0.121	0.186	0.12	0.09	0.109	-0.995	-0.861	-1.015	-0.873	-0.738	0.931	-0.983	0.789	no	no	no	no	NA
ENSG00000116560.11	-	SFPQ	protein_coding	chr1	35182935	35193145	ENST00000357214.6	3740	105.636	133.195	172.805	99.262	89.319	129.528	143.581	144.163	92.703	186.015	157.173	80.502	2.197	1.981	2.169	2.02	0.983	-1.037	0.719	-0.665	dn	no	up	no	E
ENSG00000201868.1	+	Y_RNA	misc_RNA	chr1	35195968	35196062	ENST00000364998.1	94	2.535	1.703	2.247	1.835	2.225	1.78	2.051	2.437	1.868	2.41	1.816	2.179	0.307	0.341	0.288	0.33	-0.38	1.037	-1.213	0.555	no	no	no	no	NA
ENSG00000146463.12	+	ZMYM4	protein_coding	chr1	35268708	35422058	ENST00000314607.11	7366	15.301	8.758	13.534	25.363	12.608	14.42	17.296	16.294	15.189	15.039	13.161	16.6	1.163	1.156	1.093	1.279	-0.125	-0.218	-1.028	1.371	no	no	no	no	NA
ENSG00000240374.3	-	RN7SL503P	misc_RNA	chr1	35292195	35292498	ENST00000475222.3	303	0.786	0.528	0.697	0.569	0.69	0.552	0.636	0.756	0.58	0.748	0.563	0.676	-0.201	-0.167	-0.22	-0.179	-0.38	1.037	-1.213	0.555	no	no	no	no	NA
ENSG00000201542.1	+	SNORA62	snoRNA	chr1	35310273	35310425	ENST00000364672.1	152	1.568	1.053	1.39	1.135	1.376	2.201	1.268	1.507	1.156	1.49	1.123	1.347	0.099	0.132	0.179	0.121	-1	-0.018	1.37	-0.352	no	no	no	no	NA
ENSG00000229994.1	+	RPL5P4	processed_pseudogene	chr1	35350721	35351607	ENST00000434805.1	886	0.538	1.084	2.622	0.195	1.417	1.133	1.74	1.551	0.991	1.79	1.348	1.618	0.263	-0.041	0.114	-0.104	1.246	-0.601	0.34	-0.985	no	no	no	no	NA
ENSG00000227409.1	-	ZMYM4-AS1	lncRNA	chr1	35358821	35366077	ENST00000432683.1	459	0.519	0.697	0.46	0.376	0.456	0.364	0.42	0.499	0.383	0.494	0.372	0.446	-0.381	-0.348	-0.301	-0.359	-1	-0.018	1.37	-0.352	no	no	no	no	NA
ENSG00000278702.1	+	Metazoa_SRP	misc_RNA	chr1	35399996	35400319	ENST00000610617.1	323	1.475	1.487	1.308	1.602	1.295	0.518	2.387	0.709	2.719	1.403	1.057	0.634	0.173	0.239	0.011	-0.047	0.589	1.079	-0.616	-1.053	no	no	no	no	NA
ENSG00000142687.18	-	KIAA0319L	protein_coding	chr1	35433491	35557403	ENST00000325722.8	4777	26.238	17.927	18.525	23.293	25.003	19.365	19.852	20.857	23.678	15.649	16.722	30.613	1.263	1.397	1.245	1.391	-0.752	0.901	-0.973	0.823	no	no	no	no	NA
ENSG00000236274.1	+	RP4-728D4.3	processed_pseudogene	chr1	35509741	35511438	ENST00000442276.1	1003	0.238	0.16	0.211	0.172	0.209	0.167	0.192	0.228	0.175	0.226	0.17	0.204	-0.721	-0.687	-0.74	-0.699	-0.38	1.037	-1.213	0.555	no	no	no	no	NA
ENSG00000020129.16	+	NCDN	protein_coding	chr1	35557798	35566779	ENST00000373243.7	3698	40.402	23.764	29.242	24.258	28.622	23.251	31.325	33.694	33.959	20.216	31.293	31.957	1.486	1.531	1.349	1.472	0.335	0.921	-1.419	0.162	no	no	no	no	NA
ENSG00000239636.1	-	TFAP2E-AS1	lncRNA	chr1	35569814	35577729	ENST00000444348.1	852	1.398	0.376	1.239	0.202	0.246	1.767	0.905	0.806	1.443	0.798	0.801	0.721	-0.015	-0.102	-0.092	-0.31	0.907	0.222	0.299	-1.428	no	no	no	no	NA
ENSG00000116819.9	+	TFAP2E	protein_coding	chr1	35573313	35595328	ENST00000373235.4	2245	0.955	0.499	1.129	0.922	0.652	0.373	1.288	1.122	0.939	0.404	1.064	1.095	0.063	-0.078	-0.375	0.018	0.792	0.077	-1.432	0.563	no	no	no	no	NA
ENSG00000126067.12	-	PSMB2	protein_coding	chr1	35599540	35641526	ENST00000373237.4	4426	60.675	64.413	66.712	62.05	58.036	68.672	67.022	60.547	65.477	63.621	61.894	61.315	1.814	1.788	1.816	1.787	0.789	-0.86	0.94	-0.869	no	no	no	no	NA
ENSG00000142686.8	-	C1orf216	protein_coding	chr1	35713876	35718884	ENST00000270815.5	2628	58.484	36.425	52.078	47.46	55.319	43.602	48.48	44.711	51.996	36.636	52.867	50.58	1.708	1.742	1.588	1.677	0.448	0.955	-1.373	-0.03	no	no	no	no	NA
ENSG00000092853.14	-	CLSPN	protein_coding	chr1	35732111	35769978	ENST00000318121.8	8512	11.926	22.868	20.024	40.938	16.219	26.255	20.425	28.792	12.319	38.883	24.804	16.915	1.335	1.126	1.456	1.433	-0.015	-1.407	0.786	0.635	no	up	no	no	D
ENSG00000232335.1	+	RP11-435D7.3	lncRNA	chr1	35739388	35743576	ENST00000373226.2	539	0.884	0.594	1.959	2.24	1.94	1.552	1.788	1.275	1.629	2.101	1.9	0.38	0.274	0.149	0.096	0.012	1.288	0.147	-0.336	-1.098	no	no	no	no	NA
ENSG00000134698.11	+	AGO4	protein_coding	chr1	35808015	35857890	ENST00000373210.4	7272	4.162	2.906	3.892	5.266	3.509	4.279	3.764	4.441	4.058	4.081	3.638	4.14	0.576	0.591	0.568	0.662	-0.552	-0.194	-0.718	1.464	no	no	no	no	NA
ENSG00000092847.13	+	AGO1	protein_coding	chr1	35883208	35930532	ENST00000373204.6	13712	6.83	4.553	7.424	6.894	5.797	6.063	7.31	6.264	6.648	6.377	6.597	5.616	0.851	0.807	0.749	0.795	1.206	0.151	-1.228	-0.129	no	no	no	no	NA
ENSG00000271164.1	-	CFAP97P1	processed_pseudogene	chr1	35873269	35873752	ENST00000604465.1	483	0.493	0.331	0.437	0.357	0.433	0.346	0.399	0.474	0.364	0.469	0.353	0.424	-0.403	-0.37	-0.423	-0.381	-0.38	1.037	-1.213	0.555	no	no	no	no	NA
ENSG00000286899.1	-	RP4-789D17.6	lncRNA	chr1	35908979	35910872	ENST00000655341.1	1802	0.132	0.089	0.117	0.096	0.116	0.093	0.107	0.127	0.097	0.126	0.095	0.114	-0.975	-0.942	-0.995	-0.953	-0.38	1.037	-1.213	0.555	no	no	no	no	NA
ENSG00000271914.1	-	RP4-789D17.5	lncRNA	chr1	35929719	35930115	ENST00000606838.1	396	0.602	0.404	0.533	0.436	0.528	0.422	0.487	0.578	0.444	0.572	0.431	0.517	-0.317	-0.284	-0.337	-0.295	-0.38	1.037	-1.213	0.555	no	no	no	no	NA
ENSG00000126070.20	+	AGO3	protein_coding	chr1	35931104	36072500	ENST00000373191.9	19660	1.842	1.482	1.622	2.703	1.67	1.863	2.226	1.771	1.814	1.74	1.771	2.229	0.269	0.249	0.227	0.343	-0.065	-0.457	-0.89	1.412	no	no	no	no	NA
ENSG00000271554.1	-	RP4-665N4.8	lncRNA	chr1	36009380	36013630	ENST00000479395.2	385	0.619	0.416	0.549	0.448	0.543	0.434	0.501	1.19	0.456	0.588	0.443	0.532	-0.305	-0.271	-0.324	-0.182	-0.542	-0.01	-0.855	1.406	no	no	no	no	NA
ENSG00000232862.5	-	RP4-665N4.4	transcribed_processed_pseudogene	chr1	36080065	36084026	ENST00000446354.2	1674	0.427	0.096	0.126	0.103	0.125	0.1	0.115	0.274	0.105	0.135	0.102	0.122	-0.943	-0.751	-0.963	-0.821	-0.73	1.174	-0.925	0.481	no	no	no	no	NA
ENSG00000092850.12	+	TEKT2	protein_coding	chr1	36084093	36088275	ENST00000207457.8	1490	0.16	0.107	0.142	0.347	0.14	0.112	0.129	0.307	0.118	0.152	0.115	0.137	-0.893	-0.859	-0.912	-0.611	-0.527	-0.288	-0.667	1.482	no	no	no	no	NA
ENSG00000116863.11	+	ADPRS	protein_coding	chr1	36088891	36093932	ENST00000373178.5	1651	84.577	99.089	95.049	88.397	78.805	110.235	95.264	84.903	89.255	99.342	91.699	84.481	1.973	1.925	2.012	1.934	0.305	-0.906	1.277	-0.675	no	no	no	no	NA
ENSG00000171812.13	-	COL8A2	protein_coding	chr1	36095238	36125222	ENST00000397799.2	4669	0.817	0.549	0.633	0.591	0.448	0.43	0.991	0.785	0.602	0.437	0.731	0.833	-0.113	-0.219	-0.329	-0.138	0.89	-0.199	-1.328	0.637	no	no	no	no	NA
ENSG00000054116.12	-	TRAPPC3	protein_coding	chr1	36136569	36149514	ENST00000616395.4	1336	130.38	128.562	134.85	150.171	157.821	135.349	134.606	119.836	137.644	120.051	149.091	136.901	2.144	2.151	2.107	2.131	0.571	0.909	-1.353	-0.127	no	no	no	no	NA
ENSG00000116871.16	+	MAP7D1	protein_coding	chr1	36155964	36180849	ENST00000316156.8	3456	304.478	287.679	283.992	211.743	244.523	255.466	293.638	293.793	274.434	264.359	298.445	244.995	2.465	2.437	2.429	2.394	1.159	0.181	-0.069	-1.272	no	no	no	no	NA
ENSG00000264592.2	+	RN7SL131P	misc_RNA	chr1	36191914	36192170	ENST00000579043.2	256	0.931	0.625	0.825	0.674	0.817	0.653	0.753	0.895	0.686	0.885	0.667	0.8	-0.128	-0.094	-0.147	-0.106	-0.38	1.037	-1.213	0.555	no	no	no	no	NA
ENSG00000054118.15	+	THRAP3	protein_coding	chr1	36224442	36305357	ENST00000354618.10	4405	77.95	76.312	86.257	82.789	69.994	79.101	89.307	85.378	73.405	93.238	82.415	72.58	1.934	1.868	1.917	1.903	1.017	-1.342	0.4	-0.074	no	no	no	no	NA
ENSG00000231849.1	-	UBE2V2P4	processed_pseudogene	chr1	36241897	36242156	ENST00000447495.1	259	0.92	0.618	0.815	0.666	0.808	0.646	0.744	0.884	0.678	0.875	0.659	0.791	-0.133	-0.099	-0.152	-0.111	-0.38	1.037	-1.213	0.555	no	no	no	no	NA
ENSG00000214193.11	+	SH3D21	protein_coding	chr1	36307109	36324977	ENST00000505871.7	5952	6.205	5.648	4.542	5.275	5.026	4.581	6.056	6.003	6.964	5.214	4.015	5.54	0.681	0.779	0.71	0.748	-1.13	1.153	-0.455	0.432	no	no	no	no	NA
ENSG00000142694.7	-	EVA1B	protein_coding	chr1	36322030	36324154	ENST00000270824.1	1054	808.685	847.449	656.264	736.846	914.102	786.552	684.673	686.044	862.025	645.652	742.318	784.085	2.841	2.935	2.878	2.866	-0.981	1.383	-0.05	-0.351	no	no	no	no	NA
ENSG00000286379.1	+	RP11-268J15.6	lncRNA	chr1	36329629	36335406	ENST00000657488.1	4878	0.928	1.083	1.126	0.813	0.772	0.892	0.909	1.456	0.936	1.161	0.98	0.84	0	-0.058	0.017	-0.001	0.331	-1.455	0.829	0.295	no	no	no	no	NA
ENSG00000196182.11	-	STK40	protein_coding	chr1	36339623	36361340	ENST00000359297.6	4837	26.75	22.338	22.444	19.045	23.958	22.583	25.383	18.515	23.893	18.125	21.631	25.702	1.364	1.395	1.32	1.319	0.383	1.239	-0.794	-0.829	no	no	no	no	NA
ENSG00000181817.6	-	LSM10	protein_coding	chr1	36393435	36397908	ENST00000315732.3	860	162.645	147.231	156.44	146.833	167.097	157.941	147.698	141.421	177.476	126.439	160.361	147.895	2.19	2.228	2.156	2.162	0.172	1.343	-0.854	-0.661	no	no	no	no	NA
ENSG00000222821.1	-	RNU4-27P	snRNA	chr1	36402720	36402859	ENST00000410889.1	139	1.714	1.152	1.519	1.241	1.505	1.203	1.387	1.648	1.264	1.63	1.228	1.473	0.138	0.171	0.118	0.16	-0.38	1.037	-1.213	0.555	no	no	no	no	NA
ENSG00000116885.18	-	OSCP1	protein_coding	chr1	36417909	36450433	ENST00000356637.9	1463	9.935	5.361	6.641	12.971	12.296	6.746	6.324	8.924	9.244	6.503	7.7	10.36	0.837	1.018	0.79	1.026	-0.666	0.82	-1.044	0.891	no	no	dn	no	B
ENSG00000201448.1	-	SNORA63C	snoRNA	chr1	36418449	36418578	ENST00000364578.1	129	1.847	1.241	1.637	1.337	1.622	1.297	1.494	1.776	1.362	1.756	1.323	1.588	0.17	0.203	0.15	0.192	-0.38	1.037	-1.213	0.555	no	no	no	no	NA
ENSG00000116898.12	-	MRPS15	protein_coding	chr1	36455717	36464384	ENST00000373116.6	953	206.282	225.077	205.445	241.114	234.417	235.557	203.062	208.855	234.798	212.037	224.053	204.384	2.324	2.352	2.35	2.338	-1.311	0.834	0.725	-0.248	no	no	no	no	NA
ENSG00000119535.18	-	CSF3R	protein_coding	chr1	36466042	36483278	ENST00000373103.5	3454	0.069	0.046	0.061	0.05	0.061	0.048	0.112	0.133	0.051	0.066	0.099	0.059	-1.057	-1.224	-1.277	-1.135	1.197	-0.522	-1.068	0.393	no	no	no	no	NA
ENSG00000230214.1	+	FTLP18	processed_pseudogene	chr1	36630334	36630857	ENST00000453860.1	523	0.456	0.306	0.404	0.33	0.4	0.32	0.369	0.438	0.336	0.433	0.326	0.392	-0.438	-0.404	-0.458	-0.416	-0.38	1.037	-1.213	0.555	no	no	no	no	NA
ENSG00000284705.1	+	RP11-251B9.1	lncRNA	chr1	36703952	36710582	ENST00000641463.1	2694	0.088	0.059	0.078	0.064	0.078	0.062	0.072	0.085	0.065	0.084	0.063	0.076	-1.15	-1.116	-1.169	-1.128	-0.38	1.037	-1.213	0.555	no	no	no	no	NA
ENSG00000284720.1	-	RP4-614N24.3	lncRNA	chr1	36768121	36769725	ENST00000642109.1	1521	0.157	0.105	0.139	0.113	0.138	0.11	0.127	0.151	0.115	0.149	0.112	0.135	-0.902	-0.868	-0.921	-0.879	-0.38	1.037	-1.213	0.555	no	no	no	no	NA
ENSG00000234481.2	+	RP4-614N24.1	lncRNA	chr1	36769811	36775768	ENST00000664693.1	778	0.306	0.206	0.271	0.222	0.269	0.215	0.248	0.294	0.226	0.291	0.219	0.263	-0.61	-0.577	-0.63	-0.588	-0.38	1.037	-1.213	0.555	no	no	no	no	NA
ENSG00000163873.10	-	GRIK3	protein_coding	chr1	36795526	37034515	ENST00000373091.8	9491	0.025	0.017	0.022	0.018	0.022	0.018	0.02	0.024	0.019	0.024	0.018	0.022	-1.697	-1.663	-1.716	-1.675	-0.38	1.037	-1.213	0.555	no	no	no	no	NA
ENSG00000284650.1	+	RP3-406M12.1	lncRNA	chr1	37133488	37136146	ENST00000642067.1	1039	0.229	0.154	0.203	0.166	0.201	0.161	0.186	0.22	0.169	0.218	0.164	0.197	-0.736	-0.703	-0.756	-0.714	-0.38	1.037	-1.213	0.555	no	no	no	no	NA
ENSG00000223944.2	-	RP5-1180C18.1	lncRNA	chr1	37154762	37318643	ENST00000655056.1	2824	0.084	0.057	0.075	0.061	0.074	0.059	0.068	0.081	0.062	0.08	0.06	0.073	-1.17	-1.137	-1.19	-1.148	-0.38	1.037	-1.213	0.555	no	no	no	no	NA
ENSG00000264698.1	+	MIR4255	miRNA	chr1	37161562	37161634	ENST00000579351.1	72	3.31	2.223	2.933	2.396	2.905	2.323	2.677	3.181	2.439	3.146	2.371	2.845	0.423	0.457	0.404	0.445	-0.38	1.037	-1.213	0.555	no	no	no	no	NA
ENSG00000207328.1	+	RNU6-636P	snRNA	chr1	37203609	37203716	ENST00000384598.1	107	2.227	1.496	1.974	1.612	1.955	1.563	1.801	2.141	1.641	2.117	1.595	1.914	0.251	0.285	0.232	0.273	-0.38	1.037	-1.213	0.555	no	no	no	no	NA
ENSG00000252368.1	-	RNA5SP43	rRNA_pseudogene	chr1	37264676	37264786	ENST00000516559.1	110	2.166	1.455	1.92	1.568	1.902	1.521	1.752	2.082	1.597	2.059	1.552	1.862	0.239	0.273	0.22	0.261	-0.38	1.037	-1.213	0.555	no	no	no	no	NA
ENSG00000230451.2	+	RPS29P6	processed_pseudogene	chr1	37330851	37330996	ENST00000438196.2	145	1.643	1.104	1.457	1.19	1.443	1.154	1.329	1.58	1.211	1.562	1.177	1.413	0.119	0.153	0.1	0.141	-0.38	1.037	-1.213	0.555	no	no	no	no	NA
ENSG00000233621.2	-	LINC01137	lncRNA	chr1	37350933	37474386	ENST00000668045.1	1867	7.275	4.201	4.638	5.821	6.386	5.107	5.265	5.03	7.902	3.519	5.759	5.046	0.716	0.855	0.626	0.723	-0.148	1.325	-1.104	-0.073	no	no	no	no	NA
ENSG00000163874.11	+	ZC3H12A	protein_coding	chr1	37474579	37484377	ENST00000373087.7	2654	7.093	4.765	7.719	4.875	5.832	4.979	4.648	9.148	5.493	4.524	8.232	6.019	0.823	0.785	0.677	0.81	0.745	0.175	-1.458	0.538	no	no	no	no	NA
ENSG00000283724.1	+	MIR6732	miRNA	chr1	37480229	37480289	ENST00000619365.1	60	7.943	2.668	7.04	2.875	3.486	2.788	3.212	3.817	5.855	3.776	5.689	3.414	0.703	0.737	0.483	0.525	0.721	0.985	-1.018	-0.688	no	no	no	no	NA
ENSG00000163875.16	-	MEAF6	protein_coding	chr1	37489992	37514766	ENST00000296214.10	4702	19.207	20.733	19.989	27.296	20.553	21.986	20.783	23.43	20.956	24.475	18.912	22.172	1.298	1.306	1.349	1.384	-0.9	-0.713	0.372	1.242	no	no	no	no	NA
ENSG00000263675.1	-	MIR5581	miRNA	chr1	37500934	37500994	ENST00000580821.1	60	7.943	5.336	7.04	8.625	3.486	2.788	3.212	3.817	2.927	3.776	5.689	10.241	0.703	0.636	0.583	0.843	0.106	-0.491	-0.964	1.349	no	no	no	no	NA
ENSG00000163877.11	-	SNIP1	protein_coding	chr1	37534448	37554293	ENST00000296215.8	4554	8.738	8.717	8.858	9.016	6.568	10.211	10.793	8.198	8.369	9.65	8.358	8.77	0.968	0.894	0.978	0.937	0.619	-1.333	0.897	-0.183	no	no	no	no	NA
ENSG00000232273.1	+	FTH1P1	processed_pseudogene	chr1	37544762	37545294	ENST00000437933.1	532	0.448	0.301	0.397	0.324	0.786	0.314	0.725	0.431	0.66	0.426	0.321	0.77	-0.345	-0.211	-0.465	-0.323	-0.086	1.2	-1.24	0.126	no	no	no	no	NA
ENSG00000237749.4	+	RP3-423B22.5	processed_pseudogene	chr1	37556246	37556499	ENST00000423216.2	253	0.942	0.633	1.67	2.046	0.827	1.322	0.762	0.905	1.388	0.895	0.675	1.619	-0.022	0.011	-0.042	0.159	-0.536	-0.168	-0.752	1.456	no	no	no	no	NA
ENSG00000163879.11	+	DNALI1	protein_coding	chr1	37556918	37566856	ENST00000296218.8	2648	3.51	3.99	4.467	4.039	4.345	3.411	4.731	3.806	4.112	4.449	4.319	3.326	0.653	0.599	0.594	0.57	1.397	-0.139	-0.283	-0.975	no	no	no	no	NA
ENSG00000134697.13	-	GNL2	protein_coding	chr1	37566815	37595937	ENST00000373062.8	2350	79.497	72.067	85.741	121.931	82.246	92.465	88.418	92.884	85.353	94.856	88.899	83.93	1.943	1.916	1.934	1.993	-0.1	-0.928	-0.381	1.409	no	no	no	no	NA
ENSG00000284748.1	+	RP11-566C13.2	lncRNA	chr1	37596125	37607336	ENST00000641190.1	1326	0.18	0.121	0.159	0.13	0.158	0.126	0.145	0.173	0.132	0.171	0.129	0.154	-0.842	-0.808	-0.862	-0.82	-0.38	1.037	-1.213	0.555	no	no	no	no	NA
ENSG00000169218.14	-	RSPO1	protein_coding	chr1	37611349	37634892	ENST00000356545.7	2879	0.083	0.056	0.073	0.06	0.073	0.058	0.067	0.08	0.061	0.079	0.059	0.071	-1.179	-1.145	-1.198	-1.157	-0.38	1.037	-1.213	0.555	no	no	no	no	NA
ENSG00000116922.15	-	C1orf109	protein_coding	chr1	37681569	37690529	ENST00000486637.2	2696	9.988	11.756	15.276	12.733	10.785	11.541	14.227	12.913	10.358	15.629	11.332	11.927	1.13	1.016	1.109	1.098	0.845	-1.443	0.412	0.186	no	no	no	no	NA
ENSG00000134690.11	+	CDCA8	protein_coding	chr1	37692515	37709719	ENST00000373055.6	2371	17.387	158.048	121.682	49.839	37.142	106.462	74.465	55.353	8.519	290.934	119.354	27.124	2.011	1.247	2.23	1.625	0.538	-1.225	1.042	-0.354	dn	no	up	no	E
ENSG00000183317.17	-	EPHA10	protein_coding	chr1	37715975	37765120	ENST00000373048.9	5477	0.044	0.029	0.039	0.031	0.038	0.031	0.035	0.042	0.032	0.041	0.031	0.037	-1.458	-1.424	-1.478	-1.436	-0.38	1.037	-1.213	0.555	no	no	no	no	NA
ENSG00000200421.1	-	Y_RNA	misc_RNA	chr1	37737954	37738054	ENST00000363551.1	100	2.383	1.601	2.112	1.725	2.092	1.673	1.927	2.29	1.756	2.265	1.707	2.048	0.281	0.314	0.261	0.303	-0.38	1.037	-1.213	0.555	no	no	no	no	NA
ENSG00000214141.4	+	ACTN4P2	processed_pseudogene	chr1	37776669	37779418	ENST00000473049.1	1892	0.126	0.085	0.112	0.091	0.111	0.088	0.102	0.121	0.093	0.12	0.09	0.108	-0.996	-0.963	-1.016	-0.974	-0.38	1.037	-1.213	0.555	no	no	no	no	NA
ENSG00000227416.2	-	RP11-109P14.2	processed_pseudogene	chr1	37782456	37782885	ENST00000417484.1	429	0.555	0.373	0.492	0.402	0.488	0.39	0.449	0.534	0.409	0.528	0.398	0.477	-0.352	-0.318	-0.371	-0.33	-0.38	1.037	-1.213	0.555	no	no	no	no	NA
ENSG00000185090.15	+	MANEAL	protein_coding	chr1	37793846	37801133	ENST00000373045.11	2640	27.8	25.284	27.521	27.902	21.235	23.064	29.204	36.786	26.013	32.007	25.279	23.585	1.436	1.395	1.424	1.461	0.251	-1.23	-0.198	1.177	no	no	no	no	NA
ENSG00000233728.1	-	RP11-109P14.9	lncRNA	chr1	37799719	37800879	ENST00000433474.1	700	0.34	0.686	0.603	0.246	0.299	0.478	0.275	0.654	1.004	0.324	0.244	0.293	-0.464	-0.33	-0.325	-0.442	-1.01	0.821	0.897	-0.708	no	no	no	no	NA
ENSG00000196449.4	-	YRDC	protein_coding	chr1	37802944	37808208	ENST00000373044.3	1848	33.912	29.278	34.744	30.525	26.373	29.961	36.297	36.191	33.645	31.382	34.543	27.708	1.546	1.493	1.48	1.495	1.46	-0.368	-0.808	-0.284	no	no	no	no	NA
ENSG00000197982.14	+	C1orf122	protein_coding	chr1	37806978	37809452	ENST00000373043.1	2229	119.304	115.98	94.565	116.941	132.412	111.143	101.951	103.167	124.262	90.046	100.617	131.765	1.996	2.098	2.022	2.067	-1.093	1.143	-0.524	0.474	no	no	no	no	NA
ENSG00000188786.10	-	MTF1	protein_coding	chr1	37809573	37859592	ENST00000373036.5	7937	7.686	5.082	5.934	7.455	7.274	5.901	6.63	6.002	6.528	5.994	6.15	7.045	0.795	0.854	0.752	0.833	-0.304	1.015	-1.257	0.545	no	no	no	no	NA
ENSG00000235673.1	+	RP11-109P14.8	processed_pseudogene	chr1	37840985	37841676	ENST00000447422.1	691	0.345	0.232	0.306	0.25	0.303	0.242	0.279	0.331	0.254	0.328	0.247	0.296	-0.559	-0.525	-0.579	-0.537	-0.38	1.037	-1.213	0.555	no	no	no	no	NA
ENSG00000230955.1	+	RP11-109P14.10	lncRNA	chr1	37860696	37861580	ENST00000419993.1	481	0.495	0.333	0.439	0.359	0.87	0.696	0.801	1.429	0.365	0.471	0.355	0.426	-0.301	-0.268	-0.321	-0.22	-0.538	0.223	-0.985	1.3	no	no	no	no	NA
ENSG00000204084.13	-	INPP5B	protein_coding	chr1	37860696	37947057	ENST00000373023.6	4694	11.32	8.253	9.674	11.136	9.893	10.156	10.512	9.466	12.123	9.556	8.981	9.512	0.987	1.044	0.968	1	-0.399	1.368	-0.985	0.017	no	no	no	no	NA
ENSG00000252448.1	+	SNORA63	snoRNA	chr1	37884236	37884317	ENST00000516639.1	81	2.942	1.976	2.607	2.13	2.582	2.065	2.38	2.828	2.168	2.797	2.107	2.529	0.372	0.406	0.352	0.394	-0.38	1.037	-1.213	0.555	no	no	no	no	NA
ENSG00000222282.1	+	RNU6-584P	snRNA	chr1	37885022	37885117	ENST00000410350.1	95	2.508	1.685	2.223	1.816	2.202	1.761	2.029	2.411	1.849	2.385	1.797	2.156	0.303	0.336	0.283	0.325	-0.38	1.037	-1.213	0.555	no	no	no	no	NA
ENSG00000277168.1	+	Metazoa_SRP	misc_RNA	chr1	37953507	37953780	ENST00000616313.1	273	0.873	0.586	0.774	0.632	0.766	0.613	0.706	0.839	0.643	0.83	0.625	0.75	-0.156	-0.122	-0.175	-0.133	-0.38	1.037	-1.213	0.555	no	no	no	no	NA
ENSG00000183431.12	-	SF3A3	protein_coding	chr1	37956974	37990022	ENST00000373019.5	2774	96.638	97.81	113.674	115.545	95.313	109.207	114.231	104.779	91.681	120.782	110.875	98.863	2.053	1.976	2.037	2.026	0.898	-1.416	0.422	0.097	no	no	no	no	NA
ENSG00000212541.1	+	RNU6-510P	snRNA	chr1	37991461	37991569	ENST00000391239.1	108	2.206	1.482	1.956	1.597	1.937	1.549	1.785	2.121	1.626	2.098	1.58	1.896	0.247	0.281	0.228	0.269	-0.38	1.037	-1.213	0.555	no	no	no	no	NA
ENSG00000183386.10	-	FHL3	protein_coding	chr1	37996769	38005514	ENST00000373016.4	1656	55.831	44.368	43.491	40.731	43.452	41.718	53.657	45.643	54.516	36.115	47.102	46.504	1.68	1.707	1.608	1.646	0.467	1.091	-1.213	-0.345	no	no	no	no	NA
ENSG00000183520.12	+	UTP11	protein_coding	chr1	38012733	38024820	ENST00000373014.5	2023	35.101	40.829	50.322	63.614	44.255	54.326	44.114	45.741	40.632	50.951	46.319	50.318	1.671	1.6	1.684	1.722	0.028	-1.358	0.297	1.033	no	no	no	no	NA
ENSG00000185668.8	-	POU3F1	protein_coding	chr1	38043828	38046793	ENST00000373012.5	2965	0.08	0.054	0.071	0.116	0.141	0.113	0.065	0.077	0.059	0.076	0.058	0.069	-1.191	-1.058	-1.111	-1.069	-1.39	0.818	-0.058	0.63	no	no	no	no	NA
ENSG00000224592.5	+	MIR3659HG	lncRNA	chr1	38047424	38119025	ENST00000428151.1	573	0.416	0.279	0.369	0.301	0.73	0.292	0.336	0.4	0.307	0.395	0.298	0.357	-0.478	-0.344	-0.497	-0.455	-0.496	1.453	-0.782	-0.175	no	no	no	no	NA
ENSG00000223589.2	-	RP5-884C9.3	processed_pseudogene	chr1	38080571	38080911	ENST00000424719.2	340	0.701	0.471	0.621	0.507	0.615	0.492	0.567	0.674	0.517	0.666	0.502	0.602	-0.251	-0.217	-0.271	-0.229	-0.38	1.037	-1.213	0.555	no	no	no	no	NA
ENSG00000265596.1	+	MIR3659	miRNA	chr1	38089230	38089329	ENST00000582606.1	99	2.407	1.617	2.133	1.743	2.113	1.69	1.947	2.314	1.774	2.288	1.724	2.069	0.285	0.318	0.265	0.307	-0.38	1.037	-1.213	0.555	no	no	no	no	NA
ENSG00000284623.1	-	LINC02786	lncRNA	chr1	38129463	38140593	ENST00000641212.1	1562	0.153	0.102	0.135	0.11	0.134	0.107	0.123	0.147	0.112	0.145	0.109	0.131	-0.913	-0.88	-0.933	-0.891	-0.38	1.037	-1.213	0.555	no	no	no	no	NA
ENSG00000286552.1	+	RP11-214L19.3	lncRNA	chr1	38149543	38162545	ENST00000655033.1	1033	0.231	0.155	0.204	0.167	0.202	0.162	0.187	0.222	0.17	0.219	0.165	0.198	-0.733	-0.7	-0.753	-0.711	-0.38	1.037	-1.213	0.555	no	no	no	no	NA
ENSG00000287987.1	+	RP11-214L19.2	lncRNA	chr1	38193618	38210340	ENST00000671301.1	1235	0.193	0.13	0.171	0.14	0.169	0.135	0.156	0.185	0.142	0.183	0.138	0.166	-0.811	-0.778	-0.831	-0.789	-0.38	1.037	-1.213	0.555	no	no	no	no	NA
ENSG00000237290.2	-	LINC01343	lncRNA	chr1	38209033	38214767	ENST00000431311.1	2283	0.104	0.07	0.093	0.076	0.092	0.073	0.084	0.1	0.077	0.099	0.075	0.09	-1.078	-1.044	-1.098	-1.056	-0.38	1.037	-1.213	0.555	no	no	no	no	NA
ENSG00000275350.1	-	RP11-329N22.2	processed_pseudogene	chr1	38383837	38384422	ENST00000611376.1	585	0.407	0.274	0.361	0.295	0.358	0.286	0.329	0.392	0.3	0.387	0.292	0.35	-0.487	-0.453	-0.506	-0.464	-0.38	1.037	-1.213	0.555	no	no	no	no	NA
ENSG00000200796.1	+	RNU6-753P	snRNA	chr1	38396658	38396765	ENST00000363926.1	107	2.227	1.496	1.974	1.612	1.955	1.563	1.801	2.141	1.641	2.117	1.595	1.914	0.251	0.285	0.232	0.273	-0.38	1.037	-1.213	0.555	no	no	no	no	NA
ENSG00000238063.3	+	LINC01685	lncRNA	chr1	38474891	38516274	ENST00000671197.1	1310	0.182	0.122	0.161	0.132	0.16	0.128	0.147	0.175	0.134	0.173	0.13	0.156	-0.837	-0.803	-0.856	-0.815	-0.38	1.037	-1.213	0.555	no	no	no	no	NA
ENSG00000215895.4	+	HSPA5P1	processed_pseudogene	chr1	38708930	38710890	ENST00000442006.2	1960	0.365	0.327	0.323	0.616	0.534	0.512	0.295	0.351	0.179	0.462	0.348	0.522	-0.493	-0.486	-0.371	-0.316	-0.877	-0.796	0.524	1.15	no	no	no	no	NA
ENSG00000284632.1	-	RP11-334L9.2	lncRNA	chr1	38754215	38815979	ENST00000641481.1	890	0.268	0.18	0.237	0.194	0.235	0.188	0.217	0.257	0.197	0.255	0.192	0.23	-0.669	-0.635	-0.688	-0.647	-0.38	1.037	-1.213	0.555	no	no	no	no	NA
ENSG00000116954.8	-	RRAGC	protein_coding	chr1	38838197	38859772	ENST00000373001.4	2681	14.043	19.226	15.598	23.936	18.569	19.841	15.817	17.257	15.068	15.801	15.407	26.509	1.193	1.198	1.26	1.346	-0.786	-0.719	0.148	1.358	no	no	no	no	NA
ENSG00000273637.1	-	RP5-864K19.7	lncRNA	chr1	38839332	38874494	ENST00000622355.1	2171	0.11	0.074	0.097	0.079	0.096	0.077	0.089	0.106	0.081	0.104	0.079	0.094	-1.056	-1.023	-1.076	-1.034	-0.38	1.037	-1.213	0.555	no	no	no	no	NA
ENSG00000228436.3	+	RP5-864K19.4	lncRNA	chr1	38859972	38965038	ENST00000667635.1	1172	2.643	0.819	1.261	2.649	2.142	0.856	2.302	1.954	2.548	2.706	0.728	1.223	0.108	0.386	0.093	0.267	-0.755	1.238	-0.867	0.384	no	no	no	no	NA
ENSG00000214114.9	-	MYCBP	protein_coding	chr1	38862492	38873348	ENST00000397572.5	2532	10.07	14.225	13.18	18.6	13.879	16.054	12.713	13.207	11.584	15.21	14.493	14.398	1.128	1.07	1.18	1.183	-0.223	-1.324	0.749	0.798	no	no	no	no	NA
ENSG00000274944.4	-	RP5-864K19.6	protein_coding	chr1	38864528	38881602	ENST00000621281.1	609	0.391	0.263	0.347	0.283	0.343	0.275	0.316	0.376	0.288	0.372	0.28	0.336	-0.504	-0.471	-0.524	-0.482	-0.38	1.037	-1.213	0.555	no	no	no	no	NA
ENSG00000131233.10	-	GJA9	protein_coding	chr1	38874068	38881587	ENST00000357771.5	2281	0.104	0.07	0.093	0.076	0.092	0.073	0.085	0.1	0.231	0.099	0.075	0.18	-1.077	-0.885	-1.097	-0.955	-0.73	1.174	-0.925	0.481	no	no	no	no	NA
ENSG00000158315.11	-	RHBDL2	protein_coding	chr1	38886295	38926837	ENST00000289248.6	2129	0.895	0.526	0.198	0.81	0.491	0.629	0.362	0.861	0.907	0.426	0.561	0.577	-0.465	-0.133	-0.284	-0.132	-1.338	0.762	-0.193	0.769	no	no	no	no	NA
ENSG00000199963.1	+	RNU6-605P	snRNA	chr1	38926869	38926977	ENST00000363093.1	108	2.206	1.482	1.956	1.597	1.937	1.549	1.785	2.121	3.253	2.098	1.58	1.896	0.247	0.381	0.228	0.269	-0.496	1.453	-0.782	-0.175	no	no	no	no	NA
ENSG00000207466.1	-	Y_RNA	misc_RNA	chr1	38950824	38950925	ENST00000384735.1	101	2.359	1.585	2.091	1.708	2.071	1.656	1.908	2.268	1.739	2.243	1.69	2.028	0.276	0.31	0.257	0.298	-0.38	1.037	-1.213	0.555	no	no	no	no	NA
ENSG00000235549.1	-	EIF1P2	processed_pseudogene	chr1	38958274	38958925	ENST00000428233.1	350	0.681	0.457	0.603	0.493	0.598	0.478	0.551	0.654	0.502	0.647	0.488	0.585	-0.263	-0.23	-0.283	-0.241	-0.38	1.037	-1.213	0.555	no	no	no	no	NA
ENSG00000174574.16	+	AKIRIN1	protein_coding	chr1	38991275	39006059	ENST00000432648.8	2688	42.374	34.361	43.373	57.375	43.967	45.615	41.303	43.968	41.034	38.43	41.464	54.937	1.624	1.628	1.593	1.714	-0.309	-0.229	-0.894	1.432	no	no	no	no	NA
ENSG00000168653.11	+	NDUFS5	protein_coding	chr1	39026317	39034636	ENST00000372967.3	544	574.255	604.102	523.358	607.27	705.199	642.972	455.648	539.768	631.521	511.374	595.188	555.709	2.717	2.803	2.766	2.753	-1.208	1.215	0.175	-0.182	no	no	no	no	NA
ENSG00000127603.31	+	MACF1	protein_coding	chr1	39204245	39487177	ENST00000564288.5	24828	19.185	10.47	17.66	21.942	12.654	17.389	19.261	19.963	15.443	19.389	14.698	18.47	1.233	1.191	1.183	1.303	0.102	-0.658	-0.817	1.374	no	no	no	no	NA
ENSG00000206654.1	-	RNU6-608P	snRNA	chr1	39120939	39121043	ENST00000383927.1	104	2.291	1.539	2.031	1.659	2.011	1.608	1.853	2.202	1.689	2.178	1.641	1.969	0.264	0.297	0.244	0.286	-0.38	1.037	-1.213	0.555	no	no	no	no	NA
ENSG00000222378.1	-	RNA5SP44	rRNA_pseudogene	chr1	39154163	39154296	ENST00000410446.1	133	1.792	1.204	1.588	1.297	1.573	1.258	1.449	1.722	1.321	1.703	1.283	1.54	0.157	0.19	0.137	0.179	-0.38	1.037	-1.213	0.555	no	no	no	no	NA
ENSG00000287422.1	-	RP11-416A14.2	lncRNA	chr1	39226669	39238620	ENST00000669616.1	1941	0.123	0.082	0.109	0.089	0.108	0.086	0.099	0.118	0.09	0.117	0.088	0.106	-1.007	-0.974	-1.027	-0.985	-0.38	1.037	-1.213	0.555	no	no	no	no	NA
ENSG00000226438.1	-	RP11-420K8.1	lncRNA	chr1	39249837	39257649	ENST00000289890.7	558	0.427	0.287	0.379	0.309	0.375	0.3	0.345	0.41	0.315	0.406	0.306	0.367	-0.466	-0.433	-0.486	-0.444	-0.38	1.037	-1.213	0.555	no	no	no	no	NA
ENSG00000217897.2	-	HSPE1P8	processed_pseudogene	chr1	39304293	39304898	ENST00000406997.2	288	0.827	0.556	0.733	0.599	0.726	0.581	0.669	0.795	0.61	0.787	0.593	0.711	-0.179	-0.145	-0.198	-0.157	-0.38	1.037	-1.213	0.555	no	no	no	no	NA
ENSG00000183682.8	+	BMP8A	protein_coding	chr1	39491635	39529869	ENST00000331593.6	5636	0.042	0.028	0.037	0.031	0.037	0.03	0.068	0.041	0.062	0.04	0.061	0.036	-1.27	-1.337	-1.49	-1.448	1.152	0.49	-1.027	-0.615	no	no	no	no	NA
ENSG00000237624.1	+	OXCT2P1	unprocessed_pseudogene	chr1	39514955	39516490	ENST00000447263.1	1535	0.155	0.104	0.138	0.112	0.273	0.109	0.251	0.149	0.229	0.295	0.111	0.133	-0.805	-0.671	-0.825	-0.883	-0.1	1.393	-0.319	-0.973	no	no	no	no	NA
ENSG00000243970.3	-	PPIEL	transcribed_unprocessed_pseudogene	chr1	39522279	39559671	ENST00000331856.7	2757	4.149	4.18	1.839	4.067	3.945	3.337	3.915	2.908	5.033	2.712	2.662	4.086	0.427	0.639	0.526	0.561	-1.265	1.144	-0.142	0.263	no	no	no	no	NA
ENSG00000090621.15	-	PABPC4	protein_coding	chr1	39560815	39576790	ENST00000372858.8	3142	133.553	121.915	139.415	122.546	116.838	131.501	144.591	124.8	123.763	112.259	127.441	151.166	2.137	2.095	2.085	2.121	1.144	-0.605	-1.037	0.498	no	no	no	no	NA
ENSG00000228060.3	+	PABPC4-AS1	lncRNA	chr1	39565051	39573860	ENST00000415255.2	1316	0.181	0.243	0.16	0.393	0.477	0.254	0.293	0.174	0.267	0.172	0.259	0.156	-0.638	-0.546	-0.658	-0.658	-0.248	1.477	-0.616	-0.614	no	no	no	no	NA
ENSG00000201457.1	-	SNORA55	snoRNA	chr1	39567373	39567508	ENST00000364587.1	135	1.765	1.186	1.564	1.278	1.549	1.239	1.428	1.697	1.301	1.678	1.264	1.517	0.15	0.184	0.131	0.172	-0.38	1.037	-1.213	0.555	no	no	no	no	NA
ENSG00000163909.8	-	HEYL	protein_coding	chr1	39623434	39639643	ENST00000372852.4	4077	0.117	0.079	0.155	0.085	0.051	0.082	0.095	0.056	0.086	0.056	0.042	0.201	-1.07	-1.096	-1.149	-1.007	0.169	-0.259	-1.159	1.249	no	no	no	no	NA
ENSG00000225903.1	+	RP1-144F13.3	lncRNA	chr1	39633415	39633903	ENST00000424418.1	304	0.784	0.527	0.695	0.567	0.688	0.55	0.634	0.753	0.578	0.745	0.561	0.674	-0.202	-0.169	-0.222	-0.18	-0.38	1.037	-1.213	0.555	no	no	no	no	NA
ENSG00000116981.4	-	NT5C1A	protein_coding	chr1	39651228	39672107	ENST00000235628.2	9068	0.026	0.018	0.047	0.019	0.023	0.018	0.021	0.025	0.019	0.025	0.019	0.023	-1.577	-1.643	-1.697	-1.655	1.333	-0.012	-1.08	-0.241	no	no	no	no	NA
ENSG00000116983.13	-	HPCAL4	protein_coding	chr1	39678647	39691485	ENST00000617690.2	4758	0.05	0.034	0.044	0.036	0.044	0.035	0.041	0.048	0.037	0.048	0.036	0.043	-1.397	-1.363	-1.416	-1.375	-0.38	1.037	-1.213	0.555	no	no	no	no	NA
ENSG00000084072.17	+	PPIE	protein_coding	chr1	39738881	39756769	ENST00000324379.10	4339	37.069	41.651	38.308	37.213	41.363	43.949	38.247	31.831	39.345	36.077	39.612	38.187	1.588	1.594	1.607	1.552	0.126	0.365	0.923	-1.414	no	no	no	no	NA
ENSG00000225333.6	+	RP1-144F13.4	processed_pseudogene	chr1	39718027	39718595	ENST00000497982.2	568	0.42	0.282	0.372	0.304	0.368	0.295	0.339	0.403	0.928	0.399	0.3	0.361	-0.474	-0.281	-0.493	-0.452	-0.501	1.477	-0.702	-0.274	no	no	no	no	NA
ENSG00000252413.1	-	RNU7-121P	snRNA	chr1	39723565	39723627	ENST00000516604.1	62	3.843	2.582	3.407	2.782	3.374	2.698	3.109	3.694	2.833	3.654	2.753	3.303	0.488	0.522	0.469	0.51	-0.38	1.037	-1.213	0.555	no	no	no	no	NA
ENSG00000116985.12	-	BMP8B	protein_coding	chr1	39757181	39788865	ENST00000372827.8	4826	0.049	0.033	0.044	0.036	0.043	0.035	0.04	0.047	0.036	0.047	0.071	0.042	-1.303	-1.37	-1.423	-1.381	1.333	-0.012	-1.08	-0.241	no	no	no	no	NA
ENSG00000198754.5	-	OXCT2	protein_coding	chr1	39769522	39771348	ENST00000327582.5	1826	0.13	0.175	0.347	0.094	0.115	0.092	0.106	0.251	0.192	0.124	0.187	0.112	-0.721	-0.847	-0.9	-0.858	1.433	-0.198	-0.888	-0.346	no	no	no	no	NA
ENSG00000285905.1	+	BMP8B-AS1	lncRNA	chr1	39779968	39781418	ENST00000648746.1	1218	0.196	0.131	0.173	0.142	0.172	0.137	0.158	0.188	0.144	0.186	0.14	0.168	-0.805	-0.772	-0.825	-0.783	-0.38	1.037	-1.213	0.555	no	no	no	no	NA
ENSG00000261798.1	+	RP1-118J21.25	lncRNA	chr1	39788975	39790171	ENST00000566366.1	1196	0.199	0.134	0.177	0.144	0.175	0.14	0.161	0.192	0.147	0.189	0.143	0.171	-0.797	-0.764	-0.817	-0.775	-0.38	1.037	-1.213	0.555	no	no	no	no	NA
ENSG00000229213.1	-	RP1-118J21.24	unprocessed_pseudogene	chr1	39795842	39795996	ENST00000446772.1	154	1.547	1.039	1.371	1.12	1.358	1.086	1.252	1.487	1.141	1.471	1.108	1.33	0.093	0.127	0.073	0.115	-0.38	1.037	-1.213	0.555	no	no	no	no	NA
ENSG00000284719.1	+	RP1-118J21.27	lncRNA	chr1	39804520	39809450	ENST00000641632.1	1098	0.217	0.146	0.192	0.157	0.191	0.152	0.176	0.209	0.16	0.206	0.155	0.187	-0.76	-0.727	-0.78	-0.738	-0.38	1.037	-1.213	0.555	no	no	no	no	NA
ENSG00000284678.1	-	LINC02811	lncRNA	chr1	39801413	39817460	ENST00000641026.1	673	0.354	0.238	0.314	0.256	0.311	0.249	0.286	0.34	0.261	0.337	0.254	0.304	-0.547	-0.514	-0.567	-0.525	-0.38	1.037	-1.213	0.555	no	no	no	no	NA
ENSG00000043514.17	-	TRIT1	protein_coding	chr1	39838109	39883504	ENST00000316891.10	5051	8.775	6.845	10.245	12.124	8.241	8.18	10.532	10.52	9.528	8.656	8.549	10.421	0.988	0.946	0.895	1.041	0.332	-0.348	-1.169	1.184	no	no	no	no	NA
ENSG00000202222.1	-	Y_RNA	misc_RNA	chr1	39881565	39881678	ENST00000365352.1	113	2.109	1.417	1.869	1.527	5.553	1.48	3.411	4.054	1.554	2.005	3.021	7.25	0.428	0.42	0.208	0.551	0.186	0.129	-1.362	1.046	no	no	no	no	NA
ENSG00000116990.11	-	MYCL	protein_coding	chr1	39895427	39901917	ENST00000372816.3	3522	0.135	0.045	0.06	0.392	0.178	0.142	0.109	0.26	0.299	0.257	0.145	0.058	-1.007	-0.714	-0.926	-0.742	-1.124	0.94	-0.555	0.739	no	no	no	no	NA
ENSG00000236546.1	+	MYCL-AS1	lncRNA	chr1	39897744	39899098	ENST00000418255.1	785	3.643	1.427	0.269	1.978	2.665	1.065	1.473	2.334	2.237	1.443	1.522	2.087	-0.073	0.446	0.114	0.328	-1.203	1.052	-0.39	0.541	no	no	no	no	NA
ENSG00000207356.1	-	Y_RNA	misc_RNA	chr1	39944889	39944998	ENST00000384626.1	109	2.186	1.469	1.938	1.583	1.919	1.535	1.768	2.101	1.611	2.078	1.566	1.879	0.243	0.277	0.224	0.265	-0.38	1.037	-1.213	0.555	no	no	no	no	NA
ENSG00000168389.18	+	MFSD2A	protein_coding	chr1	39955149	39969966	ENST00000372809.5	2173	5.593	5.893	5.54	4.684	5.487	5.389	5.499	5.27	5.173	5.63	6.912	3.864	0.774	0.734	0.751	0.66	0.906	0.079	0.427	-1.411	no	no	no	no	NA
ENSG00000228477.1	+	RP3-342P20.2	processed_pseudogene	chr1	39962679	39963404	ENST00000438210.1	725	0.329	0.442	0.291	0.476	0.289	0.461	0.266	0.632	0.242	2.187	0.235	0.283	-0.58	-0.546	-0.117	-0.357	-0.845	-0.688	1.331	0.202	no	no	no	no	NA
ENSG00000131236.18	+	CAP1	protein_coding	chr1	40040232	40072649	ENST00000372797.7	3105	401.059	362.834	417.584	464.691	398.546	399.957	429.382	413.458	390.646	424.62	390.89	427.9	2.615	2.598	2.597	2.638	0.158	-0.706	-0.805	1.352	no	no	no	no	NA
ENSG00000131238.18	-	PPT1	protein_coding	chr1	40072725	40097254	ENST00000641319.1	2388	83.919	87.343	100.916	110.744	80.937	97.228	111.709	93.516	87.157	99.703	94.561	98.205	2.009	1.924	1.976	2.002	0.81	-1.392	-0.052	0.634	no	no	no	no	NA
ENSG00000226745.2	+	OAZ1P1	processed_pseudogene	chr1	40132763	40133448	ENST00000430724.2	685	1.391	0.467	0.925	1.007	0.305	1.221	0.563	0.669	1.026	0.992	0.748	1.196	-0.137	-0.12	-0.082	-0.031	-0.941	-0.59	0.22	1.311	no	no	no	no	NA
ENSG00000117000.9	+	RLF	protein_coding	chr1	40161386	40240921	ENST00000372771.5	6232	4.627	2.902	4.677	9.688	5.102	4.885	5.32	5.55	4.876	5.925	4.985	4.798	0.698	0.687	0.641	0.804	-0.141	-0.299	-0.962	1.402	no	no	no	no	NA
ENSG00000207508.1	+	RNU6-1237P	snRNA	chr1	40177842	40177949	ENST00000384777.1	107	2.227	1.496	1.974	1.612	1.955	1.563	1.801	2.141	3.283	2.117	1.595	1.914	0.251	0.385	0.232	0.273	-0.496	1.453	-0.782	-0.175	no	no	no	no	NA
ENSG00000188800.6	+	TMCO2	protein_coding	chr1	40247936	40251684	ENST00000372766.4	696	0.342	0.23	0.303	0.248	0.301	0.481	0.277	0.329	0.505	0.325	0.245	0.294	-0.562	-0.428	-0.481	-0.54	-0.981	1.238	0.357	-0.615	no	no	no	no	NA
ENSG00000259943.1	-	RP1-39G22.7	lncRNA	chr1	40256426	40257967	ENST00000567508.1	1541	4.02	3.428	5.208	4.254	4.887	4.993	4.753	2.378	4.331	3.381	6.092	3.456	0.726	0.643	0.587	0.515	1.211	0.285	-0.34	-1.156	no	no	no	no	NA
ENSG00000084073.10	+	ZMPSTE24	protein_coding	chr1	40258235	40294180	ENST00000372759.4	2975	37.325	29.055	32.089	58.566	34.101	35.873	45.871	37.648	36.19	37.312	31.956	48.536	1.557	1.554	1.53	1.676	-0.336	-0.382	-0.755	1.473	no	no	no	no	NA
ENSG00000231296.1	-	RP1-39G22.4	processed_pseudogene	chr1	40262671	40262984	ENST00000447743.1	313	0.761	0.511	0.675	0.551	0.668	0.534	0.616	0.732	0.561	0.724	0.545	0.654	-0.215	-0.181	-0.235	-0.193	-0.38	1.037	-1.213	0.555	no	no	no	no	NA
ENSG00000049089.15	-	COL9A2	protein_coding	chr1	40300488	40317286	ENST00000372748.8	2852	0.418	0.112	0.444	0.121	0.293	0.293	0.338	0.402	0.246	0.238	0.539	0.359	-0.364	-0.507	-0.702	-0.586	1.238	0.232	-1.143	-0.327	no	no	no	no	NA
ENSG00000227311.3	-	RP1-228H13.1	processed_pseudogene	chr1	40333077	40333557	ENST00000600955.1	480	0.496	0.333	0.44	0.359	0.872	0.348	1.205	0.954	0.732	0.472	0.356	0.427	-0.242	-0.166	-0.42	-0.278	0.329	1.035	-1.349	-0.015	no	no	no	no	NA
ENSG00000084070.12	+	SMAP2	protein_coding	chr1	40393344	40423324	ENST00000614549.4	2570	40.147	35.876	39.612	45.175	33.126	43.414	46.499	38.412	39.091	40.547	37.789	42.238	1.614	1.572	1.6	1.622	0.557	-1.37	-0.085	0.898	no	no	no	no	NA
ENSG00000213172.3	+	RP1-228H13.2	processed_pseudogene	chr1	40364765	40365183	ENST00000392713.3	418	0.57	0.383	0.505	0.413	0.5	0.4	0.461	0.548	0.42	0.542	0.408	0.49	-0.341	-0.307	-0.36	-0.318	-0.38	1.037	-1.213	0.555	no	no	no	no	NA
ENSG00000284677.1	-	RP1-228H13.6	lncRNA	chr1	40436198	40450039	ENST00000642138.1	673	0.354	0.476	0.314	0.256	0.311	0.249	0.286	0.34	0.261	0.337	0.507	0.304	-0.447	-0.514	-0.467	-0.525	1.102	-0.687	0.576	-0.991	no	no	no	no	NA
ENSG00000187801.15	+	ZFP69B	protein_coding	chr1	40450475	40463715	ENST00000361584.5	2217	2.58	1.733	3.049	3.19	2.453	1.962	3.652	2.686	1.584	3.781	3.695	1.478	0.538	0.334	0.37	0.368	1.476	-0.745	-0.354	-0.377	no	no	no	no	NA
ENSG00000260920.2	+	RP1-228H13.5	lncRNA	chr1	40464318	40466767	ENST00000565390.2	2449	1.946	1.373	1.639	3.17	1.794	1.776	2.912	1.777	1.793	1.85	2.788	1.756	0.375	0.265	0.218	0.332	1.111	-0.461	-1.144	0.494	no	no	no	no	NA
ENSG00000279667.1	+	RP11-656D10.7	TEC	chr1	40473054	40474059	ENST00000624658.1	1005	0.948	0.159	0.42	0.172	0.624	0.333	0.384	0.456	0.35	0.451	0.34	0.204	-0.421	-0.228	-0.541	-0.599	0.162	1.337	-0.57	-0.928	no	no	no	no	NA
ENSG00000187815.10	+	ZFP69	protein_coding	chr1	40477289	40496343	ENST00000372706.6	2796	3.92	3.149	4.23	5.738	3.441	4.008	4.343	4.997	3.895	4.456	4.09	4.249	0.625	0.574	0.583	0.695	0.107	-0.828	-0.65	1.371	no	no	no	no	NA
ENSG00000238287.1	-	RP11-656D10.3	lncRNA	chr1	40493156	40508661	ENST00000450713.1	605	3.151	0.529	1.746	3.422	2.766	2.212	1.274	3.029	2.903	1.123	2.257	3.047	0.234	0.468	0.04	0.5	-0.355	0.73	-1.253	0.878	no	no	no	no	NA
ENSG00000164002.12	+	EXO5	protein_coding	chr1	40508746	40516037	ENST00000372703.1	2567	5.477	6.485	6.5	6.922	5.786	5.865	6.157	7.673	5.679	6.707	6.849	5.904	0.813	0.752	0.802	0.832	0.378	-1.399	0.075	0.946	no	no	no	no	NA
ENSG00000227278.1	-	RP11-656D10.5	lncRNA	chr1	40514460	40515057	ENST00000453437.1	432	0.552	0.371	0.489	0.399	0.484	0.387	0.892	0.53	0.407	0.524	0.395	0.474	-0.255	-0.321	-0.375	-0.333	1.333	-0.012	-1.08	-0.241	no	no	no	no	NA
ENSG00000238186.1	-	RP11-656D10.6	lncRNA	chr1	40515753	40517174	ENST00000437060.1	546	0.436	0.293	0.387	0.316	0.383	0.306	0.353	0.419	0.322	0.415	0.313	0.375	-0.457	-0.423	-0.476	-0.434	-0.38	1.037	-1.213	0.555	no	no	no	no	NA
ENSG00000117010.17	+	ZNF684	protein_coding	chr1	40531572	40548110	ENST00000648542.1	2102	2.834	1.904	2.512	3.693	2.289	3.422	2.843	2.615	2.005	4.85	2.842	1.754	0.436	0.371	0.5	0.41	0.122	-1.069	1.308	-0.362	no	no	no	no	NA
ENSG00000286838.1	-	RP1-63P18.3	lncRNA	chr1	40559665	40584335	ENST00000666986.1	720	0.331	0.222	0.293	0.24	0.291	0.232	0.268	0.318	0.244	0.315	0.237	0.284	-0.577	-0.543	-0.596	-0.555	-0.38	1.037	-1.213	0.555	no	no	no	no	NA
ENSG00000236505.1	+	RP1-63P18.2	unprocessed_pseudogene	chr1	40563533	40563659	ENST00000414105.1	126	1.891	1.27	1.676	1.369	1.66	1.328	1.53	1.818	1.394	1.798	1.355	1.626	0.18	0.214	0.161	0.202	-0.38	1.037	-1.213	0.555	no	no	no	no	NA
ENSG00000233910.1	-	GTF2F2P2	processed_pseudogene	chr1	40593632	40594353	ENST00000445825.1	721	0.33	0.222	0.293	0.239	0.29	0.232	0.267	0.318	0.244	0.314	0.237	0.284	-0.577	-0.544	-0.597	-0.555	-0.38	1.037	-1.213	0.555	no	no	no	no	NA
ENSG00000117016.10	-	RIMS3	protein_coding	chr1	40620679	40665682	ENST00000372684.8	7259	0.361	0.287	0.378	0.214	0.231	0.346	0.345	0.284	0.363	0.218	0.353	0.282	-0.446	-0.507	-0.555	-0.589	1.261	0.279	-0.498	-1.042	no	no	no	no	NA
ENSG00000287743.1	+	RP4-739H11.5	lncRNA	chr1	40659847	40667480	ENST00000658681.1	1672	0.143	0.096	0.126	0.103	0.125	0.1	0.115	0.137	0.105	0.135	0.102	0.122	-0.943	-0.909	-0.962	-0.921	-0.38	1.037	-1.213	0.555	no	no	no	no	NA
ENSG00000237899.1	-	RP4-739H11.3	lncRNA	chr1	40669088	40687588	ENST00000440100.1	471	1.012	0.34	0.897	0.366	1.332	0.355	0.409	1.459	0.373	0.481	0.725	0.435	-0.192	-0.1	-0.412	-0.211	0.281	0.981	-1.393	0.132	no	no	no	no	NA
ENSG00000272145.1	-	NFYC-AS1	lncRNA	chr1	40690379	40692066	ENST00000606277.1	1687	1.271	0.569	1.502	1.023	0.62	0.694	2.057	1.086	0.833	1.209	1.821	0.486	0.25	-0.061	-0.107	-0.089	1.491	-0.35	-0.622	-0.518	no	no	no	no	NA
ENSG00000066136.20	+	NFYC	protein_coding	chr1	40709356	40771603	ENST00000372652.5	2363	32.975	38.748	38.97	33.582	33.284	34.05	37.522	39.353	36.198	41.223	36.477	29.73	1.576	1.533	1.579	1.531	0.81	-0.834	0.919	-0.896	no	no	no	no	NA
ENSG00000198974.3	+	MIR30E	miRNA	chr1	40754354	40754446	ENST00000362104.3	92	2.59	1.74	2.296	1.875	2.274	1.818	2.095	2.49	1.909	2.462	1.855	2.226	0.317	0.35	0.297	0.339	-0.38	1.037	-1.213	0.555	no	no	no	no	NA
ENSG00000207962.1	+	MIR30C1	miRNA	chr1	40757283	40757372	ENST00000385227.1	89	2.677	1.799	2.373	1.938	2.35	1.88	2.166	2.574	1.973	2.545	1.918	2.301	0.331	0.365	0.312	0.353	-0.38	1.037	-1.213	0.555	no	no	no	no	NA
ENSG00000117013.17	+	KCNQ4	protein_coding	chr1	40783786	40840452	ENST00000347132.10	4324	0.22	0.074	0.049	0.08	0.097	0.077	0.045	0.106	0.162	0.052	0.197	0.047	-1.122	-0.82	-1.174	-1.133	-0.368	1.486	-0.687	-0.431	no	no	no	no	NA
ENSG00000264582.2	+	RN7SL326P	misc_RNA	chr1	40804845	40805141	ENST00000477493.3	296	0.805	0.541	0.714	0.583	0.707	0.565	0.651	0.774	0.593	0.765	0.577	0.692	-0.191	-0.157	-0.21	-0.169	-0.38	1.037	-1.213	0.555	no	no	no	no	NA
ENSG00000179862.7	-	CITED4	protein_coding	chr1	40861053	40862363	ENST00000372638.4	1310	4.184	3.666	3.547	5.267	5.748	4.214	4.414	2.273	4.29	2.248	3.257	7.036	0.569	0.671	0.514	0.642	-0.418	1.014	-1.198	0.602	no	no	no	no	NA
ENSG00000229528.1	+	RP5-1066H13.4	lncRNA	chr1	40863913	40876670	ENST00000414199.1	471	0.506	0.34	0.448	0.366	0.444	0.355	0.409	0.486	0.373	0.481	0.362	0.435	-0.392	-0.359	-0.412	-0.37	-0.38	1.037	-1.213	0.555	no	no	no	no	NA
ENSG00000228940.1	-	RP11-348A7.1	unprocessed_pseudogene	chr1	40938103	40939763	ENST00000413739.1	921	0.259	0.174	0.229	0.187	0.227	0.182	0.209	0.249	0.191	0.246	0.185	0.222	-0.684	-0.65	-0.703	-0.662	-0.38	1.037	-1.213	0.555	no	no	no	no	NA
ENSG00000286668.1	+	RP11-348A7.7	lncRNA	chr1	40939293	40945524	ENST00000653821.1	1354	0.176	0.118	0.156	0.127	0.154	0.124	0.142	0.169	0.13	0.335	0.126	0.303	-0.851	-0.818	-0.77	-0.729	-1.103	-0.479	0.402	1.18	no	no	no	no	NA
ENSG00000233118.2	-	UBE2V1P8	processed_pseudogene	chr1	40942250	40942515	ENST00000437166.2	265	0.899	0.604	0.797	0.651	0.789	0.631	0.727	0.864	0.663	0.855	0.644	0.773	-0.143	-0.109	-0.162	-0.121	-0.38	1.037	-1.213	0.555	no	no	no	no	NA
ENSG00000171793.16	+	CTPS1	protein_coding	chr1	40979704	41012550	ENST00000649864.1	4790	47.956	55.775	53.221	64.502	43.626	58.25	59.957	60.202	44.734	69.522	51.489	55.586	1.739	1.657	1.785	1.778	-0.018	-1.407	0.768	0.656	no	no	no	no	NA
ENSG00000281207.1	+	SLFNL1-AS1	lncRNA	chr1	41014589	41043890	ENST00000626479.1	4800	1.787	0.9	0.968	1.222	0.915	1.359	1.205	1.288	1.647	1.133	1.102	0.853	0.036	0.143	0.047	0.043	-0.612	1.494	-0.397	-0.486	no	no	no	no	NA
ENSG00000171790.15	-	SLFNL1	protein_coding	chr1	41015596	41023237	ENST00000359345.5	4310	0.276	0.074	0.343	0.08	0.243	0.194	0.179	0.106	0.163	0.21	0.238	0.238	-0.612	-0.654	-0.839	-0.898	0.996	0.697	-0.636	-1.057	no	no	no	no	NA
ENSG00000010803.16	-	SCMH1	protein_coding	chr1	41027201	41242116	ENST00000372596.5	3323	21.799	26.542	26.186	21.752	17.248	24.163	29.292	26.606	20.772	31.155	25.785	18.676	1.432	1.298	1.434	1.345	0.819	-1.179	0.841	-0.481	no	no	no	no	NA
ENSG00000215893.3	+	RPL23AP17	processed_pseudogene	chr1	41098637	41099136	ENST00000401064.3	499	0.478	0.321	0.423	0.346	0.419	0.335	0.386	0.459	0.352	0.454	0.342	0.41	-0.417	-0.384	-0.437	-0.395	-0.38	1.037	-1.213	0.555	no	no	no	no	NA
ENSG00000287400.1	+	RP11-399E6.6	lncRNA	chr1	41241771	41338644	ENST00000657314.1	4437	0.054	0.036	0.143	0.039	0.141	0.038	0.043	0.052	0.04	0.051	0.077	0.046	-1.107	-1.174	-1.386	-1.344	1.091	0.59	-0.997	-0.684	no	no	no	no	NA
ENSG00000235358.2	+	RP11-399E6.1	lncRNA	chr1	41242555	41273476	ENST00000670398.1	1066	0.224	0.601	0.198	0.162	0.589	0.157	0.362	0.215	0.659	0.213	0.16	0.192	-0.647	-0.354	-0.566	-0.725	-0.462	1.371	0.043	-0.952	no	no	no	no	NA
ENSG00000213987.4	-	RP11-399E6.2	processed_pseudogene	chr1	41264549	41264862	ENST00000427711.2	313	0.761	0.511	0.675	0.551	0.668	0.534	0.616	0.732	0.561	0.724	0.545	0.654	-0.215	-0.181	-0.235	-0.193	-0.38	1.037	-1.213	0.555	no	no	no	no	NA
ENSG00000286640.1	-	RP11-399E6.5	transcribed_unprocessed_pseudogene	chr1	41302931	41306148	ENST00000662236.1	1348	0.177	0.119	0.157	0.128	0.155	0.124	0.143	0.17	0.13	0.168	0.127	0.152	-0.849	-0.816	-0.869	-0.827	-0.38	1.037	-1.213	0.555	no	no	no	no	NA
ENSG00000204060.7	+	FOXO6	protein_coding	chr1	41361930	41382678	ENST00000641094.1	1476	0.484	0.108	0.143	0.351	0.283	0.113	0.261	0.155	0.476	0.153	0.116	0.139	-0.788	-0.395	-0.908	-0.707	-0.404	1.39	-0.951	-0.035	no	no	no	no	NA
ENSG00000229901.1	-	FOXO6-AS1	lncRNA	chr1	41375003	41375669	ENST00000429109.1	394	0.605	0.406	1.072	0.876	0.531	0.425	0.978	1.744	1.337	0.575	0.433	1.559	-0.114	-0.122	-0.335	0.126	-0.015	-0.059	-1.187	1.26	no	no	no	no	NA
ENSG00000252563.1	-	RNA5SP45	rRNA_pseudogene	chr1	41466936	41467028	ENST00000516754.1	92	2.59	1.74	2.296	1.875	2.274	1.818	2.095	2.49	1.909	2.462	1.855	2.226	0.317	0.35	0.297	0.339	-0.38	1.037	-1.213	0.555	no	no	no	no	NA
ENSG00000127129.10	-	EDN2	protein_coding	chr1	41478774	41484683	ENST00000372587.5	1253	0.38	0.256	0.337	0.413	0.668	0.134	0.308	0.183	0.14	0.362	0.681	0.163	-0.384	-0.483	-0.636	-0.636	1.219	0.419	-0.819	-0.818	no	no	no	no	NA
ENSG00000127124.16	-	HIVEP3	protein_coding	chr1	41506364	41918922	ENST00000372583.6	12617	0.85	0.622	0.653	0.533	0.414	0.955	0.794	0.508	0.585	0.754	0.731	0.552	-0.141	-0.229	-0.116	-0.275	0.668	-0.519	0.992	-1.141	no	no	no	no	NA
ENSG00000230881.1	+	RP11-486B10.3	lncRNA	chr1	41535442	41535868	ENST00000440249.1	265	0.899	0.604	0.797	0.651	0.789	0.631	0.727	0.864	0.663	0.855	0.644	0.773	-0.143	-0.109	-0.162	-0.121	-0.38	1.037	-1.213	0.555	no	no	no	no	NA
ENSG00000230638.4	+	RP11-486B10.4	processed_pseudogene	chr1	41542068	41544310	ENST00000434240.2	2242	0.106	0.071	0.094	0.077	0.093	0.075	0.086	0.102	0.078	0.101	0.076	0.091	-1.07	-1.037	-1.09	-1.048	-0.38	1.037	-1.213	0.555	no	no	no	no	NA
ENSG00000284895.1	-	RP11-486B10.5	protein_coding	chr1	41585305	41628816	ENST00000646142.1	81	2.942	1.976	2.607	2.13	2.582	2.065	2.38	2.828	2.168	2.797	2.107	2.529	0.372	0.406	0.352	0.394	-0.38	1.037	-1.213	0.555	no	no	no	no	NA
ENSG00000287587.1	+	RP1-21K4.2	lncRNA	chr1	42036142	42051784	ENST00000670076.1	1188	0.401	0.135	0.178	0.145	0.352	0.141	0.162	0.193	0.148	0.191	0.287	0.172	-0.694	-0.56	-0.814	-0.772	0.144	1.343	-0.931	-0.557	no	no	no	no	NA
ENSG00000227538.1	+	HNRNPFP1	processed_pseudogene	chr1	42040596	42041729	ENST00000391730.2	1133	0.21	0.141	0.186	0.152	0.185	0.148	0.17	0.202	0.155	0.2	0.151	0.181	-0.774	-0.74	-0.793	-0.752	-0.38	1.037	-1.213	0.555	no	no	no	no	NA
ENSG00000228776.2	+	RP11-319C21.1	processed_pseudogene	chr1	42140634	42141391	ENST00000434936.2	454	0.525	0.353	0.465	0.38	0.461	0.368	0.425	0.505	0.387	0.499	0.376	0.451	-0.376	-0.343	-0.396	-0.354	-0.38	1.037	-1.213	0.555	no	no	no	no	NA
ENSG00000044012.4	+	GUCA2B	protein_coding	chr1	42153409	42155820	ENST00000372581.2	604	0.395	0.265	0.35	0.286	0.346	0.277	0.319	0.379	0.291	0.375	0.283	0.339	-0.5	-0.467	-0.52	-0.478	-0.38	1.037	-1.213	0.555	no	no	no	no	NA
ENSG00000197273.4	-	GUCA2A	protein_coding	chr1	42162689	42164745	ENST00000357001.3	597	0.399	0.268	0.354	0.289	0.35	0.28	0.323	0.384	0.294	0.379	0.286	0.343	-0.495	-0.462	-0.515	-0.473	-0.38	1.037	-1.213	0.555	no	no	no	no	NA
ENSG00000198815.9	-	FOXJ3	protein_coding	chr1	42176538	42334965	ENST00000372572.5	5352	13.134	8.255	11.799	15.214	10.474	10.283	15.162	12.111	11.453	12.148	10.684	12.973	1.094	1.066	1.004	1.126	0.411	-0.13	-1.318	1.038	no	no	no	no	NA
ENSG00000227527.2	-	RP11-223A3.1	lncRNA	chr1	42335385	42338376	ENST00000436207.2	661	0.36	0.242	0.32	0.261	0.316	0.253	0.292	0.347	0.266	0.343	0.775	0.31	-0.381	-0.506	-0.559	-0.518	1.433	-0.198	-0.888	-0.346	no	no	no	no	NA
ENSG00000177181.15	+	RIMKLA	protein_coding	chr1	42380791	42424232	ENST00000431473.4	10577	0.023	0.015	0.02	0.016	0.02	0.016	0.018	0.022	0.017	0.021	0.016	0.019	-1.744	-1.71	-1.763	-1.722	-0.38	1.037	-1.213	0.555	no	no	no	no	NA
ENSG00000235002.1	-	RP11-157D18.2	processed_pseudogene	chr1	42412397	42412794	ENST00000411908.1	397	0.6	0.403	0.532	0.435	0.527	0.421	0.486	0.577	0.442	0.571	0.43	0.516	-0.318	-0.285	-0.338	-0.296	-0.38	1.037	-1.213	0.555	no	no	no	no	NA
ENSG00000066185.13	-	ZMYND12	protein_coding	chr1	42430328	42456022	ENST00000372565.8	1530	0.156	0.105	0.138	0.113	0.137	0.109	0.126	0.15	0.115	0.148	0.112	0.134	-0.904	-0.871	-0.924	-0.882	-0.38	1.037	-1.213	0.555	no	no	no	no	NA
ENSG00000127125.9	+	PPCS	protein_coding	chr1	42456542	42461236	ENST00000372561.4	2269	9.872	8.042	11.356	15.206	12.445	8.183	13.762	9.994	10.837	8.886	10.907	13.63	1.077	1.041	0.922	1.105	0.504	0.06	-1.419	0.854	no	no	no	no	NA
ENSG00000186409.18	+	CCDC30	protein_coding	chr1	42463285	42657190	ENST00000657597.1	6518	0.183	0.098	0.065	0.106	0.257	0.026	0.03	0.07	0.081	0.104	0.079	0.22	-1.274	-0.807	-1.193	-0.929	-1.017	1.111	-0.65	0.556	no	no	no	no	NA
ENSG00000230116.1	+	RPS3AP11	processed_pseudogene	chr1	42491738	42492493	ENST00000426743.1	755	0.316	0.212	0.28	0.228	0.277	0.222	0.255	0.303	0.233	0.3	0.226	0.814	-0.597	-0.564	-0.617	-0.416	-0.536	-0.168	-0.752	1.456	no	no	no	no	NA
ENSG00000236876.3	-	TMSB4XP1	processed_pseudogene	chr1	42500204	42500339	ENST00000424567.1	135	1.765	1.186	1.564	1.278	1.549	1.239	1.428	1.697	1.301	1.678	2.529	1.517	0.251	0.184	0.131	0.172	1.333	-0.012	-1.08	-0.241	no	no	no	no	NA
ENSG00000200254.1	+	RNU6-536P	snRNA	chr1	42569032	42569139	ENST00000363384.1	107	2.227	1.496	1.974	1.612	1.955	1.563	1.801	2.141	1.641	2.117	1.595	1.914	0.251	0.285	0.232	0.273	-0.38	1.037	-1.213	0.555	no	no	no	no	NA
ENSG00000236180.2	+	RP11-163G10.4	processed_pseudogene	chr1	42570969	42571390	ENST00000454425.2	421	0.566	0.38	0.502	0.41	0.497	0.397	0.458	0.544	0.417	0.538	0.405	0.486	-0.344	-0.31	-0.363	-0.322	-0.38	1.037	-1.213	0.555	no	no	no	no	NA
ENSG00000171960.12	+	PPIH	protein_coding	chr1	42658425	42669179	ENST00000678803.1	2315	27.895	46.121	44.887	31.149	35.058	44.077	33.387	35.321	28.148	49.711	45.712	27.338	1.612	1.48	1.668	1.493	0.531	-0.907	1.143	-0.767	no	no	up	no	E
ENSG00000285728.2	-	RP5-994D16.13	lncRNA	chr1	42658686	42682160	ENST00000649886.1	2041	0.35	0.235	0.517	0.338	0.205	0.41	0.094	0.561	0.344	0.444	0.167	0.201	-0.696	-0.536	-0.456	-0.473	-1.425	0.041	0.769	0.614	no	no	no	no	NA
ENSG00000234917.2	+	RP5-994D16.3	lncRNA	chr1	42678734	42681659	ENST00000414339.2	601	0.396	0.266	1.406	1.435	1.044	1.392	0.641	0.762	0.292	1.131	0.568	1.704	-0.097	-0.306	-0.126	0.09	0.078	-1.21	-0.1	1.232	no	no	no	no	NA
ENSG00000065978.19	+	YBX1	protein_coding	chr1	42682417	42703805	ENST00000321358.12	2979	367.39	371.41	366.12	361.522	339.288	365.27	371.519	390.658	375.626	390.946	370.583	321.144	2.567	2.557	2.575	2.552	0.453	-0.588	1.172	-1.037	no	no	no	no	NA
ENSG00000164007.11	-	CLDN19	protein_coding	chr1	42733092	42740254	ENST00000539749.5	3517	0.068	0.046	0.06	0.098	0.059	0.048	0.055	0.065	0.05	0.064	0.049	0.058	-1.266	-1.232	-1.285	-1.143	-0.542	-0.01	-0.855	1.406	no	no	no	no	NA
ENSG00000117385.16	-	P3H1	protein_coding	chr1	42746374	42767012	ENST00000236040.8	2993	166.554	144.724	152.566	127.782	133.067	136.426	170.336	156.343	148.585	116.485	147.015	182.095	2.194	2.173	2.121	2.187	0.769	0.121	-1.444	0.555	no	no	no	no	NA
ENSG00000164008.16	+	C1orf50	protein_coding	chr1	42767248	42779491	ENST00000372525.7	4760	2.002	0.807	1.287	2.319	1.494	1.652	1.66	1.251	2.14	1.237	1.04	1.893	0.116	0.269	0.072	0.247	-0.625	0.962	-1.071	0.733	no	no	no	no	NA
ENSG00000283580.3	+	RP5-994D16.12	protein_coding	chr1	42767305	42789934	ENST00000603943.6	1008	0.236	0.159	0.21	0.171	0.83	0.498	0.191	0.227	0.174	0.225	0.169	0.203	-0.723	-0.489	-0.583	-0.701	-0.908	1.241	0.372	-0.705	no	no	no	no	NA
ENSG00000228452.1	-	RP5-994D16.9	lncRNA	chr1	42775812	42776790	ENST00000447572.1	484	0.985	0.331	0.436	0.356	0.432	0.346	1.195	0.473	0.363	0.468	0.353	0.423	-0.245	-0.27	-0.424	-0.382	0.989	0.696	-1.085	-0.6	no	no	no	no	NA
ENSG00000274386.5	+	TMEM269	protein_coding	chr1	42785031	42800818	ENST00000637012.1	3354	0.142	0.095	0.315	0.103	0.312	0.1	0.115	0.137	0.157	0.068	0.204	0.244	-0.711	-0.719	-1.064	-0.821	0.717	0.667	-1.428	0.045	no	no	no	no	NA
ENSG00000177868.12	-	SVBP	protein_coding	chr1	42807051	42817397	ENST00000372521.9	807	33.071	45.225	39.258	45.318	48.73	45.602	37.976	32.923	38.523	43.23	45.896	36.039	1.612	1.598	1.65	1.577	0.086	-0.37	1.328	-1.045	no	no	no	no	NA
ENSG00000164010.15	+	ERMAP	protein_coding	chr1	42817121	42844991	ENST00000372517.8	3440	13.646	10.051	11.788	12.186	10.641	12.157	12.439	11.985	13.734	9.417	10.519	13.754	1.063	1.1	1.02	1.101	-0.216	0.758	-1.327	0.785	no	no	no	no	NA
ENSG00000228192.8	-	RP11-342M1.3	lncRNA	chr1	42832521	42846414	ENST00000659750.1	3131	0.685	0.511	0.742	0.826	0.802	0.481	0.862	0.658	0.954	0.651	0.709	0.589	-0.115	-0.094	-0.265	-0.165	0.588	0.861	-1.381	-0.068	no	no	no	no	NA
ENSG00000164011.18	+	ZNF691	protein_coding	chr1	42846636	42852477	ENST00000372504.5	1935	10.344	8.355	10.369	11.501	8.972	10.287	10.061	10.89	9.077	8.546	10.497	12.172	1.013	0.975	0.955	1.061	0.257	-0.558	-0.984	1.286	no	no	no	no	NA
ENSG00000233708.1	-	RP11-342M1.7	processed_pseudogene	chr1	42886596	42888767	ENST00000448759.1	1962	0.121	0.082	0.108	0.088	0.107	0.085	0.098	0.233	0.09	0.115	0.087	0.104	-1.012	-0.979	-1.032	-0.89	-0.542	-0.01	-0.855	1.406	no	no	no	no	NA
ENSG00000237090.1	-	MKRN8P	processed_pseudogene	chr1	42891093	42892430	ENST00000417517.1	1326	0.18	0.121	0.159	0.13	0.158	0.126	0.145	0.173	0.132	0.171	0.129	0.154	-0.842	-0.808	-0.862	-0.82	-0.38	1.037	-1.213	0.555	no	no	no	no	NA
ENSG00000225099.1	+	ATP6V1E1P1	processed_pseudogene	chr1	42903231	42903912	ENST00000439215.1	681	1.4	0.705	0.62	1.52	0.614	0.983	1.132	1.682	0.516	1.996	1.253	0.602	-0.019	-0.118	0.047	0.062	-0.144	-1.356	0.656	0.843	no	no	no	no	NA
ENSG00000117394.24	-	SLC2A1	protein_coding	chr1	42925352	42958868	ENST00000426263.10	3384	106.891	120.528	111.72	90.078	85.735	99.358	132.086	118.312	96.435	115.679	92.351	125.164	2.045	1.982	2.047	2.042	0.507	-1.496	0.582	0.407	no	no	no	no	NA
ENSG00000284138.1	-	ATP6V0CP4	processed_pseudogene	chr1	42952201	42952641	ENST00000639582.1	440	0.542	0.728	0.96	0.392	0.475	0.38	0.438	1.041	0.798	1.545	0.388	0.465	-0.262	-0.229	-0.123	-0.24	-0.786	-0.246	1.462	-0.43	no	no	no	no	NA
ENSG00000227533.6	+	SLC2A1-AS1	lncRNA	chr1	42959077	42996800	ENST00000653200.1	1758	2.169	1.457	2.403	2.846	2.737	2.379	2.193	1.303	2.698	0.773	2.136	3.612	0.35	0.401	0.143	0.376	0.278	0.709	-1.477	0.49	no	no	no	no	NA
ENSG00000283973.2	-	RP5-848E13.4	lncRNA	chr1	42959157	42961864	ENST00000640492.1	759	0.314	0.422	0.278	0.227	0.276	0.22	0.254	0.302	0.231	0.597	0.225	0.54	-0.6	-0.566	-0.419	-0.477	-1.019	-0.614	1.171	0.462	no	no	no	no	NA
ENSG00000207256.1	+	RNU6-880P	snRNA	chr1	42991437	42991544	ENST00000384526.1	107	2.227	1.496	1.974	1.612	1.955	1.563	1.801	2.141	1.641	2.117	1.595	1.914	0.251	0.285	0.232	0.273	-0.38	1.037	-1.213	0.555	no	no	no	no	NA
ENSG00000283136.1	-	U6	snRNA	chr1	43023548	43023637	ENST00000636464.1	89	2.677	1.799	2.373	1.938	2.35	1.88	2.166	2.574	1.973	2.545	1.918	2.301	0.331	0.365	0.312	0.353	-0.38	1.037	-1.213	0.555	no	no	no	no	NA
ENSG00000277513.1	+	RP3-393B19.1	processed_pseudogene	chr1	43104085	43104497	ENST00000622380.1	412	0.578	0.389	0.513	0.419	0.508	0.406	0.468	0.556	0.426	0.55	0.414	0.497	-0.334	-0.301	-0.354	-0.312	-0.38	1.037	-1.213	0.555	no	no	no	no	NA
ENSG00000186973.11	+	FAM183A	protein_coding	chr1	43147903	43156396	ENST00000335282.5	536	0.445	1.195	0.394	0.966	1.561	0.312	0.36	0.855	0.328	0.423	0.955	1.528	-0.289	-0.214	-0.268	0.034	-0.706	-0.201	-0.558	1.466	no	no	no	no	NA
ENSG00000117395.13	-	EBNA1BP2	protein_coding	chr1	43164174	43172570	ENST00000431635.6	1503	276.654	314.183	328.403	304.846	293.236	344.014	292.776	295.638	296.937	329.33	345.451	249.92	2.507	2.461	2.517	2.451	0.701	-0.706	1.005	-1	no	no	no	no	NA
ENSG00000284410.1	-	MIR6733	miRNA	chr1	43171651	43171712	ENST00000635723.1	61	3.906	2.624	3.462	2.828	3.429	2.742	6.32	3.755	5.759	7.427	2.798	10.073	0.596	0.629	0.576	0.676	-0.538	0.223	-0.985	1.3	no	no	no	no	NA
ENSG00000243710.8	+	CFAP57	protein_coding	chr1	43172329	43254355	ENST00000610710.4	4162	0.458	0.154	0.304	0.58	0.452	0.362	0.324	0.11	0.422	0.327	0.287	0.492	-0.516	-0.353	-0.58	-0.501	-0.296	1.401	-0.965	-0.14	no	no	no	no	NA
ENSG00000199240.1	+	RNA5SP46	rRNA_pseudogene	chr1	43196416	43196536	ENST00000362370.1	120	1.986	1.334	1.76	1.438	1.743	1.394	1.606	1.909	1.464	1.888	1.422	1.707	0.201	0.235	0.182	0.224	-0.38	1.037	-1.213	0.555	no	no	no	no	NA
ENSG00000179178.11	+	TMEM125	protein_coding	chr1	43270024	43274002	ENST00000432792.6	1850	0.129	0.087	0.114	0.093	0.113	0.09	0.104	0.124	0.095	0.122	0.092	0.111	-0.987	-0.953	-1.006	-0.964	-0.38	1.037	-1.213	0.555	no	no	no	no	NA
ENSG00000253313.6	-	C1orf210	protein_coding	chr1	43281876	43285581	ENST00000523677.6	1486	0.16	0.108	0.284	0.116	0.141	0.113	0.13	0.154	0.118	0.152	0.115	0.138	-0.791	-0.858	-0.911	-0.869	1.333	-0.012	-1.08	-0.241	no	no	no	no	NA
ENSG00000066056.14	+	TIE1	protein_coding	chr1	43300981	43323108	ENST00000372476.8	3893	0.551	0.37	0.434	0.399	0.269	0.258	0.842	0.471	0.406	0.582	0.57	0.105	-0.227	-0.407	-0.419	-0.568	1.276	-0.013	-0.095	-1.167	no	no	no	no	NA
ENSG00000117400.18	+	MPL	protein_coding	chr1	43337817	43354466	ENST00000372470.9	3633	0.066	0.044	0.058	0.095	0.058	0.046	0.106	0.126	0.048	0.062	0.047	0.056	-1.179	-1.246	-1.299	-1.057	0.154	-0.485	-0.993	1.324	no	no	no	no	NA
ENSG00000287113.1	-	RP1-92O14.7	lncRNA	chr1	43348287	43348844	ENST00000671634.1	557	0.428	0.287	0.379	0.31	0.376	0.3	0.346	0.411	0.315	0.407	0.306	0.368	-0.465	-0.432	-0.485	-0.443	-0.38	1.037	-1.213	0.555	no	no	no	no	NA
ENSG00000234694.1	-	RP1-92O14.3	lncRNA	chr1	43354683	43358658	ENST00000424948.1	661	2.163	1.695	2.237	1.044	2.215	2.278	1.458	1.386	1.594	2.399	2.324	0.93	0.293	0.294	0.322	0.043	0.42	0.429	0.642	-1.492	no	no	no	no	NA
ENSG00000117399.14	+	CDC20	protein_coding	chr1	43359012	43363203	ENST00000372462.1	1777	80.323	556.249	480.415	138.823	161.855	401.766	277.46	162.277	58.711	743.098	553.826	86.444	2.623	1.961	2.74	2.096	0.697	-1.027	1.003	-0.674	dn	no	up	no	E
ENSG00000066322.15	-	ELOVL1	protein_coding	chr1	43363397	43367738	ENST00000621943.4	1625	242.686	278.479	257.347	228.667	256.16	238.306	268.304	246.098	256.053	254.837	240.004	253.213	2.406	2.401	2.409	2.385	0.559	0.032	0.825	-1.416	no	no	no	no	NA
ENSG00000283836.1	-	MIR6734	miRNA	chr1	43364647	43364715	ENST00000621166.1	68	3.504	2.354	3.106	5.074	3.076	4.92	5.669	3.368	2.583	3.331	5.02	3.012	0.649	0.482	0.529	0.571	1.288	-1.069	-0.404	0.185	no	no	no	no	NA
ENSG00000159479.17	-	MED8	protein_coding	chr1	43383916	43389800	ENST00000372457.9	1968	98.923	86.544	108.394	99.578	111.072	95.198	93.827	93.573	104.062	83.685	105.201	99.389	2.01	2.019	1.946	1.989	0.576	0.871	-1.38	-0.067	no	no	no	no	NA
ENSG00000229431.1	+	MED8-AS1	lncRNA	chr1	43385112	43389155	ENST00000436713.1	731	1.304	0.438	0.289	0.236	0.572	0.229	0.264	0.313	0.961	0.93	0.467	0.28	-0.483	-0.048	-0.344	-0.561	-0.549	1.376	0.068	-0.895	no	no	no	no	NA
ENSG00000198198.17	+	SZT2	protein_coding	chr1	43389898	43454247	ENST00000634258.3	14136	7.299	4.722	6.395	4.796	4.735	5.68	6.272	6.319	6.66	5.144	5.337	5.752	0.777	0.787	0.713	0.747	0.622	0.938	-1.288	-0.271	no	no	no	no	NA
ENSG00000229372.1	-	SZT2-AS1	lncRNA	chr1	43447775	43448644	ENST00000396885.2	699	0.341	1.374	1.813	0.494	0.599	1.675	1.654	0.655	0.754	1.296	1.221	1.465	0.188	-0.271	0.158	-0.108	0.892	-1.194	0.757	-0.454	no	no	no	no	NA
ENSG00000274975.1	+	MIR6735	miRNA	chr1	43448538	43448611	ENST00000615179.1	73	3.264	2.193	2.893	2.363	2.865	2.291	2.64	3.138	2.406	3.103	2.338	2.806	0.417	0.451	0.398	0.439	-0.38	1.037	-1.213	0.555	no	no	no	no	NA
ENSG00000178922.18	-	HYI	protein_coding	chr1	43451002	43453989	ENST00000583037.5	1322	72.46	115.272	87.39	76.729	90.031	87.182	81.648	91.999	85.693	92.705	93.862	77.154	1.942	1.916	1.99	1.912	0.058	-0.672	1.393	-0.778	no	no	no	no	NA
ENSG00000229348.1	+	HYI-AS1	lncRNA	chr1	43453926	43456995	ENST00000444386.1	545	0.874	0.587	0.388	0.317	0.384	2.149	0.354	0.42	0.645	0.831	0.313	0.376	-0.456	-0.222	0.007	-0.434	-0.831	0.252	1.309	-0.729	no	no	no	no	NA
ENSG00000142949.17	+	PTPRF	protein_coding	chr1	43530882	43623666	ENST00000359947.9	7720	39.169	31.828	39.806	31.172	25.551	30.855	40.497	49.755	33.057	40.172	33.119	35.02	1.576	1.507	1.532	1.578	0.791	-1.191	-0.462	0.862	no	no	no	no	NA
ENSG00000066135.13	+	KDM4A	protein_coding	chr1	43650148	43705518	ENST00000372396.4	4486	13.811	11.74	11.912	13.459	13.569	11.597	13.921	11.794	13.429	11.918	11.719	13.606	1.096	1.134	1.07	1.111	-0.249	1.152	-1.227	0.324	no	no	no	no	NA
ENSG00000284989.1	+	RP11-7O11.7	protein_coding	chr1	43650148	43931014	ENST00000645057.1	4037	0.059	0.04	0.052	0.043	0.052	0.041	0.048	0.057	0.044	0.056	0.042	0.051	-1.325	-1.292	-1.345	-1.303	-0.38	1.037	-1.213	0.555	no	no	no	no	NA
ENSG00000236200.6	-	KDM4A-AS1	lncRNA	chr1	43699839	43707369	ENST00000659644.1	3389	0.703	1.039	0.499	0.967	0.617	1.086	0.739	0.879	0.674	1.136	1.058	0.363	-0.136	-0.178	0.036	-0.17	-0.241	-0.655	1.475	-0.58	no	no	no	no	NA
ENSG00000126091.21	+	ST3GAL3	protein_coding	chr1	43707535	43931151	ENST00000642331.1	2487	2.3	5.149	3.991	3.329	3.869	4.843	2.868	3.223	3.319	3.644	3.5	4.118	0.534	0.49	0.653	0.548	-0.321	-0.962	1.399	-0.115	no	no	no	no	NA
ENSG00000229444.1	-	ST3GAL3-AS1	lncRNA	chr1	43709391	43727343	ENST00000437753.1	469	0.508	0.341	0.45	0.368	0.446	0.357	0.411	0.488	0.374	0.483	0.364	0.437	-0.391	-0.357	-0.41	-0.368	-0.38	1.037	-1.213	0.555	no	no	no	no	NA
ENSG00000283414.1	+	U6	snRNA	chr1	43716466	43716556	ENST00000637979.1	90	2.648	1.779	2.347	1.917	2.324	1.859	2.142	2.545	1.952	2.517	1.896	2.276	0.326	0.36	0.307	0.348	-0.38	1.037	-1.213	0.555	no	no	no	no	NA
ENSG00000233674.2	+	RP11-184I16.3	processed_pseudogene	chr1	43743470	43743741	ENST00000427515.2	271	0.879	1.181	1.559	0.637	0.772	2.469	1.422	4.226	2.592	1.672	2.519	2.267	0.249	0.082	0.229	0.262	0.521	-1.481	0.286	0.674	no	no	no	no	NA
ENSG00000283477.1	+	MIR6079	miRNA	chr1	43838621	43838683	ENST00000635807.1	62	3.843	2.582	3.407	2.782	3.374	2.698	3.109	3.694	8.499	3.654	5.506	3.303	0.589	0.681	0.469	0.51	0.284	1.27	-1	-0.554	no	no	no	no	NA
ENSG00000224751.2	-	SHMT1P1	processed_pseudogene	chr1	43850299	43851611	ENST00000419974.2	1312	0.182	0.244	0.322	0.131	0.159	0.382	0.147	0.175	0.134	0.345	0.13	0.156	-0.737	-0.804	-0.497	-0.815	-0.16	-0.611	1.459	-0.688	no	no	no	no	NA
ENSG00000117407.17	+	ARTN	protein_coding	chr1	43933319	43937239	ENST00000414809.7	1943	0.981	1.565	1.631	1.154	1.184	1.464	1.19	1.65	1.718	1.632	1.142	0.843	0.115	0.1	0.191	0.069	-0.067	-0.36	1.391	-0.965	no	no	no	no	NA
ENSG00000237950.3	-	RP11-7O11.9	lncRNA	chr1	43937917	43940781	ENST00000657883.1	2224	0.75	0.36	1.045	0.543	0.846	0.752	0.693	0.412	0.632	0.509	1.305	0.276	-0.008	-0.132	-0.287	-0.403	1.152	0.435	-0.458	-1.129	no	no	no	no	NA
ENSG00000288573.1	-	RP11-7O11.3	lncRNA	chr1	43944373	43946551	ENST00000412378.1	494	1.447	0.324	2.993	0.698	2.117	1.354	0.78	0.464	2.133	1.834	1.382	0.415	0.17	0.272	-0.031	-0.291	0.564	0.975	-0.247	-1.292	no	no	no	no	NA
ENSG00000117408.11	+	IPO13	protein_coding	chr1	43946949	43968022	ENST00000372343.8	3883	31.849	29.393	31.113	24.39	26.504	30.069	30.776	29.139	29.13	27.187	28.791	30.751	1.48	1.464	1.46	1.447	1.268	0.07	-0.172	-1.165	no	no	no	no	NA
ENSG00000285649.1	-	RP11-7O11.8	lncRNA	chr1	43968350	43974821	ENST00000647729.1	2044	0.233	0.078	0.413	0.084	0.102	0.082	0.189	0.112	0.172	0.111	0.334	0.1	-0.528	-0.796	-1.05	-1.008	1.328	0.208	-0.855	-0.68	no	no	no	no	NA
ENSG00000132768.14	+	DPH2	protein_coding	chr1	43970009	43973369	ENST00000255108.8	2466	27.056	19.474	29.12	19.168	22.733	19.536	26.653	24.985	26.353	19.016	27.824	20.764	1.445	1.403	1.286	1.333	1.102	0.515	-1.134	-0.484	no	no	no	no	NA
ENSG00000117410.14	+	ATP6V0B	protein_coding	chr1	43974943	43978213	ENST00000532642.5	1685	190.63	206.908	201.806	210.594	194.527	206.888	212.079	197.507	200.55	198.035	214.947	193.024	2.321	2.29	2.309	2.302	1.201	-1.172	0.289	-0.318	no	no	no	no	NA
ENSG00000117411.18	+	B4GALT2	protein_coding	chr1	43979236	43987769	ENST00000481924.2	3443	128.868	130.644	131.582	110.48	121.143	122.045	129.095	128.392	132.634	125.474	135.088	106.185	2.12	2.105	2.1	2.059	0.917	0.347	0.156	-1.419	no	no	no	no	NA
ENSG00000159214.13	+	CCDC24	protein_coding	chr1	43991598	43996528	ENST00000372318.8	1472	20.397	15.442	16.501	14.532	16.768	14.659	17.153	18.05	20.642	10.773	17.393	18.645	1.231	1.283	1.129	1.23	0.196	1.007	-1.384	0.181	no	no	no	no	NA
ENSG00000196517.13	-	SLC6A9	protein_coding	chr1	43996482	44031462	ENST00000372310.8	3206	16.798	13.381	13.242	8.825	12.984	9.966	16.353	13.217	13.203	12.154	12.724	13.607	1.147	1.153	1.07	1.067	0.797	0.932	-0.832	-0.897	no	no	no	no	NA
ENSG00000230615.7	+	RP5-1198O20.4	lncRNA	chr1	44043927	44104975	ENST00000434244.5	2644	2.253	3.269	3.355	2.479	2.848	3.037	2.989	2.426	2.391	3.684	2.711	2.556	0.478	0.395	0.521	0.396	0.489	-0.833	1.174	-0.829	no	no	no	no	NA
ENSG00000227163.2	-	RP5-1198O20.5	processed_pseudogene	chr1	44087957	44088477	ENST00000436802.2	520	0.458	0.308	0.406	0.332	0.402	0.322	0.371	0.44	0.338	0.436	0.328	0.394	-0.435	-0.402	-0.455	-0.413	-0.38	1.037	-1.213	0.555	no	no	no	no	NA
ENSG00000271647.1	-	KRT8P47	processed_pseudogene	chr1	44103305	44104703	ENST00000604727.1	1398	0.17	0.115	0.151	0.123	0.15	0.12	0.138	0.164	0.126	0.324	0.122	0.147	-0.865	-0.831	-0.784	-0.843	-1	-0.018	1.37	-0.352	no	no	no	no	NA
ENSG00000239560.3	-	RN7SL479P	misc_RNA	chr1	44117097	44117397	ENST00000472003.3	300	0.794	0.534	0.704	0.575	0.697	0.558	0.642	0.763	0.585	0.755	0.569	0.683	-0.196	-0.163	-0.216	-0.174	-0.38	1.037	-1.213	0.555	no	no	no	no	NA
ENSG00000171872.5	+	KLF17	protein_coding	chr1	44118820	44135140	ENST00000372299.4	3160	0.377	0.456	0.334	0.109	0.132	0.476	0.549	0.217	0.222	0.86	0.27	0.065	-0.435	-0.652	-0.243	-0.938	0.442	-0.284	1.086	-1.243	no	no	no	no	NA
ENSG00000233514.1	-	RP11-570P14.1	processed_pseudogene	chr1	44122152	44122512	ENST00000402743.2	360	1.324	3.557	2.933	1.917	2.324	2.788	2.677	3.181	1.952	3.146	2.371	3.983	0.423	0.259	0.498	0.462	0.12	-1.436	0.83	0.485	no	no	no	no	NA
ENSG00000283039.1	-	KLF18	protein_coding	chr1	44137820	44141631	ENST00000634670.1	3159	0.075	0.051	0.067	0.055	0.066	0.053	0.061	0.073	0.056	0.072	0.054	0.065	-1.219	-1.185	-1.239	-1.197	-0.38	1.037	-1.213	0.555	no	no	no	no	NA
ENSG00000226804.4	-	RP4-675G8.3	processed_pseudogene	chr1	44150593	44151753	ENST00000451975.2	1160	0.205	0.138	0.182	0.149	0.18	0.144	0.166	0.197	0.151	0.195	0.147	0.177	-0.784	-0.75	-0.803	-0.762	-0.38	1.037	-1.213	0.555	no	no	no	no	NA
ENSG00000200171.1	-	Y_RNA	misc_RNA	chr1	44153384	44153480	ENST00000363301.1	96	2.482	1.667	2.2	1.797	2.179	1.742	2.008	2.386	1.83	2.36	1.778	2.133	0.298	0.332	0.279	0.32	-0.38	1.037	-1.213	0.555	no	no	no	no	NA
ENSG00000238037.1	-	OOSP1P1	processed_pseudogene	chr1	44155027	44155301	ENST00000423265.1	274	0.87	0.584	0.771	0.63	0.763	0.611	0.703	0.836	0.641	0.827	0.623	0.747	-0.157	-0.124	-0.177	-0.135	-0.38	1.037	-1.213	0.555	no	no	no	no	NA
ENSG00000227994.1	-	RP5-891H21.1	processed_pseudogene	chr1	44172505	44172719	ENST00000442754.1	214	1.113	0.748	0.987	0.806	0.977	0.782	0.901	1.07	0.821	1.059	0.798	0.957	-0.05	-0.016	-0.069	-0.028	-0.38	1.037	-1.213	0.555	no	no	no	no	NA
ENSG00000271329.1	-	RP5-891H21.5	processed_pseudogene	chr1	44187942	44189049	ENST00000603887.1	796	0.299	0.201	0.265	0.217	0.263	0.21	0.242	0.288	0.441	0.285	0.214	0.257	-0.62	-0.486	-0.64	-0.598	-0.496	1.453	-0.782	-0.175	no	no	no	no	NA
ENSG00000178028.14	+	DMAP1	protein_coding	chr1	44213470	44220673	ENST00000372289.7	1742	75.371	83.896	76.747	64.864	85.375	80.47	68.712	67.451	75.72	63.982	78.678	79.833	1.873	1.896	1.878	1.848	-0.052	1.115	0.24	-1.303	no	no	no	no	NA
ENSG00000117419.16	-	ERI3	protein_coding	chr1	44221069	44355257	ENST00000372257.7	1733	108.625	118.97	114.195	118.556	124.323	123.552	112.668	102.561	124.153	110.589	116.512	108.73	2.059	2.075	2.07	2.04	-0.159	0.897	0.605	-1.343	no	no	no	no	NA
ENSG00000233602.1	-	ERI3-IT1	lncRNA	chr1	44243407	44244273	ENST00000414156.1	619	0.77	1.552	0.341	0.279	2.028	0.27	0.311	0.74	0.284	0.732	0.276	1.985	-0.511	-0.118	-0.171	-0.129	-1.489	0.611	0.327	0.55	no	no	no	no	NA
ENSG00000199385.1	+	RNU6-369P	snRNA	chr1	44390721	44390823	ENST00000362515.1	102	2.336	1.569	2.071	1.691	2.051	1.64	1.89	2.246	1.722	2.221	1.673	2.008	0.272	0.305	0.252	0.294	-0.38	1.037	-1.213	0.555	no	no	no	no	NA
ENSG00000187147.18	+	RNF220	protein_coding	chr1	44405193	44651723	ENST00000355387.6	3099	52.825	67.046	60.52	47.873	51.636	62.776	62.134	50.923	56.279	69.445	61.19	41.637	1.787	1.729	1.822	1.669	0.529	-0.341	1.043	-1.231	no	no	up	no	F
ENSG00000263381.1	+	MIR5584	miRNA	chr1	44545492	44545552	ENST00000581357.1	60	3.971	2.668	3.52	2.875	3.486	2.788	3.212	3.817	2.927	3.776	2.845	3.414	0.502	0.536	0.483	0.525	-0.38	1.037	-1.213	0.555	no	no	no	no	NA
ENSG00000126106.14	-	TMEM53	protein_coding	chr1	44653246	44674481	ENST00000372237.8	2236	11.083	8.448	7.084	7.947	10.478	9.277	7.672	6.863	11.154	6.585	8.473	7.969	0.888	1.037	0.904	0.879	-0.532	1.485	-0.309	-0.644	no	dn	no	no	A
ENSG00000198520.12	+	ARMH1	protein_coding	chr1	44674712	44725591	ENST00000458657.6	1818	0.262	0.088	0.232	0.095	0.575	0.276	0.53	0.378	0.58	0.249	0.282	0.901	-0.487	-0.353	-0.739	-0.497	0.201	1.032	-1.37	0.137	no	no	no	no	NA
ENSG00000199377.1	-	RNU5F-1	snRNA	chr1	44721785	44721902	ENST00000362507.1	117	4.073	1.368	1.805	1.474	1.788	1.43	1.647	1.958	1.501	1.936	1.459	1.751	0.212	0.346	0.193	0.235	-0.496	1.453	-0.782	-0.175	no	no	no	no	NA
ENSG00000200169.1	-	RNU5D-1	snRNA	chr1	44731054	44731170	ENST00000363299.1	116	2.054	2.76	1.821	1.487	1.803	1.442	1.662	1.975	1.514	1.953	1.471	1.766	0.216	0.25	0.297	0.238	-1	-0.018	1.37	-0.352	no	no	no	no	NA
ENSG00000142945.13	+	KIF2C	protein_coding	chr1	44746405	44767767	ENST00000372217.5	2955	21.208	197.072	148.023	63.049	48.843	144.577	89.427	62.396	12.066	320.448	161.035	36.25	2.11	1.366	2.32	1.718	0.546	-1.212	1.044	-0.379	dn	no	up	no	E
ENSG00000225721.5	-	RP11-269F19.10	lncRNA	chr1	44759123	44775810	ENST00000428791.1	580	0.411	2.484	0.728	1.19	0.721	1.154	1.662	1.58	1.514	1.953	0.883	1.413	0.01	-0.116	0.249	0.141	-0.388	-1.179	1.124	0.443	no	no	no	no	NA
ENSG00000142937.12	+	RPS8	protein_coding	chr1	44775539	44778779	ENST00000396651.8	778	2578.89	2558.51	2533.39	2742.18	3059.13	2728.68	2296.37	2427.62	2910.22	2391.74	2705.67	2402.22	3.399	3.454	3.408	3.401	-0.635	1.485	-0.304	-0.546	no	no	no	no	NA
ENSG00000264294.1	+	SNORD55	snoRNA	chr1	44775863	44775943	ENST00000581525.1	80	41.7	26.012	58.082	51.753	33.991	46.001	33.731	65.85	41.714	39.644	51.204	43.523	1.667	1.591	1.559	1.724	0.43	-0.596	-1.023	1.189	no	no	no	no	NA
ENSG00000200913.1	+	SNORD46	snoRNA	chr1	44776489	44776593	ENST00000364043.1	104	9.165	13.853	12.185	9.952	14.079	4.825	14.827	11.012	6.755	13.069	13.129	9.847	1.125	0.98	0.98	1.011	1.466	-0.64	-0.635	-0.191	no	no	no	no	NA
ENSG00000202031.1	+	SNORD38A	snoRNA	chr1	44777842	44777912	ENST00000365161.1	70	34.041	38.875	30.172	24.644	32.87	50.183	24.782	22.904	37.637	25.89	36.575	26.333	1.479	1.541	1.568	1.391	-0.2	0.594	0.928	-1.321	no	no	no	no	NA
ENSG00000207421.1	+	SNORD38B	snoRNA	chr1	44778389	44778456	ENST00000384690.1	67	3.557	2.389	3.152	2.575	3.122	2.497	2.877	3.419	2.621	3.381	2.547	3.057	0.455	0.488	0.435	0.477	-0.38	1.037	-1.213	0.555	no	no	no	no	NA
ENSG00000281859.1	+	SNORD38B	snoRNA	chr1	44778389	44778458	ENST00000625943.1	69	3.453	2.32	3.061	2.5	3.032	2.424	2.793	3.319	2.545	3.283	2.474	2.968	0.442	0.475	0.422	0.464	-0.38	1.037	-1.213	0.555	no	no	no	no	NA
ENSG00000234093.3	-	RPS15AP11	processed_pseudogene	chr1	44780330	44780715	ENST00000594193.1	385	0.619	0.416	1.646	0.448	0.543	0.869	0.501	0.595	0.912	0.588	0.887	0.532	-0.045	-0.171	-0.224	-0.283	1.339	0.097	-0.428	-1.008	no	no	no	no	NA
ENSG00000142959.5	-	BEST4	protein_coding	chr1	44783584	44788170	ENST00000372207.4	2512	0.474	0.127	0.757	0.343	0.666	0.333	0.46	0.274	0.35	0.361	0.204	0.897	-0.383	-0.319	-0.605	-0.358	0.26	0.757	-1.468	0.452	no	no	no	no	NA
ENSG00000173846.13	+	PLK3	protein_coding	chr1	44800376	44805990	ENST00000372201.5	2340	31.67	24.627	23.016	27.793	28.158	24.305	25.947	28.19	31.375	19.653	23.852	32.735	1.385	1.482	1.357	1.47	-0.625	0.95	-1.072	0.747	no	no	no	no	NA
ENSG00000188396.4	-	DYNLT4	protein_coding	chr1	44805892	44807351	ENST00000675259.1	1355	0.352	0.591	0.156	0.255	0.772	0.247	0.284	0.338	0.518	0.669	0.504	0.453	-0.55	-0.284	-0.337	-0.47	-1.151	1.037	0.601	-0.488	no	no	no	no	NA
ENSG00000222009.8	+	BTBD19	protein_coding	chr1	44808481	44814129	ENST00000450269.5	1572	20.009	8.961	7.927	11.084	13.706	8.194	10.79	13.696	19.441	6.197	9.012	14.332	0.962	1.242	0.886	1.113	-0.558	1.207	-1.039	0.389	up	no	no	no	B
ENSG00000117425.14	-	PTCH2	protein_coding	chr1	44821937	44843253	ENST00000372192.4	4410	3.404	1.053	1.533	1.174	2.893	0.569	1.792	1.974	3.027	0.616	1.742	1.904	0.227	0.491	-0.144	0.215	0.113	1.128	-1.308	0.068	no	dn	dn	no	B
ENSG00000202444.1	-	RNU5E-6P	snRNA	chr1	44819882	44819997	ENST00000365574.1	115	2.072	1.392	1.837	1.5	1.819	1.455	1.676	1.992	1.527	1.97	1.484	1.781	0.22	0.253	0.2	0.242	-0.38	1.037	-1.213	0.555	no	no	no	no	NA
ENSG00000226499.1	-	RP5-882O7.1	processed_pseudogene	chr1	44843920	44844082	ENST00000447970.1	162	5.884	0.988	1.304	2.13	1.291	5.163	3.569	2.828	3.253	2.797	5.268	3.793	0.463	0.464	0.385	0.453	0.575	0.605	-1.486	0.306	no	no	no	no	NA
ENSG00000070785.17	-	EIF2B3	protein_coding	chr1	44850521	44986722	ENST00000620860.4	1923	70.012	72.087	70.402	79.93	75.817	75.157	69.06	72.894	77.361	71.036	71.006	71.893	1.846	1.871	1.862	1.874	-1.365	0.627	-0.117	0.855	no	no	no	no	NA
ENSG00000253039.1	+	RNA5SP47	rRNA_pseudogene	chr1	44932322	44932431	ENST00000517230.1	109	2.186	1.469	1.938	1.583	1.919	1.535	1.768	2.101	1.611	2.078	1.566	1.879	0.243	0.277	0.224	0.265	-0.38	1.037	-1.213	0.555	no	no	no	no	NA
ENSG00000229815.1	+	CCNB1IP1P1	processed_pseudogene	chr1	44958556	44959395	ENST00000428976.1	839	0.284	0.191	0.252	0.206	0.249	0.199	0.23	0.273	0.209	0.27	0.203	0.244	-0.643	-0.61	-0.663	-0.621	-0.38	1.037	-1.213	0.555	no	no	no	no	NA
ENSG00000232369.1	-	PPIAP35	processed_pseudogene	chr1	44988233	44988725	ENST00000411837.1	492	0.484	0.325	0.429	0.351	0.425	0.68	0.392	0.466	0.357	0.46	0.694	1.249	-0.311	-0.378	-0.331	-0.23	0.024	-1.063	-0.296	1.335	no	no	no	no	NA
ENSG00000268949.1	-	MRPS17P1	processed_pseudogene	chr1	44988704	44991834	ENST00000596009.1	3130	0.076	0.051	0.067	0.055	0.067	0.053	0.062	0.073	0.056	0.072	0.055	0.065	-1.215	-1.181	-1.235	-1.193	-0.38	1.037	-1.213	0.555	no	no	no	no	NA
ENSG00000126107.15	-	HECTD3	protein_coding	chr1	45002547	45011324	ENST00000372172.5	3597	48.823	42.855	46.034	35.154	37.625	35.948	49.567	51.45	48.975	39.11	45.838	38.549	1.673	1.651	1.593	1.614	1.116	0.509	-1.107	-0.519	no	no	no	no	NA
ENSG00000126088.14	+	UROD	protein_coding	chr1	45010949	45015504	ENST00000652165.1	2138	199.836	196.087	196.883	182.111	212.698	191.532	187.158	185.656	206.034	174.936	186.408	205.676	2.279	2.314	2.273	2.281	-0.408	1.473	-0.752	-0.313	no	no	no	no	NA
ENSG00000162415.7	-	ZSWIM5	protein_coding	chr1	45016398	45206605	ENST00000359600.6	5868	1.178	0.464	0.72	1	0.749	0.599	0.953	0.976	0.988	0.695	0.844	0.698	-0.079	-0.02	-0.238	-0.056	0.197	0.812	-1.451	0.442	no	no	no	no	NA
ENSG00000234315.1	-	OSTCP5	processed_pseudogene	chr1	45069976	45070429	ENST00000425293.1	453	0.526	0.353	0.466	0.381	0.462	0.369	0.425	0.506	0.775	0.5	0.377	0.452	-0.375	-0.242	-0.395	-0.353	-0.496	1.453	-0.782	-0.175	no	no	no	no	NA
ENSG00000281912.1	+	LINC01144	lncRNA	chr1	45303909	45305619	ENST00000626198.1	1710	0.697	0.468	1.112	0.303	0.489	0.685	0.676	0.536	0.616	0.397	0.998	0.24	-0.042	-0.226	-0.298	-0.47	1.225	0.187	-0.221	-1.19	no	no	no	no	NA
ENSG00000186603.7	+	HPDL	protein_coding	chr1	45326894	45328710	ENST00000334815.6	1816	0.394	0.793	0.233	0.475	0.346	0.461	0.637	0.631	0.097	0.499	0.94	0.226	-0.285	-0.627	-0.246	-0.39	0.595	-1.402	0.824	-0.017	no	no	no	no	NA
ENSG00000132781.20	-	MUTYH	protein_coding	chr1	45329241	45340440	ENST00000672818.3	1891	0.756	0.677	0.447	0.365	0.774	0.265	0.714	0.606	0.372	0.958	0.451	0.65	-0.281	-0.221	-0.255	-0.281	-0.753	1.351	0.163	-0.762	no	no	no	no	NA
ENSG00000288208.1	-	RP4-534D1.6	protein_coding	chr1	45329261	45491155	ENST00000671898.1	2768	0.086	0.058	0.076	0.062	0.151	0.181	0.07	0.083	0.127	0.082	0.062	0.296	-1.162	-0.927	-1.022	-0.939	-1.38	0.788	-0.09	0.682	no	no	no	no	NA
ENSG00000132773.12	+	TOE1	protein_coding	chr1	45340169	45343973	ENST00000372090.6	1887	24.498	37.664	36.712	30.443	23.5	30.229	36.261	39.084	25.876	48.141	34.191	20.84	1.553	1.391	1.58	1.465	0.647	-1.232	0.96	-0.375	no	no	no	no	NA
ENSG00000070759.17	-	TESK2	protein_coding	chr1	45343882	45491163	ENST00000372086.4	3071	2.25	1.355	2.407	2.359	1.294	1.798	2.322	2.983	1.945	2.213	2.168	1.867	0.361	0.251	0.244	0.373	0.778	-0.812	-0.915	0.948	no	no	no	no	NA
ENSG00000236872.1	+	PPIAP36	processed_pseudogene	chr1	45415019	45415344	ENST00000435399.1	325	1.466	1.478	1.3	1.062	1.287	0.515	1.186	1.409	0.54	0.697	0.525	1.26	-0.031	0.003	-0.092	0.092	-0.308	0.128	-1.108	1.289	no	no	no	no	NA
ENSG00000280670.3	-	CCDC163	protein_coding	chr1	45493865	45500073	ENST00000629482.3	2095	1.137	3.438	3.125	1.812	1.198	3.274	2.484	2.515	0.922	5.731	1.955	1.662	0.394	0.033	0.603	0.293	0.266	-1.257	1.15	-0.159	no	no	up	no	E
ENSG00000132763.15	+	MMACHC	protein_coding	chr1	45500299	45513382	ENST00000401061.9	5049	4.531	6.119	6.693	4.168	3.521	6.593	5.535	5.897	5.009	6.461	5.713	4.016	0.775	0.634	0.805	0.665	0.665	-1.03	1.028	-0.663	no	no	up	no	E
ENSG00000117450.15	-	PRDX1	protein_coding	chr1	45510913	45523047	ENST00000424390.2	1296	1000.03	944.633	985.794	1218.88	1143.85	1069.36	940.832	981.034	979.018	836.055	935.718	1408.89	2.979	3.016	2.976	3.076	-0.696	0.101	-0.781	1.377	no	no	no	no	NA
ENSG00000234379.1	+	HMGB1P48	unprocessed_pseudogene	chr1	45530926	45532139	ENST00000446155.1	598	0.398	0.268	0.353	0.288	0.35	0.28	0.322	0.383	0.294	0.758	0.285	0.342	-0.496	-0.463	-0.415	-0.474	-1	-0.018	1.37	-0.352	no	no	no	no	NA
ENSG00000117448.14	+	AKR1A1	protein_coding	chr1	45550542	45570049	ENST00000372070.7	1818	157.941	168.615	166.131	151.633	179.721	169.485	155.215	142.995	167.04	151.149	166.832	156.934	2.211	2.225	2.212	2.177	0.235	0.923	0.264	-1.422	no	no	no	no	NA
ENSG00000281133.1	-	ENSG00000281133	pseudogene	chr1	45580891	45580996	ENST00000630128.1	96	2.482	1.667	2.2	1.797	2.179	1.742	2.008	2.386	1.83	2.36	1.778	2.133	0.298	0.332	0.279	0.32	-0.38	1.037	-1.213	0.555	no	no	no	no	NA
ENSG00000280836.1	-	ENSG00000280836	pseudogene	chr1	45581218	45581321	ENST00000629041.1	99	2.407	1.617	4.267	1.743	2.113	1.69	1.947	2.314	1.774	4.577	1.724	2.069	0.385	0.318	0.366	0.307	1.102	-0.687	0.576	-0.991	no	no	no	no	NA
ENSG00000132780.17	+	NASP	protein_coding	chr1	45584040	45618893	ENST00000350030.8	3225	81.793	99.767	110.155	119.018	82.308	105.449	95.746	127.412	77.226	132.48	121.25	76.528	2.036	1.905	2.048	2.022	0.501	-1.48	0.691	0.288	no	no	no	no	NA
ENSG00000281112.1	-	ENSG00000281112	pseudogene	chr1	45592721	45592814	ENST00000628958.1	84	2.837	1.906	2.514	2.054	2.49	1.991	2.295	2.727	2.091	2.697	2.032	2.438	0.356	0.39	0.337	0.378	-0.38	1.037	-1.213	0.555	no	no	no	no	NA
ENSG00000281825.1	-	ENSG00000281825	pseudogene	chr1	45605656	45605730	ENST00000626823.1	69	3.453	2.32	3.061	2.5	3.032	2.424	2.793	3.319	2.545	3.283	9.895	2.968	0.642	0.475	0.422	0.464	1.458	-0.265	-0.812	-0.382	no	no	no	no	NA
ENSG00000159588.15	-	CCDC17	protein_coding	chr1	45620043	45624054	ENST00000528266.6	2245	0.531	0.713	1.787	1.306	0.745	1.043	1.116	1.326	1.017	0.807	1.368	0.912	0.145	-0.132	-0.074	0.066	1.133	-1.05	-0.594	0.51	no	no	no	no	NA
ENSG00000159592.11	-	GPBP1L1	protein_coding	chr1	45627303	45686533	ENST00000355105.8	3641	33.835	34.776	42.288	42.879	35.159	44.518	40.868	33.97	36.565	42.495	36.049	38.252	1.598	1.546	1.606	1.582	0.567	-1.389	0.864	-0.041	no	no	no	no	NA
ENSG00000225447.1	-	RPS15AP10	processed_pseudogene	chr1	45645815	45646197	ENST00000432472.1	382	1.248	3.352	4.976	4.968	6.571	4.817	2.018	5.396	3.678	4.151	5.362	5.362	0.577	0.493	0.609	0.719	-0.24	-1.138	0.099	1.28	no	no	no	no	NA
ENSG00000234329.1	-	RP11-767N6.2	processed_pseudogene	chr1	45651038	45651826	ENST00000437848.1	788	1.512	1.625	0.536	1.314	1.062	1.274	1.223	1.744	1.337	2.3	0.65	1.3	-0.124	0.111	0.226	0.158	-1.425	0.118	0.878	0.43	no	no	no	no	NA
ENSG00000159596.7	+	TMEM69	protein_coding	chr1	45688180	45694436	ENST00000372025.5	1465	20.332	19.668	22.779	21.313	19.989	22.38	21.709	19.699	16.785	24.432	22.486	20.412	1.349	1.278	1.344	1.311	0.862	-1.291	0.715	-0.285	no	no	no	no	NA
ENSG00000197429.11	-	IPP	protein_coding	chr1	45698710	45750653	ENST00000396478.4	3117	6.192	4.468	6.776	10.737	5.704	8.533	7.606	6.026	6.705	7.922	6.242	6.899	0.836	0.791	0.827	0.883	0.04	-1.133	-0.202	1.294	no	no	no	no	NA
ENSG00000230896.1	-	RP11-767N6.7	lncRNA	chr1	45694683	45697075	ENST00000430643.1	598	7.173	7.495	5.298	7.5	6.996	6.713	5.479	7.66	7.93	6.061	5.423	8.22	0.732	0.867	0.828	0.891	-1.392	0.529	-0.022	0.884	no	no	no	no	NA
ENSG00000236111.5	+	RP11-630I5.1	processed_pseudogene	chr1	45781276	45781957	ENST00000463059.1	681	0.35	0.235	0.31	1.52	0.614	1.719	0.283	0.336	0.258	2.661	0.251	0.301	-0.553	-0.419	0.011	-0.271	-1.013	-0.459	1.319	0.153	no	no	no	no	NA
ENSG00000086015.22	+	MAST2	protein_coding	chr1	45803611	46036122	ENST00000361297.7	5737	36.925	54.493	54.007	41.586	36.898	47.993	49.825	51.781	38.024	60.652	43.139	44.733	1.688	1.571	1.733	1.661	0.361	-1.35	1.023	-0.035	no	no	no	no	NA
ENSG00000232467.2	-	TMA16P2	processed_pseudogene	chr1	45846993	45847594	ENST00000413187.2	601	0.396	0.266	0.351	0.287	0.696	0.278	0.321	0.381	0.292	0.377	0.284	0.682	-0.498	-0.364	-0.518	-0.376	-0.738	0.931	-0.983	0.789	no	no	no	no	NA
ENSG00000117461.15	-	PIK3R3	protein_coding	chr1	46040139	46132629	ENST00000262741.10	5596	3.151	3.719	2.944	5.086	3.813	3.766	3.513	3.397	2.888	4.089	2.471	5.71	0.469	0.513	0.586	0.665	-1.04	-0.524	0.323	1.241	no	no	no	no	NA
ENSG00000278139.1	-	P3R3URF-PIK3R3	protein_coding	chr1	46043660	46176488	ENST00000540385.2	1553	0.153	0.103	0.136	0.111	0.135	0.108	0.124	0.147	0.113	0.146	0.11	0.132	-0.911	-0.877	-0.93	-0.888	-0.38	1.037	-1.213	0.555	no	no	no	no	NA
ENSG00000226957.1	+	RP4-533D7.4	lncRNA	chr1	46046817	46048368	ENST00000450004.1	649	0.367	0.247	0.325	0.266	0.322	0.258	0.297	0.353	0.271	0.349	0.263	0.316	-0.532	-0.498	-0.551	-0.51	-0.38	1.037	-1.213	0.555	no	no	no	no	NA
ENSG00000233114.2	+	RP4-533D7.3	processed_pseudogene	chr1	46104949	46105175	ENST00000426289.2	226	1.054	0.708	0.935	0.763	0.926	2.22	0.853	1.013	0.777	1.002	0.755	0.906	-0.073	-0.04	0.066	-0.051	-0.786	-0.246	1.462	-0.43	no	no	no	no	NA
ENSG00000227857.2	+	RP4-533D7.5	lncRNA	chr1	46134530	46139081	ENST00000452785.2	339	1.406	0.944	1.246	0.509	1.234	1.48	1.137	2.027	2.591	2.005	1.007	1.813	0.051	0.218	0.149	0.091	-1.046	1.248	0.304	-0.506	no	no	no	no	NA
ENSG00000117472.10	+	TSPAN1	protein_coding	chr1	46175086	46185962	ENST00000372003.6	1619	1.619	1.879	1.565	2.664	2.067	1.756	1.548	2.405	1.519	0.84	1.898	4.048	0.221	0.235	0.148	0.471	-0.341	-0.238	-0.864	1.443	no	no	no	no	NA
ENSG00000250719.2	-	P3R3URF	protein_coding	chr1	46175485	46176488	ENST00000506599.2	405	0.588	0.395	0.521	0.426	0.516	0.413	0.476	0.566	0.434	0.559	0.421	0.506	-0.327	-0.293	-0.346	-0.305	-0.38	1.037	-1.213	0.555	no	no	no	no	NA
ENSG00000085998.14	-	POMGNT1	protein_coding	chr1	46188681	46220291	ENST00000396420.7	3480	92.644	82.383	91.826	91.955	94.189	80.466	88.73	95.961	97.005	84.17	85.243	91.107	1.947	1.976	1.916	1.968	-0.168	0.892	-1.34	0.616	no	no	no	no	NA
ENSG00000171357.6	+	LURAP1	protein_coding	chr1	46203333	46221256	ENST00000371980.4	1849	9.15	7.445	6.054	5.971	8.485	6.152	5.108	9.414	9.309	5.881	7.2	6.203	0.783	0.953	0.81	0.847	-0.88	1.402	-0.511	-0.011	no	no	no	no	NA
ENSG00000085999.13	+	RAD54L	protein_coding	chr1	46247762	46278473	ENST00000371975.9	3078	10.683	26.419	22.644	22.867	11.213	21.63	22.794	25.449	7.475	47.398	24.066	11.578	1.365	0.984	1.478	1.276	0.422	-1.381	0.956	0.003	dn	up	up	no	E
ENSG00000132128.17	-	LRRC41	protein_coding	chr1	46277461	46303616	ENST00000617190.5	4136	65.909	46.095	52.955	55.557	56.542	44.974	59.232	59.365	59.155	44.858	54.597	60.662	1.745	1.781	1.656	1.767	0.131	0.782	-1.445	0.532	no	no	no	no	NA
ENSG00000173660.12	+	UQCRH	protein_coding	chr1	46303697	46316776	ENST00000311672.10	537	338.128	321.638	334.312	452.636	389.137	421.152	313.708	323.732	343.753	321.455	352.805	417.638	2.523	2.552	2.546	2.596	-1.032	-0.076	-0.257	1.365	no	no	no	no	NA
ENSG00000117481.11	+	NSUN4	protein_coding	chr1	46340806	46365018	ENST00000474844.6	4347	10.689	10.421	12.341	12.461	12.415	12.699	12.46	8.694	12.445	9.433	10.915	13.004	1.075	1.073	1.032	1.05	0.867	0.752	-1.24	-0.379	no	no	no	no	NA
ENSG00000225779.1	+	RP4-603I14.3	processed_pseudogene	chr1	46370585	46370955	ENST00000457027.1	370	0.644	0.433	0.571	0.466	0.565	0.452	0.521	0.619	0.475	0.612	0.461	0.554	-0.288	-0.254	-0.307	-0.266	-0.38	1.037	-1.213	0.555	no	no	no	no	NA
ENSG00000117480.16	+	FAAH	protein_coding	chr1	46394316	46413845	ENST00000243167.9	2042	2.334	0.549	0.724	1.014	1.639	1.065	0.944	0.785	0.86	0.777	1.003	1.906	-0.055	0.172	-0.114	0.06	-0.556	1.232	-1.026	0.349	no	no	no	no	NA
ENSG00000232022.7	+	FAAHP1	transcribed_unprocessed_pseudogene	chr1	46432128	46445321	ENST00000446499.1	1238	0.192	0.517	0.171	0.697	0.507	0.405	0.623	0.37	0.993	0.183	0.414	0.496	-0.452	-0.338	-0.472	-0.298	-0.731	0.61	-0.961	1.082	no	no	no	no	NA
ENSG00000224863.3	-	LINC01398	lncRNA	chr1	46446599	46451317	ENST00000634819.2	1401	0.17	0.114	0.151	0.123	0.149	0.119	0.138	0.163	0.125	0.162	0.122	0.146	-0.866	-0.832	-0.885	-0.844	-0.38	1.037	-1.213	0.555	no	no	no	no	NA
ENSG00000197587.11	+	DMBX1	protein_coding	chr1	46489835	46516216	ENST00000360032.4	5050	0.047	0.063	0.042	0.034	0.041	0.033	0.038	0.045	0.035	0.045	0.034	0.041	-1.423	-1.389	-1.342	-1.401	-1	-0.018	1.37	-0.352	no	no	no	no	NA
ENSG00000282881.2	-	TMEM275	protein_coding	chr1	46532165	46543969	ENST00000634804.2	1633	0.146	0.098	0.129	0.106	0.128	0.102	0.118	0.14	0.108	0.139	0.105	0.125	-0.932	-0.899	-0.952	-0.91	-0.38	1.037	-1.213	0.555	no	no	no	no	NA
ENSG00000269956.2	+	MKNK1-AS1	lncRNA	chr1	46538695	46570255	ENST00000602433.1	2445	0.097	0.065	0.173	0.071	0.171	0.068	0.158	0.094	0.072	0.093	0.07	0.084	-0.907	-0.974	-1.127	-1.086	1.152	0.49	-1.027	-0.615	no	no	no	no	NA
ENSG00000162456.10	-	KNCN	protein_coding	chr1	46545640	46551647	ENST00000481882.7	2896	0.082	0.055	0.073	0.06	0.072	0.058	0.067	0.079	0.061	0.078	0.059	0.071	-1.181	-1.148	-1.201	-1.159	-0.38	1.037	-1.213	0.555	no	no	no	no	NA
ENSG00000079277.22	-	MKNK1	protein_coding	chr1	46557407	46604294	ENST00000649800.1	2809	23.837	16.355	20.602	22.17	20.329	20.128	20.311	21.037	21.447	15.565	20.234	25.228	1.309	1.339	1.237	1.357	-0.022	0.538	-1.393	0.877	no	no	no	no	NA
ENSG00000142961.15	-	MOB3C	protein_coding	chr1	46607724	46616465	ENST00000371940.1	5725	11.737	6.095	9.666	9.642	9.646	7.246	9.831	9.602	11.597	5.738	9.809	9.802	0.99	1.039	0.801	0.986	0.341	0.814	-1.459	0.304	no	no	no	up	B
ENSG00000123472.12	-	ATPAF1	protein_coding	chr1	46632736	46668454	ENST00000576409.5	4158	22.866	24.639	24.28	32.071	22.588	27.88	26.33	26.551	24.331	24.789	24.465	29.407	1.398	1.366	1.41	1.466	-0.293	-1.053	0.003	1.343	no	no	no	no	NA
ENSG00000233647.2	-	NENFP1	processed_pseudogene	chr1	46665909	46666375	ENST00000419476.2	466	1.023	0.344	0.453	0.37	0.449	0.359	0.414	0.983	0.754	0.486	0.366	0.44	-0.388	-0.154	-0.407	-0.265	-0.713	1.27	-0.88	0.323	no	no	no	no	NA
ENSG00000186118.9	+	TEX38	protein_coding	chr1	46671853	46673594	ENST00000334122.5	840	0.284	0.191	0.251	0.205	0.249	0.199	0.229	0.273	0.209	0.27	0.61	0.488	-0.485	-0.61	-0.663	-0.521	1.044	-0.494	-1.145	0.595	no	no	no	no	NA
ENSG00000228237.5	+	EFCAB14-AS1	lncRNA	chr1	46674127	46692097	ENST00000418985.1	491	0.485	0.326	0.43	1.054	0.426	0.341	0.393	0.466	0.715	0.461	0.348	0.417	-0.41	-0.277	-0.43	-0.229	-0.747	0.607	-0.946	1.086	no	no	no	no	NA
ENSG00000159658.15	-	EFCAB14	protein_coding	chr1	46675158	46719114	ENST00000371933.8	5817	27.692	18.3	28.756	32.533	22.511	22.948	30.617	30.437	24.699	28.351	24.647	26.618	1.445	1.396	1.359	1.474	0.529	-0.441	-1.167	1.079	no	no	no	no	NA
ENSG00000236476.2	+	RP11-8J9.5	processed_pseudogene	chr1	46742328	46743133	ENST00000419949.2	805	0.296	0.199	0.262	0.214	0.26	0.208	0.239	0.285	0.218	0.281	0.212	0.254	-0.625	-0.592	-0.645	-0.603	-0.38	1.037	-1.213	0.555	no	no	no	no	NA
ENSG00000142973.14	+	CYP4B1	protein_coding	chr1	46799045	46819413	ENST00000371923.9	2174	0.11	0.074	0.097	0.079	0.096	0.077	0.089	0.105	0.081	0.104	0.079	0.094	-1.057	-1.023	-1.076	-1.035	-0.38	1.037	-1.213	0.555	no	no	no	no	NA
ENSG00000154198.14	-	CYP4Z2P	transcribed_unprocessed_pseudogene	chr1	46843177	46900434	ENST00000423332.1	1512	0.158	0.106	0.14	0.114	0.138	0.111	0.127	0.151	0.116	0.15	0.113	0.135	-0.899	-0.865	-0.919	-0.877	-0.38	1.037	-1.213	0.555	no	no	no	no	NA
ENSG00000238145.2	+	TUBAP8	processed_pseudogene	chr1	46891638	46892830	ENST00000437364.2	1192	0.2	0.134	0.177	0.145	0.175	0.14	0.162	0.192	0.147	0.19	0.143	0.172	-0.796	-0.762	-0.815	-0.774	-0.38	1.037	-1.213	0.555	no	no	no	no	NA
ENSG00000187048.13	-	CYP4A11	protein_coding	chr1	46929187	46941476	ENST00000310638.9	2530	0.094	0.063	0.083	0.068	0.083	0.066	0.076	0.091	0.069	0.09	0.067	0.081	-1.122	-1.089	-1.142	-1.1	-0.38	1.037	-1.213	0.555	no	no	no	no	NA
ENSG00000259832.1	-	CYP4A26P	unprocessed_pseudogene	chr1	46967678	46967874	ENST00000563017.1	196	1.216	0.817	1.078	0.88	1.067	0.853	0.983	1.169	0.896	1.156	0.871	1.045	-0.012	0.022	-0.031	0.01	-0.38	1.037	-1.213	0.555	no	no	no	no	NA
ENSG00000261196.1	-	CYP4A43P	unprocessed_pseudogene	chr1	46994381	46994502	ENST00000568156.1	121	1.969	1.323	1.746	1.426	1.729	1.382	1.593	1.893	1.452	1.872	1.411	1.693	0.198	0.231	0.178	0.22	-0.38	1.037	-1.213	0.555	no	no	no	no	NA
ENSG00000261593.1	-	CYP4A27P	unprocessed_pseudogene	chr1	47000897	47001087	ENST00000567218.1	190	1.254	0.842	1.112	0.908	1.101	0.88	1.014	1.205	0.924	1.192	0.898	1.078	0.002	0.035	-0.018	0.024	-0.38	1.037	-1.213	0.555	no	no	no	no	NA
ENSG00000261290.1	-	CYP4A44P	unprocessed_pseudogene	chr1	47002994	47003148	ENST00000569984.1	154	1.547	1.039	1.371	1.12	1.358	1.086	1.252	1.487	1.141	1.471	1.108	1.33	0.093	0.127	0.073	0.115	-0.38	1.037	-1.213	0.555	no	no	no	no	NA
ENSG00000186377.8	+	CYP4X1	protein_coding	chr1	47023668	47050751	ENST00000371901.4	2256	0.106	0.071	0.094	0.076	0.093	0.074	0.085	0.102	0.078	0.301	0.076	0.091	-1.073	-1.039	-0.933	-1.051	-0.786	-0.246	1.462	-0.43	no	no	no	no	NA
ENSG00000186160.5	+	CYP4Z1	protein_coding	chr1	47067230	47118318	ENST00000334194.4	2162	0.11	0.074	0.098	0.08	0.097	0.077	0.089	0.106	0.081	0.105	0.079	0.095	-1.054	-1.021	-1.074	-1.032	-0.38	1.037	-1.213	0.555	no	no	no	no	NA
ENSG00000225154.2	-	TUBAP9	processed_pseudogene	chr1	47074777	47075979	ENST00000445574.2	1202	0.198	0.133	0.176	0.144	0.174	0.139	0.16	0.191	0.146	0.188	0.142	0.17	-0.799	-0.766	-0.819	-0.777	-0.38	1.037	-1.213	0.555	no	no	no	no	NA
ENSG00000225506.2	-	CYP4A22-AS1	lncRNA	chr1	47096652	47179271	ENST00000444042.2	921	1.035	0.174	1.376	0.749	0.454	0.908	0.419	1.243	0.954	0.984	0.371	1.112	-0.224	-0.116	-0.27	0.005	-0.593	0.285	-0.969	1.276	no	no	no	no	NA
ENSG00000162365.12	+	CYP4A22	protein_coding	chr1	47137440	47149727	ENST00000371891.8	2535	0.094	0.063	0.083	0.068	0.083	0.066	0.076	0.09	0.069	0.089	0.067	0.081	-1.123	-1.09	-1.143	-1.101	-0.38	1.037	-1.213	0.555	no	no	no	no	NA
ENSG00000225514.1	-	MTND1P34	transcribed_processed_pseudogene	chr1	47164509	47165920	ENST00000438556.1	671	0.355	0.239	0.315	0.257	0.312	0.249	0.287	0.341	0.262	0.338	0.254	0.61	-0.546	-0.513	-0.566	-0.424	-0.542	-0.01	-0.855	1.406	no	no	no	no	NA
ENSG00000224805.2	+	LINC00853	lncRNA	chr1	47179249	47180339	ENST00000429328.2	661	2.163	1.937	2.237	0.261	2.215	2.025	2.041	0.693	2.923	1.028	1.291	2.169	0.257	0.382	0.202	-0.135	0.364	0.931	0.115	-1.41	no	no	no	no	NA
ENSG00000162366.8	-	PDZK1IP1	protein_coding	chr1	47183581	47190036	ENST00000294338.7	838	0.284	0.191	0.252	0.206	0.25	0.2	0.23	0.273	0.21	0.27	0.204	0.244	-0.643	-0.609	-0.662	-0.621	-0.38	1.037	-1.213	0.555	no	no	no	no	NA
ENSG00000162367.11	-	TAL1	protein_coding	chr1	47216291	47229771	ENST00000294339.3	5001	0.048	0.032	0.042	0.034	0.042	0.033	0.039	0.046	0.035	0.045	0.034	0.041	-1.418	-1.385	-1.438	-1.396	-0.38	1.037	-1.213	0.555	no	no	no	no	NA
ENSG00000226252.1	+	RP1-18D14.7	lncRNA	chr1	47225796	47230750	ENST00000422216.1	4036	0.059	0.04	0.052	0.043	0.052	0.041	0.048	0.057	0.044	0.056	0.042	0.051	-1.325	-1.292	-1.345	-1.303	-0.38	1.037	-1.213	0.555	no	no	no	no	NA
ENSG00000123473.17	-	STIL	protein_coding	chr1	47250172	47314892	ENST00000337817.10	5351	4.141	14.03	11.328	16.893	5.316	13.598	14.3	11.899	3.217	33.657	10.558	6.966	1.078	0.617	1.269	1.049	0.271	-1.402	0.966	0.166	dn	up	no	no	E
ENSG00000162368.14	+	CMPK1	protein_coding	chr1	47333789	47378839	ENST00000371873.10	2937	68.638	60.934	67.885	126.166	73.286	80.99	84.725	74.866	68.712	75.821	70.841	102.163	1.87	1.846	1.858	1.995	-0.321	-0.665	-0.499	1.485	no	no	no	no	NA
ENSG00000225762.1	-	LINC01389	lncRNA	chr1	47380927	47408477	ENST00000420876.1	483	8.88	5.965	6.996	6.786	6.929	8.312	7.582	5.691	6.182	11.726	7.421	3.816	0.865	0.86	0.921	0.723	0.269	0.21	0.937	-1.416	no	no	no	no	NA
ENSG00000186790.6	+	FOXE3	protein_coding	chr1	47416284	47418052	ENST00000335071.4	1768	0.539	0.181	0.478	0.293	0.592	0.189	0.327	0.13	0.099	0.128	0.193	0.695	-0.507	-0.5	-0.786	-0.526	0.529	0.58	-1.495	0.387	no	no	no	no	NA
ENSG00000237424.1	-	FOXD2-AS1	lncRNA	chr1	47432132	47434641	ENST00000445551.1	2509	3.894	2.999	8.165	3.644	3.502	3.8	5.147	5.477	3.08	4.695	5.85	4.326	0.797	0.541	0.576	0.645	1.386	-0.872	-0.563	0.049	dn	no	no	no	D
ENSG00000186564.6	+	FOXD2	protein_coding	chr1	47438043	47440691	ENST00000334793.6	2648	1.98	1.693	1.834	2.671	1.422	1.895	2.038	2.941	1.526	2.395	1.934	2.243	0.286	0.211	0.295	0.415	-0.184	-1.077	-0.08	1.342	no	no	no	no	NA
ENSG00000271355.1	-	RP4-666O22.3	processed_pseudogene	chr1	47483697	47484162	ENST00000604764.1	465	0.512	0.344	0.454	0.371	0.45	0.36	0.415	0.493	0.378	0.487	0.367	0.44	-0.387	-0.353	-0.406	-0.365	-0.38	1.037	-1.213	0.555	no	no	no	no	NA
ENSG00000229554.2	-	RPL21P24	processed_pseudogene	chr1	47497893	47498341	ENST00000413752.2	448	0.532	0.357	0.471	0.385	0.467	0.373	0.43	0.511	0.392	0.506	0.381	0.457	-0.371	-0.337	-0.39	-0.349	-0.38	1.037	-1.213	0.555	no	no	no	no	NA
ENSG00000227883.1	+	ATP6V0E1P4	processed_pseudogene	chr1	47550195	47550753	ENST00000427294.1	242	0.985	0.661	0.873	0.713	0.864	0.691	0.796	0.946	0.726	0.936	0.705	0.846	-0.103	-0.07	-0.123	-0.081	-0.38	1.037	-1.213	0.555	no	no	no	no	NA
ENSG00000227947.2	+	LINC01738	lncRNA	chr1	47688462	47704029	ENST00000454285.2	1461	0.163	0.11	0.145	0.118	0.143	0.114	0.132	0.157	0.12	0.155	0.117	0.14	-0.884	-0.851	-0.904	-0.862	-0.38	1.037	-1.213	0.555	no	no	no	no	NA
ENSG00000269113.4	-	TRABD2B	protein_coding	chr1	47760527	47997385	ENST00000606738.3	7524	0.032	0.021	0.028	0.023	0.028	0.022	0.026	0.03	0.023	0.03	0.023	0.027	-1.596	-1.562	-1.615	-1.574	-0.38	1.037	-1.213	0.555	no	no	no	no	NA
ENSG00000223814.1	-	RP11-543D5.2	lncRNA	chr1	47761131	47765547	ENST00000438589.1	407	0.585	0.393	0.519	0.424	0.514	0.411	0.474	0.563	0.432	0.557	0.419	0.503	-0.329	-0.296	-0.349	-0.307	-0.38	1.037	-1.213	0.555	no	no	no	no	NA
ENSG00000225028.1	+	RP11-330M19.1	lncRNA	chr1	47818065	47820237	ENST00000445070.1	1807	0.132	0.089	0.117	0.095	0.116	0.093	0.107	0.127	0.097	0.125	0.094	0.113	-0.976	-0.943	-0.996	-0.954	-0.38	1.037	-1.213	0.555	no	no	no	no	NA
ENSG00000226133.6	+	LINC02794	lncRNA	chr1	48054208	48067201	ENST00000439795.1	789	0.302	0.203	0.268	0.219	0.265	0.212	0.244	0.29	0.223	0.287	0.216	0.26	-0.616	-0.583	-0.636	-0.594	-0.38	1.037	-1.213	0.555	no	no	no	no	NA
ENSG00000231413.1	-	RP11-193P11.3	lncRNA	chr1	48078786	48082196	ENST00000455238.1	292	0.816	0.548	0.723	0.591	0.716	0.573	0.66	0.784	0.601	0.776	0.585	0.701	-0.185	-0.151	-0.204	-0.163	-0.38	1.037	-1.213	0.555	no	no	no	no	NA
ENSG00000237180.1	+	CYP46A4P	processed_pseudogene	chr1	48089367	48089634	ENST00000414953.1	267	0.892	0.6	0.791	0.646	0.783	0.627	0.722	0.858	0.658	0.848	0.639	0.767	-0.146	-0.112	-0.166	-0.124	-0.38	1.037	-1.213	0.555	no	no	no	no	NA
ENSG00000242267.6	-	SKINT1L	transcribed_unprocessed_pseudogene	chr1	48161798	48179230	ENST00000401057.7	817	0.292	0.196	0.259	0.211	0.256	0.205	0.236	0.28	0.215	0.277	0.209	0.251	-0.632	-0.598	-0.651	-0.61	-0.38	1.037	-1.213	0.555	no	no	no	no	NA
ENSG00000279096.2	+	RP5-1024N4.6	TEC	chr1	48102067	48104736	ENST00000640049.1	2669	0.089	0.06	0.079	0.065	0.078	0.063	0.072	0.086	0.066	0.085	0.064	0.077	-1.146	-1.112	-1.165	-1.124	-0.38	1.037	-1.213	0.555	no	no	no	no	NA
ENSG00000223720.2	+	RP5-1024N4.2	lncRNA	chr1	48172971	48206857	ENST00000431986.2	651	0.366	0.246	0.324	0.265	0.321	0.257	0.296	0.352	0.27	0.348	0.262	0.315	-0.533	-0.5	-0.553	-0.511	-0.38	1.037	-1.213	0.555	no	no	no	no	NA
ENSG00000117834.13	+	SLC5A9	protein_coding	chr1	48222686	48248644	ENST00000236495.9	3272	0.073	0.049	0.065	0.053	0.064	0.051	0.059	0.07	0.054	0.069	0.052	0.063	-1.234	-1.201	-1.254	-1.212	-0.38	1.037	-1.213	0.555	no	no	no	no	NA
ENSG00000272491.1	-	RP5-1024N4.4	lncRNA	chr1	48227887	48229561	ENST00000606809.1	1674	0.142	0.096	0.252	0.412	0.125	0.1	0.115	0.274	0.21	0.135	0.204	0.367	-0.742	-0.809	-0.963	-0.461	0.007	-0.312	-1.043	1.347	no	no	no	no	NA
ENSG00000279214.1	-	RP5-1024N4.5	TEC	chr1	48262229	48263179	ENST00000624985.1	950	0.251	0.168	0.222	0.182	0.22	0.176	0.203	0.241	0.185	0.238	0.18	0.216	-0.697	-0.664	-0.717	-0.675	-0.38	1.037	-1.213	0.555	no	no	no	no	NA
ENSG00000132122.12	-	SPATA6	protein_coding	chr1	48295372	48472204	ENST00000371847.8	5003	1.619	0.672	0.887	1.793	1.505	1.137	0.809	1.282	1.545	0.951	0.682	1.76	-0.103	0.192	-0.046	0.202	-1.036	0.824	-0.676	0.889	up	no	no	no	B
ENSG00000224986.2	-	PPP1R8P1	processed_pseudogene	chr1	48325079	48326123	ENST00000452549.2	1044	0.228	0.153	0.202	0.165	0.2	0.16	0.369	0.219	0.168	0.217	0.163	0.589	-0.638	-0.705	-0.758	-0.557	0.306	-0.465	-1.077	1.237	no	no	no	no	NA
ENSG00000206700.1	+	RNU6-723P	snRNA	chr1	48344208	48344315	ENST00000383973.1	107	2.227	1.496	1.974	1.612	1.955	1.563	1.801	2.141	1.641	2.117	1.595	1.914	0.251	0.285	0.232	0.273	-0.38	1.037	-1.213	0.555	no	no	no	no	NA
ENSG00000235105.1	+	RP11-329A14.1	processed_pseudogene	chr1	48435966	48437223	ENST00000412769.1	1257	0.19	0.127	0.168	0.412	0.166	0.133	0.307	0.182	0.279	0.18	0.272	0.326	-0.618	-0.685	-0.838	-0.537	0.404	-0.12	-1.322	1.037	no	no	no	no	NA
ENSG00000223175.1	+	RNU4-61P	snRNA	chr1	48447935	48448042	ENST00000411243.1	107	2.227	1.496	1.974	1.612	1.955	1.563	1.801	2.141	1.641	2.117	1.595	1.914	0.251	0.285	0.232	0.273	-0.38	1.037	-1.213	0.555	no	no	no	no	NA
ENSG00000232514.1	-	RP11-329A14.2	processed_pseudogene	chr1	48497262	48497736	ENST00000416622.1	474	0.503	0.338	0.446	0.364	0.441	0.353	0.407	0.483	0.371	0.478	0.36	0.432	-0.395	-0.362	-0.415	-0.373	-0.38	1.037	-1.213	0.555	no	no	no	no	NA
ENSG00000186094.17	-	AGBL4	protein_coding	chr1	48532853	50023954	ENST00000371839.6	2989	0.08	0.054	0.071	0.058	0.07	0.056	0.064	0.077	0.059	0.076	0.057	0.069	-1.195	-1.161	-1.215	-1.173	-0.38	1.037	-1.213	0.555	no	no	no	no	NA
ENSG00000287661.1	+	RP11-342A17.2	lncRNA	chr1	48552990	48558106	ENST00000671560.1	1861	0.128	0.086	0.113	0.093	0.112	0.09	0.104	0.123	0.094	0.122	0.092	0.11	-0.989	-0.956	-1.009	-0.967	-0.38	1.037	-1.213	0.555	no	no	no	no	NA
ENSG00000162373.13	-	BEND5	protein_coding	chr1	48727518	48776891	ENST00000371833.4	1693	0.141	0.095	0.125	0.102	0.124	0.099	0.114	0.135	0.104	0.134	0.101	0.121	-0.948	-0.915	-0.968	-0.926	-0.38	1.037	-1.213	0.555	no	no	no	no	NA
ENSG00000286597.1	+	RP11-476C24.1	lncRNA	chr1	48926020	48936734	ENST00000663662.1	573	0.416	0.279	0.369	0.301	0.365	0.292	0.336	0.4	0.307	0.395	0.298	0.357	-0.478	-0.444	-0.497	-0.455	-0.38	1.037	-1.213	0.555	no	no	no	no	NA
ENSG00000229846.2	+	RP11-141A19.1	lncRNA	chr1	49025594	49187585	ENST00000456002.2	793	0.3	0.202	0.266	0.218	0.264	0.211	0.243	0.289	0.221	0.286	0.215	0.258	-0.619	-0.585	-0.638	-0.597	-0.38	1.037	-1.213	0.555	no	no	no	no	NA
ENSG00000230114.1	+	AGBL4-AS1	lncRNA	chr1	49257410	49269285	ENST00000420071.1	566	0.421	0.283	0.373	0.305	0.37	0.296	0.341	0.405	0.31	0.4	0.302	0.362	-0.472	-0.439	-0.492	-0.45	-0.38	1.037	-1.213	0.555	no	no	no	no	NA
ENSG00000225623.1	-	AGBL4-IT1	lncRNA	chr1	49374200	49472085	ENST00000457061.1	514	0.464	0.311	0.411	0.336	0.407	0.325	0.375	0.446	0.342	0.441	0.332	0.398	-0.43	-0.397	-0.45	-0.408	-0.38	1.037	-1.213	0.555	no	no	no	no	NA
ENSG00000237478.2	-	RP5-926E3.1	processed_pseudogene	chr1	49691261	49691523	ENST00000428836.2	262	0.909	0.611	0.806	0.658	0.798	0.638	0.736	0.874	0.67	0.865	0.651	0.782	-0.138	-0.104	-0.157	-0.116	-0.38	1.037	-1.213	0.555	no	no	no	no	NA
ENSG00000215887.5	+	ZNF859P	unprocessed_pseudogene	chr1	49841820	49846400	ENST00000502859.1	1966	0.121	0.081	0.107	0.088	0.106	0.085	0.098	0.117	0.089	0.115	0.087	0.104	-1.013	-0.98	-1.033	-0.991	-0.38	1.037	-1.213	0.555	no	no	no	no	NA
ENSG00000279324.1	+	RP11-93G23.2	TEC	chr1	49994317	49996218	ENST00000622945.1	1901	0.125	0.084	0.111	0.091	0.11	0.088	0.101	0.12	0.092	0.119	0.09	0.108	-0.998	-0.965	-1.018	-0.976	-0.38	1.037	-1.213	0.555	no	no	no	no	NA
ENSG00000233595.2	+	MTND2P29	processed_pseudogene	chr1	50017091	50017503	ENST00000438595.2	412	0.578	0.389	0.513	0.419	0.508	0.406	0.468	0.556	0.426	0.55	0.414	0.497	-0.334	-0.301	-0.354	-0.312	-0.38	1.037	-1.213	0.555	no	no	no	no	NA
ENSG00000162374.18	+	ELAVL4	protein_coding	chr1	50109836	50203747	ENST00000652274.1	3999	0.06	0.04	0.053	0.043	0.052	0.042	0.048	0.057	0.044	0.057	0.043	0.051	-1.321	-1.288	-1.341	-1.299	-0.38	1.037	-1.213	0.555	no	no	no	no	NA
ENSG00000230828.1	+	RP11-492I2.1	processed_pseudogene	chr1	50114936	50115282	ENST00000456070.1	346	0.689	0.463	0.61	0.499	0.605	0.483	0.557	0.662	0.508	0.655	0.493	0.592	-0.258	-0.225	-0.278	-0.236	-0.38	1.037	-1.213	0.555	no	no	no	no	NA
ENSG00000237337.1	-	ELAVL4-AS1	lncRNA	chr1	50174305	50175868	ENST00000442477.1	858	0.278	0.187	0.246	0.201	0.244	0.195	0.225	0.267	0.205	0.264	0.199	0.239	-0.653	-0.619	-0.673	-0.631	-0.38	1.037	-1.213	0.555	no	no	no	no	NA
ENSG00000233407.1	-	RP11-567C20.3	lncRNA	chr1	50206083	50223127	ENST00000440897.1	250	0.953	0.64	0.845	0.69	0.837	0.669	0.771	0.916	0.703	0.906	0.683	0.819	-0.117	-0.084	-0.137	-0.095	-0.38	1.037	-1.213	0.555	no	no	no	no	NA
ENSG00000284696.2	-	LINC02808	lncRNA	chr1	50229661	50321161	ENST00000641749.1	1706	0.14	0.094	0.124	0.101	0.123	0.098	0.113	0.134	0.103	0.133	0.1	0.12	-0.951	-0.918	-0.971	-0.929	-0.38	1.037	-1.213	0.555	no	no	no	no	NA
ENSG00000284645.1	+	RP11-567C20.4	lncRNA	chr1	50252568	50258994	ENST00000642132.1	3304	0.072	0.048	0.064	0.052	0.063	0.051	0.058	0.069	0.053	0.069	0.052	0.062	-1.238	-1.205	-1.258	-1.216	-0.38	1.037	-1.213	0.555	no	no	no	no	NA
ENSG00000234080.3	+	RP11-183G22.1	processed_pseudogene	chr1	50326130	50327007	ENST00000423464.1	877	0.543	0.73	0.241	0.787	0.477	0.572	0.659	0.522	0.601	0.258	0.389	0.934	-0.403	-0.269	-0.322	-0.139	-1.078	0.127	-0.352	1.303	no	no	no	no	NA
ENSG00000229316.1	-	HMGB1P45	processed_pseudogene	chr1	50398824	50399773	ENST00000435986.1	653	0.365	0.245	0.323	0.264	0.32	0.256	0.295	0.351	0.269	0.347	0.261	0.314	-0.534	-0.501	-0.554	-0.512	-0.38	1.037	-1.213	0.555	no	no	no	no	NA
ENSG00000225671.2	-	FCF1P6	processed_pseudogene	chr1	50405429	50406024	ENST00000456841.2	595	0.4	0.269	0.355	0.58	0.352	0.281	0.324	0.385	0.295	0.381	0.287	0.344	-0.494	-0.46	-0.514	-0.371	-0.542	-0.01	-0.855	1.406	no	no	no	no	NA
ENSG00000142700.12	-	DMRTA2	protein_coding	chr1	50417549	50423443	ENST00000404795.4	3080	0.309	0.208	0.343	0.28	0.136	0.38	0.375	0.149	0.057	0.515	0.277	0.133	-0.483	-0.873	-0.464	-0.752	0.792	-1.139	0.886	-0.54	no	no	no	no	NA
ENSG00000284700.1	+	RP5-850O15.3	lncRNA	chr1	50423608	50425316	ENST00000641778.1	930	0.256	0.172	0.227	0.185	0.225	0.18	0.207	0.493	0.189	0.487	0.184	0.22	-0.688	-0.654	-0.607	-0.565	-1.103	-0.479	0.402	1.18	no	no	no	no	NA
ENSG00000185104.20	-	FAF1	protein_coding	chr1	50437027	50960267	ENST00000396153.7	6821	20.646	29.64	28.797	28.553	22.632	30.336	28.484	26.057	22.402	36.732	27.675	21.439	1.452	1.34	1.506	1.401	0.383	-1.194	1.147	-0.336	no	no	no	no	NA
ENSG00000225767.1	+	FAF1-AS1	lncRNA	chr1	50461468	50471150	ENST00000424664.1	503	0.474	0.318	0.42	0.343	0.416	0.333	0.383	0.455	0.349	0.45	0.339	0.407	-0.421	-0.387	-0.441	-0.399	-0.38	1.037	-1.213	0.555	no	no	no	no	NA
ENSG00000207194.1	+	RNU6-1026P	snRNA	chr1	50582403	50582511	ENST00000384465.1	108	2.206	1.482	1.956	1.597	1.937	1.549	1.785	2.121	1.626	2.098	1.58	1.896	0.247	0.281	0.228	0.269	-0.38	1.037	-1.213	0.555	no	no	no	no	NA
ENSG00000230585.2	+	PHBP12	processed_pseudogene	chr1	50780339	50781150	ENST00000453979.2	811	0.294	0.197	0.26	0.213	0.258	0.206	0.238	0.282	0.217	0.279	0.21	0.253	-0.628	-0.595	-0.648	-0.606	-0.38	1.037	-1.213	0.555	no	no	no	no	NA
ENSG00000237130.1	+	MRPS6P2	processed_pseudogene	chr1	50846467	50846837	ENST00000381143.4	370	0.644	0.433	0.571	0.466	0.565	0.452	0.521	0.619	0.475	0.612	0.461	0.554	-0.288	-0.254	-0.307	-0.266	-0.38	1.037	-1.213	0.555	no	no	no	no	NA
ENSG00000123080.12	+	CDKN2C	protein_coding	chr1	50960744	50974633	ENST00000262662.5	2904	46.279	215.857	138.986	98.908	71.598	159.789	130.025	95.119	52.8	294.873	143.645	53.531	2.138	1.748	2.336	1.901	0.415	-1.091	1.177	-0.501	dn	no	up	no	E
ENSG00000265538.1	+	MIR4421	miRNA	chr1	51059836	51059905	ENST00000578133.1	69	3.453	2.32	6.122	2.5	3.032	2.424	2.793	3.319	2.545	3.283	2.474	2.968	0.542	0.475	0.422	0.464	1.333	-0.012	-1.08	-0.241	no	no	no	no	NA
ENSG00000275816.1	+	MIR6500	miRNA	chr1	51060017	51060103	ENST00000622700.1	86	2.771	1.861	2.456	2.006	2.432	1.945	2.241	2.663	2.042	2.634	1.985	2.382	0.346	0.38	0.326	0.368	-0.38	1.037	-1.213	0.555	no	no	no	no	NA
ENSG00000204006.10	+	C1orf185	protein_coding	chr1	51102227	51148086	ENST00000371759.7	921	0.259	0.174	0.229	0.187	0.227	0.182	0.209	0.249	0.191	0.246	0.185	0.222	-0.684	-0.65	-0.703	-0.662	-0.38	1.037	-1.213	0.555	no	no	no	no	NA
ENSG00000200262.1	+	Y_RNA	misc_RNA	chr1	51107221	51107331	ENST00000363392.1	110	2.166	1.455	1.92	1.568	1.902	1.521	1.752	2.082	1.597	2.059	1.552	1.862	0.239	0.273	0.22	0.261	-0.38	1.037	-1.213	0.555	no	no	no	no	NA
ENSG00000213478.2	-	CFL1P2	processed_pseudogene	chr1	51157787	51158471	ENST00000440986.1	684	1.045	0.936	0.618	0.252	0.612	0.489	0.564	0.67	0.77	0.994	0.499	0.898	-0.253	-0.103	-0.114	-0.273	-0.753	0.925	0.798	-0.97	no	no	no	no	NA
ENSG00000203356.2	-	LINC01562	lncRNA	chr1	51195094	51235096	ENST00000366181.2	2366	0.101	0.135	0.089	0.073	0.088	0.071	0.163	0.097	0.074	0.191	0.072	0.087	-0.993	-1.06	-0.912	-1.071	0.22	-0.694	1.323	-0.849	no	no	no	no	NA
ENSG00000123091.5	+	RNF11	protein_coding	chr1	51236272	51273447	ENST00000242719.4	3074	52.479	40.826	56.203	77.276	49.334	53.165	64.019	56.479	51.194	54.976	47.695	69.093	1.745	1.707	1.692	1.826	0.035	-0.588	-0.841	1.395	no	no	no	no	NA
ENSG00000233406.5	-	RP11-296A18.5	processed_pseudogene	chr1	51250602	51251472	ENST00000480705.1	870	0.548	1.104	0.243	0.198	0.481	0.769	0.886	0.527	0.808	0.781	0.392	0.471	-0.358	-0.224	-0.059	-0.436	-0.536	0.274	1.272	-1.01	no	no	no	no	NA
ENSG00000236434.2	-	RP11-296A18.6	lncRNA	chr1	51264915	51266074	ENST00000422306.2	435	0.548	0.368	0.486	0.397	0.481	0.385	0.443	0.527	0.404	0.521	0.392	0.471	-0.358	-0.324	-0.378	-0.336	-0.38	1.037	-1.213	0.555	no	no	no	no	NA
ENSG00000085831.16	-	TTC39A	protein_coding	chr1	51297217	51331346	ENST00000262676.9	6287	0.076	0.025	0.034	0.11	0.033	0.027	0.031	0.036	0.084	0.072	0.027	0.033	-1.518	-1.225	-1.437	-1.295	-1.122	1.082	-0.515	0.554	no	no	no	no	NA
ENSG00000261664.5	+	TTC39A-AS1	lncRNA	chr1	51329653	51335324	ENST00000564479.5	812	0.293	0.197	0.26	0.212	0.258	0.206	0.237	0.282	0.216	0.279	0.21	0.252	-0.629	-0.595	-0.649	-0.607	-0.38	1.037	-1.213	0.555	no	no	no	no	NA
ENSG00000085832.17	-	EPS15	protein_coding	chr1	51354262	51519266	ENST00000371733.8	5163	14.538	10.572	14.072	25.327	14.545	14.742	17.845	15.571	14.186	17.112	13.885	17.296	1.181	1.159	1.142	1.278	-0.15	-0.509	-0.789	1.448	no	no	no	no	NA
ENSG00000232027.2	+	RP11-275F13.3	processed_pseudogene	chr1	51372269	51373224	ENST00000422197.2	955	0.25	0.168	0.221	0.181	0.219	0.175	0.202	0.24	0.184	0.237	0.179	0.214	-0.699	-0.666	-0.719	-0.677	-0.38	1.037	-1.213	0.555	no	no	no	no	NA
ENSG00000206595.1	+	RNU6-877P	snRNA	chr1	51382307	51382414	ENST00000383868.1	107	2.227	1.496	1.974	1.612	1.955	1.563	1.801	2.141	1.641	2.117	1.595	1.914	0.251	0.285	0.232	0.273	-0.38	1.037	-1.213	0.555	no	no	no	no	NA
ENSG00000238140.1	+	RP11-253A20.1	lncRNA	chr1	51461720	51463416	ENST00000424246.1	678	0.351	0.236	0.312	0.254	0.309	0.247	0.284	0.338	0.259	0.334	0.252	0.302	-0.551	-0.517	-0.57	-0.529	-0.38	1.037	-1.213	0.555	no	no	no	no	NA
ENSG00000227070.1	+	EPS15-AS1	lncRNA	chr1	51518382	51561629	ENST00000426017.1	362	0.658	0.442	0.583	0.477	0.578	0.924	0.532	0.633	0.97	1.252	1.414	1.132	-0.119	-0.144	-0.097	-0.156	0.38	-0.582	1.218	-1.016	no	no	no	no	NA
ENSG00000252032.1	-	RNU6-1281P	snRNA	chr1	51538624	51538729	ENST00000516223.1	105	2.269	1.525	2.011	1.643	1.992	1.593	1.836	2.181	1.673	2.157	1.626	1.951	0.259	0.293	0.24	0.282	-0.38	1.037	-1.213	0.555	no	no	no	no	NA
ENSG00000227742.2	-	CALR4P	transcribed_unitary_pseudogene	chr1	51561865	51594897	ENST00000431943.1	946	0.252	0.169	0.223	0.182	0.221	0.177	0.204	0.242	0.186	0.239	0.18	0.217	-0.695	-0.662	-0.715	-0.673	-0.38	1.037	-1.213	0.555	no	no	no	no	NA
ENSG00000117859.19	+	OSBPL9	protein_coding	chr1	51617091	51789219	ENST00000428468.6	3660	32.813	24.58	31.45	50.292	34.405	25.96	40.814	36.109	34.552	30.391	31.991	38.557	1.538	1.53	1.429	1.615	0.127	0.03	-1.297	1.14	no	no	no	no	NA
ENSG00000236973.2	-	GAPDHP51	processed_pseudogene	chr1	51707137	51708137	ENST00000426454.2	1000	0.238	0.16	0.211	0.173	0.209	0.167	0.193	0.229	0.176	0.453	0.171	0.205	-0.719	-0.686	-0.639	-0.697	-1	-0.018	1.37	-0.352	no	no	no	no	NA
ENSG00000232846.1	+	SLC25A6P3	processed_pseudogene	chr1	51709061	51709940	ENST00000424829.1	879	0.271	0.182	0.24	0.196	0.238	0.19	0.219	0.261	0.2	0.515	0.388	0.233	-0.563	-0.63	-0.583	-0.641	1.102	-0.687	0.576	-0.991	no	no	no	no	NA
ENSG00000212624.1	-	ENSG10010136798.1	snoRNA	chr1	51724774	51724896	ENST00000391322.1	122	1.953	1.312	1.731	1.414	1.715	1.371	1.58	1.877	1.44	1.857	1.399	1.679	0.194	0.228	0.175	0.216	-0.38	1.037	-1.213	0.555	no	no	no	no	NA
ENSG00000078618.22	-	NRDC	protein_coding	chr1	51789190	51878805	ENST00000354831.11	3895	121.683	108.209	131.225	169.453	128.03	135.11	131.979	130.899	122.834	133.131	126.072	142.923	2.113	2.094	2.096	2.167	-0.134	-0.695	-0.623	1.453	no	no	no	no	NA
ENSG00000266993.3	+	RP4-657D16.3	lncRNA	chr1	51793984	51799154	ENST00000586761.2	1290	0.185	0.248	1.31	0.669	0.162	0.259	0.598	1.598	0.681	0.351	0.662	0.794	-0.095	-0.564	-0.549	-0.024	0.737	-0.887	-0.835	0.985	no	no	no	no	NA
ENSG00000272175.1	+	RP4-657D16.6	lncRNA	chr1	51801027	51801307	ENST00000607338.1	280	0.851	0.572	0.754	0.616	0.747	0.597	0.688	0.818	0.627	0.809	0.61	0.731	-0.167	-0.133	-0.186	-0.144	-0.38	1.037	-1.213	0.555	no	no	no	no	NA
ENSG00000283899.1	-	MIR761	miRNA	chr1	51836343	51836402	ENST00000390787.2	59	4.039	2.713	3.58	2.924	3.545	2.835	3.267	3.882	2.977	3.84	2.893	3.471	0.51	0.543	0.49	0.532	-0.38	1.037	-1.213	0.555	no	no	no	no	NA
ENSG00000230604.2	+	TSEN15P2	processed_pseudogene	chr1	51859777	51860135	ENST00000442453.2	358	0.666	0.447	0.59	0.482	0.584	0.467	0.538	0.64	0.491	0.633	0.477	0.572	-0.273	-0.24	-0.293	-0.251	-0.38	1.037	-1.213	0.555	no	no	no	no	NA
ENSG00000169213.7	-	RAB3B	protein_coding	chr1	51907955	51990700	ENST00000371655.4	12780	75.514	65.733	68.518	108.5	67.925	77.487	84.941	83.194	69.939	79.855	64.319	101.43	1.858	1.852	1.87	1.987	-0.527	-0.623	-0.34	1.49	no	no	no	no	NA
ENSG00000200839.1	+	RNA5SP48	rRNA_pseudogene	chr1	51973409	51973535	ENST00000363969.1	126	3.782	1.27	1.676	1.369	1.66	1.328	1.53	1.818	1.394	1.798	1.355	1.626	0.18	0.314	0.161	0.202	-0.496	1.453	-0.782	-0.175	no	no	no	no	NA
ENSG00000229032.1	+	RP11-91A18.1	processed_pseudogene	chr1	51980472	51980814	ENST00000422551.1	342	0.697	0.468	0.618	0.504	0.612	0.489	0.564	0.67	0.514	0.662	0.499	0.599	-0.253	-0.22	-0.273	-0.231	-0.38	1.037	-1.213	0.555	no	no	no	no	NA
ENSG00000264613.2	+	RN7SL290P	misc_RNA	chr1	51995739	51996039	ENST00000578661.2	300	0.794	0.534	0.704	0.575	0.697	0.558	0.642	0.763	0.585	0.755	0.569	0.683	-0.196	-0.163	-0.216	-0.174	-0.38	1.037	-1.213	0.555	no	no	no	no	NA
ENSG00000117862.13	-	TXNDC12	protein_coding	chr1	52020130	52055191	ENST00000371626.9	1416	25.242	24.192	27.594	15.107	15.659	20.437	31.036	24.587	24.684	31.037	27.965	9.113	1.46	1.33	1.395	1.177	0.983	-0.087	0.453	-1.349	no	no	up	no	F
ENSG00000285839.1	-	RP11-91A18.6	protein_coding	chr1	52020152	52033350	ENST00000648686.1	1986	0.12	0.161	0.319	0.087	0.105	0.084	0.097	0.231	0.354	0.114	0.086	0.103	-0.858	-0.783	-0.937	-0.895	0.153	1.306	-1.05	-0.409	no	no	no	no	NA
ENSG00000198841.4	-	KTI12	protein_coding	chr1	52032102	52033810	ENST00000371614.2	1708	8.51	6.748	8.78	12.322	9.675	7.247	10.269	8.985	9.049	7.693	9.993	9.353	0.985	0.957	0.858	1.005	0.515	0.091	-1.431	0.825	no	no	no	no	NA
ENSG00000223390.1	+	RP11-91A18.4	lncRNA	chr1	52033390	52044279	ENST00000425802.1	762	0.313	0.84	0.832	0.453	0.275	1.098	0.506	0.301	0.23	0.595	1.12	0.269	-0.109	-0.568	-0.087	-0.479	0.812	-1.035	0.9	-0.677	no	no	no	no	NA
ENSG00000228369.2	+	TXNDC12-AS1	lncRNA	chr1	52050917	52052683	ENST00000428794.1	391	0.609	0.409	0.54	0.441	0.535	0.428	0.493	0.586	0.449	0.579	0.437	0.524	-0.312	-0.278	-0.331	-0.289	-0.38	1.037	-1.213	0.555	no	no	no	no	NA
ENSG00000134717.18	+	BTF3L4	protein_coding	chr1	52056294	52090716	ENST00000313334.13	4533	9.515	9.358	9.971	17.316	11.259	12.473	9.78	11.925	9.648	13.493	10.166	12.064	0.999	1.005	1.066	1.132	-0.828	-0.731	0.247	1.311	no	no	no	no	NA
ENSG00000157077.16	+	ZFYVE9	protein_coding	chr1	52142211	52348671	ENST00000371591.2	7243	7.534	3.978	6.007	9.884	6.527	6.79	7.504	5.724	7.396	5.505	6.127	7.776	0.814	0.854	0.724	0.881	-0.064	0.517	-1.372	0.919	no	no	no	no	NA
ENSG00000241745.3	+	RN7SL788P	misc_RNA	chr1	52150103	52150419	ENST00000460504.3	316	0.754	0.507	0.668	0.546	0.662	0.529	0.61	0.725	1.112	0.717	0.54	0.648	-0.219	-0.085	-0.239	-0.197	-0.496	1.453	-0.782	-0.175	no	no	no	no	NA
ENSG00000228407.2	-	RP4-800M22.1	processed_pseudogene	chr1	52160260	52160600	ENST00000414059.2	340	0.701	0.471	0.621	0.507	0.615	0.492	0.567	0.674	0.517	0.666	0.502	0.602	-0.251	-0.217	-0.271	-0.229	-0.38	1.037	-1.213	0.555	no	no	no	no	NA
ENSG00000223429.1	-	RP4-800M22.2	processed_pseudogene	chr1	52162185	52163026	ENST00000412785.1	841	0.283	0.19	0.251	0.205	0.249	0.199	0.229	0.272	0.209	0.269	0.203	0.244	-0.644	-0.611	-0.664	-0.622	-0.38	1.037	-1.213	0.555	no	no	no	no	NA
ENSG00000224255.2	+	PDCL3P6	processed_pseudogene	chr1	52179847	52180553	ENST00000429744.2	706	0.338	0.227	0.299	0.244	0.889	0.711	0.819	0.324	0.498	0.321	0.242	0.87	-0.409	-0.275	-0.429	-0.387	-0.496	1.453	-0.782	-0.175	no	no	no	no	NA
ENSG00000236004.2	-	RP4-800M22.4	processed_pseudogene	chr1	52189915	52190309	ENST00000454802.2	394	0.605	0.406	0.536	0.438	0.531	0.425	0.489	0.581	0.446	0.575	0.433	0.52	-0.315	-0.281	-0.335	-0.293	-0.38	1.037	-1.213	0.555	no	no	no	no	NA
ENSG00000237663.2	-	DNAJC19P7	processed_pseudogene	chr1	52252061	52252773	ENST00000428811.2	344	0.693	0.465	0.614	0.501	0.608	0.486	0.56	0.666	0.511	0.659	0.496	0.595	-0.256	-0.222	-0.276	-0.234	-0.38	1.037	-1.213	0.555	no	no	no	no	NA
ENSG00000213735.2	+	ANAPC10P1	processed_pseudogene	chr1	52253620	52254176	ENST00000395991.2	556	0.429	0.288	0.38	0.31	0.376	0.301	0.347	0.412	0.632	0.407	0.307	0.368	-0.464	-0.331	-0.484	-0.442	-0.496	1.453	-0.782	-0.175	no	no	no	no	NA
ENSG00000154222.15	-	CC2D1B	protein_coding	chr1	52350592	52366193	ENST00000371586.6	5642	31.591	29.081	30.322	27.121	26.62	27.099	32.967	31.665	31.193	29.753	28.225	28.206	1.483	1.473	1.457	1.461	1.235	0.358	-0.993	-0.601	no	no	no	no	NA
ENSG00000272100.1	+	RP11-155O18.6	lncRNA	chr1	52353486	52353877	ENST00000606527.1	391	0.609	0.819	1.08	0.882	1.605	1.283	0.493	2.343	1.797	0.579	0.873	1.048	-0.111	0.082	-0.072	0.112	-1.028	0.714	-0.675	0.988	no	no	no	no	NA
ENSG00000287078.1	+	RP11-155O18.7	lncRNA	chr1	52365442	52367865	ENST00000661897.1	939	1.523	0.17	1.125	0.367	1.337	0.713	0.205	0.488	0.374	0.483	1.272	0.436	-0.177	-0.039	-0.411	-0.369	0.415	1.213	-0.935	-0.694	no	no	no	no	NA
ENSG00000224680.4	+	PLA2G12AP1	processed_pseudogene	chr1	52368676	52369244	ENST00000497678.2	568	1.259	0.564	0.372	2.126	0.368	0.589	1.697	1.613	2.165	0.399	1.502	0.361	-0.008	0	-0.293	0.031	0.394	0.448	-1.491	0.649	no	no	no	no	NA
ENSG00000085840.13	-	ORC1	protein_coding	chr1	52372828	52404423	ENST00000371568.8	3121	13.667	9.489	17.121	19.291	8.981	12.113	17.416	22.824	10.861	18.872	18.485	8.466	1.247	1.042	1.112	1.19	1.105	-1.182	-0.398	0.475	no	no	no	no	NA
ENSG00000134748.13	+	PRPF38A	protein_coding	chr1	52404601	52420836	ENST00000257181.10	5233	14.253	12.909	15.902	15.461	14.35	15.919	13.591	14.75	14.164	16.797	16.373	11.155	1.183	1.154	1.179	1.135	0.892	-0.394	0.732	-1.23	no	no	no	no	NA
ENSG00000134744.14	-	TUT4	protein_coding	chr1	52423274	52553100	ENST00000371544.7	5858	7.688	5.083	7.535	10.395	5.785	7.51	8.39	8.719	7.136	7.928	7.954	6.818	0.9	0.834	0.827	0.93	0.545	-0.771	-0.907	1.134	no	no	no	no	NA
ENSG00000272371.1	+	RP11-25O10.2	lncRNA	chr1	52554817	52555273	ENST00000607321.1	456	0.523	0.351	0.463	0.378	0.917	0.367	0.423	0.502	0.385	0.497	0.374	0.898	-0.378	-0.245	-0.398	-0.256	-0.738	0.931	-0.983	0.789	no	no	no	no	NA
ENSG00000236290.1	+	EEF1GP7	processed_pseudogene	chr1	52573113	52573816	ENST00000422983.1	703	0.339	0.228	0.3	0.245	0.595	0.476	0.274	0.326	0.25	0.322	0.243	0.291	-0.566	-0.433	-0.486	-0.544	-0.981	1.238	0.357	-0.615	no	no	no	no	NA
ENSG00000116157.6	+	GPX7	protein_coding	chr1	52602370	52609051	ENST00000361314.5	1229	2.133	2.214	3.093	2.386	3.064	2.994	2.196	1.677	3.716	1.659	3.055	1.5	0.439	0.462	0.347	0.259	0.671	0.917	-0.321	-1.267	no	no	no	no	NA
ENSG00000182183.15	+	SHISAL2A	protein_coding	chr1	52633167	52657065	ENST00000517870.2	924	0.258	0.173	0.229	0.187	0.226	0.181	0.209	0.248	0.19	0.245	0.185	0.222	-0.685	-0.652	-0.705	-0.663	-0.38	1.037	-1.213	0.555	no	no	no	no	NA
ENSG00000162377.6	-	COA7	protein_coding	chr1	52684448	52698347	ENST00000371538.5	3988	16.91	12.323	18.483	20.461	16.05	16.401	17.399	17.517	16.692	16.814	16.863	16.64	1.245	1.219	1.177	1.259	0.558	-0.169	-1.331	0.942	no	no	no	no	NA
ENSG00000233664.1	+	NDUFS5P3	processed_pseudogene	chr1	52709121	52709442	ENST00000450668.1	321	0.742	0.499	0.658	0.537	0.652	0.521	0.6	0.714	0.547	0.706	0.532	0.638	-0.226	-0.192	-0.246	-0.204	-0.38	1.037	-1.213	0.555	no	no	no	no	NA
ENSG00000239640.3	+	RN7SL62P	misc_RNA	chr1	52714398	52714695	ENST00000498506.3	297	0.802	0.539	0.711	0.581	0.704	0.563	0.649	0.771	0.591	0.763	0.575	0.69	-0.192	-0.159	-0.212	-0.17	-0.38	1.037	-1.213	0.555	no	no	no	no	NA
ENSG00000162378.13	+	ZYG11B	protein_coding	chr1	52726452	52827336	ENST00000294353.7	8143	6.818	4.246	7.366	14.596	5.728	7.724	8.427	9.198	7.485	7.233	5.596	11.017	0.847	0.822	0.792	1.057	-0.269	-0.477	-0.728	1.473	no	up	dn	no	C
ENSG00000252018.1	+	RNU2-30P	snRNA	chr1	52754321	52754462	ENST00000516209.1	141	1.69	1.135	1.498	1.223	1.484	2.373	1.367	1.624	1.246	1.607	1.211	1.453	0.131	0.165	0.212	0.153	-1	-0.018	1.37	-0.352	no	no	no	no	NA
ENSG00000228929.1	-	RPS13P2	processed_pseudogene	chr1	52772193	52772648	ENST00000437890.1	455	1.047	0.704	0.928	5.687	3.218	2.573	1.694	3.02	2.316	2.489	1.5	4.501	0.124	0.297	0.218	0.629	-0.878	-0.09	-0.452	1.42	no	no	no	no	NA
ENSG00000206627.1	-	RNU6-969P	snRNA	chr1	52805107	52805212	ENST00000383900.1	105	2.269	1.525	2.011	1.643	1.992	1.593	1.836	2.181	1.673	2.157	1.626	1.951	0.259	0.293	0.24	0.282	-0.38	1.037	-1.213	0.555	no	no	no	no	NA
ENSG00000203995.10	+	ZYG11A	protein_coding	chr1	52842759	52894998	ENST00000371528.2	4445	0.911	1.476	1.616	1.785	0.847	1.355	2.125	1.597	0.909	2.548	1.459	1.014	0.233	-0.051	0.236	0.154	0.67	-1.439	0.689	0.08	no	no	no	no	NA
ENSG00000242391.2	-	RP4-631H13.2	lncRNA	chr1	52881215	52881730	ENST00000446786.2	380	0.627	0.421	0.556	0.454	0.55	0.44	0.507	0.603	0.462	0.596	0.449	0.539	-0.299	-0.266	-0.319	-0.277	-0.38	1.037	-1.213	0.555	no	no	no	no	NA
ENSG00000121310.17	-	ECHDC2	protein_coding	chr1	52895909	52921740	ENST00000371522.9	1556	28.484	24.587	22.668	25.389	32.801	22.898	22.421	24.435	33.525	16.16	20.842	33.565	1.342	1.499	1.32	1.44	-0.693	1.176	-0.955	0.472	no	no	no	no	NA
ENSG00000230953.2	+	RP4-631H13.6	processed_pseudogene	chr1	52920421	52920596	ENST00000420575.2	175	1.362	0.915	1.207	1.972	1.195	0.956	1.101	1.309	1.004	1.294	0.975	1.17	0.038	0.071	0.018	0.16	-0.542	-0.01	-0.855	1.406	no	no	no	no	NA
ENSG00000231866.2	-	RP4-631H13.4	processed_pseudogene	chr1	52925248	52925423	ENST00000436385.2	175	1.362	0.915	1.207	0.986	1.195	0.956	1.101	1.309	1.004	1.294	0.975	1.17	0.038	0.071	0.018	0.06	-0.38	1.037	-1.213	0.555	no	no	no	no	NA
ENSG00000116171.19	+	SCP2	protein_coding	chr1	53014973	53051610	ENST00000488965.1	3926	37.327	30.294	32.655	61.956	36.976	38.049	37.656	44.222	38.787	33.698	33.954	52.221	1.54	1.576	1.53	1.719	-0.584	-0.172	-0.704	1.46	no	no	no	no	NA
ENSG00000264834.1	+	ENSG00000264834	miRNA	chr1	52928673	52928772	ENST00000580581.1	99	2.407	1.617	2.133	1.743	2.113	1.69	1.947	2.314	1.774	2.288	1.724	2.069	0.285	0.318	0.265	0.307	-0.38	1.037	-1.213	0.555	no	no	no	no	NA
ENSG00000266188.1	+	ENSG00000266188	miRNA	chr1	52934929	52935017	ENST00000578844.1	88	2.708	1.819	2.4	1.96	2.377	1.901	2.19	2.603	1.996	2.574	1.94	2.327	0.336	0.37	0.316	0.358	-0.38	1.037	-1.213	0.555	no	no	no	no	NA
ENSG00000265815.1	+	ENSG00000265815	miRNA	chr1	52940313	52940413	ENST00000577677.1	100	2.383	1.601	2.112	1.725	2.092	1.673	1.927	2.29	1.756	2.265	1.707	2.048	0.281	0.314	0.261	0.303	-0.38	1.037	-1.213	0.555	no	no	no	no	NA
ENSG00000237279.2	-	H3P2	processed_pseudogene	chr1	52943535	52943930	ENST00000427081.2	395	0.603	0.405	0.535	0.437	0.53	0.423	0.488	0.58	0.445	0.574	0.432	0.519	-0.316	-0.283	-0.336	-0.294	-0.38	1.037	-1.213	0.555	no	no	no	no	NA
ENSG00000236360.2	-	RRAS2P1	processed_pseudogene	chr1	52993200	52993702	ENST00000414168.1	502	0.475	0.319	1.683	0.344	0.417	1	0.768	0.456	1.4	0.451	0.34	0.408	-0.119	-0.186	-0.281	-0.398	1.047	0.495	-0.287	-1.255	no	no	no	no	NA
ENSG00000226147.1	+	TUBBP10	processed_pseudogene	chr1	52994725	52996026	ENST00000427668.1	1301	1.282	0.615	0.649	0.398	0.965	0.643	0.741	0.352	0.54	0.348	0.656	1.102	-0.167	-0.058	-0.287	-0.27	0.272	1.297	-0.862	-0.707	no	no	no	no	NA
ENSG00000174348.14	+	PODN	protein_coding	chr1	53062212	53085494	ENST00000371500.8	3248	3.008	1.774	1.756	2.815	2.383	1.648	2.374	2.68	2.974	1.255	1.419	4.036	0.257	0.443	0.188	0.494	-0.605	0.664	-1.077	1.017	no	no	dn	no	B
ENSG00000232993.1	-	RP11-334A14.5	lncRNA	chr1	53069937	53085502	ENST00000447867.1	467	0.51	0.343	0.452	0.369	0.448	0.358	0.413	0.49	0.376	0.485	0.365	0.439	-0.389	-0.355	-0.408	-0.367	-0.38	1.037	-1.213	0.555	no	no	no	no	NA
ENSG00000227644.2	-	HIGD1AP11	processed_pseudogene	chr1	53073109	53073389	ENST00000438361.2	280	0.851	0.572	0.754	0.616	0.747	0.597	0.688	0.818	0.627	0.809	0.61	0.731	-0.167	-0.133	-0.186	-0.144	-0.38	1.037	-1.213	0.555	no	no	no	no	NA
ENSG00000162383.13	-	SLC1A7	protein_coding	chr1	53087182	53142638	ENST00000371494.9	2698	0.088	0.059	0.078	0.128	0.078	0.062	0.071	0.085	0.065	0.084	0.19	0.076	-0.991	-1.117	-1.17	-1.028	1.044	-0.494	-1.145	0.595	no	no	no	no	NA
ENSG00000235563.1	+	RP11-334A14.8	lncRNA	chr1	53114575	53118609	ENST00000439621.1	1871	0.127	0.086	0.226	0.277	0.224	0.089	0.103	0.122	0.094	0.121	0.182	0.438	-0.791	-0.858	-1.011	-0.61	0.16	-0.243	-1.165	1.248	no	no	no	no	NA
ENSG00000277397.1	+	RP5-1024G6.9	unprocessed_pseudogene	chr1	53180920	53186900	ENST00000617613.1	718	0.332	0.223	0.294	0.24	0.291	0.233	0.268	0.319	0.245	0.316	0.238	0.285	-0.575	-0.542	-0.595	-0.553	-0.38	1.037	-1.213	0.555	no	no	no	no	NA
ENSG00000157184.7	+	CPT2	protein_coding	chr1	53196799	53214170	ENST00000636891.1	2746	14.839	11.892	12.076	13.067	10.893	12.366	13.547	14.93	15.671	10.23	13.301	12.456	1.113	1.135	1.059	1.129	0.113	0.753	-1.444	0.578	no	no	no	no	NA
ENSG00000236723.2	-	RP5-1024G6.2	lncRNA	chr1	53210455	53213775	ENST00000452466.1	524	0.455	3.055	0.806	0.658	2.794	1.277	0.736	2.186	1.676	0.865	1.954	1.563	0.021	0.109	0.176	0.117	-1.328	0.053	1.097	0.178	no	no	no	no	NA
ENSG00000162384.14	-	CZIB	protein_coding	chr1	53214098	53220634	ENST00000294360.5	1102	105.089	118.53	112.503	117.563	119.773	122.194	114.214	99.557	113.161	109.979	116.782	112.629	2.059	2.051	2.067	2.04	0.38	-0.27	1.123	-1.233	no	no	no	no	NA
ENSG00000259818.1	+	RP5-1024G6.7	lncRNA	chr1	53220662	53224253	ENST00000569869.1	3591	0.066	0.045	0.118	0.048	0.058	0.093	0.054	0.064	0.049	0.063	0.048	0.057	-1.174	-1.241	-1.194	-1.253	1.102	-0.687	0.576	-0.991	no	no	no	no	NA
ENSG00000162385.11	-	MAGOH	protein_coding	chr1	53226899	53238518	ENST00000371470.8	656	97.712	146.897	140.697	122.808	120.531	143.563	129.869	112.427	106.561	173.356	153.769	83.362	2.15	2.033	2.188	2.02	0.621	-0.774	1.077	-0.924	no	no	up	no	F
ENSG00000226754.2	+	RP5-1024G6.5	lncRNA	chr1	53238579	53246482	ENST00000655937.1	1649	1.59	0.874	1.281	0.837	1.269	1.522	0.935	0.556	0.852	1.374	1.242	0.994	0.057	0.078	0.087	-0.112	0.316	0.538	0.632	-1.487	no	no	no	no	NA
ENSG00000157193.18	-	LRP8	protein_coding	chr1	53242363	53328070	ENST00000306052.12	7704	8.691	9.08	10.911	11.286	6.761	10.075	11.309	12.487	8.276	12.556	10.036	8.693	1.031	0.896	1.02	1.029	0.562	-1.496	0.396	0.538	no	no	no	no	NA
ENSG00000234578.1	+	RP4-784A16.1	lncRNA	chr1	53267934	53268601	ENST00000432653.1	470	0.507	0.341	0.449	0.367	0.445	0.356	0.41	0.487	0.374	0.482	0.363	0.436	-0.391	-0.358	-0.411	-0.369	-0.38	1.037	-1.213	0.555	no	no	no	no	NA
ENSG00000228838.1	+	RP4-784A16.2	lncRNA	chr1	53288023	53289706	ENST00000421637.1	675	0.353	0.237	0.313	0.256	0.31	0.248	0.286	0.339	0.26	0.336	0.253	0.303	-0.549	-0.515	-0.568	-0.527	-0.38	1.037	-1.213	0.555	no	no	no	no	NA
ENSG00000232762.1	+	RP4-784A16.4	lncRNA	chr1	53304535	53307462	ENST00000446686.1	752	0.317	0.213	0.281	0.229	0.278	0.222	0.256	0.305	0.234	0.301	0.227	0.272	-0.596	-0.562	-0.615	-0.574	-0.38	1.037	-1.213	0.555	no	no	no	no	NA
ENSG00000225675.2	+	LINC01771	lncRNA	chr1	53328232	53336509	ENST00000445039.2	567	0.841	0.282	0.372	1.521	0.369	0.295	0.68	0.808	1.239	0.4	1.204	0.722	-0.172	-0.138	-0.493	-0.017	0.163	0.328	-1.417	0.926	no	no	no	no	NA
ENSG00000285954.1	+	RP11-117D22.3	lncRNA	chr1	53344030	53365473	ENST00000647620.1	886	0.269	0.181	0.238	0.195	0.236	0.189	0.218	0.259	0.396	0.256	0.193	0.231	-0.667	-0.533	-0.686	-0.645	-0.496	1.453	-0.782	-0.175	no	no	no	no	NA
ENSG00000226938.1	-	RP11-117D22.1	lncRNA	chr1	53348487	53349233	ENST00000429099.1	383	0.622	0.418	0.551	0.45	0.546	0.437	0.503	0.598	0.459	0.591	0.446	0.535	-0.303	-0.269	-0.322	-0.281	-0.38	1.037	-1.213	0.555	no	no	no	no	NA
ENSG00000230138.2	-	LINC02812	lncRNA	chr1	53366655	53368123	ENST00000669809.1	811	0.294	0.197	0.26	0.213	0.258	0.206	0.238	0.282	0.217	0.279	0.21	0.253	-0.628	-0.595	-0.648	-0.606	-0.38	1.037	-1.213	0.555	no	no	no	no	NA
ENSG00000236253.7	-	SLC25A3P1	transcribed_processed_pseudogene	chr1	53438370	53439301	ENST00000443844.3	931	0.256	0.172	0.227	0.185	0.225	0.18	0.207	0.246	0.189	0.243	0.183	0.22	-0.688	-0.655	-0.708	-0.666	-0.38	1.037	-1.213	0.555	no	no	no	no	NA
ENSG00000288527.1	-	RP4-796B4.3	processed_pseudogene	chr1	53441267	53441346	ENST00000674099.1	79	3.016	2.026	2.674	2.184	2.648	2.117	2.44	2.899	2.223	2.868	2.161	2.593	0.383	0.416	0.363	0.405	-0.38	1.037	-1.213	0.555	no	no	no	no	NA
ENSG00000143006.7	+	DMRTB1	protein_coding	chr1	53459398	53467488	ENST00000371445.3	1910	0.125	0.084	0.111	0.09	0.11	0.088	0.101	0.12	0.092	0.119	0.089	0.107	-1	-0.967	-1.02	-0.978	-0.38	1.037	-1.213	0.555	no	no	no	no	NA
ENSG00000174332.5	-	GLIS1	protein_coding	chr1	53506236	53734204	ENST00000312233.4	2812	13.389	9.507	8.638	8.527	9.67	9.399	10.145	10.1	11.618	8.137	8.437	11.435	0.956	1.059	0.954	0.998	-0.721	1.368	-0.77	0.123	no	no	no	no	NA
ENSG00000239007.1	-	RNU7-95P	snRNA	chr1	53688748	53688812	ENST00000459222.1	64	3.723	2.501	3.3	2.695	3.268	2.614	3.012	3.579	2.744	3.54	2.667	3.2	0.474	0.508	0.455	0.497	-0.38	1.037	-1.213	0.555	no	no	no	no	NA
ENSG00000058804.12	-	NDC1	protein_coding	chr1	53765477	53838296	ENST00000371429.4	4552	9.056	25.179	27.514	25.391	12.637	27.855	24.305	19.976	7.601	48.622	25.835	14.488	1.412	0.98	1.511	1.289	0.496	-1.379	0.923	-0.04	dn	up	up	no	E
ENSG00000201003.1	-	ENSG10010136707.1	snoRNA	chr1	53771017	53771153	ENST00000364133.1	136	1.752	2.354	1.553	1.268	1.538	1.23	1.417	1.684	1.291	1.666	1.255	1.506	0.147	0.181	0.228	0.169	-1	-0.018	1.37	-0.352	no	no	no	no	NA
ENSG00000229687.2	+	RP4-654H19.2	processed_pseudogene	chr1	53841546	53841832	ENST00000433953.2	286	0.833	0.56	0.738	0.603	0.731	0.585	0.674	0.801	0.614	1.584	0.597	0.716	-0.176	-0.142	-0.095	-0.154	-1	-0.018	1.37	-0.352	no	no	no	no	NA
ENSG00000058799.15	-	YIPF1	protein_coding	chr1	53851732	53889797	ENST00000072644.7	1821	27.349	22.943	23.081	34.578	28.717	26.272	26.673	24.653	26.717	20.029	25.119	35.992	1.396	1.441	1.361	1.496	-0.461	0.297	-1.077	1.241	no	no	no	no	NA
ENSG00000211452.11	+	DIO1	protein_coding	chr1	53894186	53911086	ENST00000361921.8	1861	0.128	0.086	0.113	0.093	0.112	0.09	0.104	0.123	0.094	0.122	0.183	0.11	-0.889	-0.956	-1.009	-0.967	1.333	-0.012	-1.08	-0.241	no	no	no	no	NA
ENSG00000081870.12	-	HSPB11	protein_coding	chr1	53916573	53945572	ENST00000371378.6	894	46.911	77.351	66.622	98.411	70.193	89.252	58.859	70.711	60.707	89.956	71.022	65.751	1.815	1.767	1.931	1.887	-0.478	-1.135	1.109	0.504	no	no	no	no	NA
ENSG00000116212.15	+	LRRC42	protein_coding	chr1	53946349	53968168	ENST00000371370.8	1764	81.455	71.779	85.369	116.473	81.109	79.371	100.089	91.539	87.421	79.75	84.76	98.227	1.953	1.921	1.886	2.007	0.228	-0.409	-1.085	1.266	no	no	no	no	NA
ENSG00000219102.3	-	HNRNPA3P12	processed_pseudogene	chr1	53974968	53976031	ENST00000437410.2	1063	0.224	0.602	0.199	0.325	0.59	0.315	0.725	0.215	0.496	0.639	0.321	0.193	-0.445	-0.394	-0.305	-0.623	-0.021	0.356	1.019	-1.354	no	no	no	no	NA
ENSG00000203985.11	-	LDLRAD1	protein_coding	chr1	54007297	54018186	ENST00000371360.2	2376	0.1	0.067	0.089	0.073	0.088	0.07	0.081	0.096	0.074	0.095	0.072	0.086	-1.095	-1.062	-1.115	-1.073	-0.38	1.037	-1.213	0.555	no	no	no	no	NA
ENSG00000116209.12	-	TMEM59	protein_coding	chr1	54026680	54053204	ENST00000234831.10	6457	69.674	60.44	63.751	109.752	82.997	72.201	69.433	71.015	68.493	61.397	60.401	113.303	1.809	1.866	1.809	1.982	-0.706	-0.008	-0.703	1.417	no	no	no	no	NA
ENSG00000280378.1	-	RP4-758J24.6	TEC	chr1	54033125	54034880	ENST00000624679.1	1755	0.136	0.182	0.481	0.098	0.715	0.191	0.11	0.131	0.4	0.258	0.195	0.467	-0.663	-0.47	-0.682	-0.741	-0.201	1.439	-0.369	-0.868	no	no	no	no	NA
ENSG00000116205.14	+	TCEANC2	protein_coding	chr1	54053607	54106082	ENST00000234827.6	10429	2.445	3.223	3.099	3.606	2.327	3.368	3.142	3.58	2.139	3.997	3.126	3.201	0.494	0.362	0.546	0.539	0.109	-1.446	0.71	0.627	no	up	no	no	D
ENSG00000283749.1	+	MIR4781	miRNA	chr1	54054078	54054154	ENST00000585250.1	76	3.135	2.106	2.779	2.27	2.752	2.201	2.536	3.014	2.311	2.981	2.246	2.695	0.4	0.433	0.38	0.422	-0.38	1.037	-1.213	0.555	no	no	no	no	NA
ENSG00000225183.1	+	RP4-758J24.4	processed_pseudogene	chr1	54089855	54090093	ENST00000444055.1	238	1.001	0.673	0.887	0.725	0.879	0.703	0.81	0.962	0.738	1.904	1.434	0.861	0.004	-0.063	-0.015	-0.074	1.102	-0.687	0.576	-0.991	no	no	no	no	NA
ENSG00000279049.1	-	ENSG00000279049	pseudogene	chr1	54099967	54100224	ENST00000623000.1	255	0.934	0.628	0.828	0.677	0.82	0.656	0.756	0.898	0.689	0.888	0.669	0.803	-0.126	-0.092	-0.146	-0.104	-0.38	1.037	-1.213	0.555	no	no	no	no	NA
ENSG00000256407.2	-	RP11-446E24.4	protein_coding	chr1	54132685	54196433	ENST00000637610.1	2542	0.094	0.063	0.083	0.068	0.082	0.066	0.076	0.09	0.069	0.089	0.067	0.081	-1.125	-1.091	-1.144	-1.102	-0.38	1.037	-1.213	0.555	no	no	no	no	NA
ENSG00000157211.11	-	CDCP2	protein_coding	chr1	54138994	54153770	ENST00000371330.1	2723	0.088	0.059	0.078	0.063	0.077	0.061	0.071	0.084	0.065	0.083	0.063	0.075	-1.154	-1.121	-1.174	-1.132	-0.38	1.037	-1.213	0.555	no	no	no	no	NA
ENSG00000280425.2	+	RP11-446E24.3	lncRNA	chr1	54137745	54142980	ENST00000623663.2	4969	0.048	0.032	0.043	0.035	0.042	0.034	0.039	0.046	0.035	0.046	0.034	0.041	-1.416	-1.382	-1.435	-1.394	-0.38	1.037	-1.213	0.555	no	no	no	no	NA
ENSG00000215883.11	-	CYB5RL	protein_coding	chr1	54169650	54200030	ENST00000534324.6	6193	2.77	3.076	3.376	3.566	2.297	3.214	4.171	3.329	2.382	4.572	3.721	2.348	0.573	0.394	0.552	0.482	0.902	-1.314	0.638	-0.226	no	no	no	no	NA
ENSG00000116221.15	+	MRPL37	protein_coding	chr1	54200195	54225464	ENST00000605337.5	1582	165.084	216.029	198.257	185.267	173.872	208.092	201.519	180.542	173.195	215.511	194.633	178.015	2.297	2.232	2.329	2.258	0.421	-1.103	1.17	-0.488	no	no	no	no	NA
ENSG00000157216.16	-	SSBP3	protein_coding	chr1	54225432	54406419	ENST00000610401.5	3276	28.44	22.379	23.338	21.063	20.815	24.356	24.652	24.89	28.308	18.74	23.862	23.632	1.379	1.408	1.336	1.364	0.241	1.207	-1.192	-0.256	no	no	no	no	NA
ENSG00000198711.5	+	SSBP3-AS1	lncRNA	chr1	54236439	54239063	ENST00000361350.5	2624	0.091	0.122	0.08	0.066	0.08	0.064	0.073	0.087	0.201	0.173	0.065	0.078	-1.138	-0.946	-0.957	-1.116	-0.97	0.918	0.805	-0.753	no	no	no	no	NA
ENSG00000225632.1	+	RP5-997D24.3	lncRNA	chr1	54285404	54287371	ENST00000426901.1	1111	0.214	0.144	0.19	0.155	0.188	0.151	0.173	0.206	0.158	0.204	0.154	0.184	-0.765	-0.732	-0.785	-0.743	-0.38	1.037	-1.213	0.555	no	no	no	no	NA
ENSG00000232245.1	+	RP4-705F19.1	lncRNA	chr1	54416255	54420860	ENST00000447150.1	289	0.825	0.554	0.731	0.597	0.724	0.579	0.667	0.793	0.608	0.784	0.591	0.709	-0.18	-0.147	-0.2	-0.158	-0.38	1.037	-1.213	0.555	no	no	no	no	NA
ENSG00000287582.1	+	RP5-866L20.4	lncRNA	chr1	54514416	54517383	ENST00000664270.1	1051	0.227	0.152	0.201	0.164	0.199	0.159	0.183	0.218	0.167	0.216	0.162	0.195	-0.741	-0.708	-0.761	-0.719	-0.38	1.037	-1.213	0.555	no	no	no	no	NA
ENSG00000235741.1	-	LINC02784	lncRNA	chr1	54516411	54517259	ENST00000433377.1	683	0.349	0.234	0.309	0.253	0.306	0.245	0.282	0.335	0.257	0.332	0.25	0.3	-0.554	-0.52	-0.573	-0.532	-0.38	1.037	-1.213	0.555	no	no	no	no	NA
ENSG00000237173.1	+	RP5-866L20.2	processed_pseudogene	chr1	54524823	54524931	ENST00000444140.1	108	2.206	1.482	1.956	1.597	1.937	1.549	1.785	2.121	1.626	2.098	1.58	1.896	0.247	0.281	0.228	0.269	-0.38	1.037	-1.213	0.555	no	no	no	no	NA
[truncated: 58,917 more rows]
