# Supplementary material for: Lack of evidence for transcription-to-RNA maturation lags across G1-to-G2-phase boundary in fibroblasts
Source: Life Sci Alliance. 2026 Jul 22;9(10):e202603670. doi: 10.26508/lsa.202603670 (PMC13392360; doi:10.26508/lsa.202603670)
Supplement: Supplementary file 5 [file LSA-2026-03670_TableS4.xlsx]

## Sheet: column
column	description
gene_id	gene ID
strand	gene strand
gene_name	gene name
gene_type	gene type
txchr	transcript chr
txstart	transcript start
txstop	transcript stop
transcript_id	transcript id
txlength	transcript length
tpm_KI748	TPM
tpm_KI749	TPM
tpm_KI750	TPM
tpm_KI751	TPM
tpm_KI752	TPM
tpm_KI753	TPM
logtpm_m_EG1	mean TPM in EG1
logtpm_m_G1	mean TPM in G1
logtpm_m_G2	mean TPM in LS/G2/M
logtpm_z_EG1	TPM z-score in EG1
logtpm_z_G1	TPM z-score in G1
logtpm_z_G2	TPM z-score in LS/G2/M
gro.eg1.g1_de05.lfc05.3bin	DE gene G1 over EG1
gro.g1.g2_de05.lfc05.3bin	DE gene LS/G2/M over G1
gro.g2.eg1_de05.lfc05.3bin	DE gene EG1 over LS/G2/M
gro_k6	Transcription cluster

## Sheet: metadata
GROseq ID	Data type	Stage	Sorting ID
KI748	GRO	G1	KI2847
KI749	GRO	LS/G2/M	KI2847
KI750	GRO	EG1	KI2847
KI751	GRO	G1	KI2858
KI752	GRO	LS/G2/M	KI2858
KI753	GRO	EG1	KI2858

## Sheet: data
gene_id	strand	gene_name	gene_type	txchr	txstart	txstop	transcript_id	txlength	tpm_KI748	tpm_KI749	tpm_KI750	tpm_KI751	tpm_KI752	tpm_KI753	logtpm_m_EG1	logtpm_m_G1	logtpm_m_G2	logtpm_z_EG1	logtpm_z_G1	logtpm_z_G2	gro.eg1.g1_de05.lfc05.3bin	gro.g1.g2_de05.lfc05.3bin	gro.g2.eg1_de05.lfc05.3bin	gro_k6
ENSG00000223972.5	+	DDX11L1	transcribed_unprocessed_pseudogene	chr1	11868	14409	ENST00000456328.2	1657	0.27	0.247	0.301	0.222	0.168	0.126	-0.71	-0.612	-0.691	-0.747	1.136	-0.389	no	no	no	NA
ENSG00000227232.5	-	WASH7P	unprocessed_pseudogene	chr1	14403	29570	ENST00000488147.1	1351	0.994	0.991	0.706	0.928	0.816	0.931	-0.091	-0.018	-0.046	-1.067	0.916	0.151	no	no	no	NA
ENSG00000278267.1	-	MIR6859-1	miRNA	chr1	17368	17436	ENST00000619216.1	68	10.078	9.212	11.25	8.277	6.279	4.718	0.862	0.961	0.881	-0.747	1.136	-0.389	no	no	no	NA
ENSG00000243485.5	+	MIR1302-2HG	lncRNA	chr1	29553	31097	ENST00000473358.1	712	0.444	0.406	0.495	0.365	0.277	0.416	-0.343	-0.396	-0.475	0.925	0.136	-1.061	no	no	no	NA
ENSG00000284332.1	+	MIR1302-2	miRNA	chr1	30365	30503	ENST00000607096.1	138	4.966	4.539	5.543	4.079	3.094	2.325	0.555	0.653	0.574	-0.747	1.136	-0.389	no	no	no	NA
ENSG00000237613.2	-	FAM138A	lncRNA	chr1	34553	36081	ENST00000417324.1	1187	0.448	0.41	0.501	0.368	0.279	0.21	-0.489	-0.391	-0.471	-0.747	1.136	-0.389	no	no	no	NA
ENSG00000268020.3	+	OR4G4P	unprocessed_pseudogene	chr1	52472	53312	ENST00000606857.1	840	0.816	0.746	0.911	0.67	0.508	0.382	-0.229	-0.131	-0.211	-0.747	1.136	-0.389	no	no	no	NA
ENSG00000240361.2	+	OR4G11P	transcribed_unprocessed_pseudogene	chr1	57597	64116	ENST00000642116.1	1414	0.105	0.096	0.117	0.086	0.065	0.049	-1.119	-1.021	-1.101	-0.747	1.136	-0.389	no	no	no	NA
ENSG00000186092.7	+	OR4F5	protein_coding	chr1	65418	71585	ENST00000641515.2	2618	0.111	0.102	0.124	0.091	0.069	0.052	-1.095	-0.997	-1.076	-0.747	1.136	-0.389	no	no	no	NA
ENSG00000238009.6	-	RP11-34P13.7	lncRNA	chr1	89294	120932	ENST00000466430.5	2748	0.022	0.02	0.048	0.018	0.013	0.02	-1.504	-1.707	-1.787	1.111	-0.282	-0.828	no	no	no	NA
ENSG00000239945.1	-	RP11-34P13.8	lncRNA	chr1	89550	91105	ENST00000495576.1	1319	0.441	0.403	0.492	0.362	0.275	0.206	-0.497	-0.399	-0.478	-0.747	1.136	-0.389	no	no	no	NA
ENSG00000233750.3	+	CICP27	processed_pseudogene	chr1	131024	134836	ENST00000442987.3	3812	0.18	0.164	0.201	0.148	0.112	0.084	-0.886	-0.788	-0.868	-0.747	1.136	-0.389	no	no	no	NA
ENSG00000268903.1	-	RP11-34P13.15	processed_pseudogene	chr1	135140	135895	ENST00000494149.2	755	0.908	0.83	1.013	0.746	0.566	0.425	-0.183	-0.085	-0.164	-0.747	1.136	-0.389	no	no	no	NA
ENSG00000269981.1	-	RP11-34P13.16	processed_pseudogene	chr1	137681	137965	ENST00000595919.1	284	2.413	2.206	2.694	1.982	1.503	1.13	0.242	0.34	0.26	-0.747	1.136	-0.389	no	no	no	NA
ENSG00000239906.1	-	RP11-34P13.14	lncRNA	chr1	139789	140339	ENST00000493797.1	323	1.246	1.139	1.391	1.023	0.776	0.583	-0.045	0.053	-0.027	-0.747	1.136	-0.389	no	no	no	NA
ENSG00000241860.7	-	RP11-34P13.13	lncRNA	chr1	141473	149707	ENST00000484859.1	4860	0.083	0.076	0.093	0.068	0.052	0.039	-1.221	-1.122	-1.202	-0.747	1.136	-0.389	no	no	no	NA
ENSG00000222623.1	-	RNU6-1100P	snRNA	chr1	157783	157887	ENST00000410691.1	104	6.589	6.023	7.355	5.412	4.105	3.085	0.678	0.776	0.697	-0.747	1.136	-0.389	no	no	no	NA
ENSG00000241599.1	+	RP11-34P13.9	lncRNA	chr1	160445	161525	ENST00000496488.1	457	0.635	0.58	0.708	0.521	0.395	0.297	-0.338	-0.24	-0.32	-0.747	1.136	-0.389	no	no	no	NA
ENSG00000279928.2	+	DDX11L17	unprocessed_pseudogene	chr1	182695	184174	ENST00000624431.2	570	0.463	0.424	0.517	0.381	0.577	0.651	-0.236	-0.377	-0.306	0.996	-1.004	0.008	no	no	no	NA
ENSG00000279457.4	-	WASH9P	unprocessed_pseudogene	chr1	185216	195411	ENST00000623083.4	1397	0.739	1.843	2.101	1.656	1.089	1.951	0.306	0.044	0.151	1.055	-0.934	-0.121	no	no	no	NA
ENSG00000273874.1	-	MIR6859-2	miRNA	chr1	187890	187958	ENST00000612080.1	68	10.078	9.212	11.25	8.277	6.279	4.718	0.862	0.961	0.881	-0.747	1.136	-0.389	no	no	no	NA
ENSG00000228463.10	-	AP006222.1	transcribed_processed_pseudogene	chr1	258143	359681	ENST00000441866.2	2256	0.067	0.13	0.068	0.094	0.071	0.098	-1.089	-1.098	-1.017	-0.469	-0.679	1.148	no	no	no	NA
ENSG00000286448.1	+	AP006222.3	lncRNA	chr1	266854	268655	ENST00000669836.1	736	0.38	0.348	0.425	0.313	0.237	0.178	-0.561	-0.462	-0.542	-0.747	1.136	-0.389	no	no	no	NA
ENSG00000236679.2	-	RPL23AP24	processed_pseudogene	chr1	347981	348366	ENST00000458203.2	385	1.78	1.627	1.987	1.462	1.109	0.833	0.109	0.208	0.128	-0.747	1.136	-0.389	no	no	no	NA
ENSG00000236601.2	+	RP4-669L17.2	lncRNA	chr1	360056	366052	ENST00000635159.1	994	0.114	0.104	0.128	0.094	0.071	0.054	-1.083	-0.985	-1.064	-0.747	1.136	-0.389	no	no	no	NA
ENSG00000237094.12	-	RP4-669L17.4	transcribed_unprocessed_pseudogene	chr1	504864	522928	ENST00000642124.1	456	0.038	0.035	0.042	0.062	0.024	0.018	-1.562	-1.313	-1.543	-0.643	1.152	-0.509	no	no	no	NA
ENSG00000269732.1	+	WBP1LP7	processed_pseudogene	chr1	439869	440232	ENST00000437905.2	363	1.888	1.726	2.107	1.551	1.176	0.884	0.135	0.233	0.154	-0.747	1.136	-0.389	no	no	no	NA
ENSG00000284733.2	-	OR4F29	protein_coding	chr1	450739	451678	ENST00000426406.4	939	0.73	0.667	0.815	0.599	0.455	0.342	-0.278	-0.18	-0.259	-0.747	1.136	-0.389	no	no	no	NA
ENSG00000233653.3	+	CICP7	processed_pseudogene	chr1	487100	489906	ENST00000432723.3	2477	0.244	0.223	0.273	0.201	0.152	0.114	-0.753	-0.655	-0.734	-0.747	1.136	-0.389	no	no	no	NA
ENSG00000250575.1	-	RP4-669L17.8	unprocessed_pseudogene	chr1	491224	493241	ENST00000514436.1	1239	0.34	0.311	0.379	0.279	0.212	0.159	-0.61	-0.512	-0.591	-0.747	1.136	-0.389	no	no	no	NA
ENSG00000278757.1	-	U6	snRNA	chr1	516375	516479	ENST00000614007.1	104	6.589	6.023	7.355	5.412	4.105	3.085	0.678	0.776	0.697	-0.747	1.136	-0.389	no	no	no	NA
ENSG00000230021.10	-	RP11-206L10.17	transcribed_processed_pseudogene	chr1	586070	612813	ENST00000634833.2	906	0.026	0.023	0.029	0.021	0.016	0.012	-1.732	-1.634	-1.714	-0.747	1.136	-0.389	no	no	no	NA
ENSG00000235146.2	+	RP5-857K21.2	lncRNA	chr1	587628	594768	ENST00000423796.1	607	0.096	0.088	0.107	0.079	0.06	0.045	-1.159	-1.061	-1.14	-0.747	1.136	-0.389	no	no	no	NA
ENSG00000225972.1	+	MTND1P23	unprocessed_pseudogene	chr1	629061	629433	ENST00000416931.1	372	1.842	1.684	2.056	3.026	1.148	2.587	0.363	0.373	0.143	0.538	0.616	-1.154	no	no	no	NA
ENSG00000225630.1	+	MTND2P28	unprocessed_pseudogene	chr1	629639	630683	ENST00000457540.1	1044	13.128	5.4	10.991	10.783	8.997	8.297	0.98	1.075	0.843	0.118	0.936	-1.054	no	no	no	NA
ENSG00000237973.1	+	MTCO1P12	unprocessed_pseudogene	chr1	631073	632616	ENST00000414273.1	1543	0.888	1.218	3.47	2.553	1.66	1.663	0.381	0.178	0.153	1.149	-0.475	-0.674	no	no	no	NA
ENSG00000278791.1	-	ENSG00000278791	miRNA	chr1	632324	632413	ENST00000621981.1	89	7.7	7.038	8.595	6.324	4.797	3.605	0.746	0.844	0.764	-0.747	1.136	-0.389	no	no	no	NA
ENSG00000229344.1	+	MTCO2P12	unprocessed_pseudogene	chr1	632756	633438	ENST00000427426.1	682	1.005	0.918	2.243	0.825	1.252	1.411	0.25	-0.041	0.03	1.123	-0.795	-0.327	no	no	no	NA
ENSG00000240409.1	+	MTATP8P1	unprocessed_pseudogene	chr1	633534	633741	ENST00000467115.1	207	3.31	3.026	7.391	8.157	4.125	3.1	0.68	0.716	0.548	0.363	0.768	-1.131	no	no	no	NA
ENSG00000248527.1	+	MTATP6P1	unprocessed_pseudogene	chr1	633695	634376	ENST00000514057.1	681	17.107	12.878	22.466	20.663	18.182	13.662	1.244	1.274	1.185	0.206	0.881	-1.087	no	no	no	NA
ENSG00000198744.5	+	MTCO3P12	unprocessed_pseudogene	chr1	634375	634922	ENST00000416718.2	547	1.253	2.29	1.398	1.029	1.561	0.587	-0.043	0.055	0.277	-0.851	-0.251	1.102	no	no	no	NA
ENSG00000268663.1	+	WBP1LP6	processed_pseudogene	chr1	674841	675265	ENST00000438434.2	424	1.616	1.477	1.804	1.327	1.007	0.757	0.068	0.166	0.086	-0.747	1.136	-0.389	no	no	no	NA
ENSG00000284662.1	-	OR4F16	protein_coding	chr1	685678	686673	ENST00000332831.4	995	0.689	0.63	0.769	0.566	0.429	0.322	-0.303	-0.205	-0.284	-0.747	1.136	-0.389	no	no	no	NA
ENSG00000229376.3	+	CICP3	processed_pseudogene	chr1	722091	724903	ENST00000440782.3	2455	0.244	0.223	0.272	0.2	0.152	0.114	-0.754	-0.656	-0.735	-0.747	1.136	-0.389	no	no	no	NA
ENSG00000228327.3	-	RP11-206L10.2	transcribed_unprocessed_pseudogene	chr1	725884	778626	ENST00000506640.2	6432	0.793	1.271	0.986	0.736	1.4	1.058	0.009	-0.117	0.125	0.029	-1.014	0.985	no	no	no	NA
ENSG00000223181.1	-	RNU6-1199P	snRNA	chr1	758232	758336	ENST00000411249.1	104	13.178	6.023	7.355	5.412	4.105	3.085	0.678	0.927	0.697	-0.643	1.152	-0.509	no	no	no	NA
ENSG00000229905.1	+	RP11-206L10.4	lncRNA	chr1	760910	761989	ENST00000422528.1	456	0.635	0.581	0.709	0.522	0.396	0.297	-0.338	-0.24	-0.319	-0.747	1.136	-0.389	no	no	no	NA
ENSG00000237491.10	+	LINC01409	lncRNA	chr1	803933	807435	ENST00000667728.1	2949	0.391	0.715	0.437	0.161	0.61	0.55	-0.31	-0.601	-0.18	0.25	-1.101	0.851	no	no	no	NA
ENSG00000285268.1	+	RP11-206L10.18	transcribed_processed_pseudogene	chr1	781936	782050	ENST00000644482.1	114	6.011	5.495	6.71	4.937	3.745	2.814	0.638	0.736	0.657	-0.747	1.136	-0.389	no	no	no	NA
ENSG00000230092.7	-	RP11-206L10.8	transcribed_unprocessed_pseudogene	chr1	800878	817712	ENST00000447500.4	872	0.733	0.521	0.364	0.568	0.406	0.648	-0.314	-0.19	-0.337	-0.422	1.142	-0.719	no	no	no	NA
ENSG00000177757.2	+	FAM87B	lncRNA	chr1	817370	819837	ENST00000326734.2	1947	0.278	1.27	0.31	0.456	0.346	0.65	-0.348	-0.449	-0.179	-0.167	-0.906	1.073	no	no	no	NA
ENSG00000228794.10	+	LINC01128	lncRNA	chr1	827603	859085	ENST00000670780.1	8389	2.024	2.189	2.284	2.36	1.804	2.66	0.392	0.34	0.298	1.036	-0.076	-0.96	no	no	no	NA
ENSG00000225880.5	-	LINC00115	lncRNA	chr1	826205	827522	ENST00000473798.1	1317	17.691	9.037	12.779	16.668	11.022	12.18	1.096	1.235	0.999	-0.118	1.054	-0.936	no	no	no	NA
ENSG00000288531.1	+	RP11-206L10.19	lncRNA	chr1	860225	866720	ENST00000671208.1	2509	0.528	0.772	0.589	0.52	0.263	0.938	-0.129	-0.281	-0.346	1.104	-0.259	-0.845	no	no	no	NA
ENSG00000230368.2	-	FAM41C	lncRNA	chr1	868070	876903	ENST00000446136.1	1807	0.078	0.071	0.087	0.064	0.048	0.036	-1.251	-1.153	-1.232	-0.747	1.136	-0.389	no	no	no	NA
ENSG00000234711.1	+	TUBB8P11	unprocessed_pseudogene	chr1	873291	874349	ENST00000415481.1	1058	0.648	0.592	0.723	0.532	0.404	0.303	-0.33	-0.231	-0.311	-0.747	1.136	-0.389	no	no	no	NA
ENSG00000283040.1	-	FAM166AP3	transcribed_unprocessed_pseudogene	chr1	874528	877234	ENST00000635557.1	837	0.253	0.231	0.283	0.208	0.158	0.119	-0.737	-0.639	-0.719	-0.747	1.136	-0.389	no	no	no	NA
ENSG00000272438.1	+	RP11-54O7.16	lncRNA	chr1	904833	915976	ENST00000607769.1	351	7.195	4.722	5.492	7.829	3.142	8.205	0.827	0.875	0.586	0.414	0.726	-1.141	no	dn	no	b
ENSG00000230699.2	+	RP11-54O7.1	lncRNA	chr1	911434	914948	ENST00000448179.1	3043	11.701	7.487	7.184	13.295	4.496	11.047	0.95	1.096	0.764	0.08	0.957	-1.038	no	dn	no	c
ENSG00000241180.1	+	RP11-54O7.2	lncRNA	chr1	914170	914971	ENST00000398216.2	443	7.7	3.128	4.775	6.324	3.198	6.809	0.756	0.844	0.5	0.314	0.805	-1.119	no	no	no	NA
ENSG00000223764.2	-	LINC02593	lncRNA	chr1	916869	919692	ENST00000417705.1	1389	14.322	14.201	15.446	23.527	9.982	14.433	1.174	1.264	1.076	0.03	0.984	-1.015	no	no	no	NA
ENSG00000187634.13	+	SAMD11	protein_coding	chr1	923922	944574	ENST00000618323.5	3468	6.935	8.25	5.519	8.367	6.14	6.928	0.791	0.882	0.852	-1.094	0.866	0.228	no	no	no	NA
ENSG00000188976.11	-	NOC2L	protein_coding	chr1	944202	959256	ENST00000327044.7	2757	14.02	16.603	13.822	15.367	13.103	17.987	1.198	1.167	1.169	1.153	-0.637	-0.516	no	no	no	NA
ENSG00000187961.14	+	KLHL17	protein_coding	chr1	960583	965719	ENST00000338591.8	2567	8.139	6.83	6.553	8.11	7.482	6.559	0.817	0.91	0.854	-0.93	1.058	-0.128	no	no	no	NA
ENSG00000187583.11	+	PLEKHN1	protein_coding	chr1	966481	975865	ENST00000379410.8	3176	9.785	14.352	10.923	11.756	11.375	12.82	1.073	1.03	1.106	0.082	-1.039	0.956	no	no	no	NA
ENSG00000187642.9	-	PERM1	protein_coding	chr1	975204	981029	ENST00000433179.3	3340	0.588	1.506	0.657	0.387	1.319	0.716	-0.164	-0.322	0.149	-0.216	-0.874	1.09	no	no	no	NA
ENSG00000272512.1	-	RP11-54O7.17	lncRNA	chr1	995965	998051	ENST00000606034.1	2086	14.126	19.219	16.502	16.459	13.304	21.685	1.277	1.183	1.204	1.129	-0.774	-0.355	no	no	no	NA
ENSG00000188290.11	-	HES4	protein_coding	chr1	998961	1000172	ENST00000428771.6	1040	49.797	46.036	62.537	56.704	47.597	60.137	1.788	1.725	1.67	1.02	-0.041	-0.979	no	no	no	NA
ENSG00000187608.10	+	ISG15	protein_coding	chr1	1001137	1014540	ENST00000624697.4	787	8.641	10.002	11.586	10.751	8.537	12.303	1.077	0.984	0.966	1.141	-0.417	-0.724	no	no	no	NA
ENSG00000231702.2	-	RP11-54O7.10	processed_pseudogene	chr1	1008075	1008229	ENST00000423619.2	154	4.45	4.068	4.967	3.655	2.772	2.083	0.507	0.606	0.526	-0.747	1.136	-0.389	no	no	no	NA
ENSG00000224969.1	-	RP11-54O7.11	lncRNA	chr1	1011996	1013193	ENST00000458555.1	471	1.145	5.233	7.03	3.762	4.28	4.288	0.74	0.317	0.675	0.713	-1.143	0.43	no	no	no	NA
ENSG00000188157.15	+	AGRN	protein_coding	chr1	1020122	1056118	ENST00000620552.4	7394	13.44	9.867	8.777	16.028	7.947	10.321	0.979	1.167	0.947	-0.44	1.145	-0.704	up	dn	no	d
ENSG00000242590.1	+	RP11-54O7.14	lncRNA	chr1	1055032	1056116	ENST00000418300.1	402	51.838	34.672	40.93	56.078	35.842	41.138	1.613	1.732	1.547	-0.188	1.081	-0.893	no	no	no	NA
ENSG00000217801.10	+	RP11-465B22.3	transcribed_unprocessed_pseudogene	chr1	1063078	1069355	ENST00000412397.2	1219	1.528	1.397	0.731	1.704	0.952	0.92	-0.086	0.208	0.062	-1.003	0.997	0.005	no	no	no	NA
ENSG00000273443.1	-	RP11-54O7.18	lncRNA	chr1	1062207	1063288	ENST00000442292.2	829	0.634	0.579	0.708	0.521	0.395	1.187	-0.038	-0.241	-0.32	1.111	-0.282	-0.828	no	no	no	NA
ENSG00000237330.3	-	RNF223	protein_coding	chr1	1070966	1074306	ENST00000453464.3	1900	0.616	0.938	0.687	0.169	1.406	0.48	-0.241	-0.492	0.06	-0.06	-0.969	1.029	no	no	no	NA
ENSG00000131591.18	-	C1orf159	protein_coding	chr1	1081817	1116081	ENST00000379339.5	2429	5.7	8.007	6.854	6.604	7.738	6.947	0.839	0.788	0.896	-0.038	-0.981	1.018	no	no	no	NA
ENSG00000285812.1	+	RP11-465B22.9	lncRNA	chr1	1097584	1104598	ENST00000648183.1	1095	0.098	0.089	0.109	0.08	0.061	0.046	-1.151	-1.053	-1.132	-0.747	1.136	-0.389	no	no	no	NA
ENSG00000223823.1	+	LINC01342	lncRNA	chr1	1137016	1144056	ENST00000416774.1	1620	0.097	0.089	0.109	0.08	0.061	0.046	-1.153	-1.054	-1.134	-0.747	1.136	-0.389	no	no	no	NA
ENSG00000207730.3	+	MIR200B	miRNA	chr1	1167103	1167198	ENST00000384997.3	95	7.213	6.594	8.052	5.925	4.494	3.377	0.717	0.815	0.736	-0.747	1.136	-0.389	no	no	no	NA
ENSG00000207607.3	+	MIR200A	miRNA	chr1	1167862	1167952	ENST00000384875.3	90	7.614	6.96	8.5	6.254	4.744	7.129	0.891	0.839	0.759	0.925	0.136	-1.061	no	no	no	NA
ENSG00000198976.1	+	MIR429	miRNA	chr1	1169004	1169087	ENST00000362106.1	83	8.256	7.547	9.216	6.781	5.144	3.865	0.776	0.874	0.795	-0.747	1.136	-0.389	no	no	no	NA
ENSG00000272141.1	+	RP11-465B22.8	lncRNA	chr1	1169356	1170343	ENST00000606993.1	987	0.694	0.635	0.775	0.57	0.433	0.65	-0.149	-0.201	-0.281	0.925	0.136	-1.061	no	no	no	NA
ENSG00000205231.1	-	TTLL10-AS1	lncRNA	chr1	1173055	1179555	ENST00000379317.1	3532	0.105	0.096	0.118	0.087	0.066	0.049	-1.118	-1.02	-1.099	-0.747	1.136	-0.389	no	no	no	NA
ENSG00000162571.14	+	TTLL10	protein_coding	chr1	1173879	1197936	ENST00000379290.6	2307	0.028	0.026	0.064	0.023	0.018	0.027	-1.385	-1.588	-1.668	1.111	-0.282	-0.828	no	no	no	NA
ENSG00000186891.14	-	TNFRSF18	protein_coding	chr1	1203507	1206592	ENST00000379268.7	1083	0.222	1.015	0.744	0.73	0.138	0.624	-0.167	-0.395	-0.426	1.148	-0.464	-0.683	no	no	no	NA
ENSG00000186827.11	-	TNFRSF4	protein_coding	chr1	1211339	1214153	ENST00000379236.4	1075	4.383	5.12	5.981	4.4	4.855	6.954	0.81	0.643	0.698	1.092	-0.87	-0.222	no	no	no	NA
ENSG00000078808.19	-	SDF4	protein_coding	chr1	1216908	1232067	ENST00000660930.1	2137	19.755	17.107	17.006	21.981	14.561	20.296	1.269	1.319	1.198	0.115	0.937	-1.053	no	no	no	NA
ENSG00000176022.7	+	B3GALT6	protein_coding	chr1	1232236	1235041	ENST00000379198.5	2805	32.492	32.828	26.999	42.54	26.333	28.822	1.446	1.57	1.468	-0.741	1.138	-0.397	no	no	no	NA
ENSG00000184163.3	-	C1QTNF12	protein_coding	chr1	1242452	1246722	ENST00000330388.2	1036	4.975	6.895	7.166	8.041	5.699	6.011	0.817	0.801	0.797	1.135	-0.384	-0.751	no	no	no	NA
ENSG00000260179.1	-	RP5-902P8.12	lncRNA	chr1	1249776	1251334	ENST00000565563.1	1558	10.116	14.474	6.383	14.812	7.673	9.06	0.881	1.088	1.023	-1.099	0.857	0.242	no	no	no	NA
ENSG00000160087.21	-	UBE2J2	protein_coding	chr1	1253913	1273854	ENST00000347370.6	2387	29.176	53.433	44.346	41.775	40.103	46.318	1.656	1.543	1.665	0.509	-1.152	0.643	no	no	no	NA
ENSG00000230415.1	+	LINC01786	lncRNA	chr1	1275236	1279393	ENST00000453732.1	389	3.297	4.069	4.785	3.114	4.314	4.785	0.68	0.506	0.622	0.871	-1.092	0.221	no	no	no	NA
ENSG00000162572.21	+	SCNN1D	protein_coding	chr1	1280587	1292024	ENST00000338555.6	3475	5.932	9.201	7.023	7.973	6.122	8.724	0.894	0.837	0.875	0.865	-1.095	0.23	no	no	no	NA
ENSG00000131584.19	-	ACAP3	protein_coding	chr1	1292390	1307930	ENST00000354700.10	3793	16.228	15.962	13.734	19.052	11.594	18.023	1.197	1.245	1.134	0.089	0.953	-1.041	no	no	no	NA
ENSG00000278073.1	-	MIR6726	miRNA	chr1	1296109	1296170	ENST00000613751.1	61	22.468	20.538	12.54	9.227	13.999	21.037	1.211	1.158	1.229	0.305	-1.117	0.812	no	no	no	NA
ENSG00000169972.12	+	PUSL1	protein_coding	chr1	1308596	1311677	ENST00000379031.10	1257	11.566	13.622	10.18	12.971	9.562	14.266	1.081	1.088	1.057	0.344	0.783	-1.127	no	no	no	NA
ENSG00000127054.21	-	INTS11	protein_coding	chr1	1311584	1324687	ENST00000540437.5	2629	14.853	20.031	16.931	18.815	15.445	19.49	1.259	1.223	1.245	0.918	-1.066	0.148	no	no	no	NA
ENSG00000283712.1	-	MIR6727	miRNA	chr1	1312501	1312566	ENST00000620702.1	65	10.543	28.911	35.306	34.637	26.274	24.678	1.47	1.281	1.44	0.718	-1.142	0.424	no	no	no	NA
ENSG00000240731.1	-	RP5-890O3.9	lncRNA	chr1	1317580	1318689	ENST00000444968.1	386	16.066	15.815	10.347	17.256	12.32	13.596	1.074	1.221	1.145	-0.986	1.013	-0.026	no	no	no	NA
ENSG00000224051.7	+	CPTP	protein_coding	chr1	1324801	1328896	ENST00000343938.9	2154	12.718	11.473	8.219	13.333	9.592	10.263	0.963	1.115	1.021	-0.912	1.069	-0.157	no	no	no	NA
ENSG00000169962.5	+	TAS1R3	protein_coding	chr1	1331279	1335314	ENST00000339381.6	3475	4.076	8.694	7.204	7.393	5.502	7.156	0.856	0.74	0.84	0.701	-1.145	0.444	no	no	no	NA
ENSG00000107404.20	-	DVL1	protein_coding	chr1	1335277	1349418	ENST00000378888.10	3305	14.489	12.536	12.172	16.877	9.692	15.132	1.133	1.194	1.042	0.126	0.931	-1.057	no	dn	no	c
ENSG00000284372.1	-	MIR6808	miRNA	chr1	1339649	1339708	ENST00000616525.1	59	46.459	10.617	51.862	19.08	36.183	21.75	1.526	1.474	1.292	0.777	0.351	-1.128	no	no	no	NA
ENSG00000162576.17	-	MXRA8	protein_coding	chr1	1352691	1361777	ENST00000477278.3	2728	51.135	29.3	25.342	53.523	25.657	31.213	1.449	1.719	1.438	-0.542	1.154	-0.612	up	dn	no	d
ENSG00000175756.13	-	AURKAIP1	protein_coding	chr1	1373729	1375157	ENST00000338370.7	1072	59.025	43.866	35.356	51.635	41.261	47.404	1.612	1.742	1.629	-0.691	1.147	-0.455	no	no	no	NA
ENSG00000223663.2	+	NDUFB4P8	processed_pseudogene	chr1	1378665	1379032	ENST00000435351.2	367	1.867	1.707	4.169	6.135	1.163	2.622	0.519	0.529	0.149	0.554	0.601	-1.154	no	no	no	NA
ENSG00000221978.12	-	CCNL2	protein_coding	chr1	1385710	1399335	ENST00000400809.8	3112	19.364	19.171	14.71	20.738	15.198	19.426	1.228	1.302	1.232	-0.628	1.153	-0.526	no	no	no	NA
ENSG00000224870.7	+	MRPL20-AS1	lncRNA	chr1	1399571	1402006	ENST00000447725.2	1843	17.167	25.211	17.593	21.266	17.008	23.584	1.309	1.281	1.316	0.373	-1.133	0.76	no	no	no	NA
ENSG00000242485.6	-	MRPL20	protein_coding	chr1	1405108	1407290	ENST00000482352.1	1049	22.612	24.115	23.84	23.732	20.546	29.406	1.423	1.365	1.347	1.127	-0.344	-0.783	no	no	no	NA
ENSG00000264293.2	-	RN7SL657P	misc_RNA	chr1	1405459	1405752	ENST00000582431.2	293	30.405	21.379	33.941	28.815	24.772	32.848	1.524	1.471	1.362	0.865	0.23	-1.095	no	no	no	NA
ENSG00000272455.1	+	MRPL20-DT	lncRNA	chr1	1409095	1410618	ENST00000607307.1	1523	12.149	21.387	15.571	17	15.138	17.484	1.217	1.157	1.255	0.151	-1.067	0.916	no	no	no	NA
ENSG00000235098.9	-	ANKRD65	protein_coding	chr1	1418419	1421276	ENST00000537107.6	2024	0.24	0.219	0.268	0.197	0.149	0.112	-0.761	-0.663	-0.742	-0.747	1.136	-0.389	no	no	no	NA
ENSG00000225905.1	+	RP4-758J18.7	lncRNA	chr1	1420244	1422691	ENST00000428932.1	543	1.12	1.792	0.625	0.92	1.221	1.049	-0.092	0.007	0.17	-0.907	-0.165	1.072	no	no	no	NA
ENSG00000205116.4	+	TMEM88B	protein_coding	chr1	1425870	1430255	ENST00000378821.4	3217	0.156	0.143	0.174	0.128	0.097	0.073	-0.947	-0.849	-0.928	-0.747	1.136	-0.389	no	no	no	NA
ENSG00000225285.1	-	LINC01770	lncRNA	chr1	1430663	1434520	ENST00000417917.1	634	0.178	0.162	0.198	0.146	0.111	0.333	-0.59	-0.793	-0.873	1.111	-0.282	-0.828	no	no	no	NA
ENSG00000179403.12	+	VWA1	protein_coding	chr1	1435689	1442882	ENST00000476993.2	4492	0.191	0.435	0.106	0.157	0.119	0.045	-1.162	-0.763	-0.643	-1.126	0.343	0.783	no	no	no	NA
ENSG00000215915.10	+	ATAD3C	protein_coding	chr1	1449688	1470163	ENST00000378785.7	3864	0.033	0.031	0.037	0.027	0.083	0.047	-1.378	-1.518	-1.297	0.176	-1.076	0.9	no	no	no	NA
ENSG00000160072.20	+	ATAD3B	protein_coding	chr1	1471764	1497848	ENST00000673477.1	4098	11.402	14.025	12.435	12.278	11.229	16.186	1.152	1.073	1.099	1.095	-0.865	-0.23	no	no	no	NA
ENSG00000284740.1	+	RP5-832C2.8	transcribed_unprocessed_pseudogene	chr1	1503249	1509452	ENST00000641974.1	660	3.867	6.766	5.303	4.265	4.818	7.241	0.792	0.609	0.757	0.75	-1.135	0.385	no	no	no	NA
ENSG00000197785.14	+	ATAD3A	protein_coding	chr1	1512174	1534685	ENST00000378755.9	2612	6.788	7.291	7.238	6.951	5.974	9.62	0.921	0.837	0.82	1.14	-0.411	-0.729	no	no	no	NA
ENSG00000205090.9	-	TMEM240	protein_coding	chr1	1534777	1540624	ENST00000378733.9	1381	9.728	7.606	11.906	11.263	7.813	11.413	1.067	1.02	0.887	0.81	0.308	-1.118	no	no	no	NA
ENSG00000160075.12	-	SSU72	protein_coding	chr1	1560847	1574584	ENST00000359060.5	4176	28.634	40.538	41.542	35.729	34.344	44.56	1.634	1.505	1.572	0.987	-1.013	0.026	no	no	no	NA
ENSG00000215014.5	+	RP5-832C2.5	lncRNA	chr1	1574101	1575879	ENST00000647566.1	841	33.146	41.925	40.012	34.822	45.385	38.975	1.596	1.531	1.64	0.135	-1.061	0.926	no	no	no	NA
ENSG00000274481.1	-	RP11-345P4.11	processed_pseudogene	chr1	1583509	1583909	ENST00000621860.1	400	1.713	1.566	1.912	1.407	1.067	0.802	0.093	0.191	0.112	-0.747	1.136	-0.389	no	no	no	NA
ENSG00000228594.4	-	FNDC10	protein_coding	chr1	1598011	1600135	ENST00000422725.4	2124	0.323	0.295	0.36	0.265	0.201	0.151	-0.632	-0.534	-0.614	-0.747	1.136	-0.389	no	no	no	NA
ENSG00000286989.1	+	RP11-345P4.12	lncRNA	chr1	1600313	1602703	ENST00000658591.1	1830	0.287	0.262	0.32	0.236	0.179	0.134	-0.683	-0.585	-0.665	-0.747	1.136	-0.389	no	no	no	NA
ENSG00000272106.1	-	RP11-345P4.9	lncRNA	chr1	1613757	1615795	ENST00000607222.1	2038	23.201	37.191	40.913	33.97	27.863	41.401	1.614	1.448	1.508	1.08	-0.893	-0.187	no	no	no	NA
ENSG00000197530.13	+	MIB2	protein_coding	chr1	1616309	1630604	ENST00000504599.6	3311	9.396	9.334	10.221	11.891	7.407	11.491	1.035	1.024	0.92	0.661	0.49	-1.15	no	no	no	NA
ENSG00000189409.14	+	MMP23B	protein_coding	chr1	1632178	1634654	ENST00000378675.7	1309	0.554	0.253	1.236	1.137	0.517	0.518	-0.097	-0.101	-0.442	0.587	0.568	-1.155	no	no	no	NA
ENSG00000248333.9	-	CDK11B	protein_coding	chr1	1635224	1659004	ENST00000341832.11	2992	6.513	8.693	7.785	7.101	8.097	8.661	0.914	0.833	0.924	0.482	-1.15	0.668	no	no	no	NA
ENSG00000272004.1	+	RP11-345P4.10	lncRNA	chr1	1659324	1662602	ENST00000607013.1	400	0.836	1.147	1.4	0.859	0.781	1.37	0.141	-0.072	-0.024	1.128	-0.779	-0.349	no	no	no	NA
ENSG00000189339.12	-	SLC35E2B	protein_coding	chr1	1661477	1692795	ENST00000617444.5	6434	6.236	6.38	6.522	8.123	4.867	7.396	0.842	0.852	0.746	0.484	0.666	-1.15	no	no	no	NA
ENSG00000269737.2	+	RP11-345P4.6	transcribed_processed_pseudogene	chr1	1671989	1673411	ENST00000596308.1	1422	0.964	1.762	2.152	1.187	0.901	1.579	0.266	0.029	0.1	1.104	-0.845	-0.259	no	no	no	NA
ENSG00000215914.4	+	MMP23A	unprocessed_pseudogene	chr1	1699941	1701782	ENST00000234610.5	1017	0.372	0.34	0.416	0.306	0.232	0.174	-0.57	-0.472	-0.551	-0.747	1.136	-0.389	no	no	no	NA
ENSG00000008128.23	-	CDK11A	protein_coding	chr1	1702378	1724357	ENST00000404249.8	2984	4.24	6.128	6.404	5.429	5.556	6.262	0.802	0.681	0.766	0.84	-1.106	0.266	no	no	no	NA
ENSG00000268575.1	-	RP1-283E3.8	lncRNA	chr1	1702735	1737688	ENST00000598846.1	5079	5.823	6.828	7.2	7.52	6.132	7.022	0.852	0.821	0.811	1.124	-0.335	-0.79	no	no	no	NA
ENSG00000227775.3	+	RP1-283E3.4	transcribed_processed_pseudogene	chr1	1735816	1737251	ENST00000418950.2	497	0.955	1.746	0.533	0.392	0.595	2.459	0.059	-0.213	0.008	0.743	-1.137	0.394	no	no	no	NA
ENSG00000215790.8	-	SLC35E2A	transcribed_unprocessed_pseudogene	chr1	1724837	1745919	ENST00000647043.1	2078	5.428	5.705	5.697	6.995	4.921	5.783	0.759	0.79	0.724	0.039	0.98	-1.019	no	no	no	NA
ENSG00000008130.15	-	NADK	protein_coding	chr1	1751231	1780069	ENST00000378625.5	3653	10.646	11.99	13.21	14.424	9.505	13.862	1.131	1.093	1.028	0.904	0.17	-1.074	no	no	no	NA
ENSG00000078369.18	-	GNB1	protein_coding	chr1	1785285	1891087	ENST00000378609.9	3163	29.321	39.999	37.525	35.473	37.824	37.23	1.573	1.509	1.59	0.364	-1.131	0.767	no	no	no	NA
ENSG00000231050.1	+	RP1-140A9.1	lncRNA	chr1	1891470	1892658	ENST00000412228.1	906	9.229	20.564	19.317	13.74	16.532	18.633	1.278	1.052	1.266	0.625	-1.153	0.528	no	no	no	NA
ENSG00000169885.10	+	CALML6	protein_coding	chr1	1915259	1917296	ENST00000307786.8	670	2.691	3.998	4.506	5.803	1.677	4.41	0.649	0.597	0.413	0.775	0.353	-1.129	no	no	no	NA
ENSG00000178821.13	-	TMEM52	protein_coding	chr1	1917589	1918797	ENST00000378602.3	1118	0.567	0.519	0.633	3.262	0.707	0.266	-0.387	0.134	-0.218	-0.866	1.095	-0.229	no	no	no	NA
ENSG00000142609.19	-	CFAP74	protein_coding	chr1	1921956	2003786	ENST00000682832.1	5325	0.017	0.031	0.009	0.007	0.01	0.004	-2.218	-1.969	-1.748	-1.019	0.039	0.98	no	no	no	NA
ENSG00000233542.2	-	RP11-547D24.1	lncRNA	chr1	2013212	2015530	ENST00000443930.1	1954	0.296	0.27	0.33	0.243	0.184	0.138	-0.67	-0.572	-0.651	-0.747	1.136	-0.389	no	no	no	NA
ENSG00000187730.9	+	GABRD	protein_coding	chr1	2019344	2030758	ENST00000378585.7	1914	0.06	0.055	0.134	0.049	0.037	0.028	-1.212	-1.264	-1.344	0.925	0.136	-1.061	no	no	no	NA
ENSG00000226969.1	-	RP11-547D24.3	lncRNA	chr1	2049303	2050070	ENST00000449154.1	437	0.893	0.817	0.997	0.734	0.557	0.418	-0.19	-0.092	-0.171	-0.747	1.136	-0.389	no	no	no	NA
ENSG00000067606.17	+	PRKCZ	protein_coding	chr1	2073461	2185390	ENST00000400921.6	2294	0.618	0.784	0.731	0.81	0.614	0.803	-0.116	-0.15	-0.159	1.134	-0.378	-0.756	no	no	no	NA
ENSG00000271806.1	-	RP5-892K4.1	lncRNA	chr1	2141083	2145279	ENST00000606533.1	4196	0.163	0.149	0.182	0.134	0.102	0.076	-0.928	-0.83	-0.909	-0.747	1.136	-0.389	no	no	no	NA
ENSG00000182873.5	-	PRKCZ-AS1	lncRNA	chr1	2181793	2183875	ENST00000333854.2	1253	16.457	16.849	15.799	18.654	13.33	19.416	1.243	1.244	1.176	0.575	0.58	-1.155	no	no	no	NA
ENSG00000162585.17	-	FAAP20	protein_coding	chr1	2184460	2194775	ENST00000400919.7	1413	17.207	17.975	14.832	19.808	13.535	19.128	1.226	1.266	1.193	-0.059	1.028	-0.969	no	no	no	NA
ENSG00000234396.3	+	RP11-181G12.4	lncRNA	chr1	2212522	2220738	ENST00000442483.2	326	20.184	27.752	29.143	26.307	21.618	32.488	1.488	1.363	1.389	1.131	-0.766	-0.365	no	no	no	NA
ENSG00000157933.10	+	SKI	protein_coding	chr1	2228318	2310213	ENST00000378536.5	6083	8.937	10.747	8.799	10.571	8.222	10.957	0.992	0.988	0.973	0.786	0.339	-1.126	no	no	no	NA
ENSG00000287356.1	+	RP11-181G12.8	lncRNA	chr1	2315039	2323085	ENST00000661319.1	5675	2.811	3.192	3.708	4.547	1.645	4.426	0.608	0.553	0.36	0.773	0.356	-1.129	no	no	no	NA
ENSG00000116151.14	-	MORN1	protein_coding	chr1	2321252	2391554	ENST00000378531.8	1645	5.351	7.547	7.105	7.046	5.678	8.077	0.879	0.788	0.816	1.102	-0.849	-0.254	no	no	no	NA
ENSG00000272161.1	-	RP4-713A8.1	lncRNA	chr1	2326200	2326693	ENST00000607720.1	493	1.39	1.271	3.103	1.142	0.866	1.301	0.303	0.1	0.021	1.111	-0.282	-0.828	no	no	no	NA
ENSG00000269896.2	-	RP4-740C4.5	transcribed_processed_pseudogene	chr1	2350413	2352820	ENST00000602865.1	2407	2.562	5.725	3.496	4.677	2.838	4.265	0.587	0.539	0.605	0.281	-1.111	0.829	no	no	no	NA
ENSG00000272420.1	-	RP4-740C4.7	lncRNA	chr1	2363060	2363628	ENST00000607858.1	568	2.413	5.514	4.04	0.991	0.752	6.778	0.719	0.189	0.309	1.128	-0.779	-0.349	no	no	no	NA
ENSG00000157916.20	+	RER1	protein_coding	chr1	2391840	2405436	ENST00000605895.6	3028	26.209	31.283	26.05	31.008	24.557	31.69	1.458	1.455	1.443	0.772	0.357	-1.13	no	no	no	NA
ENSG00000157911.11	-	PEX10	protein_coding	chr1	2403963	2412564	ENST00000288774.8	2905	27.328	36.415	30.062	29.514	30.628	37.337	1.525	1.453	1.524	0.594	-1.155	0.56	no	no	no	NA
ENSG00000149527.18	+	PLCH2	protein_coding	chr1	2467458	2505526	ENST00000449969.5	5450	0.54	0.411	0.583	0.931	0.236	0.565	-0.241	-0.149	-0.507	0.311	0.807	-1.119	no	no	no	NA
ENSG00000224387.1	-	RP3-395M20.2	lncRNA	chr1	2492299	2493258	ENST00000424657.1	455	0.715	0.653	1.595	0.587	0.445	0.669	0.014	-0.189	-0.268	1.111	-0.282	-0.828	no	no	no	NA
ENSG00000229393.1	-	RP3-395M20.3	lncRNA	chr1	2493436	2494479	ENST00000442305.1	514	0.657	0.601	0.733	1.079	0.409	0.308	-0.323	-0.075	-0.305	-0.643	1.152	-0.509	no	no	no	NA
ENSG00000157881.16	-	PANK4	protein_coding	chr1	2508536	2526596	ENST00000378466.9	2641	15.671	21.886	17.832	18.575	16.431	22.525	1.302	1.232	1.278	0.881	-1.087	0.205	no	no	no	NA
ENSG00000197921.6	-	HES5	protein_coding	chr1	2528744	2530263	ENST00000378453.4	1324	0.451	0.412	0.504	0.371	0.281	0.211	-0.487	-0.388	-0.468	-0.747	1.136	-0.389	no	no	no	NA
ENSG00000272449.2	+	RP3-395M20.12	lncRNA	chr1	2530063	2547460	ENST00000644246.1	1531	2.166	2.016	2.374	2.685	1.718	2.471	0.384	0.382	0.27	0.591	0.563	-1.155	no	no	no	NA
ENSG00000238164.6	-	TNFRSF14-AS1	lncRNA	chr1	2550282	2554150	ENST00000432521.2	3608	2.126	0.81	0.791	1.019	1.104	1.244	-0.003	0.168	-0.024	-0.475	1.149	-0.674	no	no	no	NA
ENSG00000157873.18	+	TNFRSF14	protein_coding	chr1	2556370	2563829	ENST00000355716.5	1702	4.042	3.275	3.795	5.886	1.66	5.161	0.646	0.688	0.368	0.452	0.694	-1.146	no	no	no	NA
ENSG00000225931.3	+	RP3-395M20.7	TEC	chr1	2566409	2569888	ENST00000456687.3	1297	4.136	2.521	3.518	5.663	1.595	3.965	0.572	0.685	0.302	0.267	0.839	-1.106	no	no	no	NA
ENSG00000228037.1	+	RP3-395M20.9	lncRNA	chr1	2581559	2584533	ENST00000424215.1	626	0.691	0.421	0.257	0.189	0.144	0.216	-0.628	-0.442	-0.609	-0.666	1.15	-0.484	no	no	no	NA
ENSG00000157870.17	+	PRXL2B	protein_coding	chr1	2586749	2591467	ENST00000444521.6	2827	12.491	12.613	10.053	12.526	10.588	13.124	1.06	1.097	1.063	-0.64	1.152	-0.512	no	no	no	NA
ENSG00000142606.16	-	MMEL1	protein_coding	chr1	2590638	2633016	ENST00000378412.8	2879	0.34	0.163	0.235	0.412	0.071	0.363	-0.535	-0.427	-0.97	0.381	0.754	-1.134	no	dn	no	b
ENSG00000237058.1	+	MMEL1-AS1	lncRNA	chr1	2632567	2636620	ENST00000427302.1	373	0.169	0.155	0.189	0.278	0.105	0.237	-0.674	-0.664	-0.894	0.538	0.616	-1.154	no	no	no	NA
ENSG00000215912.12	-	TTC34	protein_coding	chr1	2635975	2801717	ENST00000401095.8	8814	0.674	0.884	0.785	0.995	0.528	0.968	-0.06	-0.087	-0.165	0.806	0.313	-1.119	no	no	no	NA
ENSG00000285945.1	+	ABC14-1188822O7.2	lncRNA	chr1	2768090	2784733	ENST00000648684.1	593	0.041	0.038	0.046	0.034	0.026	0.019	-1.526	-1.428	-1.508	-0.747	1.136	-0.389	no	no	no	NA
ENSG00000283259.1	+	ABC14-1188822O7.1	lncRNA	chr1	2773602	2776473	ENST00000638002.1	1565	0.239	0.218	0.266	0.196	0.149	0.112	-0.763	-0.665	-0.744	-0.747	1.136	-0.389	no	no	no	NA
ENSG00000233234.1	-	RP11-740P5.2	lncRNA	chr1	2811849	2812692	ENST00000457440.1	607	0.813	0.743	0.907	0.668	0.506	0.381	-0.231	-0.133	-0.212	-0.747	1.136	-0.389	no	no	no	NA
ENSG00000287396.1	+	RP11-740P5.4	lncRNA	chr1	2814055	2817767	ENST00000664694.1	663	0.185	0.169	0.206	0.152	0.115	0.086	-0.875	-0.776	-0.856	-0.747	1.136	-0.389	no	no	no	NA
ENSG00000231630.1	-	RP11-740P5.3	lncRNA	chr1	2814431	2814998	ENST00000429389.1	429	1.209	1.105	1.349	0.993	0.753	0.566	-0.059	0.04	-0.04	-0.747	1.136	-0.389	no	no	no	NA
ENSG00000284745.1	-	RP5-907A6.1	lncRNA	chr1	2960657	2963415	ENST00000641229.1	1509	0.248	0.227	0.277	0.204	0.155	0.116	-0.746	-0.647	-0.727	-0.747	1.136	-0.389	no	no	no	NA
ENSG00000169717.7	+	ACTRT2	protein_coding	chr1	3021466	3022903	ENST00000378404.4	1437	0.477	0.436	0.532	0.392	0.297	0.223	-0.463	-0.364	-0.444	-0.747	1.136	-0.389	no	no	no	NA
ENSG00000177133.12	-	PRDM16-DT	lncRNA	chr1	3059616	3068437	ENST00000445317.1	4247	0.078	0.071	0.087	0.064	0.048	0.036	-1.251	-1.152	-1.232	-0.747	1.136	-0.389	no	no	no	NA
ENSG00000142611.17	+	PRDM16	protein_coding	chr1	3069202	3438621	ENST00000270722.10	8698	0.017	0.047	0.023	0.018	0.045	0.023	-1.644	-1.758	-1.335	-0.299	-0.816	1.115	no	no	no	NA
ENSG00000283572.1	+	MIR4251	miRNA	chr1	3127974	3128035	ENST00000635819.1	61	11.234	10.269	12.54	9.227	6.999	5.259	0.91	1.008	0.928	-0.747	1.136	-0.389	no	no	no	NA
ENSG00000226286.1	-	RP1-163G9.2	lncRNA	chr1	3132926	3133709	ENST00000440516.1	469	0.875	0.8	0.977	0.719	0.545	0.41	-0.199	-0.101	-0.18	-0.747	1.136	-0.389	no	no	no	NA
ENSG00000279839.1	+	RP11-193J6.1	TEC	chr1	3205987	3208664	ENST00000624175.1	2677	0.256	0.234	0.286	0.21	0.159	0.12	-0.733	-0.635	-0.714	-0.747	1.136	-0.389	no	no	no	NA
ENSG00000272235.1	-	RP11-22L13.1	lncRNA	chr1	3306635	3310096	ENST00000607061.1	3461	0.198	0.181	0.221	0.163	0.123	0.185	-0.694	-0.746	-0.826	0.925	0.136	-1.061	no	no	no	NA
ENSG00000287828.1	-	RP4-785P20.3	lncRNA	chr1	3313051	3323149	ENST00000669140.1	728	0.136	0.434	0.455	0.056	0.465	0.349	-0.4	-1.061	-0.347	0.511	-1.152	0.642	no	no	no	NA
ENSG00000286518.1	-	RP4-785P20.2	lncRNA	chr1	3367814	3373928	ENST00000665088.1	2784	0.112	0.102	0.125	0.092	0.07	0.052	-1.091	-0.993	-1.073	-0.747	1.136	-0.389	no	no	no	NA
ENSG00000130762.15	+	ARHGEF16	protein_coding	chr1	3454664	3481113	ENST00000378378.9	2822	0.104	0.142	0.347	0.277	0.097	0.194	-0.586	-0.771	-0.931	1.024	-0.05	-0.974	no	no	no	NA
ENSG00000272088.1	+	RP11-168F9.2	lncRNA	chr1	3487245	3487627	ENST00000606489.1	382	1.794	6.559	2.003	1.473	1.118	0.84	0.113	0.211	0.433	-0.851	-0.251	1.102	no	no	no	NA
ENSG00000162591.16	-	MEGF6	protein_coding	chr1	3487950	3611508	ENST00000356575.9	7443	5.818	6.099	4.544	6.209	5.201	5.653	0.705	0.779	0.751	-1.069	0.912	0.157	no	no	no	NA
ENSG00000207776.1	-	MIR551A	miRNA	chr1	3560694	3560790	ENST00000385042.1	96	7.138	6.525	7.968	5.863	4.447	3.342	0.713	0.811	0.731	-0.747	1.136	-0.389	no	no	no	NA
ENSG00000238260.1	-	RP11-46F15.2	lncRNA	chr1	3623189	3624743	ENST00000435049.1	622	18.962	17.333	17.721	23.181	16.21	17.135	1.241	1.322	1.224	-0.407	1.139	-0.732	no	no	no	NA
ENSG00000158109.15	+	TPRG1L	protein_coding	chr1	3625014	3630127	ENST00000378344.7	2401	16.351	11.761	12.717	17.503	11.357	13.804	1.122	1.228	1.063	-0.186	1.08	-0.894	no	no	no	NA
ENSG00000116213.16	-	WRAP73	protein_coding	chr1	3630766	3650058	ENST00000378322.7	1998	4.582	6.137	5.115	5.077	4.935	6.469	0.76	0.683	0.741	0.802	-1.121	0.319	no	no	no	NA
ENSG00000078900.15	+	TP73	protein_coding	chr1	3652515	3736201	ENST00000378295.9	5192	0.033	0.03	0.009	0.013	0.01	0.015	-1.927	-1.678	-1.757	-1.097	0.861	0.235	no	no	no	NA
ENSG00000227589.1	-	TP73-AS3	lncRNA	chr1	3658937	3668772	ENST00000443034.1	754	0.07	0.064	0.078	0.057	0.13	0.033	-1.298	-1.2	-1.041	-0.913	-0.156	1.069	no	no	no	NA
ENSG00000235131.1	-	TP73-AS2	lncRNA	chr1	3712199	3714298	ENST00000416554.1	351	0.326	0.298	0.364	0.268	0.203	0.153	-0.627	-0.529	-0.608	-0.747	1.136	-0.389	no	no	no	NA
ENSG00000227372.12	-	TP73-AS1	transcribed_unitary_pseudogene	chr1	3737148	3747373	ENST00000423764.6	3525	5.227	5.697	5.312	5.945	4.718	6.275	0.761	0.746	0.715	0.866	0.228	-1.094	no	no	no	NA
ENSG00000276189.1	+	ENSG10010138423.1	misc_RNA	chr1	3736942	3737103	ENST00000611447.1	161	4.256	3.891	4.751	3.496	2.652	1.993	0.488	0.586	0.507	-0.747	1.136	-0.389	no	no	no	NA
ENSG00000162592.10	+	CCDC27	protein_coding	chr1	3752449	3771645	ENST00000294600.7	2125	0.036	0.033	0.04	0.029	0.022	0.017	-1.588	-1.49	-1.57	-0.747	1.136	-0.389	no	no	no	NA
ENSG00000235169.11	+	SMIM1	protein_coding	chr1	3772786	3775982	ENST00000444870.7	547	0.214	0.392	0.239	0.528	0.134	0.402	-0.509	-0.473	-0.64	0.363	0.768	-1.131	no	no	no	NA
ENSG00000130764.10	-	LRRC47	protein_coding	chr1	3778558	3796498	ENST00000378251.3	4303	17.915	22.521	20.041	21.648	17.469	24.106	1.342	1.294	1.297	1.153	-0.635	-0.518	no	no	no	NA
ENSG00000266075.2	+	RN7SL574P	misc_RNA	chr1	3782814	3783111	ENST00000581512.2	297	2.307	2.109	2.576	5.685	1.438	1.08	0.222	0.559	0.241	-0.626	1.153	-0.527	no	no	no	NA
ENSG00000272153.1	+	RP1-286D6.5	lncRNA	chr1	3785007	3785538	ENST00000607459.1	531	1.291	1.18	1.441	2.12	0.804	1.208	0.12	0.219	-0.011	0.097	0.948	-1.045	no	no	no	NA
ENSG00000116198.14	-	CEP104	protein_coding	chr1	3812085	3857211	ENST00000674623.1	6559	6.378	5.941	6.543	7.609	5.024	7.344	0.841	0.843	0.737	0.56	0.595	-1.155	no	no	no	NA
ENSG00000169598.17	+	DFFB	protein_coding	chr1	3857266	3885420	ENST00000338895.7	3105	4.089	3.271	3.913	4.298	2.972	4.638	0.629	0.622	0.494	0.622	0.531	-1.154	no	no	no	NA
ENSG00000198912.12	-	C1orf174	protein_coding	chr1	3889132	3900272	ENST00000361605.4	1645	5.352	5.117	5.699	4.901	5.557	6.336	0.779	0.709	0.727	1.12	-0.803	-0.317	no	no	no	NA
ENSG00000236423.6	+	LINC01134	lncRNA	chr1	3900403	3917225	ENST00000442673.1	3059	4.603	6.554	6.821	5.922	4.899	7.934	0.867	0.718	0.753	1.124	-0.79	-0.334	no	no	no	NA
ENSG00000233304.7	+	LINC01346	lncRNA	chr1	3940616	3955262	ENST00000412674.1	3242	0.047	0.043	0.052	0.038	0.029	0.022	-1.471	-1.373	-1.452	-0.747	1.136	-0.389	no	no	no	NA
ENSG00000226374.3	-	LINC01345	lncRNA	chr1	3944546	3948900	ENST00000635247.1	1646	0.157	0.144	0.176	0.129	0.098	0.074	-0.944	-0.846	-0.925	-0.747	1.136	-0.389	no	no	no	NA
ENSG00000284668.2	+	LINC02780	lncRNA	chr1	3976139	3998855	ENST00000641078.1	1258	0.06	0.028	0.101	0.05	0.019	0.056	-1.122	-1.262	-1.643	0.818	0.297	-1.115	no	no	no	NA
ENSG00000284703.1	-	RP11-718D19.2	lncRNA	chr1	4012920	4019508	ENST00000642139.1	4817	0.104	0.095	0.116	0.085	0.065	0.049	-1.124	-1.026	-1.105	-0.747	1.136	-0.389	no	no	no	NA
ENSG00000229280.1	-	EEF1DP6	processed_pseudogene	chr1	4175527	4175899	ENST00000449232.1	372	1.842	1.684	2.056	1.513	1.148	0.862	0.124	0.223	0.143	-0.747	1.136	-0.389	no	no	no	NA
ENSG00000235054.4	+	LINC01777	lncRNA	chr1	4412050	4424687	ENST00000423197.2	2077	0.054	0.05	0.061	0.045	0.034	0.025	-1.407	-1.309	-1.388	-0.747	1.136	-0.389	no	no	no	NA
ENSG00000284694.1	-	RP5-1166F10.2	lncRNA	chr1	4479130	4484375	ENST00000641472.1	3402	0.131	0.119	0.146	0.107	0.081	0.061	-1.025	-0.927	-1.006	-0.747	1.136	-0.389	no	no	no	NA
ENSG00000227169.2	-	RP1-37J18.1	lncRNA	chr1	4551734	4552145	ENST00000438791.2	356	1.667	1.524	1.861	1.369	1.039	0.781	0.081	0.179	0.1	-0.747	1.136	-0.389	no	no	no	NA
ENSG00000232596.3	+	LINC01646	lncRNA	chr1	4571515	4585094	ENST00000661628.1	1531	0.05	0.046	0.056	0.041	0.031	0.024	-1.438	-1.34	-1.419	-0.747	1.136	-0.389	no	no	no	NA
ENSG00000196581.11	+	AJAP1	protein_coding	chr1	4654608	4792534	ENST00000378191.5	12102	0.005	0.005	0.006	0.004	0.006	0.002	-2.445	-2.347	-2.276	-1.049	0.107	0.942	no	no	no	NA
ENSG00000287586.1	-	RP1-77N19.1	lncRNA	chr1	4730210	4733745	ENST00000658045.1	3030	0.194	0.177	0.216	0.159	0.121	0.091	-0.853	-0.755	-0.835	-0.747	1.136	-0.389	no	no	no	NA
ENSG00000284739.1	-	RP4-603B14.2	lncRNA	chr1	4963953	4973298	ENST00000641254.1	464	0.073	0.067	0.082	0.06	0.046	0.034	-1.276	-1.177	-1.257	-0.747	1.136	-0.389	no	no	no	NA
ENSG00000284674.1	+	LINC02781	lncRNA	chr1	4973380	4981568	ENST00000641403.1	1580	0.084	0.077	0.093	0.069	0.052	0.039	-1.218	-1.12	-1.2	-0.747	1.136	-0.389	no	no	no	NA
ENSG00000231510.1	-	LINC02782	lncRNA	chr1	5086458	5090899	ENST00000443270.1	449	0.154	0.141	0.172	0.127	0.096	0.072	-0.953	-0.854	-0.934	-0.747	1.136	-0.389	no	no	no	NA
ENSG00000284616.1	-	RP4-703E10.1	lncRNA	chr1	5301927	5307394	ENST00000641871.1	1225	0.125	0.115	0.14	0.103	0.078	0.059	-1.043	-0.945	-1.024	-0.747	1.136	-0.389	no	no	no	NA
ENSG00000284692.2	-	RP1-58B11.2	lncRNA	chr1	5489794	5493057	ENST00000641860.1	2210	0.21	0.192	0.234	0.172	0.131	0.098	-0.819	-0.72	-0.8	-0.747	1.136	-0.389	no	no	no	NA
ENSG00000284666.1	-	RP1-58B11.3	lncRNA	chr1	5480786	5482028	ENST00000641583.1	609	0.552	0.504	0.616	0.453	0.344	0.258	-0.399	-0.301	-0.381	-0.747	1.136	-0.389	no	no	no	NA
ENSG00000260972.1	+	RP1-58B11.1	lncRNA	chr1	5492977	5494674	ENST00000564261.1	1697	0.404	0.369	0.451	0.332	0.252	0.189	-0.535	-0.437	-0.516	-0.747	1.136	-0.389	no	no	no	NA
ENSG00000283356.1	+	RP3-491M17.1	unprocessed_pseudogene	chr1	5554746	5554881	ENST00000637697.1	135	5.076	4.64	5.666	4.169	3.163	2.376	0.565	0.663	0.583	-0.747	1.136	-0.389	no	no	no	NA
ENSG00000236948.2	-	RP11-154H17.1	lncRNA	chr1	5561708	5668255	ENST00000637702.1	847	0.013	0.006	0.007	0.011	0.016	0.009	-2.094	-1.933	-2.013	-1.003	0.997	0.007	no	no	no	NA
ENSG00000264341.1	+	ENSG00000264341	miRNA	chr1	5564070	5564143	ENST00000579887.1	73	9.387	8.581	10.479	7.71	5.849	4.395	0.832	0.93	0.85	-0.747	1.136	-0.389	no	no	no	NA
ENSG00000264101.1	-	MIR4689	miRNA	chr1	5862671	5862741	ENST00000582517.1	70	9.79	17.897	21.856	8.041	6.099	4.583	1	0.948	1.019	0.305	-1.117	0.812	no	no	no	NA
ENSG00000131697.18	-	NPHP4	protein_coding	chr1	5862810	5992425	ENST00000378156.9	4955	3.426	4.519	4.066	4.164	3.782	4.525	0.632	0.577	0.616	0.836	-1.108	0.271	no	no	no	NA
ENSG00000069424.15	+	KCNAB2	protein_coding	chr1	5992261	6101193	ENST00000378097.6	4302	4.611	5.532	5.077	7.208	3.414	5.737	0.732	0.761	0.638	0.34	0.786	-1.126	no	no	no	NA
ENSG00000116254.18	-	CHD5	protein_coding	chr1	6101786	6180321	ENST00000262450.8	9850	0.148	0.191	0.341	0.229	0.179	0.266	-0.522	-0.734	-0.732	1.155	-0.586	-0.569	no	no	no	NA
ENSG00000285629.1	-	RP1-120G22.12	protein_coding	chr1	6159429	6197757	ENST00000484532.6	663	12.712	14.48	15.588	14.259	12.02	18.95	1.235	1.129	1.12	1.152	-0.507	-0.645	no	no	no	NA
ENSG00000116251.11	-	RPL22	protein_coding	chr1	6185019	6199595	ENST00000234875.9	2061	26.986	27.848	32.329	27.842	25.103	39.354	1.552	1.438	1.422	1.148	-0.464	-0.684	no	no	no	NA
ENSG00000226944.1	-	RNF207-AS1	lncRNA	chr1	6204839	6205780	ENST00000455744.1	378	8.011	7.322	6.503	8.374	6.806	6.137	0.801	0.913	0.849	-0.949	1.045	-0.096	no	no	no	NA
ENSG00000158286.13	+	RNF207	protein_coding	chr1	6206118	6221299	ENST00000377939.5	3981	10.879	8.211	6.803	10.9	5.709	10.778	0.933	1.037	0.835	-0.024	1.012	-0.988	no	dn	no	c
ENSG00000116237.16	-	ICMT	protein_coding	chr1	6221192	6235964	ENST00000343813.10	4795	22.128	25.909	24.909	24.005	26.504	25.367	1.4	1.363	1.418	0.23	-1.095	0.865	no	no	no	NA
ENSG00000225077.3	+	LINC00337	lncRNA	chr1	6234691	6239408	ENST00000650463.1	2040	1.307	1.195	1.784	2.148	1.086	1.02	0.13	0.224	0.057	-0.083	1.039	-0.956	no	no	no	NA
ENSG00000173673.8	+	HES3	protein_coding	chr1	6244178	6245578	ENST00000377898.4	710	1.468	0.895	0.546	0.402	0.305	0.229	-0.451	-0.114	-0.282	-1.002	0.998	0.003	no	no	no	NA
ENSG00000158292.7	-	GPR153	protein_coding	chr1	6247352	6261098	ENST00000377893.3	4198	6.88	6.425	7.29	8.722	5.653	7.282	0.862	0.889	0.78	0.327	0.795	-1.123	no	no	no	NA
ENSG00000097021.20	-	ACOT7	protein_coding	chr1	6264272	6359344	ENST00000377842.7	1813	3.618	4.553	4.104	4.008	4.168	4.583	0.637	0.581	0.639	0.548	-1.154	0.606	no	no	no	NA
ENSG00000271746.1	+	RP1-202O8.3	lncRNA	chr1	6393554	6394391	ENST00000607670.1	837	50.761	77.084	69.459	65.902	63.253	74.359	1.857	1.762	1.844	0.695	-1.146	0.451	no	no	no	NA
ENSG00000069812.11	-	HES2	protein_coding	chr1	6415231	6419919	ENST00000377834.8	4262	0.146	0.134	0.326	0.12	0.182	0.137	-0.675	-0.878	-0.807	1.084	-0.887	-0.197	no	no	no	NA
ENSG00000187017.17	+	ESPN	protein_coding	chr1	6424787	6456671	ENST00000636330.1	4731	0.021	0.02	0.024	0.018	0.013	0.01	-1.809	-1.71	-1.79	-0.747	1.136	-0.389	no	no	no	NA
ENSG00000265392.1	-	MIR4252	miRNA	chr1	6429833	6429896	ENST00000585139.1	63	10.877	9.943	12.142	8.934	6.777	5.092	0.896	0.994	0.914	-0.747	1.136	-0.389	no	no	no	NA
ENSG00000231868.1	-	RP1-202O8.2	lncRNA	chr1	6443033	6447006	ENST00000419034.1	351	0.172	0.158	0.193	0.142	0.107	0.081	-0.904	-0.806	-0.885	-0.747	1.136	-0.389	no	no	no	NA
ENSG00000215788.11	-	TNFRSF25	protein_coding	chr1	6460785	6466173	ENST00000356876.8	1968	8.903	4.534	8.093	9.611	3.962	9.408	0.941	0.966	0.627	0.509	0.643	-1.152	no	dn	no	b
ENSG00000171680.23	-	PLEKHG5	protein_coding	chr1	6467121	6520009	ENST00000377740.5	4191	3.861	2.76	3.312	4.353	2.228	4.107	0.567	0.613	0.394	0.366	0.765	-1.131	no	dn	no	b
ENSG00000162408.11	-	NOL9	protein_coding	chr1	6521346	6554513	ENST00000377705.6	6627	11.136	14.637	13.354	12.337	13.452	14.906	1.149	1.069	1.147	0.603	-1.154	0.551	no	no	no	NA
ENSG00000253022.1	+	RNU6-731P	snRNA	chr1	6540853	6540964	ENST00000517213.1	111	6.174	5.643	6.892	5.071	3.846	2.89	0.65	0.748	0.668	-0.747	1.136	-0.389	no	no	no	NA
ENSG00000229519.2	+	RP11-58A11.2	processed_pseudogene	chr1	6547904	6548619	ENST00000456162.2	401	0.958	0.876	1.07	0.787	0.597	0.449	-0.159	-0.061	-0.141	-0.747	1.136	-0.389	no	no	no	NA
ENSG00000173662.21	+	TAS1R1	protein_coding	chr1	6555306	6579755	ENST00000333172.11	2764	0.14	0.154	0.063	0.092	0.087	0.171	-0.986	-0.945	-0.936	-1.14	0.409	0.73	no	no	no	NA
ENSG00000204859.13	+	ZBTB48	protein_coding	chr1	6579993	6589280	ENST00000377674.9	2347	13.946	21.247	18.945	18.728	16.643	20.278	1.292	1.208	1.274	0.769	-1.13	0.361	no	no	no	NA
ENSG00000162413.16	-	KLHL21	protein_coding	chr1	6590723	6603001	ENST00000377663.3	6445	30.697	30.356	33.395	39.608	20.1	43.166	1.579	1.542	1.393	0.754	0.38	-1.134	no	dn	up	a
ENSG00000116273.6	+	PHF13	protein_coding	chr1	6613730	6624030	ENST00000377648.5	3632	14.105	17.941	17.75	17.268	16.208	18.128	1.254	1.193	1.232	0.898	-1.078	0.18	no	no	no	NA
ENSG00000041988.15	+	THAP3	protein_coding	chr1	6625191	6635586	ENST00000377627.7	2053	16.283	19.524	23.475	19.655	18.853	22.808	1.364	1.253	1.283	1.114	-0.82	-0.294	no	no	no	NA
ENSG00000007923.16	-	DNAJC11	protein_coding	chr1	6634169	6701816	ENST00000377577.10	3201	10.353	12.603	12.677	12.539	11.077	13.54	1.117	1.057	1.072	1.118	-0.81	-0.308	no	no	no	NA
ENSG00000228750.7	+	LINC01672	lncRNA	chr1	6724636	6727408	ENST00000432429.5	1686	0.494	3.164	1.656	2.031	1.386	1.736	0.229	0.001	0.321	0.276	-1.109	0.833	no	no	no	NA
ENSG00000284744.1	+	RP11-242F24.2	lncRNA	chr1	6767953	6770038	ENST00000641757.1	987	0.657	0.3	0.367	0.27	0.205	0.154	-0.624	-0.375	-0.605	-0.643	1.152	-0.509	no	no	no	NA
ENSG00000237436.1	-	CAMTA1-DT	lncRNA	chr1	6783891	6784843	ENST00000442889.1	415	41.75	49.349	41.784	37.839	48.885	50.212	1.661	1.599	1.691	0.223	-1.093	0.87	no	no	no	NA
ENSG00000171735.19	+	CAMTA1	protein_coding	chr1	6785453	7769706	ENST00000303635.12	8314	1.646	1.986	1.946	2.046	1.748	2.019	0.297	0.264	0.27	1.134	-0.754	-0.38	no	no	no	NA
ENSG00000227950.1	-	RP11-312B8.2	processed_pseudogene	chr1	6834332	6834618	ENST00000433407.1	286	2.396	2.19	2.675	1.968	1.493	1.122	0.239	0.337	0.257	-0.747	1.136	-0.389	no	no	no	NA
ENSG00000237365.1	-	RP11-334N17.1	lncRNA	chr1	7008375	7014279	ENST00000456701.1	349	0.116	0.106	0.13	0.095	0.072	0.054	-1.076	-0.978	-1.058	-0.747	1.136	-0.389	no	no	no	NA
ENSG00000207056.1	+	RNU1-8P	snRNA	chr1	7219359	7219524	ENST00000384328.1	165	4.153	3.796	4.636	3.411	2.588	1.944	0.477	0.576	0.496	-0.747	1.136	-0.389	no	no	no	NA
ENSG00000237402.1	+	CAMTA1-IT1	lncRNA	chr1	7368941	7370270	ENST00000427317.1	365	0.516	0.471	1.727	0.424	0.321	0.241	-0.19	-0.33	-0.41	1.079	-0.182	-0.896	no	no	no	NA
ENSG00000237728.2	-	CAMTA1-AS2	lncRNA	chr1	7382486	7389754	ENST00000618051.1	433	0.094	0.086	0.105	0.077	0.059	0.044	-1.166	-1.068	-1.148	-0.747	1.136	-0.389	no	no	no	NA
ENSG00000225126.1	-	CAMTA1-AS1	lncRNA	chr1	7441095	7441554	ENST00000440032.1	361	1.493	1.365	1.667	1.226	0.93	0.699	0.033	0.131	0.052	-0.747	1.136	-0.389	no	no	no	NA
ENSG00000270171.1	-	RP11-338N10.1	lncRNA	chr1	7693123	7694844	ENST00000602640.1	1721	0.398	0.364	0.444	0.327	0.248	0.186	-0.541	-0.443	-0.522	-0.747	1.136	-0.389	no	no	no	NA
ENSG00000270035.1	-	RP11-338N10.2	lncRNA	chr1	7698302	7698872	ENST00000602973.1	570	1.202	1.099	1.342	0.987	0.749	0.563	-0.061	0.037	-0.042	-0.747	1.136	-0.389	no	no	no	NA
ENSG00000269978.1	-	RP11-338N10.3	lncRNA	chr1	7700703	7700970	ENST00000602916.1	267	2.567	2.346	2.865	2.108	1.599	1.202	0.268	0.367	0.287	-0.747	1.136	-0.389	no	no	no	NA
ENSG00000049245.13	+	VAMP3	protein_coding	chr1	7771295	7781432	ENST00000054666.11	2178	15.616	16.066	16.225	16.824	16.3	16.679	1.216	1.21	1.209	1.15	-0.486	-0.664	no	no	no	NA
ENSG00000269925.1	+	RP3-467L1.6	lncRNA	chr1	7776382	7776775	ENST00000602406.1	393	8.718	7.97	15.572	7.161	9.778	14.694	1.18	0.898	0.946	1.14	-0.729	-0.41	no	no	no	NA
ENSG00000049246.15	+	PER3	protein_coding	chr1	7784290	7845177	ENST00000377532.8	6365	10.613	12.037	14.021	11.759	10.862	15.928	1.174	1.048	1.058	1.152	-0.648	-0.504	no	no	no	NA
ENSG00000236266.1	-	RP3-467L1.4	lncRNA	chr1	7810241	7827342	ENST00000451646.1	830	0.08	0.073	0.089	0.099	0.15	0.075	-1.087	-1.051	-0.98	-0.874	-0.217	1.091	no	no	no	NA
ENSG00000049247.14	-	UTS2	protein_coding	chr1	7843082	7853512	ENST00000377516.6	1601	0.066	0.06	0.073	0.054	0.041	0.031	-1.323	-1.225	-1.305	-0.747	1.136	-0.389	no	no	no	NA
ENSG00000049249.9	-	TNFRSF9	protein_coding	chr1	7915893	7943165	ENST00000615230.4	5970	0.025	0.023	0.112	0.041	0.016	0.059	-1.09	-1.492	-1.722	1.077	-0.179	-0.898	no	no	no	NA
ENSG00000270330.1	+	RP5-892F13.2	processed_pseudogene	chr1	7942371	7942726	ENST00000603760.1	355	1.93	1.765	2.155	1.586	1.203	0.904	0.145	0.243	0.163	-0.747	1.136	-0.389	no	no	no	NA
ENSG00000116288.13	+	PARK7	protein_coding	chr1	7961710	7985505	ENST00000338639.10	1127	14.255	19.481	18.55	16.44	18.428	19.294	1.277	1.185	1.278	0.571	-1.155	0.584	no	no	no	NA
ENSG00000200344.1	-	Y_RNA	misc_RNA	chr1	7982880	7982983	ENST00000363474.1	103	6.653	6.082	7.427	5.465	4.145	3.115	0.682	0.78	0.701	-0.747	1.136	-0.389	no	no	no	NA
ENSG00000284747.1	+	CTA-215D11.6	lncRNA	chr1	7999539	8002961	ENST00000642135.1	2236	0.801	0.366	0.894	0.987	0.624	0.75	-0.087	-0.051	-0.321	0.451	0.695	-1.146	no	no	no	NA
ENSG00000284716.1	-	CTA-215D11.5	lncRNA	chr1	7998186	7999934	ENST00000641100.1	1043	3.136	3.942	4.376	1.932	3.664	5.69	0.698	0.391	0.58	0.916	-1.067	0.151	no	no	no	NA
ENSG00000116285.13	-	ERRFI1	protein_coding	chr1	8011726	8026309	ENST00000377482.10	3097	18.467	35.008	24.077	20.726	28.751	29.523	1.426	1.291	1.501	0.185	-1.079	0.895	no	up	no	f
ENSG00000238290.1	+	RP11-431K24.1	lncRNA	chr1	8026737	8122702	ENST00000445300.1	2044	0.264	0.731	0.518	0.37	0.574	0.542	-0.276	-0.505	-0.189	0.289	-1.113	0.823	no	up	no	f
ENSG00000232848.1	-	CTA-215D11.4	processed_pseudogene	chr1	8057244	8058463	ENST00000399343.2	800	0.562	0.514	0.628	0.462	0.701	0.263	-0.391	-0.293	-0.222	-1.049	0.107	0.942	no	no	no	NA
ENSG00000229305.1	+	RP11-431K24.2	processed_pseudogene	chr1	8189823	8192770	ENST00000453364.1	1075	0.233	0.213	0.26	0.191	0.145	0.109	-0.774	-0.676	-0.756	-0.747	1.136	-0.389	no	no	no	NA
ENSG00000227634.3	+	LINC01714	lncRNA	chr1	8201517	8215207	ENST00000670361.1	683	0.25	0.732	0.168	0.37	0.218	0.422	-0.575	-0.517	-0.398	-0.871	-0.221	1.092	no	no	no	NA
ENSG00000200975.1	-	RNU1-7P	snRNA	chr1	8206433	8206597	ENST00000364105.1	164	4.178	3.82	4.664	3.432	2.603	1.956	0.48	0.578	0.499	-0.747	1.136	-0.389	no	no	no	NA
ENSG00000233645.1	-	RP11-431K24.4	lncRNA	chr1	8218189	8220529	ENST00000424689.1	477	0.293	0.268	0.327	0.241	0.182	0.137	-0.674	-0.576	-0.656	-0.747	1.136	-0.389	no	no	no	NA
ENSG00000251977.1	-	RNU6-991P	snRNA	chr1	8292156	8292263	ENST00000516168.1	107	6.404	5.854	7.149	5.26	3.99	2.998	0.666	0.764	0.684	-0.747	1.136	-0.389	no	no	no	NA
ENSG00000162426.16	+	SLC45A1	protein_coding	chr1	8318113	8344165	ENST00000471889.7	2496	1.789	1.154	1.409	2.312	0.901	1.539	0.168	0.308	0.009	0.043	0.978	-1.021	no	dn	no	c
ENSG00000252254.1	+	Y_RNA	misc_RNA	chr1	8328066	8328179	ENST00000516445.1	113	12.129	5.543	20.309	4.981	7.557	11.356	1.181	0.891	0.811	1.13	-0.361	-0.769	no	no	no	NA
ENSG00000142599.19	-	RERE	protein_coding	chr1	8352396	8817465	ENST00000337907.7	8026	4.814	5.044	4.767	5.618	4.548	5.15	0.695	0.716	0.68	-0.118	1.054	-0.936	no	no	no	NA
ENSG00000232912.6	+	RERE-AS1	lncRNA	chr1	8425399	8435013	ENST00000653698.1	1052	0.998	1.89	1.353	1.171	1.599	1.568	0.163	0.034	0.24	0.169	-1.074	0.905	no	no	no	NA
ENSG00000221083.1	-	ENSG10010135148.1	snoRNA	chr1	8511794	8511919	ENST00000408156.1	125	10.964	35.079	36.718	31.52	13.663	30.799	1.527	1.269	1.34	1.113	-0.823	-0.289	no	no	no	NA
ENSG00000270282.1	+	RP5-1115A15.2	processed_pseudogene	chr1	8512652	8513021	ENST00000605785.1	369	1.857	1.698	2.073	1.525	1.157	0.869	0.128	0.226	0.147	-0.747	1.136	-0.389	no	no	no	NA
ENSG00000234619.1	+	RPL7P11	processed_pseudogene	chr1	8750429	8751087	ENST00000437586.1	658	1.041	0.952	1.163	0.855	0.649	0.488	-0.123	-0.025	-0.105	-0.747	1.136	-0.389	no	no	no	NA
ENSG00000224315.2	-	RPL7P7	processed_pseudogene	chr1	8786210	8786913	ENST00000428803.2	703	4.874	1.782	1.088	2.402	2.429	2.282	0.197	0.534	0.318	-0.894	1.08	-0.186	no	no	no	NA
ENSG00000222511.2	-	Y_RNA	misc_RNA	chr1	8796570	8796673	ENST00000410579.2	103	13.306	6.082	7.427	5.465	4.145	3.115	0.682	0.931	0.701	-0.643	1.152	-0.509	no	no	no	NA
ENSG00000226545.1	+	RP4-633I8.3	unprocessed_pseudogene	chr1	8798474	8799506	ENST00000445254.1	415	0.664	0.607	0.741	0.545	0.414	0.311	-0.319	-0.221	-0.3	-0.747	1.136	-0.389	no	no	no	NA
ENSG00000228423.2	-	RP4-633I8.4	lncRNA	chr1	8805859	8807051	ENST00000433876.2	353	1.15	2.628	3.851	2.361	1.791	3.499	0.565	0.217	0.336	1.087	-0.881	-0.205	no	no	no	NA
ENSG00000229716.2	+	RPL23AP19	processed_pseudogene	chr1	8831006	8831375	ENST00000436229.2	369	1.857	1.698	2.073	1.525	1.157	0.869	0.128	0.226	0.147	-0.747	1.136	-0.389	no	no	no	NA
ENSG00000074800.16	-	ENO1	protein_coding	chr1	8861001	8878689	ENST00000647408.1	1782	111.81	149.199	133.42	112.68	150.333	148.765	2.149	2.05	2.175	0.364	-1.131	0.767	no	no	no	NA
ENSG00000274258.1	-	MIR6728	miRNA	chr1	8866501	8866590	ENST00000618792.1	89	76.997	175.956	120.332	94.864	119.932	147.793	2.125	1.932	2.162	0.421	-1.142	0.721	no	no	no	NA
ENSG00000230679.1	+	ENO1-AS1	lncRNA	chr1	8878834	8879894	ENST00000442636.1	456	23.273	44.912	41.857	37.17	31.82	41.767	1.621	1.469	1.578	0.833	-1.109	0.276	no	no	no	NA
ENSG00000201725.1	-	RNU6-304P	snRNA	chr1	8883426	8883533	ENST00000364855.1	107	6.404	5.854	7.149	5.26	3.99	2.998	0.666	0.764	0.684	-0.747	1.136	-0.389	no	no	no	NA
ENSG00000238249.2	+	HMGN2P17	processed_pseudogene	chr1	8893408	8894151	ENST00000425872.1	743	0.922	0.843	1.03	0.758	0.575	0.432	-0.176	-0.078	-0.157	-0.747	1.136	-0.389	no	no	no	NA
ENSG00000232208.2	-	RP3-477M7.5	processed_pseudogene	chr1	8907392	8907744	ENST00000424862.2	352	1.947	1.78	2.173	1.599	1.213	0.911	0.148	0.247	0.167	-0.747	1.136	-0.389	no	no	no	NA
ENSG00000232663.2	+	RP3-477M7.6	processed_pseudogene	chr1	8909741	8909904	ENST00000431968.2	163	4.204	3.843	4.693	3.453	2.619	1.968	0.483	0.581	0.501	-0.747	1.136	-0.389	no	no	no	NA
ENSG00000131686.15	+	CA6	protein_coding	chr1	8945881	8952651	ENST00000480186.7	1493	0.101	0.278	0.226	0.083	0.063	0.047	-0.985	-1.037	-0.878	-0.224	-0.869	1.093	no	no	no	NA
ENSG00000265141.2	-	RN7SL451P	misc_RNA	chr1	8979575	8979874	ENST00000583026.2	299	2.292	2.095	2.558	3.765	1.428	3.219	0.458	0.468	0.238	0.538	0.616	-1.154	no	no	no	NA
ENSG00000197241.4	-	SLC2A7	protein_coding	chr1	9002972	9026423	ENST00000400906.2	1944	0.029	0.053	0.033	0.048	0.109	0.014	-1.675	-1.427	-1.117	-0.962	-0.073	1.034	no	no	no	NA
ENSG00000142583.18	-	SLC2A5	protein_coding	chr1	9035105	9069635	ENST00000377424.9	4085	0.159	0.2	0.266	0.212	0.136	0.269	-0.572	-0.737	-0.783	1.129	-0.354	-0.775	no	no	no	NA
ENSG00000252404.1	+	ENSG10010139882.1	scaRNA	chr1	9082695	9082879	ENST00000516595.1	184	3.724	3.404	4.157	3.059	2.32	1.744	0.43	0.528	0.449	-0.747	1.136	-0.389	no	no	no	NA
ENSG00000180758.12	-	GPR157	protein_coding	chr1	9100304	9129102	ENST00000377411.5	5197	4.807	4.524	4.33	4.867	3.825	5.693	0.696	0.685	0.619	0.709	0.435	-1.144	no	no	no	NA
ENSG00000228526.7	-	MIR34AHG	lncRNA	chr1	9179630	9198703	ENST00000635405.2	4457	3.413	5.912	4.452	3.925	4.88	5.282	0.686	0.563	0.73	0.3	-1.116	0.815	no	no	no	NA
ENSG00000284357.1	-	MIR34A	miRNA	chr1	9151667	9151777	ENST00000385130.1	110	18.689	17.084	13.909	10.234	19.407	11.666	1.105	1.141	1.26	-0.783	-0.344	1.126	no	no	no	NA
ENSG00000234546.4	+	LNCTAM34A	lncRNA	chr1	9182177	9192089	ENST00000657715.1	1265	2.696	5.751	5.865	3.918	4.437	6.053	0.775	0.512	0.703	0.82	-1.114	0.293	no	no	no	NA
ENSG00000049239.13	+	H6PD	protein_coding	chr1	9234773	9271337	ENST00000377403.7	9147	13.419	13.414	12.95	16.194	11.315	14.425	1.136	1.169	1.091	0.104	0.944	-1.048	no	no	no	NA
ENSG00000171621.14	+	SPSB1	protein_coding	chr1	9292893	9369532	ENST00000328089.11	3106	10.542	15.701	13.415	13.58	12.201	15.145	1.154	1.078	1.141	0.727	-1.14	0.413	no	no	no	NA
ENSG00000284652.1	-	CTD-2510L9.2	lncRNA	chr1	9421097	9422862	ENST00000641006.1	1765	0.777	2.839	3.034	1.276	2.419	2.545	0.444	-0.002	0.418	0.627	-1.153	0.526	no	no	no	NA
ENSG00000284693.1	-	LINC02606	lncRNA	chr1	9425093	9429075	ENST00000641325.1	2442	1.893	3.146	3.266	2.544	2.788	2.9	0.488	0.341	0.472	0.678	-1.148	0.47	no	no	no	NA
ENSG00000252956.1	-	RNA5SP40	rRNA_pseudogene	chr1	9437668	9437778	ENST00000517147.1	110	6.23	5.695	6.954	5.117	3.881	2.917	0.654	0.752	0.672	-0.747	1.136	-0.389	no	no	no	NA
ENSG00000235263.1	-	RP13-392I16.1	lncRNA	chr1	9501091	9503471	ENST00000441033.1	708	0.288	0.263	0.321	0.236	0.179	0.135	-0.682	-0.583	-0.663	-0.747	1.136	-0.389	no	no	no	NA
ENSG00000171612.7	+	SLC25A33	protein_coding	chr1	9539464	9585173	ENST00000302692.7	3865	8.68	9.415	11.648	10.541	8.229	12.444	1.081	0.981	0.945	1.116	-0.302	-0.814	no	no	no	NA
ENSG00000231181.1	+	RP13-15M17.1	processed_pseudogene	chr1	9576426	9576985	ENST00000435277.1	559	9.807	7.844	8.211	12.083	4.583	10.33	0.964	1.037	0.778	0.284	0.827	-1.111	no	no	no	NA
ENSG00000188807.13	+	TMEM201	protein_coding	chr1	9588921	9604954	ENST00000340305.9	3851	8.035	7.97	10.735	9.584	7.11	11.366	1.043	0.943	0.877	1.06	-0.133	-0.927	no	no	no	NA
ENSG00000171608.16	+	PIK3CD	protein_coding	chr1	9651731	9729114	ENST00000536656.5	5483	4.171	5.359	5.526	6.059	4.508	5.075	0.724	0.701	0.692	1.103	-0.257	-0.847	no	no	no	NA
ENSG00000179840.5	-	PIK3CD-AS1	lncRNA	chr1	9652609	9654586	ENST00000377320.3	1823	0.347	0.317	0.387	0.285	0.216	0.162	-0.601	-0.503	-0.582	-0.747	1.136	-0.389	no	no	no	NA
ENSG00000233268.3	-	RP11-558F24.2	processed_pseudogene	chr1	9660827	9662626	ENST00000426570.3	421	0.381	0.348	0.425	0.313	0.237	0.178	-0.56	-0.462	-0.541	-0.747	1.136	-0.389	no	no	no	NA
ENSG00000231789.2	-	PIK3CD-AS2	lncRNA	chr1	9672425	9687555	ENST00000415330.2	939	0.77	0.869	0.91	1.004	0.564	1.145	0.009	-0.056	-0.155	0.924	0.138	-1.062	no	no	no	NA
ENSG00000171603.18	-	CLSTN1	protein_coding	chr1	9728925	9823965	ENST00000377298.9	4760	8.487	8.713	8.669	9.991	7.943	9.182	0.95	0.964	0.92	0.246	0.854	-1.1	no	no	no	NA
ENSG00000271264.1	+	MZT1P1	processed_pseudogene	chr1	9780821	9781240	ENST00000603781.1	246	1.635	1.495	3.651	1.343	4.076	2.297	0.462	0.171	0.392	0.79	-1.124	0.334	no	no	no	NA
ENSG00000280113.2	-	RP11-84A14.7	TEC	chr1	9826288	9828271	ENST00000639753.1	1983	0.691	0.316	0.772	0.284	0.431	0.324	-0.301	-0.354	-0.433	0.925	0.136	-1.061	no	no	no	NA
ENSG00000178585.15	-	CTNNBIP1	protein_coding	chr1	9848275	9910269	ENST00000377263.6	3006	4.897	6.972	5.787	6.265	5.613	6.365	0.783	0.743	0.796	0.322	-1.121	0.799	no	no	no	NA
ENSG00000223989.1	+	RP11-84A14.5	lncRNA	chr1	9848317	9850154	ENST00000454104.1	424	0.373	0.341	0.416	0.306	0.232	0.175	-0.569	-0.471	-0.55	-0.747	1.136	-0.389	no	no	no	NA
ENSG00000285701.1	+	RP11-84A14.8	lncRNA	chr1	9900613	9908034	ENST00000648956.1	762	0.185	0.084	0.206	0.076	0.115	0.086	-0.874	-0.927	-1.006	0.925	0.136	-1.061	no	no	no	NA
ENSG00000162441.12	-	LZIC	protein_coding	chr1	9926292	9943391	ENST00000377223.6	4989	6.132	6.484	7.337	6.485	6.392	7.937	0.883	0.8	0.809	1.149	-0.674	-0.475	no	no	no	NA
ENSG00000228150.1	+	RP11-84A14.4	lncRNA	chr1	9942922	9949974	ENST00000445884.1	440	5.928	11.37	6.942	7.742	7.507	9.008	0.898	0.831	0.966	-0.002	-0.999	1.001	no	no	no	NA
ENSG00000173614.14	+	NMNAT1	protein_coding	chr1	9943474	9985498	ENST00000377205.6	3734	4.582	7.17	6.189	6.898	5.222	6.313	0.796	0.75	0.787	0.757	-1.134	0.377	no	no	no	NA
ENSG00000202415.1	+	RN7SKP269	misc_RNA	chr1	9947317	9947636	ENST00000365545.1	319	6.445	7.855	2.398	3.529	1.338	4.023	0.492	0.678	0.511	-0.666	1.15	-0.484	no	no	no	NA
ENSG00000283611.2	-	TMEM274P	unitary_pseudogene	chr1	9950571	9960787	ENST00000636827.2	444	0.067	0.061	0.075	0.055	0.084	0.031	-1.314	-1.216	-1.145	-1.049	0.107	0.942	no	no	no	NA
ENSG00000265521.1	+	MIR5697	miRNA	chr1	9967380	9967458	ENST00000578045.1	78	8.786	8.031	9.807	14.432	21.895	16.452	1.104	1.052	1.123	0.305	-1.117	0.812	no	no	no	NA
ENSG00000241326.1	+	RP11-807G9.2	lncRNA	chr1	9983140	9984568	ENST00000413148.1	436	8.158	8.773	11.25	12.219	5.98	11.682	1.059	0.999	0.86	0.845	0.259	-1.104	no	no	no	NA
ENSG00000162444.12	+	RBP7	protein_coding	chr1	9997227	10016021	ENST00000294435.8	625	0.328	0.067	0.204	0.18	0.136	0.29	-0.614	-0.615	-1.021	0.578	0.577	-1.155	no	no	no	NA
ENSG00000130939.20	+	UBE4B	protein_coding	chr1	10032831	10181239	ENST00000672724.1	6184	8.205	9.733	9.453	10.123	8.487	9.972	0.987	0.96	0.959	1.154	-0.54	-0.614	no	no	no	NA
ENSG00000224340.1	-	RP11-496H15.2	processed_pseudogene	chr1	10054444	10054781	ENST00000456484.1	337	2.033	1.859	2.27	1.67	1.267	0.952	0.167	0.266	0.186	-0.747	1.136	-0.389	no	no	no	NA
ENSG00000233623.2	+	PGAM1P11	processed_pseudogene	chr1	10058670	10059648	ENST00000416729.2	680	7.708	7.045	21.119	9.208	12.224	12.137	1.204	0.926	0.968	1.143	-0.711	-0.432	no	no	no	NA
ENSG00000201746.1	+	RNU6-828P	snRNA	chr1	10163267	10163374	ENST00000364876.1	107	12.809	5.854	7.149	5.26	7.981	2.998	0.666	0.914	0.835	-1.097	0.861	0.235	no	no	no	NA
ENSG00000054523.19	+	KIF1B	protein_coding	chr1	10210569	10381603	ENST00000676179.1	10855	9.372	10.387	11.325	11.814	9.094	11.633	1.06	1.022	0.988	1.015	-0.03	-0.985	no	no	no	NA
ENSG00000264881.1	+	ENSG00000264881	miRNA	chr1	10227717	10227803	ENST00000577266.1	86	15.937	7.284	17.79	6.545	9.929	3.73	0.911	1.009	0.93	-0.747	1.136	-0.389	no	no	no	NA
ENSG00000199562.1	+	RNU6-37P	snRNA	chr1	10298965	10299072	ENST00000362692.1	107	38.426	23.417	57.194	42.083	35.912	38.978	1.674	1.604	1.462	0.869	0.223	-1.093	no	no	no	NA
ENSG00000264501.2	+	RN7SL731P	misc_RNA	chr1	10306464	10306757	ENST00000584329.2	293	23.388	14.965	18.276	19.21	18.944	14.234	1.208	1.326	1.226	-0.717	1.142	-0.425	no	no	no	NA
ENSG00000284735.1	-	RP4-736L20.4	lncRNA	chr1	10384627	10387150	ENST00000641117.1	1392	0.543	1.49	1.213	1.115	1.015	1.017	0.046	-0.109	0.09	0.352	-1.128	0.776	no	no	no	NA
ENSG00000284642.1	+	RP4-736L20.5	lncRNA	chr1	10395617	10397432	ENST00000641335.1	1369	6.419	6.903	9.694	10.234	5.646	8.308	0.953	0.909	0.795	0.828	0.283	-1.111	no	no	no	NA
ENSG00000142657.21	+	PGD	protein_coding	chr1	10399063	10420511	ENST00000270776.13	2268	22.94	25.672	26.179	28.867	21.002	28.764	1.438	1.411	1.366	0.915	0.153	-1.068	no	no	no	NA
ENSG00000271989.1	-	RP4-736L20.3	lncRNA	chr1	10429880	10430677	ENST00000607572.1	797	8.598	17.291	21.116	7.768	19.821	18.919	1.301	0.912	1.267	0.653	-1.151	0.498	no	no	no	NA
ENSG00000251503.8	+	CENPS-CORT	protein_coding	chr1	10430101	10452153	ENST00000400900.6	1469	9.354	12.811	14.292	10.363	13.592	13.734	1.146	0.993	1.12	0.729	-1.14	0.411	no	no	no	NA
ENSG00000175279.22	+	CENPS	protein_coding	chr1	10430432	10442808	ENST00000309048.8	905	10.465	14.121	15.453	10.961	15.697	14.906	1.181	1.03	1.173	0.626	-1.153	0.528	no	no	no	NA
ENSG00000241563.4	+	CORT	protein_coding	chr1	10450030	10451998	ENST00000377049.4	914	10.098	12.413	9.718	10.01	14.102	9.129	0.974	1.002	1.122	-0.749	-0.387	1.136	no	no	no	NA
ENSG00000160049.12	-	DFFA	protein_coding	chr1	10456521	10472529	ENST00000377038.8	6035	18.407	20.074	19.115	19.514	18.99	21.624	1.308	1.278	1.291	1.047	-0.945	-0.102	no	no	no	NA
ENSG00000203469.2	+	RP5-1113E3.3	lncRNA	chr1	10458554	10459338	ENST00000424487.1	467	0.874	1.598	0.976	0.718	1.634	1.228	0.039	-0.101	0.208	-0.062	-0.968	1.03	no	no	no	NA
ENSG00000142655.13	+	PEX14	protein_coding	chr1	10474949	10630758	ENST00000356607.9	1922	7.855	10.127	9.559	9.02	9.884	9.682	0.983	0.925	1	0.347	-1.127	0.78	no	no	no	NA
ENSG00000287727.1	-	RP4-734G22.4	lncRNA	chr1	10612221	10616452	ENST00000663738.1	2876	0.162	0.148	0.181	0.133	0.101	0.152	-0.781	-0.833	-0.913	0.925	0.136	-1.061	no	no	no	NA
ENSG00000243267.3	+	RN7SL614P	misc_RNA	chr1	10616835	10617115	ENST00000461850.3	280	22.027	8.949	5.464	14.071	6.099	11.458	0.898	1.246	0.869	-0.505	1.152	-0.647	no	no	no	NA
ENSG00000130940.15	-	CASZ1	protein_coding	chr1	10636603	10796646	ENST00000377022.8	7934	0.407	0.693	0.507	0.345	0.752	0.589	-0.262	-0.427	-0.142	0.101	-1.047	0.946	no	up	no	f
ENSG00000272078.1	+	RP4-734G22.3	lncRNA	chr1	10639240	10654333	ENST00000606802.1	7923	0.817	0.581	0.76	0.709	0.537	0.957	-0.069	-0.119	-0.253	0.818	0.297	-1.115	no	no	no	NA
ENSG00000225158.2	+	HSPE1P24	processed_pseudogene	chr1	10895760	10895998	ENST00000450782.2	238	2.879	2.632	3.214	2.365	1.794	1.348	0.318	0.417	0.337	-0.747	1.136	-0.389	no	no	no	NA
ENSG00000175262.14	-	C1orf127	protein_coding	chr1	10946472	10982037	ENST00000377004.8	2761	0.077	0.106	0.151	0.206	0.036	0.09	-0.934	-0.9	-1.21	0.476	0.673	-1.149	no	no	no	NA
ENSG00000215785.2	-	CFL1P6	processed_pseudogene	chr1	10990977	10991797	ENST00000400899.2	494	1.671	0.764	0.933	2.059	1.562	1.174	0.02	0.268	0.038	-0.643	1.152	-0.509	no	no	no	NA
ENSG00000120948.19	+	TARDBP	protein_coding	chr1	11012653	11025492	ENST00000240185.8	4185	44.781	63.084	63.156	52.651	64.015	59.946	1.789	1.686	1.803	0.464	-1.148	0.684	no	no	no	NA
ENSG00000009724.17	-	MASP2	protein_coding	chr1	11026522	11047239	ENST00000400897.8	2455	0.529	0.363	0.886	0.38	0.165	1.641	0.081	-0.348	-0.612	1.07	-0.158	-0.911	no	no	no	NA
ENSG00000116649.10	-	SRM	protein_coding	chr1	11054588	11060018	ENST00000376957.7	1260	24.988	23.995	29.303	29.75	17.063	38.286	1.525	1.436	1.306	0.934	0.122	-1.055	no	no	up	a
ENSG00000171824.14	-	EXOSC10	protein_coding	chr1	11066617	11099869	ENST00000376936.9	2796	11.87	16.578	17.438	13.44	17.822	16.141	1.225	1.101	1.235	0.505	-1.152	0.647	no	no	no	NA
ENSG00000226849.1	+	RP4-635E18.7	lncRNA	chr1	11068470	11073097	ENST00000452378.1	2682	3.703	5.009	5.456	7.177	2.491	5.963	0.756	0.712	0.548	0.766	0.365	-1.131	no	no	no	NA
ENSG00000230337.1	+	EXOSC10-AS1	lncRNA	chr1	11099674	11102051	ENST00000447600.1	487	2.883	7.642	5.149	4.025	6.287	4.994	0.705	0.532	0.841	0.08	-1.038	0.958	no	no	no	NA
ENSG00000198793.13	-	MTOR	protein_coding	chr1	11106534	11262551	ENST00000361445.9	8721	6.698	9.05	8.375	7.425	9.107	8.513	0.927	0.848	0.958	0.276	-1.109	0.833	no	no	no	NA
ENSG00000225602.5	+	MTOR-AS1	lncRNA	chr1	11143897	11149537	ENST00000445982.5	705	0.122	0.111	0.136	0.2	0.076	0.057	-1.056	-0.808	-1.038	-0.643	1.152	-0.509	no	no	no	NA
ENSG00000253086.1	+	RNU6-537P	snRNA	chr1	11152349	11152452	ENST00000517277.1	103	6.653	6.082	7.427	5.465	4.145	3.115	0.682	0.78	0.701	-0.747	1.136	-0.389	no	no	no	NA
ENSG00000171819.5	+	ANGPTL7	protein_coding	chr1	11189354	11195981	ENST00000376819.4	2224	0.103	0.095	0.115	0.17	0.064	0.048	-1.126	-0.878	-1.108	-0.643	1.152	-0.509	no	no	no	NA
ENSG00000207451.1	+	RNU6-291P	snRNA	chr1	11226253	11226360	ENST00000384720.1	107	6.404	5.854	7.149	5.26	3.99	2.998	0.666	0.764	0.684	-0.747	1.136	-0.389	no	no	no	NA
ENSG00000238173.1	+	RPL39P6	processed_pseudogene	chr1	11232962	11233112	ENST00000448289.1	150	4.568	4.176	5.1	3.752	2.846	2.139	0.519	0.617	0.538	-0.747	1.136	-0.389	no	no	no	NA
ENSG00000120942.14	+	UBIAD1	protein_coding	chr1	11273197	11288434	ENST00000376810.6	3654	9.175	16.65	15.714	13.409	12.161	16.486	1.207	1.045	1.153	0.871	-1.092	0.221	no	no	no	NA
ENSG00000238199.1	-	UBE2V2P3	processed_pseudogene	chr1	11278615	11279351	ENST00000433562.1	437	0.931	1.702	3.118	0.765	1.16	0.436	0.067	-0.074	0.148	0.176	-1.076	0.9	no	no	no	NA
ENSG00000284646.1	-	RP4-796F18.3	lncRNA	chr1	11311733	11319093	ENST00000641979.1	742	0.093	0.085	0.104	0.153	0.058	0.044	-1.172	-0.923	-1.153	-0.643	1.152	-0.509	no	no	no	NA
ENSG00000224338.2	-	MTCYBP45	processed_pseudogene	chr1	11425256	11425821	ENST00000435243.2	565	1.213	1.109	1.354	0.996	0.756	0.568	-0.057	0.041	-0.038	-0.747	1.136	-0.389	no	no	no	NA
ENSG00000204624.8	+	DISP3	protein_coding	chr1	11479154	11537551	ENST00000294484.7	5265	0.012	0.011	0.026	0.01	0.015	0.011	-1.77	-1.973	-1.902	1.084	-0.887	-0.197	no	no	no	NA
ENSG00000285833.1	-	RP11-149P14.2	lncRNA	chr1	11500802	11502016	ENST00000649975.1	1051	0.564	0.516	0.63	0.464	0.352	0.264	-0.389	-0.291	-0.371	-0.747	1.136	-0.389	no	no	no	NA
ENSG00000235643.2	+	LINC01647	lncRNA	chr1	11609467	11613358	ENST00000453135.2	1351	0.176	0.161	0.197	0.145	0.11	0.165	-0.745	-0.797	-0.876	0.925	0.136	-1.061	no	no	no	NA
ENSG00000284708.1	+	RP3-330O12.5	lncRNA	chr1	11623557	11643416	ENST00000642131.1	2094	0.035	0.032	0.039	0.028	0.021	0.016	-1.603	-1.505	-1.584	-0.747	1.136	-0.389	no	no	no	NA
ENSG00000116661.11	-	FBXO2	protein_coding	chr1	11648386	11654429	ENST00000354287.5	1287	0.794	0.933	0.886	0.745	0.565	1.327	0.035	-0.114	-0.139	1.145	-0.44	-0.705	no	no	no	NA
ENSG00000132879.14	+	FBXO44	protein_coding	chr1	11654856	11663327	ENST00000376770.5	3320	8.818	5.472	6.412	9.767	5.191	6.931	0.824	0.968	0.727	-0.128	1.058	-0.93	no	dn	no	c
ENSG00000116663.11	+	FBXO6	protein_coding	chr1	11664199	11674354	ENST00000376753.9	1444	2.902	1.974	3.239	3.88	1.387	3.633	0.535	0.526	0.219	0.604	0.55	-1.154	no	dn	no	b
ENSG00000116670.15	-	MAD2L2	protein_coding	chr1	11674479	11691650	ENST00000235310.7	1860	5.228	8.099	8.554	5.441	8.951	8.277	0.925	0.727	0.93	0.555	-1.154	0.599	no	up	no	f
ENSG00000162490.7	+	DRAXIN	protein_coding	chr1	11691709	11725857	ENST00000294485.6	7365	0.02	0.018	0.022	0.016	0.05	0.019	-1.688	-1.74	-1.519	-0.336	-0.788	1.125	no	no	no	NA
ENSG00000177674.16	+	AGTRAP	protein_coding	chr1	11736135	11750769	ENST00000314340.10	1130	5.853	6.121	6.691	7.885	5.193	6.533	0.82	0.832	0.751	0.437	0.707	-1.144	no	no	no	NA
ENSG00000215910.7	+	C1orf167	protein_coding	chr1	11761786	11789584	ENST00000433342.5	4545	0.099	0.113	0.055	0.061	0.092	0.092	-1.147	-1.111	-0.992	-0.783	-0.344	1.126	no	no	no	NA
ENSG00000177553.6	-	C1orf167-AS1	lncRNA	chr1	11777076	11779619	ENST00000376620.3	1868	0.539	0.246	0.301	0.443	0.168	0.252	-0.56	-0.311	-0.692	-0.202	1.085	-0.884	no	no	no	NA
ENSG00000177000.13	-	MTHFR	protein_coding	chr1	11785722	11805413	ENST00000376592.6	8378	19.767	17.783	20.318	25.555	13.877	22.712	1.332	1.352	1.196	0.458	0.689	-1.147	no	dn	no	b
ENSG00000011021.23	+	CLCN6	protein_coding	chr1	11806095	11843143	ENST00000312413.10	5631	16.462	18.058	16.766	19.021	14.82	20.021	1.263	1.248	1.214	0.85	0.251	-1.102	no	no	no	NA
ENSG00000276470.1	+	ENSG10010138681.1	misc_RNA	chr1	11843811	11843984	ENST00000622391.1	173	19.806	36.208	4.422	26.028	17.276	16.69	0.934	1.356	1.398	-1.151	0.494	0.657	no	no	no	NA
ENSG00000278852.1	+	ENSG10010135835.1	misc_RNA	chr1	11845548	11845697	ENST00000618496.1	149	18.397	29.428	10.268	33.998	2.865	15.072	1.095	1.398	0.963	-0.256	1.103	-0.847	no	no	no	NA
ENSG00000175206.10	-	NPPA	protein_coding	chr1	11845708	11847783	ENST00000376480.7	855	0.661	0.604	0.369	0.271	0.412	0.155	-0.622	-0.373	-0.302	-1.129	0.353	0.776	no	no	no	NA
ENSG00000275915.1	+	ENSG10010134403.1	misc_RNA	chr1	11847441	11847549	ENST00000617059.1	108	69.796	29	35.415	52.116	39.533	38.617	1.568	1.78	1.53	-0.43	1.143	-0.713	no	no	no	NA
ENSG00000120937.9	-	NPPB	protein_coding	chr1	11857463	11858945	ENST00000376468.4	708	0.462	0.423	0.516	0.38	0.288	0.216	-0.476	-0.378	-0.457	-0.747	1.136	-0.389	no	no	no	NA
ENSG00000224904.1	+	SBF1P2	processed_pseudogene	chr1	11877769	11880406	ENST00000438808.1	2637	0.26	0.238	0.29	0.213	0.648	0.852	-0.304	-0.628	-0.406	0.859	-1.098	0.239	no	no	no	NA
ENSG00000285646.2	+	RP5-934G17.7	lncRNA	chr1	11908151	11914298	ENST00000660618.1	1715	109.585	176.803	146.722	113.359	181.702	156.26	2.18	2.047	2.253	0.191	-1.082	0.891	no	up	no	f
ENSG00000199347.1	+	RNU5E-1	snRNA	chr1	11908151	11908271	ENST00000362477.1	120	890.852	730.805	631.099	581.619	1088.74	668.372	2.813	2.857	2.95	-0.865	-0.23	1.095	no	no	no	NA
ENSG00000201801.1	-	RNU5E-4P	snRNA	chr1	11909807	11909927	ENST00000364931.1	120	119.922	203.581	82.872	103.191	160.109	136.348	2.027	2.046	2.257	-0.653	-0.498	1.151	no	no	no	NA
ENSG00000116685.16	-	KIAA2013	protein_coding	chr1	11919590	11926427	ENST00000376572.8	2819	6.014	8.154	5.93	8.315	6.057	6.475	0.792	0.85	0.847	-1.154	0.618	0.536	no	no	no	NA
ENSG00000083444.17	+	PLOD1	protein_coding	chr1	11934716	11975537	ENST00000196061.5	2976	22.881	23.325	24.343	28.473	19.758	26.179	1.402	1.407	1.332	0.519	0.633	-1.153	no	no	no	NA
ENSG00000287384.1	-	RP5-1077B9.6	lncRNA	chr1	11979532	11980127	ENST00000660216.1	595	3.455	5.264	2.571	3.784	1.435	3.235	0.46	0.558	0.439	-0.405	1.139	-0.734	no	no	no	NA
ENSG00000116688.18	+	MFN2	protein_coding	chr1	11980298	12013500	ENST00000675231.1	4772	15.48	18.376	18.109	19.038	15.727	19.519	1.274	1.235	1.23	1.15	-0.487	-0.663	no	no	no	NA
ENSG00000270914.1	-	RP5-1077B9.5	processed_pseudogene	chr1	12017215	12017308	ENST00000603287.1	93	7.369	6.736	8.225	6.052	4.591	3.45	0.726	0.825	0.745	-0.747	1.136	-0.389	no	no	no	NA
ENSG00000116691.11	+	MIIP	protein_coding	chr1	12019497	12032045	ENST00000235332.6	1541	5.024	6.989	5.121	5.831	6.839	5.088	0.708	0.733	0.84	-0.75	-0.385	1.135	no	no	no	NA
ENSG00000202461.1	-	Y_RNA	misc_RNA	chr1	12024011	12024124	ENST00000365591.1	113	6.064	5.543	6.77	4.981	3.778	2.839	0.642	0.74	0.661	-0.747	1.136	-0.389	no	no	no	NA
ENSG00000276869.1	+	MIR6729	miRNA	chr1	12029157	12029222	ENST00000618194.1	65	42.171	9.637	11.769	17.319	13.137	19.743	1.183	1.432	1.051	-0.202	1.085	-0.884	no	no	no	NA
ENSG00000243539.3	-	RN7SL649P	misc_RNA	chr1	12036739	12037014	ENST00000496974.3	275	2.492	2.278	2.782	2.047	1.553	1.167	0.256	0.354	0.274	-0.747	1.136	-0.389	no	no	no	NA
ENSG00000120949.15	+	TNFRSF8	protein_coding	chr1	12063302	12144207	ENST00000263932.7	3760	0.127	0.139	0.132	0.132	0.116	0.151	-0.85	-0.887	-0.896	1.139	-0.402	-0.736	no	no	no	NA
ENSG00000201135.1	-	RNU6-777P	snRNA	chr1	12077880	12077984	ENST00000364265.1	104	6.589	6.023	7.355	5.412	4.105	3.085	0.678	0.776	0.697	-0.747	1.136	-0.389	no	no	no	NA
ENSG00000227875.2	-	RPL23AP89	processed_pseudogene	chr1	12080292	12080547	ENST00000439324.2	255	2.687	2.456	3	2.207	1.674	1.258	0.288	0.387	0.307	-0.747	1.136	-0.389	no	no	no	NA
ENSG00000285604.1	-	RP11-426M1.3	lncRNA	chr1	12088440	12092264	ENST00000647616.1	1196	0.179	0.164	0.2	0.147	0.112	0.084	-0.888	-0.789	-0.869	-0.747	1.136	-0.389	no	no	no	NA
ENSG00000283789.1	+	MIR7846	miRNA	chr1	12166942	12167038	ENST00000622420.1	96	7.138	13.05	7.968	5.863	44.475	3.342	0.713	0.811	1.382	-0.708	-0.436	1.144	no	no	no	NA
ENSG00000028137.19	+	TNFRSF1B	protein_coding	chr1	12166990	12209220	ENST00000376259.7	3687	0.211	0.311	0.326	0.253	0.303	0.281	-0.519	-0.636	-0.512	0.529	-1.153	0.624	no	no	no	NA
ENSG00000263676.1	+	MIR4632	miRNA	chr1	12191712	12191773	ENST00000584158.1	61	11.234	10.269	12.54	9.227	6.999	5.259	0.91	1.008	0.928	-0.747	1.136	-0.389	no	no	no	NA
ENSG00000225196.2	-	RPL10P17	processed_pseudogene	chr1	12220793	12221109	ENST00000453852.2	316	2.169	1.982	2.421	1.781	1.351	1.015	0.195	0.293	0.214	-0.747	1.136	-0.389	no	no	no	NA
ENSG00000252969.1	-	SNORA70	snoRNA	chr1	12221147	12221271	ENST00000517160.1	124	5.526	5.052	6.169	4.539	3.443	2.587	0.602	0.7	0.62	-0.747	1.136	-0.389	no	no	no	NA
ENSG00000048707.15	+	VPS13D	protein_coding	chr1	12230029	12512047	ENST00000620676.6	16357	5.506	6.599	5.813	5.971	6.38	6.298	0.782	0.758	0.812	-0.087	-0.954	1.041	no	no	no	NA
ENSG00000239149.1	+	SNORA59A	snoRNA	chr1	12507245	12507397	ENST00000459326.1	152	4.508	4.121	5.033	3.703	2.809	2.111	0.513	0.611	0.532	-0.747	1.136	-0.389	no	no	no	NA
ENSG00000229484.1	+	LINC02766	lncRNA	chr1	12527723	12528420	ENST00000416696.1	438	1.966	1.797	1.098	1.615	1.225	1.841	0.153	0.251	0.171	-0.747	1.136	-0.389	no	no	no	NA
ENSG00000162496.9	-	DHRS3	protein_coding	chr1	12567909	12618210	ENST00000616661.5	2201	0.3	0.149	0.289	0.403	0.161	0.223	-0.595	-0.459	-0.809	0.147	0.919	-1.065	no	no	no	NA
ENSG00000221340.1	-	RNU6ATAC18P	snRNA	chr1	12569971	12570072	ENST00000408413.1	101	6.785	6.202	7.574	5.573	4.227	3.176	0.691	0.789	0.709	-0.747	1.136	-0.389	no	no	no	NA
ENSG00000276830.1	-	MIR6730	miRNA	chr1	12578956	12579023	ENST00000622213.1	67	10.228	9.349	11.417	8.401	6.373	4.788	0.869	0.967	0.888	-0.747	1.136	-0.389	no	no	no	NA
ENSG00000272482.1	-	RP11-474O21.5	lncRNA	chr1	12618899	12619244	ENST00000606790.1	345	1.986	10.894	2.217	1.631	9.9	0.93	0.157	0.255	1.016	-0.679	-0.47	1.148	no	no	no	NA
ENSG00000204518.3	+	AADACL4	protein_coding	chr1	12644084	12667076	ENST00000376221.2	2027	0.03	0.027	0.033	0.024	0.019	0.014	-1.667	-1.568	-1.648	-0.747	1.136	-0.389	no	no	no	NA
ENSG00000226166.2	+	RP11-474O21.2	processed_pseudogene	chr1	12692908	12693020	ENST00000436879.2	112	6.118	5.593	6.83	5.026	3.812	2.864	0.646	0.744	0.664	-0.747	1.136	-0.389	no	no	no	NA
ENSG00000188984.12	+	AADACL3	protein_coding	chr1	12716109	12728760	ENST00000359318.8	4055	0.054	0.05	0.06	0.044	0.034	0.025	-1.407	-1.309	-1.389	-0.747	1.136	-0.389	no	no	no	NA
ENSG00000157330.10	+	C1orf158	protein_coding	chr1	12746199	12763699	ENST00000614859.5	3564	0.039	0.072	0.044	0.032	0.024	0.018	-1.548	-1.45	-1.379	-1.049	0.107	0.942	no	no	no	NA
ENSG00000116726.5	+	PRAMEF12	protein_coding	chr1	12773737	12777906	ENST00000357726.5	2889	0.164	0.15	0.183	0.135	0.205	0.077	-0.925	-0.827	-0.756	-1.049	0.107	0.942	no	no	no	NA
ENSG00000116721.9	+	PRAMEF1	protein_coding	chr1	12791396	12796628	ENST00000332296.7	2160	0.131	0.12	0.146	0.108	0.082	0.061	-1.024	-0.926	-1.005	-0.747	1.136	-0.389	no	no	no	NA
ENSG00000228338.1	-	LINC01784	lncRNA	chr1	12822685	12823159	ENST00000438401.1	378	1.446	1.322	1.614	1.187	0.901	0.677	0.019	0.117	0.038	-0.747	1.136	-0.389	no	no	no	NA
ENSG00000239810.3	-	PRAMEF11	protein_coding	chr1	12824604	12831410	ENST00000619922.1	1845	0.101	0.092	0.112	0.083	0.063	0.047	-1.138	-1.04	-1.119	-0.747	1.136	-0.389	no	no	no	NA
ENSG00000231103.2	-	PRAMEF30P	unprocessed_pseudogene	chr1	12838124	12841357	ENST00000438176.2	1417	0.212	0.194	0.237	0.174	0.132	0.099	-0.815	-0.716	-0.796	-0.747	1.136	-0.389	no	no	no	NA
ENSG00000179172.10	-	HNRNPCL1	protein_coding	chr1	12847376	12848720	ENST00000317869.7	1134	0.51	0.466	0.569	0.419	0.318	0.239	-0.433	-0.335	-0.415	-0.747	1.136	-0.389	no	no	no	NA
ENSG00000120952.4	+	PRAMEF2	protein_coding	chr1	12857085	12861909	ENST00000240189.2	1642	0.142	0.13	0.159	0.117	0.089	0.067	-0.988	-0.89	-0.97	-0.747	1.136	-0.389	no	no	no	NA
ENSG00000243073.4	-	PRAMEF4	protein_coding	chr1	12879211	12886201	ENST00000235349.6	1840	0.098	0.09	0.109	0.081	0.061	0.046	-1.15	-1.051	-1.131	-0.747	1.136	-0.389	no	no	no	NA
ENSG00000187545.5	-	PRAMEF10	protein_coding	chr1	12892895	12898270	ENST00000235347.4	1525	0.127	0.117	0.142	0.105	0.079	0.06	-1.035	-0.937	-1.017	-0.747	1.136	-0.389	no	no	no	NA
ENSG00000204510.5	+	PRAMEF7	protein_coding	chr1	12916609	12920482	ENST00000616979.4	1592	0.177	0.162	0.198	0.145	0.11	0.083	-0.893	-0.795	-0.874	-0.747	1.136	-0.389	no	no	no	NA
ENSG00000207434.1	+	RNU6-1072P	snRNA	chr1	12922553	12922660	ENST00000384703.1	107	6.404	5.854	7.149	5.26	3.99	2.998	0.666	0.764	0.684	-0.747	1.136	-0.389	no	no	no	NA
ENSG00000234064.1	+	PRAMEF29P	unprocessed_pseudogene	chr1	12926161	12928253	ENST00000418187.1	1139	0.328	0.299	0.366	0.269	0.204	0.153	-0.626	-0.527	-0.607	-0.747	1.136	-0.389	no	no	no	NA
ENSG00000232423.6	-	PRAMEF6	protein_coding	chr1	12938471	12945416	ENST00000415464.6	1720	0.099	0.09	0.11	0.081	0.061	0.046	-1.147	-1.049	-1.128	-0.747	1.136	-0.389	no	no	no	NA
ENSG00000274178.2	+	PRAMEF28P	unprocessed_pseudogene	chr1	13029338	13032130	ENST00000610289.2	1450	0.245	0.224	0.274	0.202	0.153	0.115	-0.751	-0.653	-0.732	-0.747	1.136	-0.389	no	no	no	NA
ENSG00000274764.6	-	PRAMEF27	protein_coding	chr1	13049475	13056575	ENST00000436041.6	1947	0.097	0.088	0.108	0.079	0.06	0.045	-1.156	-1.058	-1.138	-0.747	1.136	-0.389	no	no	no	NA
ENSG00000277058.3	+	HNRNPCL3	protein_coding	chr1	13060768	13062878	ENST00000617807.3	1897	0.325	0.297	0.363	0.267	0.202	0.152	-0.629	-0.531	-0.611	-0.747	1.136	-0.389	no	no	no	NA
ENSG00000229571.7	+	PRAMEF25	protein_coding	chr1	13068676	13077884	ENST00000614839.4	1863	0.074	0.068	0.083	0.061	0.046	0.035	-1.269	-1.171	-1.251	-0.747	1.136	-0.389	no	no	no	NA
ENSG00000277862.1	-	PRAMEF34P	unprocessed_pseudogene	chr1	13095178	13097971	ENST00000611860.1	1447	0.245	0.224	0.274	0.202	0.153	0.115	-0.751	-0.653	-0.732	-0.747	1.136	-0.389	no	no	no	NA
ENSG00000236179.1	-	PRAMEF35P	unprocessed_pseudogene	chr1	13104402	13105689	ENST00000458709.1	891	0.532	0.487	0.594	0.437	0.332	0.249	-0.415	-0.316	-0.396	-0.747	1.136	-0.389	no	no	no	NA
ENSG00000275774.3	-	HNRNPCL2	protein_coding	chr1	13115487	13116854	ENST00000621994.3	1156	0.501	0.458	0.56	0.412	0.312	0.235	-0.441	-0.343	-0.422	-0.747	1.136	-0.389	no	no	no	NA
ENSG00000229978.1	+	PRAMEF36P	transcribed_unprocessed_pseudogene	chr1	13128817	13131615	ENST00000448180.1	1452	0.245	0.224	0.273	0.201	0.153	0.115	-0.752	-0.654	-0.733	-0.747	1.136	-0.389	no	no	no	NA
ENSG00000233336.1	-	RP13-221M14.2	lncRNA	chr1	13146980	13147460	ENST00000437631.1	384	1.428	1.305	1.594	1.173	0.889	0.668	0.014	0.112	0.032	-0.747	1.136	-0.389	no	no	no	NA
ENSG00000280267.4	-	PRAMEF26	protein_coding	chr1	13148904	13155961	ENST00000624207.1	1863	0.097	0.089	0.108	0.08	0.061	0.045	-1.154	-1.055	-1.135	-0.747	1.136	-0.389	no	no	no	NA
ENSG00000179412.11	-	HNRNPCL4	protein_coding	chr1	13163913	13165631	ENST00000323770.8	1718	0.399	0.365	0.445	0.328	0.249	0.187	-0.54	-0.442	-0.521	-0.747	1.136	-0.389	no	no	no	NA
ENSG00000204505.5	+	PRAMEF9	protein_coding	chr1	13171847	13179459	ENST00000415919.3	2465	0.09	0.082	0.1	0.074	0.056	0.042	-1.187	-1.088	-1.168	-0.747	1.136	-0.389	no	no	no	NA
ENSG00000279169.3	-	PRAMEF13	protein_coding	chr1	13196187	13201409	ENST00000625019.3	2163	0.131	0.12	0.146	0.108	0.082	0.061	-1.023	-0.925	-1.004	-0.747	1.136	-0.389	no	no	no	NA
ENSG00000279804.2	-	PRAMEF18	protein_coding	chr1	13222704	13226106	ENST00000624297.2	2067	0.201	0.184	0.225	0.165	0.126	0.094	-0.837	-0.739	-0.818	-0.747	1.136	-0.389	no	no	no	NA
ENSG00000250894.1	+	PRAMEF31P	unprocessed_pseudogene	chr1	13245862	13248652	ENST00000504262.1	1371	0.246	0.225	0.274	0.202	0.153	0.115	-0.751	-0.652	-0.732	-0.747	1.136	-0.389	no	no	no	NA
ENSG00000270601.4	+	PRAMEF5	protein_coding	chr1	13254211	13263314	ENST00000622421.2	1720	0.075	0.069	0.084	0.062	0.047	0.035	-1.264	-1.166	-1.246	-0.747	1.136	-0.389	no	no	no	NA
ENSG00000231219.1	-	PRAMEF32P	unprocessed_pseudogene	chr1	13273538	13275627	ENST00000431596.1	1068	0.328	0.3	0.366	0.269	0.204	0.154	-0.625	-0.527	-0.606	-0.747	1.136	-0.389	no	no	no	NA
ENSG00000207511.1	-	RNU6-771P	snRNA	chr1	13279124	13279231	ENST00000384780.1	107	6.404	5.854	7.149	5.26	3.99	2.998	0.666	0.764	0.684	-0.747	1.136	-0.389	no	no	no	NA
ENSG00000182330.10	-	PRAMEF8	protein_coding	chr1	13281034	13285154	ENST00000357367.6	1844	0.166	0.152	0.186	0.137	0.104	0.078	-0.92	-0.822	-0.901	-0.747	1.136	-0.389	no	no	no	NA
ENSG00000237700.2	+	PRAMEF33	protein_coding	chr1	13303538	13308907	ENST00000437300.2	1518	0.128	0.117	0.142	0.105	0.08	0.06	-1.035	-0.937	-1.016	-0.747	1.136	-0.389	no	no	no	NA
ENSG00000204501.7	+	PRAMEF15	protein_coding	chr1	13315580	13322598	ENST00000376152.2	1865	0.098	0.089	0.109	0.08	0.061	0.046	-1.151	-1.053	-1.133	-0.747	1.136	-0.389	no	no	no	NA
ENSG00000228229.2	+	RP11-219C24.10	lncRNA	chr1	13324038	13324518	ENST00000432559.2	384	1.428	1.305	1.594	1.173	0.889	0.668	0.014	0.112	0.032	-0.747	1.136	-0.389	no	no	no	NA
ENSG00000204481.8	-	PRAMEF14	protein_coding	chr1	13341891	13347134	ENST00000334600.7	2164	0.131	0.119	0.146	0.107	0.081	0.061	-1.025	-0.926	-1.006	-0.747	1.136	-0.389	no	no	no	NA
ENSG00000204480.8	-	PRAMEF19	protein_coding	chr1	13369066	13371900	ENST00000376101.3	1440	0.242	0.221	0.27	0.199	0.151	0.113	-0.757	-0.659	-0.739	-0.747	1.136	-0.389	no	no	no	NA
ENSG00000204479.4	+	PRAMEF17	protein_coding	chr1	13389631	13392629	ENST00000376098.4	1578	0.229	0.209	0.255	0.188	0.142	0.107	-0.782	-0.684	-0.763	-0.747	1.136	-0.389	no	no	no	NA
ENSG00000204478.10	+	PRAMEF20	protein_coding	chr1	13416350	13421328	ENST00000602960.1	1502	0.138	0.126	0.154	0.226	0.086	0.064	-1.002	-0.753	-0.983	-0.643	1.152	-0.509	no	no	no	NA
ENSG00000162494.6	-	LRRC38	protein_coding	chr1	13474972	13514003	ENST00000376085.4	2168	0.035	0.016	0.02	0.014	0.011	0.008	-1.896	-1.648	-1.878	-0.643	1.152	-0.509	no	no	no	NA
ENSG00000259961.1	+	RP4-597A16.2	lncRNA	chr1	13513219	13516270	ENST00000563570.1	477	0.225	0.205	0.251	0.184	0.14	0.105	-0.789	-0.691	-0.771	-0.747	1.136	-0.389	no	no	no	NA
ENSG00000215909.3	+	BRWD1P1	processed_pseudogene	chr1	13555000	13555694	ENST00000401091.2	371	0.987	1.805	1.102	0.811	0.615	0.462	-0.146	-0.048	0.023	-1.049	0.107	0.942	no	no	no	NA
ENSG00000162493.17	+	PDPN	protein_coding	chr1	13583464	13617957	ENST00000294489.10	3104	0.02	0.018	0.022	0.016	0.012	0.019	-1.692	-1.745	-1.824	0.925	0.136	-1.061	no	no	no	NA
ENSG00000222952.1	-	RNA5SP41	rRNA_pseudogene	chr1	13623183	13623284	ENST00000411020.1	101	6.785	6.202	7.574	5.573	4.227	3.176	0.691	0.789	0.709	-0.747	1.136	-0.389	no	no	no	NA
ENSG00000237445.2	-	CTA-520D8.2	lncRNA	chr1	13657310	13659910	ENST00000441809.2	379	0.264	0.482	0.294	0.216	0.164	0.123	-0.72	-0.622	-0.551	-1.049	0.107	0.942	no	no	no	NA
ENSG00000253085.1	-	ENSG10010140100.1	scaRNA	chr1	13696069	13696199	ENST00000517276.1	130	5.271	4.818	5.884	12.989	3.284	2.468	0.581	0.918	0.6	-0.626	1.153	-0.527	no	no	no	NA
ENSG00000116731.22	+	PRDM2	protein_coding	chr1	13704854	13825079	ENST00000235372.11	7957	9.952	12.484	11.949	12.669	10.377	12.79	1.092	1.05	1.056	1.145	-0.703	-0.442	no	no	no	NA
ENSG00000189337.17	+	KAZN	protein_coding	chr1	13892791	15118043	ENST00000636203.1	6874	0.569	0.698	0.652	0.773	0.523	0.721	-0.164	-0.178	-0.219	0.811	0.307	-1.117	no	no	no	NA
ENSG00000252151.1	-	RNU6-1265P	snRNA	chr1	14124232	14124335	ENST00000516342.1	103	6.653	6.082	7.427	5.465	4.145	3.115	0.682	0.78	0.701	-0.747	1.136	-0.389	no	no	no	NA
ENSG00000231606.2	-	RP11-344F13.1	lncRNA	chr1	14221886	14259698	ENST00000657859.1	1239	0.018	0.033	0.02	0.015	0.011	0.008	-1.883	-1.784	-1.713	-1.049	0.107	0.942	no	no	no	NA
ENSG00000234593.3	-	KAZN-AS1	lncRNA	chr1	14338824	14419973	ENST00000666654.1	1343	0.008	0.008	0.009	0.007	0.005	0.008	-2.064	-2.116	-2.196	0.925	0.136	-1.061	no	no	no	NA
ENSG00000235829.1	-	TBCAP2	processed_pseudogene	chr1	14692128	14692613	ENST00000416175.1	326	1.413	1.292	1.577	1.161	0.88	0.661	0.009	0.107	0.028	-0.747	1.136	-0.389	no	no	no	NA
ENSG00000287756.1	-	RP5-864I18.1	lncRNA	chr1	14774468	14777727	ENST00000666715.1	1453	0.21	0.192	0.235	0.173	0.131	0.098	-0.818	-0.72	-0.799	-0.747	1.136	-0.389	no	no	no	NA
ENSG00000175147.13	-	TMEM51-AS1	lncRNA	chr1	15111814	15152464	ENST00000310916.6	7100	0.354	0.401	0.32	0.277	0.41	0.395	-0.449	-0.504	-0.392	-0.012	-0.994	1.006	no	no	no	NA
ENSG00000171729.14	+	TMEM51	protein_coding	chr1	15153746	15220478	ENST00000376008.3	1971	1.787	2.563	2.224	1.484	3.429	2.135	0.338	0.212	0.472	-0.019	-0.99	1.009	no	up	no	e
ENSG00000204464.7	-	C1orf195	lncRNA	chr1	15168473	15171317	ENST00000625027.2	441	0.241	0.441	0.269	0.198	0.3	0.113	-0.759	-0.661	-0.439	-0.851	-0.251	1.102	no	no	no	NA
ENSG00000215720.4	-	MFFP1	processed_pseudogene	chr1	15191827	15192845	ENST00000400795.3	710	0.673	0.615	0.751	0.553	0.419	0.945	-0.074	-0.215	-0.294	1.079	-0.182	-0.896	no	no	no	NA
ENSG00000278480.1	+	ZBTB2P1	processed_pseudogene	chr1	15226372	15227549	ENST00000612442.1	966	3.493	1.597	5.199	2.869	2.539	4.089	0.664	0.501	0.304	0.968	0.062	-1.029	no	no	no	NA
ENSG00000142621.20	+	FHAD1	protein_coding	chr1	15236520	15398328	ENST00000683790.1	5610	0.114	0.147	0.203	0.136	0.129	0.216	-0.679	-0.905	-0.86	1.135	-0.752	-0.383	no	no	no	NA
ENSG00000233485.1	-	FHAD1-AS1	lncRNA	chr1	15326679	15343876	ENST00000428747.1	3105	0.08	0.619	0.267	0.196	0.323	0.429	-0.471	-0.903	-0.35	0.357	-1.129	0.773	no	no	no	NA
ENSG00000236045.1	-	RP3-467K16.7	lncRNA	chr1	15334165	15335464	ENST00000439788.1	727	0.528	0.964	1.178	0.433	0.329	1.235	0.081	-0.32	-0.249	1.139	-0.735	-0.404	no	no	no	NA
ENSG00000228140.2	-	RP3-467K16.4	lncRNA	chr1	15402978	15409433	ENST00000427824.1	5178	1.062	3.494	2.489	1.657	2.315	2.783	0.42	0.123	0.454	0.483	-1.15	0.667	no	no	no	NA
ENSG00000142634.13	+	EFHD2	protein_coding	chr1	15409887	15430339	ENST00000375980.9	2422	10.42	11.853	11.184	11.284	11.148	12.471	1.072	1.035	1.061	0.858	-1.098	0.24	no	no	no	NA
ENSG00000162438.12	+	CTRC	protein_coding	chr1	15438442	15449242	ENST00000375949.5	3482	1.967	3.77	3.754	2.814	2.57	4.426	0.61	0.372	0.493	0.994	-1.006	0.012	no	no	no	NA
ENSG00000142615.8	+	CELA2A	protein_coding	chr1	15456731	15472091	ENST00000359621.5	916	0.045	0.041	0.05	0.037	0.056	0.042	-1.341	-1.393	-1.322	0.305	-1.117	0.812	no	no	no	NA
ENSG00000215704.10	+	CELA2B	protein_coding	chr1	15476103	15491395	ENST00000375910.8	915	0.09	0.164	0.1	0.147	0.14	0.063	-1.1	-0.94	-0.82	-1.045	0.098	0.948	no	no	no	NA
ENSG00000132906.18	-	CASP9	protein_coding	chr1	15490831	15524445	ENST00000546424.5	4463	3.078	4.062	3.323	3.684	3.404	3.751	0.548	0.527	0.57	-0.032	-0.983	1.016	no	no	no	NA
ENSG00000116138.13	+	DNAJC16	protein_coding	chr1	15526847	15571733	ENST00000375847.8	6034	7.695	7.815	8.146	8.615	6.934	9.32	0.94	0.911	0.867	0.929	0.129	-1.058	no	no	no	NA
ENSG00000251866.1	+	SCARNA21B	scaRNA	chr1	15542164	15542304	ENST00000516057.1	140	4.895	4.474	16.392	4.02	6.099	9.166	1.088	0.647	0.718	1.142	-0.721	-0.421	no	no	no	NA
ENSG00000272510.1	-	RP4-680D5.8	lncRNA	chr1	15565610	15565956	ENST00000606186.1	346	3.961	1.81	2.211	4.88	1.234	2.782	0.394	0.643	0.175	-0.041	1.02	-0.979	no	no	no	NA
ENSG00000116771.6	-	AGMAT	protein_coding	chr1	15571698	15585051	ENST00000375826.4	3095	2.823	1.267	2.12	2.74	1.151	2.595	0.37	0.444	0.082	0.373	0.76	-1.133	no	dn	no	b
ENSG00000237301.1	-	RP4-680D5.2	lncRNA	chr1	15586135	15603626	ENST00000428945.1	2845	1.763	3.331	3.368	2.22	3.417	2.935	0.497	0.296	0.528	0.451	-1.146	0.695	no	no	no	NA
ENSG00000235084.3	+	CHCHD2P6	processed_pseudogene	chr1	15604596	15605043	ENST00000454346.1	447	6.132	2.803	3.423	6.296	0.955	5.024	0.618	0.793	0.214	0.256	0.847	-1.103	no	no	no	NA
ENSG00000252417.1	-	RNU7-179P	snRNA	chr1	15608077	15608145	ENST00000516608.1	68	10.078	9.212	11.25	8.277	6.279	4.718	0.862	0.961	0.881	-0.747	1.136	-0.389	no	no	no	NA
ENSG00000236500.1	-	CD24P1	processed_pseudogene	chr1	15614642	15614867	ENST00000422383.1	225	3.046	2.784	3.4	2.502	1.898	1.426	0.343	0.441	0.361	-0.747	1.136	-0.389	no	no	no	NA
ENSG00000197312.12	+	DDI2	protein_coding	chr1	15617457	15669044	ENST00000480945.6	10667	6.642	8.063	7.755	7.572	6.886	9.024	0.922	0.851	0.872	1.105	-0.844	-0.261	no	no	no	NA
ENSG00000215695.1	+	RSC1A1	protein_coding	chr1	15659868	15661722	ENST00000345034.1	1854	15.524	7.095	8.665	11.84	8.06	11.594	1.001	1.132	0.879	-0.023	1.011	-0.988	no	no	no	NA
ENSG00000271742.1	-	RP4-680D5.9	lncRNA	chr1	15682872	15683128	ENST00000606262.1	256	5.354	12.234	11.953	10.993	10.007	7.519	0.977	0.885	1.044	0.104	-1.048	0.944	no	no	no	NA
ENSG00000116786.13	+	PLEKHM2	protein_coding	chr1	15684319	15734769	ENST00000375799.8	4134	13.556	12.776	14.041	16.211	11.23	15.154	1.164	1.171	1.078	0.508	0.644	-1.152	no	no	no	NA
ENSG00000237938.5	-	RP11-288I21.1	lncRNA	chr1	15722718	15736896	ENST00000453804.1	645	0.048	0.133	0.378	0.278	0.181	0.091	-0.733	-0.936	-0.81	0.912	-1.069	0.157	no	no	no	NA
ENSG00000162461.8	+	SLC25A34	protein_coding	chr1	15736257	15741392	ENST00000294454.6	3129	14.68	11.223	17.281	16.88	10.975	17.369	1.239	1.197	1.045	0.77	0.361	-1.13	no	no	no	NA
ENSG00000224459.1	-	SLC25A34-AS1	lncRNA	chr1	15740050	15749896	ENST00000418525.1	639	2.227	1.972	1.632	3.601	0.781	2.281	0.285	0.452	0.094	0.046	0.976	-1.022	no	no	no	NA
ENSG00000162460.7	+	TMEM82	protein_coding	chr1	15742498	15747982	ENST00000375782.2	1443	1.375	0.8	1.813	1.745	0.701	1.638	0.236	0.19	-0.126	0.691	0.455	-1.147	no	no	no	NA
ENSG00000162458.13	+	FBLIM1	protein_coding	chr1	15756658	15786594	ENST00000375771.5	3498	24.356	20.192	19.344	29.068	17.586	21.134	1.306	1.425	1.275	-0.373	1.133	-0.76	up	dn	no	c
ENSG00000224321.1	+	RPL12P14	processed_pseudogene	chr1	15792795	15793285	ENST00000431782.1	490	1.399	1.278	3.122	3.446	0.871	1.309	0.306	0.341	0.023	0.472	0.677	-1.149	no	no	no	NA
ENSG00000233954.6	-	UQCRHL	protein_coding	chr1	15807168	15809348	ENST00000483273.2	2180	13.517	9.77	9.474	14.717	9.597	9.713	0.982	1.149	0.986	-0.598	1.154	-0.556	no	no	no	NA
ENSG00000178715.8	+	RP11-169K16.8	processed_pseudogene	chr1	15828231	15828669	ENST00000321418.6	438	18.775	10.011	10.479	16.706	9.748	13.917	1.082	1.248	0.995	-0.205	1.086	-0.882	no	no	no	NA
ENSG00000179743.4	-	FLJ37453	lncRNA	chr1	15834473	15848147	ENST00000317122.2	2473	5.312	7.467	8.056	6.174	6.463	9.009	0.93	0.758	0.842	1.009	-0.991	-0.018	no	no	no	NA
ENSG00000065526.12	+	SPEN	protein_coding	chr1	15847706	15940456	ENST00000375759.8	12385	13.373	14.034	13.675	14.807	13.221	14.905	1.155	1.148	1.134	0.851	0.251	-1.102	no	no	no	NA
ENSG00000270620.1	-	RP1-134O19.3	unprocessed_pseudogene	chr1	15917697	15917908	ENST00000604816.1	211	3.248	2.969	3.625	2.668	4.047	6.082	0.672	0.469	0.54	1.084	-0.887	-0.197	no	no	no	NA
ENSG00000116809.12	-	ZBTB17	protein_coding	chr1	15941870	15976132	ENST00000375733.6	2770	13.181	17.551	15.205	14.867	15.801	17.023	1.207	1.146	1.222	0.379	-1.134	0.755	no	no	no	NA
ENSG00000234607.2	+	RP11-5P18.1	processed_pseudogene	chr1	15969631	15970194	ENST00000416882.2	563	2.434	1.113	1.359	1.999	0.758	0.57	-0.056	0.344	-0.037	-0.618	1.154	-0.535	no	no	no	NA
ENSG00000231353.1	+	RP11-5P18.3	unprocessed_pseudogene	chr1	15988181	15988441	ENST00000424379.1	260	2.636	2.409	2.942	2.165	1.642	1.234	0.28	0.378	0.299	-0.747	1.136	-0.389	no	no	no	NA
ENSG00000275503.1	-	RP11-5P18.11	processed_pseudogene	chr1	15989139	15989375	ENST00000613591.1	236	2.904	2.654	3.241	2.385	1.809	1.359	0.322	0.42	0.341	-0.747	1.136	-0.389	no	no	no	NA
ENSG00000224966.4	+	TBC1D3P6	unprocessed_pseudogene	chr1	15989870	15994751	ENST00000505954.1	962	0.14	0.128	0.157	0.115	0.087	0.131	-0.843	-0.895	-0.975	0.925	0.136	-1.061	no	no	no	NA
ENSG00000183888.4	+	SRARP	protein_coding	chr1	16004235	16008807	ENST00000329454.2	3039	0.15	0.137	0.167	0.246	0.093	0.07	-0.965	-0.716	-0.946	-0.643	1.152	-0.509	no	no	no	NA
ENSG00000233078.1	-	RP11-5P18.5	lncRNA	chr1	16006159	16006671	ENST00000437156.1	466	1.338	1.223	1.494	1.099	0.834	0.627	-0.014	0.084	0.004	-0.747	1.136	-0.389	no	no	no	NA
ENSG00000173641.18	-	HSPB7	protein_coding	chr1	16014027	16019594	ENST00000375718.4	2415	0.123	0.225	0.275	0.101	0.153	0.058	-0.9	-0.952	-0.731	-0.336	-0.788	1.125	no	no	no	NA
ENSG00000186510.12	+	CLCNKA	protein_coding	chr1	16021870	16034050	ENST00000375692.5	2581	0.225	0.103	0.314	0.185	0.14	0.211	-0.59	-0.69	-0.92	0.848	0.254	-1.103	no	no	no	NA
ENSG00000232456.1	-	RP11-5P18.10	unprocessed_pseudogene	chr1	16035177	16040029	ENST00000447882.1	704	0.282	0.129	0.158	0.232	0.176	0.066	-0.991	-0.592	-0.822	-0.946	1.047	-0.101	no	no	no	NA
ENSG00000184908.19	+	CLCNKB	protein_coding	chr1	16040251	16057279	ENST00000684324.1	3331	0.161	0.037	0.18	0.066	0.1	0.132	-0.813	-0.986	-1.217	0.951	0.092	-1.043	no	no	no	NA
ENSG00000185519.9	-	FAM131C	protein_coding	chr1	16057768	16073651	ENST00000375662.5	1720	0.604	0.355	0.482	0.425	0.511	0.485	-0.316	-0.295	-0.371	0.292	0.822	-1.113	no	no	no	NA
ENSG00000142627.13	-	EPHA2	protein_coding	chr1	16124336	16156069	ENST00000358432.8	3946	34.897	56.318	40.619	40.335	48.047	46.779	1.639	1.574	1.716	-0.054	-0.972	1.026	no	no	no	NA
ENSG00000227959.1	+	RP11-276H7.2	lncRNA	chr1	16155210	16157329	ENST00000424774.1	904	4.204	5.912	5.054	4.25	4.433	6.662	0.764	0.626	0.709	0.924	-1.062	0.138	no	no	no	NA
ENSG00000224621.1	+	RP11-276H7.3	lncRNA	chr1	16159265	16161883	ENST00000426353.1	544	3.926	1.675	4.383	3.01	3.099	3.064	0.564	0.536	0.358	0.697	0.449	-1.146	no	no	no	NA
ENSG00000234166.1	+	ARHGEF19-AS1	lncRNA	chr1	16197853	16198357	ENST00000457809.1	439	1.36	1.243	1.518	1.117	0.847	0.637	-0.007	0.091	0.011	-0.747	1.136	-0.389	no	no	no	NA
ENSG00000142632.17	-	ARHGEF19	protein_coding	chr1	16197853	16212652	ENST00000270747.8	3322	13.197	9.735	11.992	15.175	6.953	16.237	1.145	1.151	0.915	0.554	0.6	-1.154	no	dn	up	b
ENSG00000237276.8	-	ANO7L1	transcribed_unprocessed_pseudogene	chr1	16216468	16228027	ENST00000602586.1	1720	6.047	3.848	4.235	7.158	2.955	5.19	0.671	0.818	0.528	-0.009	1.005	-0.995	no	dn	no	c
ENSG00000288398.1	-	RP4-733M16.8	lncRNA	chr1	16228673	16231335	ENST00000671994.1	2662	14.673	12.942	8.334	16.492	8.18	12.895	1.016	1.192	1.012	-0.561	1.155	-0.593	no	no	no	NA
ENSG00000132881.12	-	CPLANE2	protein_coding	chr1	16231691	16237183	ENST00000375599.8	1574	8.859	10.95	7.939	13.221	6.453	9.639	0.942	1.034	0.925	-0.424	1.142	-0.718	no	no	no	NA
ENSG00000233929.1	-	MT1XP1	processed_pseudogene	chr1	16241212	16241398	ENST00000421314.1	186	33.158	26.942	45.24	45.392	22.955	39.671	1.627	1.589	1.396	0.725	0.416	-1.141	no	no	no	NA
ENSG00000037637.11	-	FBXO42	protein_coding	chr1	16246839	16352480	ENST00000375592.8	6227	8.485	9.363	9.667	10.757	8.386	9.648	0.985	0.98	0.947	0.689	0.458	-1.147	no	no	no	NA
ENSG00000055070.17	+	SZRD1	protein_coding	chr1	16367241	16398145	ENST00000401088.9	3480	26.52	29.776	29.555	30.835	26.954	31.932	1.487	1.456	1.452	1.148	-0.469	-0.68	no	no	no	NA
ENSG00000226457.1	-	RPL22P3	processed_pseudogene	chr1	16369149	16369530	ENST00000445689.1	381	1.799	1.644	2.008	2.955	2.241	0.842	0.114	0.363	0.283	-1.097	0.861	0.235	no	no	no	NA
ENSG00000187144.11	-	SPATA21	protein_coding	chr1	16398642	16437424	ENST00000335496.5	2015	0.088	0.113	0.039	0.116	0.077	0.058	-1.321	-0.994	-1.03	-1.149	0.674	0.475	no	no	no	NA
ENSG00000157191.20	+	NECAP2	protein_coding	chr1	16440723	16460078	ENST00000337132.10	2018	7.612	6.958	8.102	8.521	7.478	7.608	0.895	0.906	0.858	0.343	0.784	-1.126	no	no	no	NA
ENSG00000226029.1	+	LINC01772	lncRNA	chr1	16460947	16468481	ENST00000457898.1	3245	15.736	19.04	21.932	19.574	18.701	20.312	1.324	1.244	1.276	1.063	-0.922	-0.142	no	no	no	NA
ENSG00000080947.15	-	CROCCP3	transcribed_unprocessed_pseudogene	chr1	16467435	16492701	ENST00000263511.8	5368	8.191	9.694	7.872	8.755	8.28	9.777	0.943	0.928	0.952	0.168	-1.073	0.905	no	no	no	NA
ENSG00000206652.1	-	RNU1-1	snRNA	chr1	16514121	16514285	ENST00000383925.1	164	133.711	156.601	158.591	99.53	182.238	181.928	2.23	2.062	2.228	0.59	-1.155	0.565	no	no	no	NA
ENSG00000261135.1	+	RP4-798A10.7	lncRNA	chr1	16514644	16515754	ENST00000562878.1	1110	0.617	1.129	0.689	0.507	0.385	0.289	-0.35	-0.252	-0.181	-1.049	0.107	0.942	no	no	no	NA
ENSG00000285853.1	+	RP4-798A10.8	lncRNA	chr1	16515033	16521788	ENST00000648419.1	1558	0.406	0.093	0.113	0.25	0.126	0.095	-0.984	-0.497	-0.965	-0.611	1.154	-0.543	no	no	no	NA
ENSG00000224174.2	+	RP4-798A10.4	lncRNA	chr1	16520693	16521796	ENST00000452795.2	327	1.864	0.568	0.694	0.51	0.387	0.582	-0.197	-0.011	-0.329	-0.113	1.052	-0.938	no	no	no	NA
ENSG00000233421.5	-	LINC01783	lncRNA	chr1	16533885	16535649	ENST00000415386.2	1548	18.647	36.576	19.081	20.102	27.351	26.007	1.348	1.287	1.5	-0.277	-0.832	1.109	no	no	no	NA
ENSG00000277344.1	-	RNU1-6P	snRNA	chr1	16534080	16534224	ENST00000516290.1	144	4.759	4.35	5.312	3.909	2.965	2.228	0.537	0.635	0.555	-0.747	1.136	-0.389	no	no	no	NA
ENSG00000225710.1	-	PDE4DIPP8	unprocessed_pseudogene	chr1	16548650	16552531	ENST00000438396.1	882	0.177	0.161	0.197	0.145	0.11	0.083	-0.894	-0.796	-0.875	-0.747	1.136	-0.389	no	no	no	NA
ENSG00000219481.10	-	NBPF1	protein_coding	chr1	16562318	16613487	ENST00000430580.6	5932	1.969	2.13	1.839	1.958	2.061	2.138	0.297	0.293	0.321	-0.431	-0.712	1.143	no	no	no	NA
ENSG00000271732.1	+	RP5-1182A14.5	lncRNA	chr1	16617390	16617729	ENST00000607700.1	339	2.021	1.848	2.257	1.66	1.259	0.946	0.165	0.263	0.183	-0.747	1.136	-0.389	no	no	no	NA
ENSG00000215908.10	-	CROCCP2	transcribed_unprocessed_pseudogene	chr1	16618968	16657232	ENST00000412962.4	2773	11.032	16.256	14.954	13.695	14.305	15.511	1.183	1.09	1.183	0.572	-1.155	0.582	no	no	no	NA
ENSG00000283773.1	-	RP5-1182A14.8	transcribed_unprocessed_pseudogene	chr1	16642766	16643109	ENST00000639399.1	166	7.991	7.305	8.921	6.564	8.713	5.612	0.85	0.86	0.902	-0.751	-0.384	1.135	no	no	no	NA
ENSG00000186301.8	+	MST1P2	unprocessed_pseudogene	chr1	16645621	16650289	ENST00000457982.3	2291	0.147	0.537	0.328	0.121	0.274	0.412	-0.435	-0.876	-0.416	0.541	-1.154	0.613	no	no	no	NA
ENSG00000282143.1	+	RP1-163M9.8	lncRNA	chr1	16656878	16667524	ENST00000633763.1	817	0.064	0.059	0.072	0.053	0.04	0.03	-1.332	-1.234	-1.314	-0.747	1.136	-0.389	no	no	no	NA
ENSG00000207513.1	-	RNU1-3	snRNA	chr1	16666784	16666948	ENST00000384782.1	164	8.357	15.278	4.664	6.864	15.62	3.912	0.631	0.879	1.189	-0.962	-0.073	1.034	no	no	no	NA
ENSG00000280114.1	-	RP5-875O13.7	unprocessed_pseudogene	chr1	16681096	16688749	ENST00000624828.1	1351	7.432	4.338	2.599	4.339	5.021	4.108	0.514	0.754	0.669	-1.082	0.891	0.191	no	no	no	NA
ENSG00000236698.1	-	EIF1AXP1	processed_pseudogene	chr1	16685620	16686055	ENST00000419267.1	435	88.219	53.28	36.929	49.169	66.743	56.051	1.658	1.819	1.775	-1.115	0.817	0.298	no	no	no	NA
ENSG00000268869.6	-	ESPNP	transcribed_unprocessed_pseudogene	chr1	16692279	16720157	ENST00000270691.9	3693	0.025	0.022	0.027	0.02	0.015	0.012	-1.75	-1.652	-1.732	-0.747	1.136	-0.389	no	no	no	NA
ENSG00000279151.1	+	RP1-163M9.7	lncRNA	chr1	16701545	16705594	ENST00000624517.1	406	0.169	0.155	0.189	0.139	0.105	0.079	-0.912	-0.814	-0.894	-0.747	1.136	-0.389	no	no	no	NA
ENSG00000282740.1	-	RP5-1182A14.7	lncRNA	chr1	16739937	16750589	ENST00000633433.1	819	0.064	0.059	0.072	0.053	0.04	0.03	-1.332	-1.234	-1.314	-0.747	1.136	-0.389	no	no	no	NA
ENSG00000058453.17	+	CROCC	protein_coding	chr1	16921930	16972964	ENST00000375541.10	6660	6.177	6.272	6.715	6.893	5.262	8.109	0.868	0.815	0.759	0.994	0.011	-1.006	no	no	no	NA
ENSG00000227684.2	+	CROCCP4	transcribed_unprocessed_pseudogene	chr1	16740279	16750968	ENST00000633627.1	573	0.321	0.41	0.143	0.316	0.2	0.21	-0.761	-0.497	-0.543	-1.139	0.733	0.406	no	no	no	NA
ENSG00000207389.1	+	RNU1-4	snRNA	chr1	16740515	16740679	ENST00000384659.1	164	12.535	3.82	4.664	3.432	5.207	7.825	0.781	0.817	0.649	0.363	0.768	-1.131	no	no	no	NA
ENSG00000186715.11	-	MST1L	transcribed_unprocessed_pseudogene	chr1	16754909	16758872	ENST00000455405.6	3184	0.173	0.474	0.193	0.142	0.108	0.162	-0.753	-0.805	-0.646	-0.224	-0.869	1.093	no	no	no	NA
ENSG00000223643.6	-	RP11-108M9.1	lncRNA	chr1	16851320	16853129	ENST00000422345.1	735	0.379	0.346	0.423	0.311	0.236	0.177	-0.562	-0.464	-0.544	-0.747	1.136	-0.389	no	no	no	NA
ENSG00000230239.1	+	PDE4DIPP9	unprocessed_pseudogene	chr1	16855406	16859284	ENST00000414128.1	882	0.177	0.162	0.197	0.145	0.11	0.083	-0.894	-0.795	-0.875	-0.747	1.136	-0.389	no	no	no	NA
ENSG00000263811.1	-	MIR3675	miRNA	chr1	16858948	16859021	ENST00000583661.1	73	9.387	8.581	10.479	7.71	5.849	4.395	0.832	0.93	0.85	-0.747	1.136	-0.389	no	no	no	NA
ENSG00000228549.5	+	RP11-108M9.3	lncRNA	chr1	16870944	16874079	ENST00000438002.1	2520	4.59	6.794	3.172	3.411	6.673	4.196	0.562	0.597	0.828	-0.695	-0.451	1.146	no	no	no	NA
ENSG00000277234.1	+	RNU1-5P	snRNA	chr1	16873707	16873851	ENST00000362684.1	144	4.759	4.35	5.312	3.909	2.965	2.228	0.537	0.635	0.555	-0.747	1.136	-0.389	no	no	no	NA
ENSG00000238142.2	-	RP11-108M9.4	lncRNA	chr1	16887576	16889518	ENST00000654227.1	1512	3.882	3.871	2.757	3.478	4.397	2.148	0.386	0.565	0.615	-1.129	0.356	0.773	no	no	no	NA
ENSG00000235241.1	+	RP11-108M9.5	processed_pseudogene	chr1	16889094	16889602	ENST00000453917.1	508	1.349	1.233	4.518	1.108	0.84	0.632	0.228	0.087	0.008	1.079	-0.182	-0.896	no	no	no	NA
ENSG00000207005.1	+	RNU1-2	snRNA	chr1	16895979	16896143	ENST00000384278.1	164	62.677	118.406	97.953	61.777	143.187	80.205	1.948	1.794	2.115	-0.028	-0.986	1.014	no	no	no	NA
ENSG00000272426.1	-	RP11-108M9.6	lncRNA	chr1	16904338	16904776	ENST00000606899.1	438	17.21	8.581	6.986	6.425	9.748	11.719	0.957	1.022	0.961	-0.64	1.152	-0.512	no	no	no	NA
ENSG00000117122.14	-	MFAP2	protein_coding	chr1	16974501	16980620	ENST00000375535.4	1045	16.463	15.765	13.127	16.281	14.792	15.781	1.158	1.214	1.184	-0.972	1.026	-0.054	no	no	no	NA
ENSG00000286898.1	+	RP1-37C10.7	lncRNA	chr1	16976301	16977792	ENST00000654887.1	385	10.571	13.444	16.931	17.365	8.877	16.783	1.227	1.132	1.038	1.002	-0.005	-0.998	no	no	no	NA
ENSG00000226526.1	+	RP1-37C10.3	lncRNA	chr1	16978925	17005091	ENST00000446261.1	636	4.086	3.83	5.028	5.313	3.051	5.432	0.718	0.668	0.534	0.819	0.296	-1.114	no	no	no	NA
ENSG00000159363.19	-	ATP13A2	protein_coding	chr1	16985957	17011928	ENST00000326735.13	3996	7.203	9.672	8.071	8.626	8.039	9.178	0.935	0.897	0.945	0.36	-1.13	0.77	no	no	no	NA
ENSG00000288636.1	-	RP1-37C10.8	protein_coding	chr1	17005067	17011757	ENST00000617114.5	312	2.254	3.09	2.516	2.945	2.106	3.021	0.44	0.411	0.407	1.147	-0.458	-0.689	no	no	no	NA
ENSG00000117118.10	-	SDHB	protein_coding	chr1	17018721	17054032	ENST00000375499.8	1015	7.413	10.449	9.77	8.639	9.891	10.049	0.996	0.903	1.007	0.477	-1.149	0.672	no	no	no	NA
ENSG00000117115.13	-	PADI2	protein_coding	chr1	17066760	17119451	ENST00000375486.9	4361	0.026	0.024	0.073	0.064	0.016	0.043	-1.255	-1.389	-1.707	0.842	0.264	-1.105	no	no	no	NA
ENSG00000204362.6	+	LINC02783	lncRNA	chr1	17189782	17197617	ENST00000412427.1	4676	1.662	3.997	1.953	1.58	2.888	2.989	0.383	0.21	0.531	0.052	-1.025	0.973	no	no	no	NA
ENSG00000282843.1	-	RP11-380J14.4	lncRNA	chr1	17193231	17201733	ENST00000635428.1	1228	0.081	0.074	0.09	0.066	0.151	0.113	-0.996	-1.136	-0.977	0.467	-1.148	0.681	no	no	no	NA
ENSG00000142623.11	+	PADI1	protein_coding	chr1	17205127	17246007	ENST00000375471.5	3846	1.509	2.237	1.909	1.459	2.757	1.766	0.264	0.171	0.395	-0.115	-0.937	1.053	no	up	no	e
ENSG00000142619.4	+	PADI3	protein_coding	chr1	17249097	17284233	ENST00000375460.3	3189	0.078	0.036	0.109	0.032	0.085	0.082	-1.024	-1.301	-1.259	1.143	-0.712	-0.431	no	no	no	NA
ENSG00000266634.1	+	MIR3972	miRNA	chr1	17277888	17277975	ENST00000582732.1	87	7.877	7.2	8.793	6.47	4.908	3.688	0.755	0.854	0.774	-0.747	1.136	-0.389	no	no	no	NA
ENSG00000159339.13	+	PADI4	protein_coding	chr1	17308196	17364004	ENST00000375448.4	2267	0.037	0.022	0.041	0.05	0.015	0.034	-1.424	-1.366	-1.732	0.422	0.72	-1.142	no	no	no	NA
ENSG00000276747.1	+	PADI6	protein_coding	chr1	17372195	17401699	ENST00000619609.1	2396	0.046	0.021	0.026	0.038	0.014	0.011	-1.775	-1.376	-1.756	-0.618	1.154	-0.535	no	no	no	NA
ENSG00000227751.1	+	RCC2-AS1	lncRNA	chr1	17406759	17407382	ENST00000439577.1	311	1.1	1.005	1.228	0.903	0.685	0.515	-0.1	-0.001	-0.081	-0.747	1.136	-0.389	no	no	no	NA
ENSG00000179051.14	-	RCC2	protein_coding	chr1	17406759	17439677	ENST00000375436.9	4040	18.84	29.343	23.308	18.364	30.48	25.973	1.391	1.27	1.476	0.118	-1.054	0.936	no	up	no	f
ENSG00000074964.17	+	ARHGEF10L	protein_coding	chr1	17539697	17697869	ENST00000361221.8	4625	7.621	9.619	9.605	10.679	7.677	9.673	0.984	0.955	0.934	1.047	-0.102	-0.945	no	no	no	NA
ENSG00000236648.2	+	LINC02810	lncRNA	chr1	17717630	17722347	ENST00000670395.1	943	0.145	0.398	0.162	0.119	0.091	0.272	-0.678	-0.881	-0.721	0.77	-1.13	0.36	no	no	no	NA
ENSG00000117148.8	+	ACTL8	protein_coding	chr1	17755332	17827063	ENST00000375406.2	1841	0.048	0.14	0.064	0.094	0.054	0.103	-1.091	-1.174	-1.063	0.317	-1.12	0.803	no	no	no	NA
ENSG00000284653.1	+	RP11-658E23.1	lncRNA	chr1	18015711	18045612	ENST00000641892.1	2013	0.023	0.021	0.026	0.019	0.029	0.011	-1.781	-1.683	-1.612	-1.049	0.107	0.942	no	no	no	NA
ENSG00000261781.1	+	LINC01654	lncRNA	chr1	18065656	18074412	ENST00000569711.1	2471	0.078	0.072	0.175	0.193	0.049	0.037	-1.097	-0.911	-1.229	-0.113	1.052	-0.938	no	no	no	NA
ENSG00000117154.12	+	IGSF21	protein_coding	chr1	18107797	18378483	ENST00000251296.4	1892	0.003	0.002	0.003	0.002	0.003	0.001	-2.738	-2.639	-2.568	-1.049	0.107	0.942	no	no	no	NA
ENSG00000280222.1	+	RP11-174G17.3	TEC	chr1	18109388	18115861	ENST00000624418.1	6473	0.106	0.097	0.118	0.087	0.132	0.05	-1.116	-1.018	-0.947	-1.049	0.107	0.942	no	no	no	NA
ENSG00000230035.2	-	IGSF21-AS1	lncRNA	chr1	18166928	18179346	ENST00000419667.2	430	0.055	0.05	0.062	0.045	0.034	0.026	-1.399	-1.301	-1.38	-0.747	1.136	-0.389	no	no	no	NA
ENSG00000225387.1	+	RP11-422P22.1	lncRNA	chr1	18385828	18388514	ENST00000420211.1	491	0.255	0.233	0.285	0.21	0.159	0.119	-0.734	-0.636	-0.715	-0.747	1.136	-0.389	no	no	no	NA
ENSG00000179023.9	+	KLHDC7A	protein_coding	chr1	18480929	18485974	ENST00000400664.3	5045	0.136	0.124	0.152	0.112	0.085	0.064	-1.008	-0.91	-0.989	-0.747	1.136	-0.389	no	no	no	NA
ENSG00000235282.3	+	DYNLL1P3	processed_pseudogene	chr1	18513117	18513383	ENST00000596113.1	266	2.576	2.355	2.876	2.116	1.605	1.206	0.27	0.368	0.289	-0.747	1.136	-0.389	no	no	no	NA
ENSG00000225478.2	+	RP1-8B22.2	processed_pseudogene	chr1	18595413	18595636	ENST00000450125.2	223	3.073	2.809	3.43	2.524	1.915	1.439	0.347	0.445	0.365	-0.747	1.136	-0.389	no	no	no	NA
ENSG00000009709.12	+	PAX7	protein_coding	chr1	18630845	18748866	ENST00000420770.7	6213	0.023	0.005	0.006	0.005	0.018	0.005	-2.226	-1.978	-2.009	-1.147	0.688	0.459	no	no	no	NA
ENSG00000179002.5	-	TAS1R2	protein_coding	chr1	18839598	18859682	ENST00000375371.3	2542	0.136	0.187	0.038	0.056	0.043	0.016	-1.608	-1.058	-1.05	-1.155	0.564	0.591	no	no	no	NA
ENSG00000159423.17	-	ALDH4A1	protein_coding	chr1	18871429	18902555	ENST00000375341.8	3139	5.504	7.688	5.972	6.438	6.529	6.782	0.804	0.775	0.85	-0.153	-0.915	1.068	no	no	no	NA
ENSG00000265606.1	-	MIR4695	miRNA	chr1	18883201	18883275	ENST00000577305.1	74	18.521	16.93	10.337	7.606	5.77	4.335	0.826	1.074	0.995	-1.097	0.861	0.235	no	no	no	NA
ENSG00000221662.1	-	MIR1290	miRNA	chr1	18897070	18897148	ENST00000408735.1	78	8.786	8.031	9.807	7.216	10.948	4.113	0.803	0.901	0.972	-1.049	0.107	0.942	no	no	no	NA
ENSG00000169991.11	-	IFFO2	protein_coding	chr1	18904279	18956676	ENST00000455833.7	6179	6.029	6.539	5.708	7.412	5.134	6.68	0.791	0.825	0.763	-0.073	1.034	-0.962	no	no	no	NA
ENSG00000272084.1	-	RP5-1126H10.2	lncRNA	chr1	19072109	19075511	ENST00000606379.1	3402	28.603	46.216	29.906	29.615	42.294	35.458	1.513	1.464	1.646	-0.298	-0.817	1.115	no	up	no	e
ENSG00000127481.15	-	UBR4	protein_coding	chr1	19074509	19210266	ENST00000375254.8	15892	23.189	32.908	26.191	23.968	36.319	25.91	1.416	1.372	1.539	-0.308	-0.81	1.118	no	up	no	e
ENSG00000230424.1	+	EMC1-AS1	lncRNA	chr1	19210500	19240704	ENST00000437898.1	507	8.032	11.884	10.739	8.814	10.658	12.406	1.062	0.925	1.051	0.648	-1.152	0.504	no	no	no	NA
ENSG00000127463.15	-	EMC1	protein_coding	chr1	19215659	19251524	ENST00000477853.6	6640	10.108	11.545	10.707	11.048	10.488	12.228	1.059	1.024	1.042	0.994	-1.006	0.011	no	no	no	NA
ENSG00000053372.5	+	MRTO4	protein_coding	chr1	19251804	19260128	ENST00000330263.5	2049	23.627	33.412	33.267	28.265	26.672	39.351	1.558	1.412	1.475	1.044	-0.949	-0.095	no	no	no	NA
ENSG00000286064.1	-	RP4-657E11.11	unprocessed_pseudogene	chr1	19260520	19262307	ENST00000650657.1	339	2.301	2.103	2.568	1.575	1.672	2.513	0.405	0.28	0.273	1.154	-0.533	-0.62	no	no	no	NA
ENSG00000211454.15	-	AKR7L	polymorphic_pseudogene	chr1	19267102	19274194	ENST00000429712.5	1313	2.609	3.268	2.265	2.619	2.228	3.483	0.449	0.417	0.431	1.037	-0.958	-0.079	no	no	no	NA
ENSG00000162482.5	-	AKR7A3	protein_coding	chr1	19282572	19288770	ENST00000361640.5	1215	5.528	5.66	6.541	6.993	5.098	6.418	0.812	0.794	0.73	0.774	0.355	-1.129	no	no	no	NA
ENSG00000270728.1	+	RP4-657E11.10	processed_pseudogene	chr1	19297079	19297903	ENST00000604801.1	525	0.832	0.76	0.928	0.683	0.518	0.389	-0.221	-0.123	-0.202	-0.747	1.136	-0.389	no	no	no	NA
ENSG00000053371.13	-	AKR7A2	protein_coding	chr1	19303964	19312144	ENST00000235835.8	1360	24.63	37.982	32.45	31.239	30.691	35.769	1.532	1.443	1.533	0.568	-1.155	0.586	no	no	no	NA
ENSG00000200403.1	-	RNU6-1099P	snRNA	chr1	19305075	19305182	ENST00000363533.1	107	6.404	11.708	7.149	10.521	11.971	5.997	0.816	0.914	1.073	-0.913	-0.156	1.069	no	no	no	NA
ENSG00000040487.13	+	SLC66A1	protein_coding	chr1	19312325	19329300	ENST00000375153.8	2175	15.139	17.418	18.206	18.104	14.412	20.789	1.289	1.219	1.2	1.131	-0.362	-0.768	no	no	no	NA
ENSG00000077549.19	-	CAPZB	protein_coding	chr1	19339244	19485537	ENST00000375144.6	5943	21.894	26.83	23.097	25.982	22.154	26.722	1.395	1.377	1.387	0.973	-1.025	0.052	no	no	no	NA
ENSG00000240490.3	+	RN7SL277P	misc_RNA	chr1	19424383	19424671	ENST00000481521.3	288	2.379	2.175	5.312	1.954	1.482	1.114	0.386	0.334	0.254	0.925	0.136	-1.061	no	no	no	NA
ENSG00000173436.15	+	MICOS10	protein_coding	chr1	19596978	19629820	ENST00000322753.7	3723	18.675	27.179	26.181	21.32	26.105	27.147	1.426	1.3	1.425	0.58	-1.155	0.575	no	no	no	NA
ENSG00000201609.1	+	RNU4-28P	snRNA	chr1	19510592	19510733	ENST00000364739.1	141	4.86	4.443	5.425	3.992	3.028	2.275	0.546	0.644	0.564	-0.747	1.136	-0.389	no	no	no	NA
ENSG00000235185.1	-	RP5-1056L3.1	lncRNA	chr1	19591801	19596832	ENST00000416470.1	207	3.269	10.085	8.059	4.699	9.42	6.887	0.872	0.593	0.989	0.266	-1.106	0.84	no	up	no	f
ENSG00000158747.15	+	NBL1	protein_coding	chr1	19645765	19658456	ENST00000615215.4	2160	21.599	15.153	16.094	22.175	14.803	18.15	1.233	1.34	1.175	-0.199	1.085	-0.885	no	dn	no	c
ENSG00000270136.6	+	MICOS10-NBL1	protein_coding	chr1	19597066	19656914	ENST00000602384.5	999	14.313	18.296	18.227	15.96	17.671	19.223	1.272	1.179	1.255	0.745	-1.136	0.391	no	no	no	NA
ENSG00000226396.1	+	RP5-1056L3.3	processed_pseudogene	chr1	19608113	19608568	ENST00000457263.1	455	49.701	30.288	38.669	48.245	34.72	38.78	1.588	1.69	1.511	-0.092	1.043	-0.951	no	no	no	NA
ENSG00000158748.4	+	HTR6	protein_coding	chr1	19664874	19680966	ENST00000289753.2	3800	0.639	0.467	0.475	0.665	0.371	0.598	-0.273	-0.186	-0.38	0.069	0.964	-1.033	no	no	no	NA
ENSG00000162542.14	-	TMCO4	protein_coding	chr1	19682239	19799916	ENST00000294543.11	2946	10.552	11.966	11.298	12.336	10.355	12.685	1.078	1.057	1.047	1.089	-0.212	-0.877	no	no	no	NA
ENSG00000178828.7	-	RNF186	protein_coding	chr1	19814028	19815283	ENST00000375121.4	1255	0.546	0.499	0.61	0.448	0.34	0.256	-0.404	-0.306	-0.385	-0.747	1.136	-0.389	no	no	no	NA
ENSG00000235434.1	+	RP11-91K11.2	lncRNA	chr1	19814366	19819502	ENST00000454736.1	447	0.133	0.122	0.149	0.11	0.083	0.25	-0.715	-0.917	-0.997	1.111	-0.282	-0.828	no	no	no	NA
ENSG00000169914.6	+	OTUD3	protein_coding	chr1	19882394	19912945	ENST00000375120.4	6515	7.267	8.242	8.038	7.885	8.455	8.159	0.908	0.879	0.922	0.247	-1.1	0.854	no	no	no	NA
ENSG00000188784.4	-	PLA2G2E	protein_coding	chr1	19920008	19923617	ENST00000375116.3	785	0.19	0.174	0.212	0.156	0.118	0.089	-0.862	-0.764	-0.844	-0.747	1.136	-0.389	no	no	no	NA
ENSG00000242688.3	+	RN7SL304P	misc_RNA	chr1	19970968	19971269	ENST00000488028.3	301	2.277	2.081	2.541	1.87	1.418	1.066	0.216	0.315	0.235	-0.747	1.136	-0.389	no	no	no	NA
ENSG00000188257.12	-	PLA2G2A	protein_coding	chr1	19975437	19980416	ENST00000375111.7	970	0.138	0.126	0.154	0.113	0.086	0.064	-1.002	-0.904	-0.984	-0.747	1.136	-0.389	no	no	no	NA
ENSG00000127472.11	+	PLA2G5	protein_coding	chr1	20070193	20091911	ENST00000375108.4	1918	0.032	0.029	0.035	0.026	0.02	0.015	-1.642	-1.544	-1.623	-0.747	1.136	-0.389	no	no	no	NA
ENSG00000117215.15	-	PLA2G2D	protein_coding	chr1	20111938	20119536	ENST00000375105.8	2651	0.09	0.082	0.101	0.074	0.056	0.042	-1.186	-1.088	-1.167	-0.747	1.136	-0.389	no	no	no	NA
ENSG00000158786.5	+	PLA2G2F	protein_coding	chr1	20139322	20150381	ENST00000375102.4	2721	0.062	0.057	0.069	0.051	0.039	0.029	-1.349	-1.251	-1.33	-0.747	1.136	-0.389	no	no	no	NA
ENSG00000227066.2	+	RP3-340N1.2	lncRNA	chr1	20157691	20160566	ENST00000431027.1	2493	0.238	0.218	0.266	0.196	0.149	0.112	-0.764	-0.666	-0.745	-0.747	1.136	-0.389	no	no	no	NA
ENSG00000187980.7	-	PLA2G2C	protein_coding	chr1	20161252	20177424	ENST00000429261.2	3249	0.042	0.039	0.047	0.035	0.026	0.02	-1.514	-1.416	-1.495	-0.747	1.136	-0.389	no	no	no	NA
ENSG00000162543.6	+	UBXN10	protein_coding	chr1	20186095	20196050	ENST00000375099.4	5562	0.069	0.063	0.077	0.057	0.043	0.032	-1.303	-1.205	-1.284	-0.747	1.136	-0.389	no	no	no	NA
ENSG00000228105.2	+	LINC01757	lncRNA	chr1	20243119	20244664	ENST00000659784.1	621	0.444	0.405	0.495	0.364	0.276	0.208	-0.494	-0.396	-0.475	-0.747	1.136	-0.389	no	no	no	NA
ENSG00000284710.1	+	RP3-340N1.7	lncRNA	chr1	20272478	20275005	ENST00000641138.1	1548	0.271	0.248	0.303	0.223	0.169	0.127	-0.708	-0.609	-0.689	-0.747	1.136	-0.389	no	no	no	NA
ENSG00000158816.16	+	VWA5B1	protein_coding	chr1	20290874	20359518	ENST00000289815.13	9143	0.03	0.037	0.045	0.066	0.006	0.033	-1.418	-1.353	-1.822	0.445	0.7	-1.145	no	no	no	NA
ENSG00000226664.1	-	RP4-745E8.2	lncRNA	chr1	20294210	20323187	ENST00000444923.1	229	0.142	0.151	0.053	0.175	0.059	0.111	-1.117	-0.803	-1.025	-0.838	1.107	-0.269	no	no	no	NA
ENSG00000236963.7	-	LINC01141	lncRNA	chr1	20360578	20428782	ENST00000426428.5	2993	0.05	0.009	0.022	0.033	0.031	0.014	-1.75	-1.39	-1.771	-0.528	1.153	-0.626	no	no	no	NA
ENSG00000226487.1	-	RP4-749H3.2	lncRNA	chr1	20412303	20413253	ENST00000421114.1	376	0.721	0.659	0.805	0.592	0.449	0.338	-0.283	-0.185	-0.264	-0.747	1.136	-0.389	no	no	no	NA
ENSG00000284641.1	+	RP4-749H3.4	lncRNA	chr1	20476629	20478937	ENST00000641937.1	1156	0.297	0.271	0.331	0.244	0.185	0.139	-0.668	-0.57	-0.65	-0.747	1.136	-0.389	no	no	no	NA
ENSG00000284743.1	-	RP4-749H3.3	lncRNA	chr1	20478778	20480397	ENST00000641097.1	674	11.428	9.286	10.867	15.992	6.857	11.295	1.045	1.131	0.902	0.162	0.909	-1.071	no	no	no	NA
ENSG00000162545.6	-	CAMK2N1	protein_coding	chr1	20482390	20486210	ENST00000375078.4	2326	36.237	28.041	32.041	42.583	24.254	35.525	1.528	1.594	1.416	0.17	0.904	-1.074	no	dn	no	b
ENSG00000090432.7	-	MUL1	protein_coding	chr1	20499447	20508151	ENST00000264198.5	2428	12.361	13.602	13.359	13.839	14.029	13.011	1.12	1.117	1.14	-0.437	-0.707	1.144	no	no	no	NA
ENSG00000215520.3	+	RPS4XP4	processed_pseudogene	chr1	20525988	20526751	ENST00000443195.1	763	0.898	0.821	1.003	0.738	0.56	0.42	-0.188	-0.089	-0.169	-0.747	1.136	-0.389	no	no	no	NA
ENSG00000183114.8	+	FAM43B	protein_coding	chr1	20552572	20555020	ENST00000332947.6	2448	1.4	0.512	0.312	1.38	0.174	0.524	-0.393	0.143	-0.525	-0.381	1.134	-0.754	no	no	no	NA
ENSG00000158825.6	+	CDA	protein_coding	chr1	20589096	20618903	ENST00000375071.4	809	0.184	0.82	0.436	0.415	0.401	0.517	-0.324	-0.558	-0.242	0.31	-1.118	0.808	no	no	no	NA
ENSG00000158828.8	+	PINK1	protein_coding	chr1	20633457	20651511	ENST00000321556.5	2657	18.447	20.956	19.025	23.351	17.075	20.862	1.299	1.317	1.277	0.078	0.959	-1.037	no	no	no	NA
ENSG00000284005.1	+	MIR6084	miRNA	chr1	20633678	20633788	ENST00000622012.1	110	43.608	34.167	20.863	30.701	34.933	23.332	1.344	1.563	1.538	-1.148	0.678	0.471	no	no	no	NA
ENSG00000117242.7	-	PINK1-AS	lncRNA	chr1	20642656	20652193	ENST00000451424.1	4443	25.58	31.199	35.132	32.224	26.861	36.734	1.555	1.458	1.462	1.154	-0.61	-0.545	no	no	no	NA
ENSG00000244038.11	-	DDOST	protein_coding	chr1	20651766	20661544	ENST00000415136.6	2126	33.009	25.497	26.991	36.208	23.536	30.284	1.456	1.539	1.389	-0.068	1.032	-0.964	no	dn	no	c
ENSG00000117245.13	-	KIF17	protein_coding	chr1	20664015	20718017	ENST00000247986.2	3969	2.551	2.506	2.734	3.554	1.747	3.119	0.465	0.479	0.321	0.5	0.652	-1.151	no	dn	no	b
ENSG00000235432.1	-	RP5-930J4.5	unprocessed_pseudogene	chr1	20692733	20694013	ENST00000440621.1	479	5.354	2.447	7.769	5.717	4.003	5.514	0.816	0.743	0.495	0.781	0.346	-1.127	no	no	no	NA
ENSG00000189410.12	-	SH2D5	protein_coding	chr1	20719730	20732703	ENST00000444387.7	3898	10.512	12.023	13.916	13.45	10.894	13.552	1.138	1.075	1.059	1.132	-0.367	-0.765	no	no	no	NA
ENSG00000233069.1	+	RP5-930J4.2	lncRNA	chr1	20732879	20733952	ENST00000436642.1	299	5.748	7.005	6.416	5.77	5.571	7.475	0.84	0.76	0.796	1.037	-0.958	-0.078	no	no	no	NA
ENSG00000127483.19	-	HP1BP3	protein_coding	chr1	20742681	20775005	ENST00000375003.6	4822	23.511	41.703	38.173	23.055	57.088	31.115	1.537	1.367	1.688	0.04	-1.019	0.979	no	up	no	e
ENSG00000075151.23	-	EIF4G3	protein_coding	chr1	20806487	21113129	ENST00000684485.1	7832	9.089	9.493	8.594	10.844	8.525	9.117	0.947	0.997	0.954	-0.703	1.145	-0.442	no	no	no	NA
ENSG00000251914.1	+	RNU7-200P	snRNA	chr1	20841240	20841302	ENST00000516105.1	62	11.053	10.103	12.338	9.078	6.886	5.174	0.903	1.001	0.921	-0.747	1.136	-0.389	no	no	no	NA
ENSG00000221808.1	-	MIR1256	miRNA	chr1	20988313	20988432	ENST00000408881.1	119	5.759	5.264	6.428	4.73	7.176	8.088	0.858	0.718	0.789	0.996	-1.004	0.008	no	no	no	NA
ENSG00000233072.1	-	RPS15AP6	processed_pseudogene	chr1	21003549	21003934	ENST00000420703.1	385	12.459	13.016	5.961	8.772	6.654	14.166	0.963	1.019	0.969	-0.664	1.15	-0.486	no	no	no	NA
ENSG00000236073.2	-	RP11-487E1.2	processed_pseudogene	chr1	21073638	21073753	ENST00000431514.2	115	23.836	27.235	6.652	14.683	11.138	19.528	1.057	1.272	1.241	-1.144	0.706	0.439	no	no	no	NA
ENSG00000235112.1	+	HSPE1P27	processed_pseudogene	chr1	21161474	21162081	ENST00000430808.1	296	1.129	1.032	1.26	0.927	0.703	0.529	-0.088	0.01	-0.07	-0.747	1.136	-0.389	no	no	no	NA
ENSG00000287192.1	+	RP3-329E20.3	lncRNA	chr1	21177053	21178164	ENST00000669329.1	1111	12.336	13.532	15.148	13.172	14.219	15.593	1.187	1.105	1.142	1.031	-0.966	-0.064	no	no	no	NA
ENSG00000117298.16	-	ECE1	protein_coding	chr1	21217246	21345504	ENST00000415912.6	5099	12.107	13.568	12.31	15.074	11.315	13.445	1.109	1.131	1.093	-0.087	1.04	-0.954	no	no	no	NA
ENSG00000236936.1	+	RP3-329E20.2	lncRNA	chr1	21266081	21267251	ENST00000416959.1	723	0.586	1.606	1.308	0.481	0.73	0.548	-0.072	-0.275	0.035	0.204	-1.086	0.882	no	no	no	NA
ENSG00000231105.2	+	ECE1-AS1	lncRNA	chr1	21293289	21299774	ENST00000449034.1	2479	1.162	1.159	0.708	1.996	0.461	0.94	-0.089	0.183	-0.136	-0.433	1.144	-0.71	no	no	no	NA
ENSG00000236216.5	+	PPP1R11P1	processed_pseudogene	chr1	21397986	21398362	ENST00000486095.1	376	5.468	3.332	2.034	1.497	1.136	0.853	0.12	0.457	0.289	-1.002	0.998	0.003	no	no	no	NA
ENSG00000228823.1	-	PDE4DIPP10	unprocessed_pseudogene	chr1	21411459	21413293	ENST00000443127.1	649	0.374	0.342	0.417	0.307	0.233	0.175	-0.568	-0.47	-0.55	-0.747	1.136	-0.389	no	no	no	NA
ENSG00000236009.1	+	RP11-293F5.1	lncRNA	chr1	21415897	21417492	ENST00000444647.1	607	0.43	0.393	0.48	0.353	0.268	0.201	-0.508	-0.41	-0.489	-0.747	1.136	-0.389	no	no	no	NA
ENSG00000227001.3	-	NBPF2P	unprocessed_pseudogene	chr1	21424624	21427967	ENST00000453025.1	661	0.82	0.187	0.229	0.337	0.511	0.288	-0.591	-0.279	-0.509	-0.81	1.118	-0.307	no	no	no	NA
ENSG00000187952.9	+	HS6ST1P1	processed_pseudogene	chr1	21428302	21429536	ENST00000481504.2	1234	3.887	1.015	1.24	2.281	2.422	1.82	0.177	0.474	0.195	-0.633	1.153	-0.52	no	no	no	NA
ENSG00000186543.7	+	CROCCP5	unprocessed_pseudogene	chr1	21434317	21437558	ENST00000436658.1	830	0.211	0.193	0.236	0.174	0.263	0.099	-0.816	-0.718	-0.647	-1.049	0.107	0.942	no	no	no	NA
ENSG00000142794.19	+	NBPF3	protein_coding	chr1	21440136	21484900	ENST00000318249.10	3767	5.603	6.087	4.341	6.262	5.646	4.759	0.658	0.773	0.768	-1.154	0.611	0.543	no	no	no	NA
ENSG00000176378.8	-	PFN1P10	processed_pseudogene	chr1	21459755	21460082	ENST00000455962.2	327	2.096	1.916	2.339	1.721	1.306	0.981	0.18	0.279	0.199	-0.747	1.136	-0.389	no	no	no	NA
ENSG00000162551.14	+	ALPL	protein_coding	chr1	21509422	21578410	ENST00000374840.8	2536	0.079	0.036	0.089	0.114	0.031	0.065	-1.119	-1.021	-1.475	0.359	0.771	-1.13	no	no	no	NA
ENSG00000233431.1	+	LINC02596	lncRNA	chr1	21586471	21591187	ENST00000457706.1	821	0.145	0.266	0.162	0.119	0.091	0.068	-0.979	-0.88	-0.809	-1.049	0.107	0.942	no	no	no	NA
ENSG00000076864.20	-	RAP1GAP	protein_coding	chr1	21596214	21669363	ENST00000290101.8	3584	0.778	1.088	0.774	1.108	0.625	1.031	-0.049	-0.032	-0.084	0.23	0.865	-1.095	no	no	no	NA
ENSG00000090686.16	-	USP48	protein_coding	chr1	21678297	21783149	ENST00000308271.14	4419	9.411	12.223	12.293	11.042	11.976	12.138	1.087	1.008	1.083	0.624	-1.153	0.53	no	no	no	NA
ENSG00000231978.2	+	RP11-132G19.3	processed_pseudogene	chr1	21768268	21768575	ENST00000434488.2	307	2.232	2.04	2.492	1.833	1.391	1.045	0.208	0.306	0.226	-0.747	1.136	-0.389	no	no	no	NA
ENSG00000187942.12	+	LDLRAD2	protein_coding	chr1	21812264	21825225	ENST00000344642.7	4016	0.37	0.242	0.177	0.434	0.264	0.149	-0.79	-0.397	-0.598	-0.992	1.008	-0.015	no	no	no	NA
ENSG00000142798.20	-	HSPG2	protein_coding	chr1	21822243	21937310	ENST00000374695.8	14341	18.509	17.943	16.806	23.279	13.937	19.433	1.257	1.317	1.199	-0.012	1.006	-0.994	no	no	no	NA
ENSG00000232037.3	+	RP11-26H16.1	processed_pseudogene	chr1	21908097	21908580	ENST00000423231.1	483	1.419	1.297	1.584	1.165	0.884	0.664	0.011	0.109	0.03	-0.747	1.136	-0.389	no	no	no	NA
ENSG00000283234.1	-	RP11-26H16.4	transcribed_unitary_pseudogene	chr1	21950678	21956871	ENST00000637118.1	1162	0.111	0.101	0.124	0.091	0.069	0.052	-1.097	-0.999	-1.078	-0.747	1.136	-0.389	no	no	no	NA
ENSG00000219073.8	+	CELA3B	protein_coding	chr1	21977021	21989354	ENST00000337107.11	906	0.056	0.152	0.062	0.046	0.035	0.052	-1.246	-1.298	-1.139	-0.224	-0.869	1.093	no	no	no	NA
ENSG00000285959.1	+	RP1-224A6.11	lncRNA	chr1	21983605	22030617	ENST00000650360.1	1469	1.356	2.145	2.538	1.461	2.416	2.341	0.387	0.148	0.357	0.688	-1.147	0.459	no	up	no	f
ENSG00000273610.1	+	RN7SL386P	misc_RNA	chr1	21987480	21987777	ENST00000485776.3	297	2.307	2.109	2.576	1.895	1.438	1.08	0.222	0.32	0.241	-0.747	1.136	-0.389	no	no	no	NA
ENSG00000201919.1	+	RNU6-1022P	snRNA	chr1	21987815	21987919	ENST00000365049.1	104	6.589	6.023	7.355	5.412	4.105	3.085	0.678	0.776	0.697	-0.747	1.136	-0.389	no	no	no	NA
ENSG00000142789.20	+	CELA3A	protein_coding	chr1	22001656	22012542	ENST00000290122.8	906	0.063	0.058	0.07	0.052	0.078	0.029	-1.342	-1.244	-1.173	-1.049	0.107	0.942	no	no	no	NA
ENSG00000278124.1	+	RN7SL186P	misc_RNA	chr1	22010649	22010946	ENST00000466485.3	297	2.307	2.109	2.576	1.895	1.438	1.08	0.222	0.32	0.241	-0.747	1.136	-0.389	no	no	no	NA
ENSG00000201273.1	+	RNU6-776P	snRNA	chr1	22010984	22011088	ENST00000364403.1	104	6.589	6.023	7.355	5.412	4.105	3.085	0.678	0.776	0.697	-0.747	1.136	-0.389	no	no	no	NA
ENSG00000228397.3	-	LINC01635	lncRNA	chr1	22023992	22025462	ENST00000655655.1	1470	14.917	21.306	21.856	19.528	16.265	23.789	1.358	1.232	1.27	1.104	-0.844	-0.26	no	no	no	NA
ENSG00000218510.9	+	LINC00339	lncRNA	chr1	22024557	22031223	ENST00000635675.2	1404	10.177	15.411	18.935	10.808	17.678	17.23	1.257	1.021	1.218	0.725	-1.141	0.416	no	no	no	NA
ENSG00000070831.17	+	CDC42	protein_coding	chr1	22025510	22101360	ENST00000648594.1	10598	19.406	25.155	23.811	22.559	23.529	24.887	1.386	1.321	1.386	0.581	-1.155	0.574	no	no	no	NA
ENSG00000285752.1	-	CDC42-AS1	lncRNA	chr1	22028316	22052927	ENST00000649486.1	2574	0.529	0.993	1.43	0.778	0.972	1.16	0.11	-0.193	-0.008	0.918	-1.065	0.147	no	no	no	NA
ENSG00000285794.1	+	RP1-224A6.10	transcribed_processed_pseudogene	chr1	22030526	22030748	ENST00000642137.1	222	15.434	5.643	6.892	15.212	3.846	10.116	0.922	1.185	0.668	-0.013	1.007	-0.993	no	no	no	NA
ENSG00000230068.2	+	CDC42-IT1	lncRNA	chr1	22059196	22064199	ENST00000431803.2	692	18.08	23.789	22.782	23.738	20.652	22.508	1.355	1.316	1.346	0.792	-1.124	0.331	no	no	no	NA
ENSG00000271428.1	-	MPHOSPH6P1	processed_pseudogene	chr1	22068339	22068827	ENST00000604049.1	488	1.404	1.284	1.568	1.153	0.875	0.657	0.007	0.105	0.025	-0.747	1.136	-0.389	no	no	no	NA
ENSG00000162552.15	-	WNT4	protein_coding	chr1	22117312	22143097	ENST00000290167.11	3968	0.133	0.049	0.178	0.109	0.132	0.025	-1.177	-0.919	-1.096	-0.857	1.099	-0.241	no	no	no	NA
ENSG00000285873.1	+	RP1-163O16.1	lncRNA	chr1	22142849	22157401	ENST00000648968.1	811	1.46	1.851	1.735	1.973	1.144	2.249	0.296	0.23	0.163	0.998	0.004	-1.002	no	no	no	NA
ENSG00000266564.1	+	MIR4418	miRNA	chr1	22266238	22266300	ENST00000581169.1	62	11.053	10.103	12.338	9.078	6.886	5.174	0.903	1.001	0.921	-0.747	1.136	-0.389	no	no	no	NA
ENSG00000234397.3	-	PPIAP34	processed_pseudogene	chr1	22322839	22323331	ENST00000487348.1	492	1.393	1.273	1.555	1.144	0.868	0.652	0.003	0.101	0.022	-0.747	1.136	-0.389	no	no	no	NA
ENSG00000279625.1	-	RP11-415K20.2	TEC	chr1	22364629	22366482	ENST00000624125.1	1853	0.37	0.338	0.413	0.304	0.23	0.173	-0.573	-0.475	-0.554	-0.747	1.136	-0.389	no	no	no	NA
ENSG00000184677.18	+	ZBTB40	protein_coding	chr1	22451850	22531157	ENST00000404138.5	8992	4.925	5.671	4.591	5.089	4.937	5.777	0.712	0.7	0.724	0.015	-1.007	0.992	no	no	no	NA
ENSG00000237200.1	+	ZBTB40-IT1	lncRNA	chr1	22517473	22519708	ENST00000438551.1	273	4.906	7.287	4.107	5.289	5.158	5.598	0.681	0.707	0.788	-0.797	-0.325	1.122	no	no	no	NA
ENSG00000070886.12	+	EPHA8	protein_coding	chr1	22563488	22603595	ENST00000166244.8	5019	0.017	0.031	0.019	0.014	0.011	0.008	-1.908	-1.81	-1.739	-1.049	0.107	0.942	no	no	no	NA
ENSG00000276835.2	-	MIR6127	miRNA	chr1	22633257	22633366	ENST00000614019.2	109	6.287	5.747	7.018	5.164	3.917	2.943	0.658	0.756	0.676	-0.747	1.136	-0.389	no	no	no	NA
ENSG00000173372.17	+	C1QA	protein_coding	chr1	22636627	22639678	ENST00000374642.8	1091	0.225	0.205	0.251	0.184	0.14	0.105	-0.789	-0.691	-0.771	-0.747	1.136	-0.389	no	no	no	NA
ENSG00000159189.12	+	C1QC	protein_coding	chr1	22643632	22648110	ENST00000374639.7	1183	0.153	0.14	0.171	0.126	0.095	0.072	-0.956	-0.858	-0.937	-0.747	1.136	-0.389	no	no	no	NA
ENSG00000173369.17	+	C1QB	protein_coding	chr1	22653235	22661637	ENST00000509305.6	1098	0.082	0.075	0.091	0.067	0.051	0.038	-1.229	-1.131	-1.211	-0.747	1.136	-0.389	no	no	no	NA
ENSG00000133216.17	+	EPHB2	protein_coding	chr1	22710838	22921500	ENST00000374630.8	11035	0.159	0.247	0.265	0.232	0.209	0.242	-0.596	-0.716	-0.644	0.927	-1.06	0.132	no	no	no	NA
ENSG00000265422.1	+	MIR4684	miRNA	chr1	22719516	22719598	ENST00000581646.1	82	8.357	7.639	9.329	6.864	5.207	3.912	0.781	0.879	0.8	-0.747	1.136	-0.389	no	no	no	NA
ENSG00000225952.1	-	RP11-69E9.1	lncRNA	chr1	22835712	22836849	ENST00000419644.1	480	0.603	0.551	0.673	0.495	0.376	0.282	-0.361	-0.263	-0.342	-0.747	1.136	-0.389	no	no	no	NA
ENSG00000264014.1	-	MIR4253	miRNA	chr1	22863158	22863226	ENST00000581187.1	68	10.078	9.212	11.25	8.277	6.279	4.718	0.862	0.961	0.881	-0.747	1.136	-0.389	no	no	no	NA
ENSG00000215906.8	-	LACTBL1	protein_coding	chr1	22953042	22965338	ENST00000426928.6	1641	0.056	0.051	0.062	0.046	0.035	0.026	-1.395	-1.297	-1.376	-0.747	1.136	-0.389	no	no	no	NA
ENSG00000227868.6	-	TEX46	protein_coding	chr1	23010833	23015852	ENST00000566855.4	512	0.273	0.499	0.305	0.336	0.17	0.384	-0.466	-0.518	-0.535	1.122	-0.325	-0.797	no	no	no	NA
ENSG00000004487.17	+	KDM1A	protein_coding	chr1	23019467	23083689	ENST00000400181.9	3085	7.683	10.788	8.779	7.949	11.215	9.227	0.954	0.893	1.041	-0.115	-0.937	1.053	no	no	no	NA
ENSG00000240553.1	-	RP1-184J9.2	lncRNA	chr1	23020146	23088058	ENST00000427154.1	666	5.943	6.152	5.632	6.407	5.853	6.236	0.773	0.79	0.778	-0.853	1.101	-0.248	no	no	no	NA
ENSG00000263793.1	+	MIR3115	miRNA	chr1	23044304	23044372	ENST00000577915.1	68	10.078	18.424	11.25	8.277	12.558	18.872	1.163	0.961	1.182	0.5	-1.151	0.652	no	no	no	NA
ENSG00000266802.1	-	ENSG00000266802	miRNA	chr1	23057857	23057934	ENST00000583845.1	77	8.9	8.135	9.935	7.31	5.545	4.166	0.808	0.907	0.827	-0.747	1.136	-0.389	no	no	no	NA
ENSG00000169641.13	-	LUZP1	protein_coding	chr1	23084029	23177808	ENST00000302291.8	8898	14.001	18.102	16.192	16.805	16.759	16.554	1.214	1.186	1.241	0.017	-1.008	0.991	no	no	no	NA
ENSG00000229010.1	+	RP5-979D14.1	processed_pseudogene	chr1	23140324	23141142	ENST00000450968.1	818	0.838	0.766	0.935	0.688	0.522	0.392	-0.218	-0.12	-0.199	-0.747	1.136	-0.389	no	no	no	NA
ENSG00000206935.1	+	RNU6-514P	snRNA	chr1	23162703	23162810	ENST00000384208.1	107	6.404	5.854	7.149	5.26	3.99	2.998	0.666	0.764	0.684	-0.747	1.136	-0.389	no	no	no	NA
ENSG00000252578.1	+	RNU6-135P	snRNA	chr1	23163952	23164053	ENST00000516769.1	101	6.785	6.202	7.574	5.573	4.227	3.176	0.691	0.789	0.709	-0.747	1.136	-0.389	no	no	no	NA
ENSG00000179546.5	-	HTR1D	protein_coding	chr1	23191894	23217502	ENST00000374619.2	3319	1.177	2.886	1.434	1.165	2.451	1.892	0.217	0.069	0.425	-0.112	-0.939	1.051	no	up	no	e
ENSG00000215381.3	+	RP5-1057J7.1	processed_pseudogene	chr1	23244764	23245224	ENST00000442089.1	460	1.49	1.362	1.663	1.224	0.928	0.697	0.032	0.13	0.051	-0.747	1.136	-0.389	no	no	no	NA
ENSG00000261326.4	-	LINC01355	lncRNA	chr1	23281306	23287488	ENST00000655082.1	5301	12.969	24.622	15.839	17.117	22.999	14.479	1.18	1.173	1.377	-0.547	-0.608	1.154	no	up	dn	e
ENSG00000284726.1	+	RP5-1057J7.8	lncRNA	chr1	23297796	23302866	ENST00000641772.1	604	0.27	0.124	0.453	0.111	0.168	0.127	-0.621	-0.761	-0.841	1.079	-0.182	-0.896	no	no	no	NA
ENSG00000125944.21	-	HNRNPR	protein_coding	chr1	23304687	23344284	ENST00000302271.11	7751	30.32	47.775	42.424	31.969	52.231	41.548	1.623	1.493	1.699	0.174	-1.076	0.901	no	up	no	f
ENSG00000125945.15	-	ZNF436	protein_coding	chr1	23359447	23369836	ENST00000314011.9	4465	6.266	7.296	4.197	5.255	6.041	6.67	0.724	0.759	0.822	-0.893	-0.187	1.08	no	no	no	NA
ENSG00000249087.7	+	ZNF436-AS1	lncRNA	chr1	23369235	23371782	ENST00000335648.3	2547	4.843	5.657	6.307	5.304	4.526	7.18	0.828	0.705	0.704	1.155	-0.572	-0.582	no	no	no	NA
ENSG00000201405.1	+	Y_RNA	misc_RNA	chr1	23370253	23370346	ENST00000364535.1	93	7.369	6.736	16.451	6.052	4.591	17.248	1.226	0.825	0.745	1.141	-0.416	-0.725	no	no	no	NA
ENSG00000271420.1	-	RP5-1057J7.7	lncRNA	chr1	23378379	23379029	ENST00000605350.1	650	3.163	0.964	1.177	0.866	0.657	2.961	0.271	0.219	-0.099	0.703	0.442	-1.145	no	no	no	NA
ENSG00000204219.11	-	TCEA3	protein_coding	chr1	23380908	23424748	ENST00000450454.7	1719	2.36	1.986	2.338	3.184	1.51	2.569	0.389	0.438	0.238	0.327	0.795	-1.123	no	dn	no	b
ENSG00000232482.2	+	RP4-654C18.1	processed_pseudogene	chr1	23410831	23412146	ENST00000445848.2	426	0.521	0.476	0.582	0.428	0.649	0.488	-0.273	-0.326	-0.255	0.305	-1.117	0.812	no	no	no	NA
ENSG00000088280.19	-	ASAP3	protein_coding	chr1	23428562	23484179	ENST00000336689.8	4051	5.039	2.816	3.81	5.404	2.794	4.072	0.595	0.718	0.448	0.062	0.967	-1.03	up	dn	no	c
ENSG00000007968.7	-	E2F2	protein_coding	chr1	23506437	23531233	ENST00000361729.3	5196	5.887	7.351	9.533	6.242	7.576	9.833	0.986	0.783	0.873	1.035	-0.961	-0.074	dn	no	no	f
ENSG00000235052.1	-	RP1-150O5.3	lncRNA	chr1	23549138	23550915	ENST00000451217.1	456	2.314	1.763	3.874	1.9	3.364	1.986	0.443	0.322	0.386	0.977	-1.022	0.045	no	no	no	NA
ENSG00000117318.9	-	ID3	protein_coding	chr1	23557925	23559501	ENST00000374561.6	950	246.106	304.458	216.967	267.143	268.474	256.899	2.373	2.409	2.456	-0.951	-0.091	1.043	no	no	no	NA
ENSG00000285802.1	-	RP1-150O5.4	lncRNA	chr1	23576435	23593621	ENST00000648225.1	1322	0.558	0.474	0.668	0.59	0.571	0.523	-0.229	-0.241	-0.284	0.784	0.342	-1.126	no	no	no	NA
ENSG00000197880.9	+	MDS2	lncRNA	chr1	23581494	23640568	ENST00000477916.5	1781	0.406	0.414	0.647	0.553	0.376	0.597	-0.206	-0.325	-0.404	1.058	-0.129	-0.929	no	no	no	NA
ENSG00000229239.2	+	RP11-223J15.2	unprocessed_pseudogene	chr1	23670293	23680259	ENST00000451300.2	1186	0.138	0.063	0.077	0.056	0.086	0.032	-1.304	-1.055	-1.134	-1.097	0.861	0.235	no	no	no	NA
ENSG00000142676.14	+	RPL11	protein_coding	chr1	23691805	23696835	ENST00000643754.2	1017	99.453	114.695	112.54	112.571	91.164	141.147	2.1	2.025	2.01	1.141	-0.418	-0.723	no	no	no	NA
ENSG00000236810.6	-	ELOA-AS1	lncRNA	chr1	23706900	23778283	ENST00000655402.1	1502	2.102	2.948	2.465	2.531	2.387	2.872	0.425	0.363	0.424	0.595	-1.155	0.559	no	no	no	NA
ENSG00000011007.12	+	ELOA	protein_coding	chr1	23743154	23762059	ENST00000418390.6	5154	13.666	12.856	13.677	15.541	10.637	16.376	1.175	1.164	1.068	0.673	0.476	-1.149	no	no	no	NA
ENSG00000057757.10	+	PITHD1	protein_coding	chr1	23778417	23788232	ENST00000246151.9	1590	17.804	20.678	19.485	20.186	17.183	23.306	1.329	1.278	1.275	1.154	-0.536	-0.618	no	no	no	NA
ENSG00000011009.11	+	LYPLA2	protein_coding	chr1	23791144	23795539	ENST00000374514.8	1635	54.416	82.238	64.4	71.59	67.225	67.668	1.82	1.795	1.871	-0.235	-0.862	1.096	no	no	no	NA
ENSG00000117308.15	-	GALE	protein_coding	chr1	23795598	23800754	ENST00000617979.5	1516	25.651	25.877	32.492	31.112	25.008	31.298	1.504	1.451	1.406	1.023	-0.048	-0.975	no	no	no	NA
ENSG00000117305.15	-	HMGCL	protein_coding	chr1	23801884	23825429	ENST00000374490.8	1570	16.299	21.789	19.559	20.487	18.061	21.297	1.31	1.262	1.297	0.807	-1.119	0.312	no	no	no	NA
ENSG00000179163.12	-	FUCA1	protein_coding	chr1	23845076	23868290	ENST00000374479.4	2043	0.531	0.27	0.659	0.533	0.386	0.525	-0.23	-0.274	-0.491	0.726	0.415	-1.141	no	no	no	NA
ENSG00000188822.8	-	CNR2	protein_coding	chr1	23870514	23913362	ENST00000374472.5	5265	0.032	0.058	0.071	0.026	0.01	0.067	-1.159	-1.538	-1.617	1.139	-0.407	-0.732	no	no	no	NA
ENSG00000229106.1	-	BTBD6P1	processed_pseudogene	chr1	23901470	23902737	ENST00000412176.1	1267	0.541	0.989	1.811	0.444	0.337	0.253	-0.169	-0.31	-0.239	0.996	-1.004	0.008	no	no	no	NA
ENSG00000232557.3	+	RP11-4M23.3	lncRNA	chr1	23907110	23907885	ENST00000411815.3	210	0.884	0.808	0.987	0.726	0.551	0.414	-0.194	-0.096	-0.176	-0.747	1.136	-0.389	no	no	no	NA
ENSG00000264926.1	+	MIR378F	miRNA	chr1	23929069	23929147	ENST00000578143.1	78	8.786	8.031	9.807	7.216	5.474	4.113	0.803	0.901	0.822	-0.747	1.136	-0.389	no	no	no	NA
ENSG00000230228.2	-	H3P1	processed_pseudogene	chr1	23949015	23949383	ENST00000421430.2	368	1.862	1.702	2.079	1.53	2.32	0.872	0.129	0.227	0.298	-1.049	0.107	0.942	no	no	no	NA
ENSG00000189266.13	+	PNRC2	protein_coding	chr1	23956838	23963446	ENST00000647887.1	2428	57.348	95.364	81.614	62.606	106.287	75.35	1.894	1.778	2.003	0.025	-1.012	0.987	no	up	no	e
ENSG00000188529.15	-	SRSF10	protein_coding	chr1	23964346	23980327	ENST00000492112.3	7656	52.914	85.763	78.12	55.507	90.596	79.698	1.897	1.734	1.945	0.346	-1.127	0.781	no	up	no	f
ENSG00000215905.4	-	RP11-4M23.7	processed_pseudogene	chr1	24007880	24008519	ENST00000442164.2	328	1.072	0.98	2.394	0.881	0.668	0.502	0.04	-0.012	-0.092	0.925	0.136	-1.061	no	no	no	NA
ENSG00000225315.2	+	RP11-293P20.2	lncRNA	chr1	24040834	24086799	ENST00000439239.2	454	0.119	0.014	0.017	0.049	0.056	0.056	-1.516	-1.117	-1.56	-0.485	1.15	-0.665	no	no	no	NA
ENSG00000142661.19	-	MYOM3	protein_coding	chr1	24056040	24112135	ENST00000374434.4	5760	0.269	0.112	0.232	0.281	0.091	0.252	-0.617	-0.561	-0.996	0.455	0.692	-1.147	no	no	no	NA
ENSG00000230703.1	+	MYOM3-AS1	lncRNA	chr1	24066773	24083565	ENST00000429191.1	461	0.041	0.037	0.046	0.034	0.025	0.019	-1.53	-1.432	-1.511	-0.747	1.136	-0.389	no	no	no	NA
ENSG00000142677.4	-	IL22RA1	protein_coding	chr1	24119770	24143140	ENST00000270800.2	2817	0.264	0.402	0.556	0.409	0.219	0.645	-0.222	-0.483	-0.527	1.144	-0.438	-0.706	no	no	no	NA
ENSG00000185436.12	-	IFNLR1	protein_coding	chr1	24154167	24187289	ENST00000327535.6	4566	0.103	0.038	0.139	0.034	0.052	0.155	-0.834	-1.227	-1.355	1.122	-0.325	-0.797	no	no	no	NA
ENSG00000230023.2	+	LINC02800	lncRNA	chr1	24200239	24211693	ENST00000439059.2	1849	0.06	0.055	0.067	0.049	0.075	0.168	-0.975	-1.266	-1.195	1.123	-0.795	-0.327	no	no	no	NA
ENSG00000232298.2	-	GRHL3-AS1	lncRNA	chr1	24307555	24321901	ENST00000437965.1	856	0.287	0.349	0.48	0.432	0.268	0.492	-0.313	-0.454	-0.514	1.104	-0.258	-0.846	no	no	no	NA
ENSG00000158055.16	+	GRHL3	protein_coding	chr1	24319356	24355318	ENST00000361548.9	2834	0.21	0.209	0.128	0.25	0.083	0.232	-0.764	-0.64	-0.88	-0.024	1.012	-0.988	no	no	no	NA
ENSG00000001460.18	-	STPG1	protein_coding	chr1	24356998	24415097	ENST00000374409.5	2804	5.426	9.315	7.031	6.404	8.187	7.698	0.867	0.77	0.941	0.085	-1.04	0.955	no	up	no	e
ENSG00000001461.17	+	NIPAL3	protein_coding	chr1	24415802	24472976	ENST00000003912.7	5481	15.821	18.79	15.239	20.9	14.98	16.34	1.198	1.26	1.225	-0.952	1.042	-0.09	no	no	no	NA
ENSG00000286061.1	-	RCAN3AS	lncRNA	chr1	24496269	24535400	ENST00000651630.1	559	1.541	2.001	1.505	1.755	1.778	1.656	0.198	0.216	0.276	-0.782	-0.345	1.127	no	no	no	NA
ENSG00000117602.13	+	RCAN3	protein_coding	chr1	24502835	24541040	ENST00000374395.9	6863	7.713	12.887	8.99	7.794	13.154	9.85	0.974	0.889	1.115	-0.167	-0.906	1.073	no	up	dn	e
ENSG00000264443.1	-	NCMAP-DT	lncRNA	chr1	24538801	24556024	ENST00000577528.1	1445	0.04	0.036	0.044	0.033	0.074	0.037	-1.391	-1.443	-1.284	-0.224	-0.869	1.093	no	no	no	NA
ENSG00000184454.7	+	NCMAP	protein_coding	chr1	24556086	24609328	ENST00000374392.3	3980	0.026	0.012	0.014	0.011	0.016	0.03	-1.682	-1.783	-1.862	1.037	-0.079	-0.958	no	no	no	NA
ENSG00000227312.2	+	RP11-496D1.2	processed_pseudogene	chr1	24563626	24563974	ENST00000443086.2	348	1.969	1.8	2.198	1.617	1.227	0.922	0.153	0.252	0.172	-0.747	1.136	-0.389	no	no	no	NA
ENSG00000239106.1	-	Y_RNA	misc_RNA	chr1	24625410	24625513	ENST00000459380.1	103	6.653	6.082	7.427	5.465	4.145	3.115	0.682	0.78	0.701	-0.747	1.136	-0.389	no	no	no	NA
ENSG00000133226.17	+	SRRM1	protein_coding	chr1	24643301	24673281	ENST00000323848.14	3735	19.109	24.174	24.955	18.793	28.454	24.152	1.39	1.278	1.419	0.374	-1.133	0.759	no	no	no	NA
ENSG00000284699.1	+	RP11-373M8.2	lncRNA	chr1	24704893	24717596	ENST00000641176.1	886	0.054	0.197	0.12	0.044	0.168	0.101	-0.957	-1.311	-0.74	0.157	-1.069	0.912	no	no	no	NA
ENSG00000169504.15	+	CLIC4	protein_coding	chr1	24745446	24844321	ENST00000374379.9	4253	36.074	41.883	38.653	41.431	41.515	38.534	1.587	1.587	1.62	-0.597	-0.558	1.154	no	no	no	NA
ENSG00000238482.1	-	RNU6-1208P	snRNA	chr1	24777872	24777979	ENST00000459588.1	107	6.404	5.854	7.149	5.26	3.99	2.998	0.666	0.764	0.684	-0.747	1.136	-0.389	no	no	no	NA
ENSG00000020633.19	-	RUNX3	protein_coding	chr1	24899510	24965010	ENST00000399916.5	4340	0.073	0.048	0.07	0.043	0.039	0.098	-1.082	-1.251	-1.364	1.06	-0.132	-0.927	no	no	no	NA
ENSG00000278034.1	-	MIR6731	miRNA	chr1	24919344	24919416	ENST00000614863.1	72	9.518	8.7	10.625	7.817	5.93	4.456	0.838	0.936	0.856	-0.747	1.136	-0.389	no	no	no	NA
ENSG00000229162.1	+	RUNX3-AS1	lncRNA	chr1	24961344	24963097	ENST00000456316.1	820	1.173	1.072	0.873	1.605	0.244	0.732	-0.097	0.137	-0.292	-0.063	1.03	-0.967	no	no	no	NA
ENSG00000261025.1	-	RP11-84D1.2	lncRNA	chr1	24968422	24970865	ENST00000568143.1	2443	0.281	0.256	0.313	0.23	0.175	0.131	-0.693	-0.595	-0.674	-0.747	1.136	-0.389	no	no	no	NA
ENSG00000264371.1	+	MIR4425	miRNA	chr1	25023502	25023586	ENST00000580572.1	84	8.158	7.457	9.107	6.701	5.083	7.639	0.921	0.869	0.789	0.925	0.136	-1.061	no	no	no	NA
ENSG00000285823.1	+	LINC02793	lncRNA	chr1	25041135	25047404	ENST00000648363.1	1108	0.109	0.1	0.122	0.09	0.068	0.051	-1.102	-1.004	-1.084	-0.747	1.136	-0.389	no	no	no	NA
ENSG00000233755.1	-	RP4-799D16.1	lncRNA	chr1	25110457	25113120	ENST00000429666.1	614	0.257	0.235	0.287	0.211	0.16	0.12	-0.73	-0.632	-0.712	-0.747	1.136	-0.389	no	no	no	NA
ENSG00000233419.3	-	IFITM3P7	processed_pseudogene	chr1	25125052	25125454	ENST00000413189.1	402	1.705	1.558	1.903	1.4	1.062	0.798	0.091	0.189	0.109	-0.747	1.136	-0.389	no	no	no	NA
ENSG00000231953.2	+	RP4-706G24.1	lncRNA	chr1	25208138	25209437	ENST00000455902.2	988	0.528	0.482	0.589	0.433	0.329	0.494	-0.268	-0.32	-0.4	0.925	0.136	-1.061	no	no	no	NA
ENSG00000117614.10	-	SYF2	protein_coding	chr1	25222275	25232502	ENST00000236273.9	1757	19.633	22.418	25.581	23.005	21.166	26.194	1.413	1.327	1.338	1.147	-0.688	-0.459	no	no	no	NA
ENSG00000284602.1	+	RP3-465N24.7	lncRNA	chr1	25232585	25234775	ENST00000641729.1	2190	21.591	39.186	29.691	28.785	39.187	24.757	1.433	1.397	1.593	-0.394	-0.743	1.137	no	no	no	NA
ENSG00000284657.1	+	RP3-465N24.8	lncRNA	chr1	25239493	25240253	ENST00000641059.1	760	16.23	36.265	32.209	31.846	32.022	21.106	1.416	1.357	1.532	-0.212	-0.877	1.089	no	no	no	NA
ENSG00000117616.18	-	RSRP1	protein_coding	chr1	25244071	25247446	ENST00000431849.3	1954	173.805	169.639	160.927	174.277	150.922	203.518	2.258	2.241	2.204	0.859	0.238	-1.098	no	no	no	NA
ENSG00000272432.1	+	RP3-465N24.6	lncRNA	chr1	25247836	25248321	ENST00000607698.1	485	16.955	16.79	23.659	22.05	14.085	21.829	1.357	1.286	1.187	0.938	0.115	-1.052	no	no	no	NA
ENSG00000261349.1	-	RP3-465N24.5	unprocessed_pseudogene	chr1	25266101	25267136	ENST00000566714.1	459	5.297	3.026	7.391	4.351	5.363	5.889	0.819	0.681	0.605	1.081	-0.19	-0.891	no	no	no	NA
ENSG00000187010.21	+	RHD	protein_coding	chr1	25272485	25330445	ENST00000622561.4	3007	0.059	0.043	0.092	0.039	0.059	0.066	-1.106	-1.319	-1.297	1.149	-0.671	-0.479	no	no	no	NA
ENSG00000224183.1	-	SDHDP6	processed_pseudogene	chr1	25294163	25294643	ENST00000414693.1	480	2.855	1.305	1.594	1.173	0.889	0.668	0.014	0.262	0.032	-0.643	1.152	-0.509	no	no	no	NA
ENSG00000259984.1	-	RP11-335G20.7	unprocessed_pseudogene	chr1	25336428	25337465	ENST00000570165.1	459	5.287	4.228	3.688	2.714	5.352	3.712	0.568	0.578	0.677	-0.659	-0.491	1.151	no	no	no	NA
ENSG00000183726.11	+	TMEM50A	protein_coding	chr1	25338333	25362361	ENST00000374358.5	2266	13.376	20.1	18.051	12.86	24.504	17.117	1.245	1.118	1.346	0.076	-1.036	0.96	no	up	no	e
ENSG00000188672.19	-	RHCE	protein_coding	chr1	25362311	25430192	ENST00000349320.7	1810	0.697	0.664	0.642	0.73	0.484	0.926	-0.113	-0.147	-0.246	0.806	0.313	-1.119	no	no	no	NA
ENSG00000238084.4	+	RP3-469D22.1	processed_pseudogene	chr1	25398720	25399198	ENST00000419297.2	478	1.434	1.31	1.6	1.178	1.786	0.671	0.016	0.114	0.185	-1.049	0.107	0.942	no	no	no	NA
ENSG00000204178.11	+	MACO1	protein_coding	chr1	25430896	25500209	ENST00000374343.5	3940	6.031	5.594	5.761	6.212	5.433	6.522	0.787	0.787	0.741	0.589	0.566	-1.155	no	no	no	NA
ENSG00000157978.12	+	LDLRAP1	protein_coding	chr1	25543605	25568886	ENST00000374338.5	2914	9.867	13.008	11.982	11.511	10.674	14.162	1.115	1.028	1.071	1	-1	0	no	no	no	NA
ENSG00000225643.1	+	RP11-70P17.1	lncRNA	chr1	25581477	25590356	ENST00000412797.1	483	2.315	2.046	2.671	3.043	1.779	2.493	0.412	0.424	0.281	0.499	0.653	-1.151	no	no	no	NA
ENSG00000117643.15	+	MAN1C1	protein_coding	chr1	25617467	25786206	ENST00000611903.4	4647	0.301	0.241	0.281	0.31	0.2	0.361	-0.497	-0.515	-0.658	0.679	0.469	-1.148	no	no	no	NA
ENSG00000233478.1	-	RP1-187B23.1	lncRNA	chr1	25644543	25659111	ENST00000436991.1	2224	0.047	0.043	0.053	0.039	0.059	0.022	-1.468	-1.37	-1.299	-1.049	0.107	0.942	no	no	no	NA
ENSG00000162430.18	+	SELENON	protein_coding	chr1	25800192	25818221	ENST00000361547.7	4314	27.671	30.158	28.386	33.748	26.05	30.536	1.469	1.485	1.448	0.091	0.951	-1.043	no	no	no	NA
ENSG00000255054.3	+	RP1-317E23.6	protein_coding	chr1	25813972	25823744	ENST00000527604.1	334	40.463	41.794	43.681	50.111	35.784	46.718	1.655	1.653	1.587	0.595	0.559	-1.155	no	no	no	NA
ENSG00000228172.5	-	RP1-317E23.3	lncRNA	chr1	25818490	25820797	ENST00000536896.2	2307	11.882	13.576	21.553	14.151	18.507	14.463	1.247	1.113	1.2	0.886	-1.084	0.198	no	no	no	NA
ENSG00000117640.18	+	MTFR1L	protein_coding	chr1	25821522	25832936	ENST00000466284.1	3262	6.724	6.695	6.434	7.348	6.022	7.364	0.838	0.847	0.803	0.371	0.761	-1.132	no	no	no	NA
ENSG00000272478.1	-	RP1-317E23.7	lncRNA	chr1	25831912	25832134	ENST00000606617.1	222	15.434	5.643	6.892	5.071	13.463	7.226	0.849	0.947	0.94	-1.153	0.635	0.518	no	no	no	NA
ENSG00000127423.11	-	AUNIP	protein_coding	chr1	25834005	25859457	ENST00000374298.4	2161	8.643	14.127	14.427	9.642	17.631	11.407	1.108	0.96	1.198	0.16	-1.071	0.91	no	up	no	f
ENSG00000236528.1	+	RP1-125I3.2	lncRNA	chr1	25859612	25863420	ENST00000455431.1	849	3.599	2.632	3.013	2.661	3.252	3.37	0.503	0.491	0.466	0.881	0.206	-1.087	no	no	no	NA
ENSG00000182749.6	-	PAQR7	protein_coding	chr1	25861483	25871253	ENST00000374296.4	3023	27.986	24.813	27.952	37.85	20.015	28.897	1.454	1.513	1.348	0.187	0.893	-1.08	no	dn	no	b
ENSG00000207302.1	+	Y_RNA	misc_RNA	chr1	25877495	25877605	ENST00000384572.1	110	6.23	5.695	6.954	5.117	3.881	2.917	0.654	0.752	0.672	-0.747	1.136	-0.389	no	no	no	NA
ENSG00000117632.23	-	STMN1	protein_coding	chr1	25900117	25906153	ENST00000399728.5	1712	44.277	94.542	69.45	35.249	120.957	73.986	1.855	1.597	2.029	0.13	-1.059	0.928	dn	up	dn	f
ENSG00000229786.1	+	SNRPFP2	processed_pseudogene	chr1	25887359	25887610	ENST00000440710.1	251	2.73	2.496	3.048	2.242	1.701	1.278	0.295	0.393	0.314	-0.747	1.136	-0.389	no	no	no	NA
ENSG00000223624.1	+	RP1-125I3.4	processed_pseudogene	chr1	25888969	25889109	ENST00000453780.1	140	4.895	4.474	5.464	4.02	3.05	2.292	0.549	0.647	0.567	-0.747	1.136	-0.389	no	no	no	NA
ENSG00000283938.1	-	MIR3917	miRNA	chr1	25906361	25906454	ENST00000580971.1	93	714.745	2155.37	2138.62	974.409	2442.39	1538.55	3.259	2.921	3.361	0.341	-1.126	0.785	dn	up	no	f
ENSG00000158006.14	-	PAFAH2	protein_coding	chr1	25959766	25998063	ENST00000374282.8	3487	4.491	6.346	4.594	4.821	6.533	4.7	0.667	0.668	0.809	-0.581	-0.574	1.155	no	no	dn	e
ENSG00000207237.1	+	RNU6-110P	snRNA	chr1	25964196	25964300	ENST00000384508.1	104	6.589	6.023	7.355	5.412	4.105	3.085	0.678	0.776	0.697	-0.747	1.136	-0.389	no	no	no	NA
ENSG00000252190.1	+	ENSG10010139548.1	scaRNA	chr1	26006005	26006130	ENST00000516381.1	125	5.482	5.011	6.12	4.503	3.416	2.567	0.598	0.696	0.617	-0.747	1.136	-0.389	no	no	no	NA
ENSG00000252691.1	+	ENSG10010134544.1	scaRNA	chr1	26006215	26006299	ENST00000516882.1	84	8.158	7.457	9.107	6.701	5.083	3.819	0.771	0.869	0.789	-0.747	1.136	-0.389	no	no	no	NA
ENSG00000158008.10	+	EXTL1	protein_coding	chr1	26021774	26036464	ENST00000374280.4	4020	7.044	3.539	4.374	10.997	2.093	4.914	0.666	0.945	0.435	-0.061	1.029	-0.968	up	dn	no	c
ENSG00000158014.15	-	SLC30A2	protein_coding	chr1	26037251	26046118	ENST00000374276.4	3249	0.077	0.283	0.086	0.063	0.048	0.036	-1.253	-1.155	-0.933	-0.851	-0.251	1.102	no	no	no	NA
ENSG00000284309.1	+	RP11-96L14.9	lncRNA	chr1	26046664	26049099	ENST00000640097.1	941	0.281	0.257	0.314	0.231	0.175	0.132	-0.692	-0.593	-0.673	-0.747	1.136	-0.389	no	no	no	NA
ENSG00000158022.7	-	TRIM63	protein_coding	chr1	26051300	26067630	ENST00000374272.4	1770	0.042	0.038	0.047	0.034	0.052	0.039	-1.368	-1.42	-1.349	0.305	-1.117	0.812	no	no	no	NA
ENSG00000175087.10	+	PDIK1L	protein_coding	chr1	26111836	26125543	ENST00000374271.8	4279	5.349	8.546	5.916	6.324	5.669	8.332	0.846	0.765	0.843	0.618	-1.154	0.536	no	no	no	NA
ENSG00000197245.6	+	FAM110D	protein_coding	chr1	26159078	26163962	ENST00000374268.5	2799	0.14	0.128	0.157	0.115	0.175	0.131	-0.843	-0.896	-0.825	0.305	-1.117	0.812	no	no	no	NA
ENSG00000282872.2	-	C1orf232	protein_coding	chr1	26164100	26168963	ENST00000634842.2	1085	0.423	0.258	0.157	0.231	0.176	0.264	-0.691	-0.505	-0.672	-0.666	1.15	-0.484	no	no	no	NA
ENSG00000236782.7	-	ZNF593OS	protein_coding	chr1	26169515	26171821	ENST00000448923.2	1468	0.297	0.543	0.663	0.732	0.741	0.556	-0.216	-0.331	-0.198	0.443	-1.145	0.702	no	no	no	NA
ENSG00000142684.9	+	ZNF593	protein_coding	chr1	26169941	26170873	ENST00000270812.6	698	35.293	29.573	32.831	33.82	29.319	37.521	1.545	1.538	1.469	0.657	0.494	-1.151	no	no	no	NA
ENSG00000142675.18	+	CNKSR1	protein_coding	chr1	26180167	26189846	ENST00000531191.5	2673	1.841	1.035	1.027	1.396	0.794	1.79	0.132	0.205	-0.043	0.268	0.839	-1.107	no	no	no	NA
ENSG00000188782.9	+	CATSPER4	protein_coding	chr1	26190601	26202964	ENST00000456354.7	1867	0.055	0.051	0.062	0.046	0.069	0.052	-1.247	-1.299	-1.228	0.305	-1.117	0.812	no	no	no	NA
ENSG00000236155.6	+	ZPLD2P	transcribed_unprocessed_pseudogene	chr1	26209740	26227840	ENST00000428812.1	2108	0.038	0.104	0.211	0.124	0.094	0.089	-0.864	-1.164	-1.004	0.979	-1.02	0.041	no	no	no	NA
ENSG00000278572.1	-	RP11-231P20.6	unprocessed_pseudogene	chr1	26218580	26220476	ENST00000622820.1	899	0.361	0.33	0.403	0.594	0.676	0.338	-0.432	-0.334	-0.326	-1.152	0.504	0.648	no	no	no	NA
ENSG00000130695.16	+	CEP85	protein_coding	chr1	26234201	26278808	ENST00000252992.8	3935	6.713	15.236	11.936	5.653	21.622	10.752	1.054	0.79	1.259	0.085	-1.04	0.955	no	up	no	e
ENSG00000270733.1	-	RP11-231P20.5	processed_pseudogene	chr1	26263040	26263398	ENST00000603670.1	358	1.914	1.75	2.137	1.572	1.193	3.585	0.442	0.239	0.16	1.111	-0.282	-0.828	no	no	no	NA
ENSG00000142669.15	+	SH3BGRL3	protein_coding	chr1	26280121	26281450	ENST00000319041.6	768	229.455	201.731	162.318	250.3	165.129	205.43	2.262	2.38	2.261	-0.576	1.155	-0.579	no	no	no	NA
ENSG00000158062.20	-	UBXN11	protein_coding	chr1	26281327	26306636	ENST00000314675.11	2254	12.942	22.127	19.163	15.723	20.581	19.23	1.283	1.154	1.329	0.305	-1.117	0.812	no	up	no	f
ENSG00000169442.9	+	CD52	protein_coding	chr1	26317957	26320523	ENST00000374213.3	467	0.267	0.244	0.298	0.219	0.333	0.25	-0.564	-0.616	-0.545	0.305	-1.117	0.812	no	no	no	NA
ENSG00000176092.17	-	CRYBG2	protein_coding	chr1	26321697	26360080	ENST00000475866.3	6259	0.054	0.098	0.08	0.088	0.078	0.033	-1.287	-1.163	-1.059	-1.027	0.056	0.971	no	no	no	NA
ENSG00000225854.2	+	RP11-569G9.7	processed_pseudogene	chr1	26326687	26327033	ENST00000434718.2	346	1.981	1.81	2.211	1.627	1.234	0.927	0.156	0.254	0.175	-0.747	1.136	-0.389	no	no	no	NA
ENSG00000176083.18	-	ZNF683	protein_coding	chr1	26361634	26372775	ENST00000436292.5	1712	0.062	0.056	0.069	0.051	0.038	0.029	-1.352	-1.254	-1.333	-0.747	1.136	-0.389	no	no	no	NA
ENSG00000131914.11	+	LIN28A	protein_coding	chr1	26410816	26429728	ENST00000326279.11	3975	0.036	0.033	0.04	0.03	0.045	0.017	-1.582	-1.484	-1.413	-1.049	0.107	0.942	no	no	no	NA
ENSG00000117682.17	+	DHDDS	protein_coding	chr1	26432320	26471306	ENST00000236342.12	3288	14.73	19.393	17.149	18.408	14.872	20.178	1.27	1.217	1.23	1.12	-0.804	-0.316	no	no	no	NA
ENSG00000223583.1	-	RP3-476K8.4	processed_pseudogene	chr1	26454652	26455187	ENST00000446498.1	535	1.281	2.342	2.86	1.052	2.394	2.998	0.467	0.065	0.374	0.782	-1.127	0.344	no	no	no	NA
ENSG00000225891.2	-	DHDDS-AS1	lncRNA	chr1	26462755	26468014	ENST00000656565.1	1140	6.776	12.388	7.564	6.422	10.879	9.883	0.937	0.819	1.065	-0.028	-0.985	1.014	no	no	no	NA
ENSG00000198830.11	+	HMGN2	protein_coding	chr1	26472439	26476642	ENST00000361427.6	1940	87.065	204.926	162.167	99.769	204.895	160.218	2.207	1.969	2.312	0.254	-1.103	0.848	dn	up	no	f
ENSG00000224129.1	-	DPPA2P2	processed_pseudogene	chr1	26519353	26520250	ENST00000418220.1	897	0.764	0.698	0.853	0.627	0.476	0.358	-0.258	-0.16	-0.239	-0.747	1.136	-0.389	no	no	no	NA
ENSG00000117676.14	+	RPS6KA1	protein_coding	chr1	26529760	26575025	ENST00000374168.7	3192	1.65	2.186	2.4	2.064	1.896	2.488	0.388	0.266	0.309	1.084	-0.887	-0.197	no	no	no	NA
ENSG00000238705.1	+	MIR1976	miRNA	chr1	26554541	26554593	ENST00000459548.1	52	13.178	12.046	14.711	10.824	8.211	6.17	0.979	1.077	0.998	-0.747	1.136	-0.389	no	no	no	NA
ENSG00000243905.3	-	RN7SL679P	misc_RNA	chr1	26593242	26593546	ENST00000497096.3	304	2.254	2.061	2.516	1.852	1.404	1.055	0.212	0.31	0.231	-0.747	1.136	-0.389	no	no	no	NA
ENSG00000252802.1	-	Y_RNA	misc_RNA	chr1	26593939	26594041	ENST00000516993.1	102	6.718	6.141	7.5	5.518	4.186	3.145	0.686	0.785	0.705	-0.747	1.136	-0.389	no	no	no	NA
ENSG00000252429.2	-	RNU7-29P	snRNA	chr1	26602368	26602432	ENST00000516620.2	64	10.707	9.788	11.953	8.795	6.671	5.013	0.889	0.987	0.907	-0.747	1.136	-0.389	no	no	no	NA
ENSG00000229247.2	-	RP11-492M19.3	processed_pseudogene	chr1	26640376	26640614	ENST00000428860.2	238	2.879	2.632	3.214	2.365	1.794	1.348	0.318	0.417	0.337	-0.747	1.136	-0.389	no	no	no	NA
ENSG00000238316.1	-	ENSG10010138693.1	snoRNA	chr1	26642285	26642389	ENST00000459201.1	104	6.589	6.023	7.355	5.412	4.105	3.085	0.678	0.776	0.697	-0.747	1.136	-0.389	no	no	no	NA
ENSG00000235069.2	+	RP4-785J1.1	processed_pseudogene	chr1	26647446	26647681	ENST00000443847.2	235	2.916	2.666	3.255	2.395	1.817	1.365	0.324	0.422	0.343	-0.747	1.136	-0.389	no	no	no	NA
ENSG00000260063.1	-	RP5-968P14.2	lncRNA	chr1	26692131	26694131	ENST00000569378.1	2000	14.048	21.298	13.769	13.509	20.494	16.041	1.172	1.139	1.32	-0.398	-0.74	1.138	no	no	no	NA
ENSG00000117713.20	+	ARID1A	protein_coding	chr1	26696014	26782104	ENST00000324856.13	8595	20.943	34.147	28.825	23.759	34.751	28.296	1.456	1.348	1.537	0.091	-1.042	0.951	no	up	no	e
ENSG00000060642.11	+	PIGV	protein_coding	chr1	26788194	26800652	ENST00000674273.1	4972	22.168	33.99	25.114	25.211	30.399	27.967	1.423	1.374	1.507	-0.169	-0.905	1.074	no	no	no	NA
ENSG00000241188.3	+	RN7SL165P	misc_RNA	chr1	26814821	26815112	ENST00000477476.3	291	9.42	10.763	7.886	11.605	1.467	11.025	0.97	1.019	0.599	0.466	0.682	-1.148	no	no	no	NA
ENSG00000287810.1	+	RP1-50O24.8	unprocessed_pseudogene	chr1	26817299	26817476	ENST00000656287.1	177	3.872	3.539	4.322	3.18	2.412	1.813	0.447	0.545	0.466	-0.747	1.136	-0.389	no	no	no	NA
ENSG00000204160.12	+	ZDHHC18	protein_coding	chr1	26826687	26857604	ENST00000374142.9	5045	8.578	11.407	9.575	10.25	9.018	11.446	1.02	0.972	1.006	0.834	-1.109	0.275	no	no	no	NA
ENSG00000175793.12	+	SFN	protein_coding	chr1	26863148	26864456	ENST00000339276.6	1308	6.287	4.789	5.848	7.746	4.896	5.151	0.739	0.844	0.685	-0.206	1.087	-0.881	no	no	no	NA
ENSG00000142751.15	-	GPN2	protein_coding	chr1	26876131	26890283	ENST00000374135.9	4665	29.78	36.251	36.216	37.545	29.928	39.377	1.577	1.524	1.518	1.149	-0.474	-0.675	no	no	no	NA
ENSG00000226698.1	+	RP1-50O24.6	lncRNA	chr1	26876132	26878245	ENST00000448791.1	306	0.324	0.296	0.362	0.533	0.202	0.759	-0.28	-0.381	-0.611	0.848	0.254	-1.103	no	no	no	NA
ENSG00000198746.13	-	GPATCH3	protein_coding	chr1	26890487	26900467	ENST00000361720.10	2125	19.913	26.738	21.002	20.191	24.214	25.813	1.367	1.302	1.406	0.168	-1.073	0.905	no	no	no	NA
ENSG00000090273.14	+	NUDC	protein_coding	chr1	26921742	26946871	ENST00000321265.10	1792	19.471	27.819	26.697	22.824	25.809	27.883	1.436	1.324	1.428	0.639	-1.152	0.513	no	no	no	NA
ENSG00000131910.5	-	NR0B2	protein_coding	chr1	26911488	26913975	ENST00000254227.4	1165	0.276	0.252	0.308	0.226	0.343	0.258	-0.55	-0.603	-0.532	0.305	-1.117	0.812	no	no	no	NA
ENSG00000175707.9	-	KDF1	protein_coding	chr1	26949561	26960468	ENST00000320567.6	1855	0.251	0.115	0.07	0.052	0.078	0.029	-1.343	-0.944	-1.023	-1.134	0.755	0.379	no	no	no	NA
ENSG00000172746.6	+	RPL12P13	unprocessed_pseudogene	chr1	26980164	26980975	ENST00000310055.5	497	0.845	0.772	0.943	0.694	0.526	0.396	-0.214	-0.116	-0.195	-0.747	1.136	-0.389	no	no	no	NA
ENSG00000224064.1	+	RPL32P6	processed_pseudogene	chr1	26983627	26984024	ENST00000455684.1	397	1.726	1.578	1.927	1.418	1.075	0.808	0.096	0.194	0.115	-0.747	1.136	-0.389	no	no	no	NA
ENSG00000225294.1	-	OSTCP2	processed_pseudogene	chr1	26985896	26986340	ENST00000437956.1	444	1.543	1.411	1.723	2.535	1.923	0.723	0.048	0.296	0.217	-1.097	0.861	0.235	no	no	no	NA
ENSG00000253368.4	+	TRNP1	protein_coding	chr1	26993691	27000886	ENST00000522111.3	1961	82.671	85.842	82.398	111.867	65.809	89.312	1.933	1.983	1.876	0.049	0.975	-1.023	no	no	no	NA
ENSG00000158246.8	-	TENT5B	protein_coding	chr1	27005019	27012850	ENST00000289166.6	2382	5.6	6.639	8.694	6.9	6.761	7.784	0.915	0.794	0.826	1.116	-0.816	-0.3	no	no	no	NA
ENSG00000090020.11	-	SLC9A1	protein_coding	chr1	27098808	27155125	ENST00000263980.8	4737	14.383	18.275	18.337	19.859	13.707	19.887	1.281	1.228	1.199	1.084	-0.198	-0.886	no	no	no	NA
ENSG00000229985.2	+	RP11-40H20.5	processed_pseudogene	chr1	27176750	27177277	ENST00000457038.1	527	1.3	1.189	1.452	1.068	0.81	0.609	-0.027	0.071	-0.008	-0.747	1.136	-0.389	no	no	no	NA
ENSG00000214973.3	-	CHCHD3P3	processed_pseudogene	chr1	27200833	27201473	ENST00000446783.1	640	33.193	9.788	10.757	27.263	14.677	9.023	0.994	1.478	1.079	-0.734	1.139	-0.405	no	no	no	NA
ENSG00000225159.1	+	NPM1P39	processed_pseudogene	chr1	27206929	27207796	ENST00000449818.1	867	8.694	5.78	4.412	11.686	2.955	4.44	0.646	1.003	0.616	-0.507	1.152	-0.645	no	no	no	NA
ENSG00000225990.2	+	SNRPEP7	processed_pseudogene	chr1	27211264	27211484	ENST00000438350.2	220	3.115	2.847	3.477	2.558	1.941	1.458	0.353	0.451	0.371	-0.747	1.136	-0.389	no	no	no	NA
ENSG00000224311.1	-	RP11-40H20.4	lncRNA	chr1	27229105	27234352	ENST00000425205.1	379	1.306	1.194	0.729	0.644	1.058	1.467	0.015	-0.038	0.051	0.122	-1.055	0.933	no	no	no	NA
ENSG00000142784.16	+	WDTC1	protein_coding	chr1	27234631	27308636	ENST00000319394.8	4706	4.722	5.223	4.972	5.461	4.783	5.336	0.712	0.706	0.699	0.98	0.039	-1.019	no	no	no	NA
ENSG00000252098.1	-	Y_RNA	misc_RNA	chr1	27255463	27255567	ENST00000516289.1	104	6.589	6.023	7.355	5.412	4.105	3.085	0.678	0.776	0.697	-0.747	1.136	-0.389	no	no	no	NA
ENSG00000243659.1	+	RP11-4K3__A.3	processed_pseudogene	chr1	27311239	27311838	ENST00000428741.2	282	4.576	9.412	14.048	10.336	9.979	6.963	0.995	0.837	0.986	0.626	-1.153	0.527	no	no	no	NA
ENSG00000186501.15	+	TMEM222	protein_coding	chr1	27322144	27336399	ENST00000611517.4	1613	15.047	24.52	21.412	21.124	18.48	22.776	1.344	1.251	1.328	0.73	-1.14	0.409	no	no	no	NA
ENSG00000206888.1	+	RNU6-48P	snRNA	chr1	27325218	27325325	ENST00000384161.1	107	6.404	5.854	7.149	5.26	7.981	11.993	0.967	0.764	0.835	1.084	-0.887	-0.197	no	no	no	NA
ENSG00000241547.1	+	ACTG1P20	processed_pseudogene	chr1	27325328	27325796	ENST00000486001.1	468	21.964	12.046	16.345	27.662	14.597	8.912	1.082	1.392	1.123	-0.694	1.146	-0.452	no	no	no	NA
ENSG00000142765.18	+	SYTL1	protein_coding	chr1	27344872	27353930	ENST00000543823.1	2229	1.362	0.761	0.676	0.932	0.471	1.523	0.006	0.052	-0.223	0.415	0.725	-1.141	no	no	no	NA
ENSG00000142733.17	-	MAP3K6	protein_coding	chr1	27355183	27366961	ENST00000357582.3	4438	23.971	32.868	30.916	34.121	25.122	31.869	1.497	1.456	1.458	1.154	-0.622	-0.532	no	no	no	NA
ENSG00000142748.13	-	FCN3	protein_coding	chr1	27369109	27374824	ENST00000270879.9	1032	0.12	0.11	0.134	0.394	0.075	0.056	-1.062	-0.663	-1.043	-0.618	1.154	-0.535	no	no	no	NA
ENSG00000174950.11	-	CD164L2	protein_coding	chr1	27379175	27383303	ENST00000374027.7	1457	0.166	0.455	0.185	0.136	0.103	0.155	-0.77	-0.823	-0.664	-0.224	-0.869	1.093	no	no	no	NA
ENSG00000231207.1	+	RP1-144C9.2	processed_pseudogene	chr1	27389467	27390145	ENST00000443746.1	355	1.011	0.924	1.128	0.83	0.63	0.473	-0.136	-0.038	-0.118	-0.747	1.136	-0.389	no	no	no	NA
ENSG00000181773.7	+	GPR3	protein_coding	chr1	27392621	27395814	ENST00000374024.4	2137	22.535	39.432	32.822	24.855	41.586	31.348	1.506	1.374	1.607	0.088	-1.041	0.953	no	up	no	e
ENSG00000158195.11	-	WASF2	protein_coding	chr1	27404229	27490167	ENST00000618852.5	5681	13.341	17.712	15.088	14.619	16.902	16.392	1.197	1.145	1.238	0.072	-1.034	0.962	no	no	no	NA
ENSG00000241169.1	+	RP4-752I6.1	lncRNA	chr1	27457197	27459582	ENST00000492975.1	428	0.287	0.263	0.321	0.236	0.179	0.135	-0.683	-0.584	-0.664	-0.747	1.136	-0.389	no	no	no	NA
ENSG00000237429.1	+	RP1-159A19.4	lncRNA	chr1	27525804	27530561	ENST00000443579.1	283	1.296	0.263	0.643	0.828	0.449	0.674	-0.181	0.015	-0.464	0.118	0.936	-1.054	no	no	no	NA
ENSG00000126705.15	-	AHDC1	protein_coding	chr1	27534302	27603632	ENST00000374011.6	6438	18.197	19.678	17.29	22.683	15.95	19.38	1.263	1.308	1.248	-0.334	1.124	-0.791	no	no	no	NA
ENSG00000000938.13	-	FGR	protein_coding	chr1	27612063	27635185	ENST00000374005.8	2637	0.148	0.108	0.265	0.195	0.037	0.305	-0.546	-0.77	-1.199	0.881	0.207	-1.087	no	no	no	NA
ENSG00000235912.1	+	RP1-159A19.3	processed_pseudogene	chr1	27649418	27649610	ENST00000433132.1	192	7.138	6.525	7.968	5.863	4.447	1.671	0.562	0.811	0.731	-1.097	0.861	0.235	no	no	no	NA
ENSG00000233975.2	-	LINC02574	lncRNA	chr1	27660383	27666279	ENST00000681370.1	1663	16.039	21.567	16.867	19.666	17.742	18.881	1.252	1.249	1.291	-0.533	-0.621	1.154	no	no	no	NA
ENSG00000126709.16	-	IFI6	protein_coding	chr1	27666064	27672212	ENST00000679644.1	911	19.952	16.506	10.949	17.029	15.348	15.342	1.113	1.266	1.202	-1.051	0.94	0.11	no	no	no	NA
ENSG00000225886.3	+	RP11-288L9.4	lncRNA	chr1	27669467	27670276	ENST00000430683.1	489	0.847	0.774	0.946	0.696	0.528	0.397	-0.213	-0.115	-0.194	-0.747	1.136	-0.389	no	no	no	NA
ENSG00000206767.1	-	RNU6-949P	snRNA	chr1	27675602	27675709	ENST00000384040.1	107	6.404	5.854	7.149	5.26	3.99	2.998	0.666	0.764	0.684	-0.747	1.136	-0.389	no	no	no	NA
ENSG00000226662.2	-	CHMP1AP1	processed_pseudogene	chr1	27686809	27687471	ENST00000445563.2	662	1.035	0.946	1.156	0.85	0.645	0.485	-0.126	-0.028	-0.107	-0.747	1.136	-0.389	no	no	no	NA
ENSG00000207095.1	+	RNU6-424P	snRNA	chr1	27693730	27693835	ENST00000384367.1	105	6.526	5.966	7.285	5.361	4.066	3.055	0.674	0.772	0.692	-0.747	1.136	-0.389	no	no	no	NA
ENSG00000287244.1	-	RP3-426I6.8	lncRNA	chr1	27724821	27725756	ENST00000662905.1	935	36.645	79.054	81.815	40.935	84.478	76.859	1.899	1.588	1.912	0.541	-1.154	0.613	dn	up	no	f
ENSG00000009780.16	+	FAM76A	protein_coding	chr1	27725960	27763116	ENST00000373954.11	3579	8.853	11.767	12.929	11.513	10.882	12.157	1.098	1.004	1.054	0.982	-1.017	0.036	no	no	no	NA
ENSG00000231344.1	+	RP3-426I6.2	processed_pseudogene	chr1	27739090	27739439	ENST00000446554.1	349	15.708	8.974	8.768	12.902	6.117	13.789	1.041	1.153	0.87	0.138	0.924	-1.062	no	no	no	NA
ENSG00000230833.1	+	RPEP3	processed_pseudogene	chr1	27739953	27740629	ENST00000425462.1	676	9.123	27.799	12.448	13.322	16.421	17.085	1.164	1.042	1.33	-0.103	-0.945	1.047	no	no	no	NA
ENSG00000117758.14	+	STX12	protein_coding	chr1	27773218	27824443	ENST00000373943.9	3034	13.445	16.692	15.232	17.559	13.853	15.895	1.192	1.187	1.182	1.032	-0.066	-0.965	no	no	no	NA
ENSG00000269971.1	+	RP3-426I6.5	lncRNA	chr1	27773857	27774041	ENST00000602607.1	184	37.243	54.47	8.315	21.413	37.127	36.615	1.242	1.451	1.653	-1.006	0.011	0.994	no	no	no	NA
ENSG00000270031.1	+	RP3-426I6.6	lncRNA	chr1	27819982	27820341	ENST00000602843.1	359	1.909	3.49	10.654	3.136	4.757	1.787	0.64	0.389	0.61	0.682	-1.148	0.465	no	no	no	NA
ENSG00000223062.1	+	RNU6-1245P	snRNA	chr1	27824537	27824643	ENST00000411130.1	106	12.93	11.819	14.433	10.62	4.028	6.053	0.971	1.069	0.839	0.097	0.948	-1.045	no	no	no	NA
ENSG00000286433.1	-	RP3-426I6.7	lncRNA	chr1	27827811	27831209	ENST00000660844.1	1471	1.412	3.871	4.052	2.485	3.016	3.399	0.57	0.273	0.534	0.685	-1.148	0.463	no	no	no	NA
ENSG00000117751.18	+	PPP1R8	protein_coding	chr1	27830821	27851672	ENST00000373931.8	2651	11.963	13.819	12.327	12.876	12.982	13.832	1.116	1.094	1.127	0.218	-1.091	0.873	no	no	no	NA
ENSG00000252947.1	+	SCARNA1	scaRNA	chr1	27834400	27834566	ENST00000517138.1	166	4.128	15.094	13.825	13.563	12.86	1.933	0.713	0.874	1.144	-0.906	-0.167	1.073	no	no	no	NA
ENSG00000130775.16	+	THEMIS2	protein_coding	chr1	27872543	27886675	ENST00000373921.8	2713	4.704	5.053	4.709	5.855	4.169	5.108	0.691	0.72	0.662	-0.007	1.003	-0.997	no	no	no	NA
ENSG00000117748.10	-	RPA2	protein_coding	chr1	27891523	27914575	ENST00000373912.8	1584	10.405	16.657	16.426	12.428	16.299	15.893	1.208	1.056	1.217	0.53	-1.153	0.624	no	no	no	NA
ENSG00000130768.15	+	SMPDL3B	protein_coding	chr1	27934999	27959152	ENST00000373894.8	1866	0.113	0.104	0.063	0.117	0.106	0.066	-1.188	-0.939	-0.979	-1.142	0.72	0.421	no	no	no	NA
ENSG00000227050.1	-	RP11-460I13.2	lncRNA	chr1	27938874	27960193	ENST00000448015.1	491	1.189	0.881	1.83	1.478	0.961	1.505	0.22	0.123	-0.036	0.912	0.158	-1.069	no	no	no	NA
ENSG00000158156.9	+	XKR8	protein_coding	chr1	27959942	27968077	ENST00000675575.1	2243	4.549	4.158	3.667	4.082	3.989	4.732	0.62	0.634	0.61	-0.13	1.059	-0.928	no	no	no	NA
ENSG00000158161.16	-	EYA3	protein_coding	chr1	27970343	28088610	ENST00000373871.8	5999	7.509	8.564	8.687	7.972	8.65	9.185	0.951	0.889	0.935	0.808	-1.118	0.31	no	no	no	NA
ENSG00000238231.2	-	RP11-460I13.6	processed_pseudogene	chr1	27990157	27990524	ENST00000426041.2	367	13.071	23.896	4.169	9.202	9.307	15.735	0.908	1.04	1.174	-0.998	-0.005	1.002	no	no	no	NA
ENSG00000240750.3	-	RN7SL559P	misc_RNA	chr1	28031883	28032180	ENST00000476501.3	297	16.151	12.655	12.878	13.266	15.813	10.802	1.072	1.165	1.151	-1.142	0.718	0.424	no	no	no	NA
ENSG00000228589.3	-	SPCS2P4	processed_pseudogene	chr1	28095741	28096422	ENST00000436160.1	681	51.32	45.072	73.015	79.346	55.172	40.515	1.736	1.805	1.698	-0.194	1.083	-0.888	no	no	no	NA
ENSG00000228943.1	+	RP5-1053E7.2	processed_pseudogene	chr1	28109738	28110298	ENST00000443484.1	235	1.224	1.119	1.366	1.005	0.762	0.573	-0.053	0.045	-0.035	-0.747	1.136	-0.389	no	no	no	NA
ENSG00000214812.3	-	RP5-1053E7.3	processed_pseudogene	chr1	28120448	28121321	ENST00000399029.3	557	7.065	2.87	4.381	5.803	3.423	2.572	0.526	0.806	0.496	-0.488	1.15	-0.662	no	no	no	NA
ENSG00000253005.1	-	RNU6-176P	snRNA	chr1	28142736	28142841	ENST00000517196.1	105	6.526	5.966	7.285	5.361	4.066	3.055	0.674	0.772	0.692	-0.747	1.136	-0.389	no	no	no	NA
ENSG00000169403.12	-	PTAFR	protein_coding	chr1	28147165	28193936	ENST00000539896.1	4191	0.586	0.951	0.9	0.517	0.913	1.159	0.009	-0.259	-0.031	0.709	-1.144	0.434	no	no	no	NA
ENSG00000126698.11	-	DNAJC8	protein_coding	chr1	28200277	28233029	ENST00000263697.6	1763	6.382	8.989	9.179	7.115	8.956	9.364	0.967	0.829	0.953	0.668	-1.15	0.482	no	no	no	NA
ENSG00000130770.18	+	ATP5IF1	protein_coding	chr1	28236153	28238098	ENST00000465645.1	1855	29.595	33.494	33.824	30.386	30.952	39.752	1.564	1.477	1.508	1.082	-0.89	-0.193	no	no	no	NA
ENSG00000270605.1	-	RP5-1092A3.4	lncRNA	chr1	28239508	28241453	ENST00000604716.1	1945	2.819	0.644	0.393	1.736	1.098	0.825	-0.244	0.345	-0.075	-0.833	1.109	-0.276	no	no	no	NA
ENSG00000271398.1	+	RP5-1092A3.5	lncRNA	chr1	28247143	28247568	ENST00000605846.1	425	8.062	2.948	1.8	3.973	4.018	6.794	0.544	0.753	0.537	-0.549	1.154	-0.605	no	no	no	NA
ENSG00000130766.5	+	SESN2	protein_coding	chr1	28259517	28282491	ENST00000253063.4	3462	29.798	27.566	31.066	41.405	21.967	31.56	1.496	1.546	1.391	0.231	0.864	-1.095	no	dn	no	b
ENSG00000130772.14	+	MED18	protein_coding	chr1	28329039	28335965	ENST00000373842.9	1829	4.353	4.884	6.848	4.47	5.98	6.022	0.808	0.645	0.733	0.972	-1.026	0.054	no	no	no	NA
ENSG00000204138.13	+	PHACTR4	protein_coding	chr1	28369739	28500364	ENST00000373839.8	6048	7.156	11.845	10.74	7.778	13.293	9.905	1.013	0.873	1.099	0.162	-1.071	0.909	no	up	no	f
ENSG00000206779.1	-	Y_RNA	misc_RNA	chr1	28422554	28422655	ENST00000384052.1	101	6.785	6.202	7.574	5.573	4.227	3.176	0.691	0.789	0.709	-0.747	1.136	-0.389	no	no	no	NA
ENSG00000229820.2	+	RP1-308E4.1	processed_pseudogene	chr1	28453540	28453934	ENST00000438601.2	394	19.132	17.488	15.532	12.857	19.506	16.285	1.202	1.195	1.266	-0.499	-0.653	1.151	no	no	no	NA
ENSG00000221216.1	+	RNU6ATAC27P	snRNA	chr1	28481361	28481480	ENST00000408289.1	119	23.034	26.319	6.428	14.19	14.352	24.264	1.097	1.257	1.289	-1.141	0.418	0.723	no	no	no	NA
ENSG00000180198.17	+	RCC1	protein_coding	chr1	28506056	28539300	ENST00000373833.10	2844	148.169	181.398	199.733	176.524	143.702	239.359	2.34	2.209	2.208	1.155	-0.573	-0.582	no	no	no	NA
ENSG00000242125.3	+	SNHG3	lncRNA	chr1	28505979	28510892	ENST00000413987.1	2201	525.007	525.807	579.37	560.681	426.35	754.737	2.82	2.734	2.675	1.056	-0.122	-0.933	no	no	no	NA
ENSG00000274266.1	+	SNORA73A	snoRNA	chr1	28507365	28507571	ENST00000364938.1	206	1467.01	419.63	434.472	953.579	489.137	622.949	2.716	3.073	2.656	-0.439	1.144	-0.705	up	dn	no	d
ENSG00000200087.1	+	SNORA73B	snoRNA	chr1	28508558	28508762	ENST00000363217.1	204	1300	377.685	333.736	985	468.817	396.305	2.561	3.054	2.624	-0.691	1.147	-0.455	up	dn	no	d
ENSG00000231468.2	-	PRDX3P2	processed_pseudogene	chr1	28526317	28527227	ENST00000447051.2	611	0.753	2.065	1.681	2.474	0.469	0.353	-0.114	0.135	-0.007	-0.95	1.044	-0.094	no	no	no	NA
ENSG00000279443.1	+	RP4-669K10.8	TEC	chr1	28544459	28546542	ENST00000624273.1	2083	31.582	36.087	41.499	29.994	39.765	44.357	1.632	1.488	1.578	0.907	-1.072	0.165	no	no	no	NA
ENSG00000180098.9	+	TRNAU1AP	protein_coding	chr1	28553084	28578545	ENST00000373830.4	1799	9.312	16.705	17.336	12.977	16.417	14.112	1.194	1.041	1.219	0.444	-1.145	0.701	no	up	no	f
ENSG00000197989.14	-	SNHG12	lncRNA	chr1	28578537	28582986	ENST00000648127.1	1871	110.592	140.093	145.291	132.586	94.144	199.673	2.231	2.083	2.06	1.146	-0.449	-0.697	no	no	up	a
ENSG00000221539.1	-	SNORD99	snoRNA	chr1	28578748	28578822	ENST00000408612.1	74	83.344	152.369	248.098	228.185	86.546	182.086	2.327	2.14	2.06	1.105	-0.263	-0.842	no	no	no	NA
ENSG00000278274.1	-	SNORA61	snoRNA	chr1	28579763	28579893	ENST00000384581.1	130	226.666	192.74	223.606	190.506	170.783	313.415	2.423	2.318	2.259	1.08	-0.185	-0.894	no	no	no	NA
ENSG00000273544.1	-	SNORA44	snoRNA	chr1	28580380	28580512	ENST00000384584.1	132	41.532	94.91	75.338	55.433	58.222	97.218	1.932	1.681	1.871	0.795	-1.123	0.328	no	no	no	NA
ENSG00000280498.1	-	SNORA16A	snoRNA	chr1	28580919	28581054	ENST00000628458.1	135	172.587	74.24	84.996	120.91	56.928	161.597	2.069	2.16	1.813	0.306	0.811	-1.117	no	no	no	NA
ENSG00000274582.1	-	SNORA16A	snoRNA	chr1	28580919	28581056	ENST00000384342.2	137	170.067	73.157	83.756	119.145	56.097	161.58	2.066	2.153	1.807	0.317	0.803	-1.12	no	no	no	NA
ENSG00000120656.13	-	TAF12	protein_coding	chr1	28602849	28643085	ENST00000495422.2	1438	6.915	9.746	10.647	9.596	8.415	10.015	1.014	0.911	0.957	1.034	-0.963	-0.071	no	no	no	NA
ENSG00000188060.8	+	RAB42	protein_coding	chr1	28592264	28595449	ENST00000465518.3	2236	1.291	2.36	1.681	1.767	1.206	2.619	0.322	0.179	0.227	1.09	-0.876	-0.214	no	no	no	NA
ENSG00000229388.1	+	LINC01715	lncRNA	chr1	28646090	28648581	ENST00000427804.1	688	1.651	0.503	2.15	0.904	0.857	2.061	0.323	0.087	-0.183	0.977	0.044	-1.021	no	no	no	NA
ENSG00000270103.3	+	RNU11	lncRNA	chr1	28648599	28648730	ENST00000602813.1	131	282.478	334.72	210.22	180.458	426.958	257.145	2.366	2.354	2.578	-0.526	-0.627	1.153	no	no	no	NA
ENSG00000274978.1	+	RNU11	snRNA	chr1	28648599	28648733	ENST00000387069.1	134	276.154	327.226	205.514	176.418	423.772	251.388	2.357	2.344	2.571	-0.527	-0.627	1.153	no	no	no	NA
ENSG00000162419.13	+	GMEB1	protein_coding	chr1	28668783	28719353	ENST00000373816.6	6358	7.819	13.18	12.086	9.605	13.103	11.185	1.065	0.938	1.119	0.267	-1.106	0.839	no	up	no	f
ENSG00000252777.1	+	ENSG10010139645.1	scaRNA	chr1	28689664	28689794	ENST00000516968.1	130	10.543	9.637	17.653	8.659	3.284	12.339	1.169	0.98	0.75	0.966	0.065	-1.031	no	no	no	NA
ENSG00000198492.16	+	YTHDF2	protein_coding	chr1	28736620	28769774	ENST00000542507.5	2825	21.579	23.655	26.119	25.364	22.459	26.591	1.421	1.369	1.363	1.149	-0.473	-0.676	no	no	no	NA
ENSG00000116329.11	+	OPRD1	protein_coding	chr1	28812169	28871267	ENST00000234961.7	9317	0.058	0.053	0.052	0.038	0.043	0.054	-1.276	-1.328	-1.319	1.141	-0.723	-0.419	no	no	no	NA
ENSG00000233427.1	-	RP1-212P9.3	lncRNA	chr1	28870482	28877336	ENST00000418471.1	1085	0.1	0.091	0.112	0.082	0.062	0.047	-1.141	-1.043	-1.122	-0.747	1.136	-0.389	no	no	no	NA
ENSG00000199756.1	-	Y_RNA	misc_RNA	chr1	28881725	28881835	ENST00000362886.1	110	6.23	5.695	6.954	5.117	3.881	2.917	0.654	0.752	0.672	-0.747	1.136	-0.389	no	no	no	NA
ENSG00000159023.22	+	EPB41	protein_coding	chr1	28914568	29120041	ENST00000343067.9	6031	1.891	1.207	1.768	2.783	0.817	1.956	0.27	0.361	-0.003	0.32	0.801	-1.121	no	dn	up	b
ENSG00000225616.2	-	RP4-604A21.1	processed_pseudogene	chr1	28982277	28982608	ENST00000425821.2	331	2.07	1.892	2.311	3.401	1.29	0.969	0.175	0.424	0.194	-0.643	1.152	-0.509	no	no	no	NA
ENSG00000206704.1	+	Y_RNA	misc_RNA	chr1	28985709	28985810	ENST00000383977.1	101	6.785	6.202	7.574	5.573	4.227	3.176	0.691	0.789	0.709	-0.747	1.136	-0.389	no	no	no	NA
ENSG00000277958.1	+	Metazoa_SRP	misc_RNA	chr1	29041198	29041480	ENST00000619772.1	282	2.43	2.221	2.713	9.98	3.028	3.413	0.483	0.692	0.414	-0.321	1.121	-0.8	no	no	no	NA
ENSG00000253304.2	-	TMEM200B	protein_coding	chr1	29119433	29122501	ENST00000420504.2	2553	27.92	27.972	39.146	35.958	24.493	39.004	1.592	1.501	1.418	1.015	-0.031	-0.984	no	no	no	NA
ENSG00000225750.1	-	RP11-242O24.3	lncRNA	chr1	29144493	29146994	ENST00000413004.1	279	94.256	135.249	117.452	106.675	133.499	119.297	2.073	2.001	2.128	0.089	-1.041	0.953	no	no	no	NA
ENSG00000116350.17	-	SRSF4	protein_coding	chr1	29147742	29181900	ENST00000373795.7	2300	37.335	47.863	48.53	40.585	50.473	47.919	1.683	1.59	1.692	0.502	-1.152	0.649	no	no	no	NA
ENSG00000277916.1	-	ENSG10010136122.1	misc_RNA	chr1	29171284	29171453	ENST00000611385.1	169	36.494	48.185	22.632	43.297	35.369	24.678	1.374	1.599	1.616	-1.153	0.516	0.637	no	no	no	NA
ENSG00000116353.16	-	MECR	protein_coding	chr1	29192656	29230934	ENST00000263702.11	2515	8.289	11.112	11.131	9.558	10.15	12.002	1.063	0.949	1.026	0.865	-1.095	0.23	no	no	no	NA
ENSG00000237934.1	+	RP11-467D18.2	lncRNA	chr1	29223932	29224816	ENST00000427046.1	573	0.775	0.709	0.865	0.637	0.483	0.363	-0.252	-0.153	-0.233	-0.747	1.136	-0.389	no	no	no	NA
ENSG00000060656.20	+	PTPRU	protein_coding	chr1	29236521	29326800	ENST00000373779.8	5573	3.135	2.068	2.542	4.957	1.305	2.765	0.423	0.596	0.216	0.062	0.967	-1.03	up	dn	up	c
ENSG00000230523.1	-	LINC01756	lncRNA	chr1	29329619	29350114	ENST00000417651.1	2148	0.134	0.122	0.075	0.027	0.042	0.125	-1.015	-1.217	-1.146	1.084	-0.887	-0.197	no	no	no	NA
ENSG00000225011.4	-	RP11-810H18.1	unprocessed_pseudogene	chr1	29488192	29496893	ENST00000515851.1	349	0.079	0.072	0.088	0.065	0.049	0.037	-1.245	-1.146	-1.226	-0.747	1.136	-0.389	no	no	no	NA
ENSG00000228176.1	-	RP4-656G21.1	lncRNA	chr1	29708850	29709547	ENST00000422638.1	498	1.966	10.785	5.488	7.268	5.513	6.904	0.789	0.578	0.887	0.24	-1.098	0.858	no	no	no	NA
ENSG00000284676.1	+	RP11-179G8.2	lncRNA	chr1	29755174	29790597	ENST00000641702.1	1953	0.019	0.018	0.022	0.016	0.012	0.009	-1.854	-1.756	-1.836	-0.747	1.136	-0.389	no	no	no	NA
ENSG00000270927.1	-	RP11-179G8.1	processed_pseudogene	chr1	29904864	29905357	ENST00000603857.1	493	1.39	1.271	1.552	1.142	0.866	0.651	0.002	0.1	0.021	-0.747	1.136	-0.389	no	no	no	NA
ENSG00000233399.2	-	LINC01648	lncRNA	chr1	30013951	30037612	ENST00000445180.2	1519	0.029	0.026	0.032	0.024	0.018	0.014	-1.679	-1.581	-1.66	-0.747	1.136	-0.389	no	no	no	NA
ENSG00000233372.1	+	RP5-893G23.1	lncRNA	chr1	30140262	30141607	ENST00000441046.1	551	0.509	0.466	0.569	0.418	0.317	0.239	-0.434	-0.336	-0.415	-0.747	1.136	-0.389	no	no	no	NA
ENSG00000231251.1	+	RP3-357I16.1	processed_pseudogene	chr1	30226522	30226615	ENST00000442774.1	93	7.369	6.736	8.225	6.052	4.591	3.45	0.726	0.825	0.745	-0.747	1.136	-0.389	no	no	no	NA
ENSG00000236335.1	-	RP4-591L5.1	lncRNA	chr1	30409559	30411638	ENST00000427319.1	507	0.33	0.301	0.368	0.271	0.205	0.154	-0.623	-0.525	-0.604	-0.747	1.136	-0.389	no	no	no	NA
ENSG00000231949.1	+	RP4-591L5.2	lncRNA	chr1	30415824	30421108	ENST00000420354.1	481	0.13	0.119	0.145	0.107	0.081	0.061	-1.028	-0.93	-1.009	-0.747	1.136	-0.389	no	no	no	NA
ENSG00000162510.6	-	MATN1	protein_coding	chr1	30711276	30723585	ENST00000373765.5	3830	1.503	1.323	1.554	1.6	1.11	1.877	0.232	0.191	0.083	0.827	0.284	-1.111	no	no	no	NA
ENSG00000186056.10	+	MATN1-AS1	lncRNA	chr1	30718503	30726744	ENST00000414532.6	3925	14.885	15.202	14.481	16.733	10.206	21.139	1.243	1.198	1.095	0.847	0.256	-1.103	no	no	no	NA
ENSG00000287510.1	+	RP5-1166H10.4	lncRNA	chr1	30731692	30733427	ENST00000655364.1	1077	3.95	2.888	2.205	6.164	0.492	2.959	0.407	0.693	0.076	0.048	0.975	-1.023	no	no	no	NA
ENSG00000162511.8	-	LAPTM5	protein_coding	chr1	30732468	30757774	ENST00000294507.4	2177	0.054	0.025	0.06	0.044	0.067	0.063	-1.208	-1.309	-1.389	1.037	-0.079	-0.958	no	no	no	NA
ENSG00000264773.1	-	MIR4420	miRNA	chr1	30739155	30739232	ENST00000583944.1	77	8.9	8.135	9.935	7.31	5.545	4.166	0.808	0.907	0.827	-0.747	1.136	-0.389	no	no	no	NA
ENSG00000229607.1	-	RP5-1125N11.1	lncRNA	chr1	30810377	30815553	ENST00000440358.1	444	0.132	0.121	0.148	0.979	0.082	0.062	-1.019	-0.444	-1	-0.606	1.154	-0.549	no	no	no	NA
ENSG00000223382.5	+	LINC01778	lncRNA	chr1	30824271	30834282	ENST00000659416.1	1176	1.369	1.502	0.917	1.237	1.194	1.282	0.035	0.114	0.127	-1.146	0.448	0.698	no	no	no	NA
ENSG00000222784.1	+	RN7SKP91	misc_RNA	chr1	30843822	30844110	ENST00000410852.1	288	2.379	2.175	2.656	1.954	1.482	1.114	0.236	0.334	0.254	-0.747	1.136	-0.389	no	no	no	NA
ENSG00000235143.1	+	RP1-65J11.5	lncRNA	chr1	30858157	30860254	ENST00000431202.1	1747	0.327	0.299	0.365	0.805	0.407	0.153	-0.627	-0.29	-0.457	-1.002	0.998	0.003	no	no	no	NA
ENSG00000162512.16	-	SDC3	protein_coding	chr1	30869466	30878740	ENST00000336798.11	6392	17.808	13.171	12.538	21.667	11.602	13.249	1.11	1.293	1.092	-0.494	1.151	-0.657	up	dn	no	d
ENSG00000266210.2	-	RN7SL371P	misc_RNA	chr1	30918468	30918735	ENST00000578099.2	267	2.567	2.346	2.865	2.108	1.599	1.202	0.268	0.367	0.287	-0.747	1.136	-0.389	no	no	no	NA
ENSG00000134644.16	-	PUM1	protein_coding	chr1	30931505	31065717	ENST00000426105.7	5385	19.336	22.286	21.602	22.613	19.51	23.973	1.357	1.32	1.319	1.154	-0.549	-0.605	no	no	no	NA
ENSG00000237329.2	+	RP11-201O14.1	processed_pseudogene	chr1	31036733	31037240	ENST00000417263.2	507	1.352	1.236	1.509	1.11	0.842	0.633	-0.01	0.088	0.009	-0.747	1.136	-0.389	no	no	no	NA
ENSG00000232768.1	+	RP11-201O14.2	processed_pseudogene	chr1	31050871	31051034	ENST00000429616.1	163	4.204	3.843	4.693	3.453	2.619	1.968	0.483	0.581	0.501	-0.747	1.136	-0.389	no	no	no	NA
ENSG00000215900.4	-	SELENOWP1	processed_pseudogene	chr1	31094986	31095558	ENST00000322792.5	252	7.188	4.38	1.337	1.968	4.479	3.365	0.327	0.575	0.646	-1.129	0.353	0.776	no	no	no	NA
ENSG00000225142.2	-	RP11-490K7.1	processed_pseudogene	chr1	31108187	31108623	ENST00000441274.2	436	1.572	1.437	1.755	1.291	0.979	0.736	0.055	0.154	0.074	-0.747	1.136	-0.389	no	no	no	NA
ENSG00000084628.10	-	NKAIN1	protein_coding	chr1	31179744	31239887	ENST00000373736.7	2922	0.023	0.135	0.089	0.056	0.092	0.085	-1.06	-1.446	-0.952	0.357	-1.13	0.772	no	no	no	NA
ENSG00000060688.13	-	SNRNP40	protein_coding	chr1	31259567	31296788	ENST00000263694.9	1615	9.923	13.783	13.462	10.389	13.754	14.584	1.146	1.007	1.139	0.625	-1.153	0.528	no	no	no	NA
ENSG00000229447.2	-	RP11-490K7.4	processed_pseudogene	chr1	31263244	31263681	ENST00000452686.2	437	6.273	12.901	10.503	6.44	6.839	14.683	1.094	0.803	0.973	0.94	-1.051	0.11	no	no	no	NA
ENSG00000121766.16	+	ZCCHC17	protein_coding	chr1	31297007	31364936	ENST00000373714.5	1730	5.326	6.566	6.565	5.775	6.788	6.626	0.819	0.744	0.825	0.518	-1.153	0.635	no	no	no	NA
ENSG00000229044.1	-	RP11-266K22.2	lncRNA	chr1	31333066	31346799	ENST00000430143.1	439	0.05	0.091	0.111	0.082	0.031	0.047	-1.142	-1.194	-1.274	0.925	0.136	-1.061	no	no	no	NA
ENSG00000121769.8	-	FABP3	protein_coding	chr1	31365252	31373076	ENST00000373713.7	1097	0.438	0.16	0.098	0.504	0.055	0.164	-0.897	-0.328	-1.029	-0.391	1.136	-0.745	no	no	no	NA
ENSG00000168528.12	+	SERINC2	protein_coding	chr1	31409564	31434677	ENST00000373710.5	2146	15.117	17.785	16.662	18.289	16.389	16.952	1.225	1.221	1.232	-0.125	-0.931	1.057	no	no	no	NA
ENSG00000215899.3	-	RP11-439L8.2	processed_pseudogene	chr1	31487588	31488930	ENST00000401075.3	1342	0.511	0.467	0.57	0.419	0.318	0.239	-0.433	-0.335	-0.414	-0.747	1.136	-0.389	no	no	no	NA
ENSG00000206981.1	-	RNU6-40P	snRNA	chr1	31497576	31497683	ENST00000384254.1	107	6.404	5.854	7.149	5.26	3.99	2.998	0.666	0.764	0.684	-0.747	1.136	-0.389	no	no	no	NA
ENSG00000260386.6	+	LDC1P	transcribed_unitary_pseudogene	chr1	31500084	31508566	ENST00000562339.5	2113	0.081	0.074	0.09	0.133	0.05	0.038	-1.234	-0.985	-1.215	-0.643	1.152	-0.509	no	no	no	NA
ENSG00000265961.1	-	Y_RNA	misc_RNA	chr1	31503630	31503744	ENST00000578934.1	114	6.011	5.495	6.71	4.937	3.745	2.814	0.638	0.736	0.657	-0.747	1.136	-0.389	no	no	no	NA
ENSG00000284543.1	+	LINC01226	lncRNA	chr1	31518355	31526444	ENST00000640623.1	5019	0.169	0.077	0.095	0.139	0.053	0.04	-1.213	-0.814	-1.194	-0.618	1.154	-0.535	no	no	no	NA
ENSG00000229167.2	-	RP11-73M7.1	lncRNA	chr1	31571584	31575573	ENST00000435872.1	591	0.172	0.785	0.192	0.564	0.214	0.161	-0.755	-0.507	-0.387	-1.095	0.229	0.865	no	no	no	NA
ENSG00000142910.16	+	TINAGL1	protein_coding	chr1	31576514	31587686	ENST00000271064.12	2207	0.061	0.056	0.068	0.101	0.153	0.086	-1.115	-1.104	-1.033	-0.688	-0.459	1.147	no	no	no	NA
ENSG00000121764.11	+	HCRTR1	protein_coding	chr1	31617699	31627318	ENST00000403528.6	2003	0.214	0.13	0.398	0.351	0.089	0.067	-0.788	-0.562	-0.968	-0.075	1.035	-0.961	no	no	no	NA
ENSG00000162517.13	-	PEF1	protein_coding	chr1	31629865	31644876	ENST00000373703.5	1614	15.476	15.649	15.798	17.136	14.079	18.038	1.227	1.212	1.172	0.827	0.285	-1.112	no	no	no	NA
ENSG00000235790.7	+	PEF1-AS1	lncRNA	chr1	31644048	31659776	ENST00000610043.5	900	2.788	4.023	4.231	2.577	4.262	4.692	0.649	0.428	0.617	0.706	-1.144	0.439	no	no	no	NA
ENSG00000264078.1	+	RP11-73M7.9	lncRNA	chr1	31644693	31649371	ENST00000581333.1	480	6.445	11.65	11.61	6.738	11.5	12.413	1.079	0.819	1.064	0.631	-1.153	0.522	no	no	no	NA
ENSG00000084636.18	-	COL16A1	protein_coding	chr1	31652262	31704017	ENST00000373672.8	5418	22.721	24.836	21.594	28.341	17.143	27.95	1.39	1.404	1.315	0.426	0.717	-1.142	no	no	no	NA
ENSG00000121753.13	-	ADGRB2	protein_coding	chr1	31727116	31764340	ENST00000373658.8	5708	6.535	4.022	4.192	7.893	3.521	4.49	0.637	0.856	0.576	-0.355	1.129	-0.774	up	dn	no	c
ENSG00000266580.1	-	MIR4254	miRNA	chr1	31758659	31758735	ENST00000581063.1	76	9.017	16.484	10.065	22.218	5.618	8.443	0.965	1.151	0.983	-0.666	1.15	-0.484	no	no	no	NA
ENSG00000254545.1	+	RP11-84A19.3	lncRNA	chr1	31789129	31791322	ENST00000527035.1	537	3.125	5.998	2.442	4.107	3.115	3.657	0.475	0.554	0.636	-0.994	-0.012	1.006	no	no	no	NA
ENSG00000134668.12	-	SPOCD1	protein_coding	chr1	31790423	31816051	ENST00000360482.6	3960	19.199	26.495	18.685	24.027	21.358	20.956	1.296	1.332	1.376	-0.961	-0.073	1.035	no	no	no	NA
ENSG00000203620.2	-	RP11-84A19.2	lncRNA	chr1	31842018	31855568	ENST00000453837.1	2257	0.455	0.185	0.282	0.208	0.284	0.308	-0.531	-0.512	-0.64	0.44	0.705	-1.145	no	no	no	NA
ENSG00000269967.1	-	RP11-84A19.4	lncRNA	chr1	31851912	31921841	ENST00000602889.1	587	14.111	16.366	16.299	14.931	16.858	16.943	1.221	1.162	1.22	0.58	-1.155	0.574	no	no	no	NA
ENSG00000184007.22	-	PTP4A2	protein_coding	chr1	31906420	31938368	ENST00000647444.2	3910	32.089	37.391	37.401	37.597	35.95	37.727	1.575	1.541	1.564	0.853	-1.101	0.248	no	no	no	NA
ENSG00000288678.1	-	RP4-534N18.5	protein_coding	chr1	31919562	31919628	ENST00000679970.1	66	83.063	37.964	34.771	59.697	38.814	38.887	1.566	1.848	1.584	-0.635	1.153	-0.517	no	no	no	NA
ENSG00000228634.1	+	RP4-534N18.2	lncRNA	chr1	31933019	31933975	ENST00000447478.1	517	0.717	0.655	0.8	0.589	1.34	0.671	-0.135	-0.187	-0.028	-0.224	-0.869	1.093	no	no	no	NA
ENSG00000284702.1	-	RP4-534N18.4	lncRNA	chr1	31972188	31987034	ENST00000641788.1	1873	0.185	0.127	0.206	0.19	0.029	0.238	-0.655	-0.728	-1.219	0.692	0.454	-1.147	no	no	no	NA
ENSG00000121774.18	+	KHDRBS1	protein_coding	chr1	32013867	32043877	ENST00000327300.12	2713	25.461	35.505	34.616	27.871	37.588	33.814	1.534	1.426	1.563	0.369	-1.132	0.763	no	no	no	NA
ENSG00000203325.3	-	RP11-277A4.4	lncRNA	chr1	32052290	32073474	ENST00000366152.3	624	1.197	1.36	1.264	1.275	1.35	1.318	0.111	0.092	0.132	-0.04	-0.98	1.019	no	no	no	NA
ENSG00000121775.18	+	TMEM39B	protein_coding	chr1	32072938	32102863	ENST00000336294.10	1778	13.19	18.421	18.533	18.132	15.58	17.989	1.261	1.189	1.229	0.966	-1.031	0.065	no	no	no	NA
ENSG00000266203.1	+	MIR5585	miRNA	chr1	32086948	32087007	ENST00000577515.1	59	11.615	31.851	25.931	19.08	28.946	21.75	1.376	1.173	1.482	0.204	-1.086	0.882	no	no	no	NA
ENSG00000276493.1	-	Metazoa_SRP	misc_RNA	chr1	32087522	32087813	ENST00000613387.1	291	2.355	2.153	2.629	1.934	1.467	1.102	0.231	0.329	0.25	-0.747	1.136	-0.389	no	no	no	NA
ENSG00000025800.14	+	KPNA6	protein_coding	chr1	32108055	32176563	ENST00000373625.8	7355	12.744	13.587	15.342	14.14	13.96	15.262	1.185	1.128	1.139	1.135	-0.752	-0.382	no	no	no	NA
ENSG00000250135.1	+	RP4-622L5.2	lncRNA	chr1	32170732	32176568	ENST00000515055.1	667	44.972	33.596	37.226	45.812	34.019	40.789	1.591	1.657	1.529	-0.024	1.012	-0.988	no	no	no	NA
ENSG00000084652.16	+	TXLNA	protein_coding	chr1	32180064	32198285	ENST00000373609.1	5012	46.635	57.618	53.654	53.75	49.208	61.871	1.761	1.7	1.726	1.038	-0.957	-0.082	no	no	no	NA
ENSG00000160050.16	+	CCDC28B	protein_coding	chr1	32200632	32205387	ENST00000421922.6	1415	8.07	5.401	6.435	8.286	4.4	8.299	0.864	0.913	0.688	0.358	0.772	-1.13	no	no	no	NA
ENSG00000224066.1	-	RP4-622L5.7	lncRNA	chr1	32205497	32206814	ENST00000421616.1	786	69.724	88.467	60.407	89.749	60.624	76.003	1.831	1.898	1.865	-1.001	0.999	0.003	no	no	no	NA
ENSG00000160051.12	+	IQCC	protein_coding	chr1	32205670	32208682	ENST00000537469.2	2252	15.926	37.227	32.509	18.313	36.856	31.848	1.508	1.232	1.569	0.398	-1.138	0.74	dn	up	no	f
ENSG00000222046.3	+	DCDC2B	protein_coding	chr1	32209088	32216192	ENST00000409358.2	1350	1.64	4.056	2.477	1.822	3.366	2.935	0.431	0.238	0.568	0.113	-1.052	0.939	no	no	no	NA
ENSG00000160055.20	-	TMEM234	protein_coding	chr1	32216196	32222343	ENST00000373593.5	1411	21.516	32.507	30.863	24.723	30.909	31.993	1.497	1.363	1.501	0.553	-1.154	0.601	no	no	no	NA
ENSG00000084623.12	+	EIF3I	protein_coding	chr1	32222419	32236165	ENST00000678711.1	2660	38.137	51.175	52.812	47.458	46.001	53.61	1.726	1.629	1.686	0.937	-1.053	0.116	no	no	no	NA
ENSG00000220785.7	-	MTMR9LP	transcribed_unprocessed_pseudogene	chr1	32231659	32241620	ENST00000441044.5	2624	8.187	7.421	8.985	12.318	5.015	9.662	0.969	1.002	0.785	0.432	0.711	-1.143	no	dn	no	b
ENSG00000183615.6	+	FAM167B	protein_coding	chr1	32247221	32248856	ENST00000373582.4	947	15.089	16.091	14.504	14.114	16.452	16.286	1.187	1.164	1.211	-0.032	-0.984	1.015	no	no	no	NA
ENSG00000182866.17	+	LCK	protein_coding	chr1	32274131	32286162	ENST00000333070.4	2166	0.057	0.052	0.064	0.047	0.035	0.027	-1.385	-1.287	-1.367	-0.747	1.136	-0.389	no	no	no	NA
ENSG00000277617.1	-	Metazoa_SRP	misc_RNA	chr1	32269337	32269597	ENST00000615681.1	260	2.636	2.409	2.942	2.165	1.642	1.234	0.28	0.378	0.299	-0.747	1.136	-0.389	no	no	no	NA
ENSG00000252450.1	-	Y_RNA	misc_RNA	chr1	32286451	32286561	ENST00000516641.1	110	6.23	5.695	6.954	5.117	3.881	2.917	0.654	0.752	0.672	-0.747	1.136	-0.389	no	no	no	NA
ENSG00000116478.12	+	HDAC1	protein_coding	chr1	32292082	32333626	ENST00000373548.8	2118	8.462	10.419	10.938	10.297	10.216	10.379	1.028	0.97	1.014	0.795	-1.123	0.328	no	no	no	NA
ENSG00000175130.7	-	MARCKSL1	protein_coding	chr1	32333838	32336233	ENST00000329421.8	1546	45.78	31.647	41.842	47.003	30.306	47.687	1.65	1.666	1.491	0.491	0.66	-1.151	no	dn	no	b
ENSG00000233775.1	-	RP4-811H24.9	lncRNA	chr1	32349193	32350663	ENST00000448134.1	687	0.932	0.852	1.041	0.766	0.871	1.091	0.028	-0.073	-0.065	1.151	-0.652	-0.499	no	no	no	NA
ENSG00000162526.7	+	TSSK3	protein_coding	chr1	32362538	32364312	ENST00000373534.4	1026	23.177	20.48	23.285	26.017	13.959	32.552	1.44	1.39	1.228	0.787	0.338	-1.125	no	no	no	NA
ENSG00000225828.1	-	FAM229A	protein_coding	chr1	32361269	32362243	ENST00000432622.1	699	14.775	20.58	12.566	17.336	14.027	16.469	1.158	1.204	1.23	-1.08	0.185	0.894	no	no	no	NA
ENSG00000160058.19	-	BSDC1	protein_coding	chr1	32365170	32394426	ENST00000341071.11	4599	20.378	24.43	21.859	23.452	21.832	24.125	1.361	1.34	1.364	0.481	-1.15	0.669	no	no	no	NA
ENSG00000224333.1	-	GAPDHP20	processed_pseudogene	chr1	32402108	32403115	ENST00000444107.1	1007	0.681	0.622	0.76	0.559	0.424	0.319	-0.308	-0.21	-0.289	-0.747	1.136	-0.389	no	no	no	NA
ENSG00000270850.1	+	RP11-395N6.4	processed_pseudogene	chr1	32421978	32422319	ENST00000604085.1	341	2.01	5.511	2.243	1.651	1.252	0.941	0.162	0.26	0.419	-0.913	-0.156	1.069	no	no	no	NA
ENSG00000229259.1	-	LRRC37A12P	unprocessed_pseudogene	chr1	32423213	32426789	ENST00000454917.1	1801	0.192	0.175	0.214	0.157	0.119	0.09	-0.858	-0.76	-0.84	-0.747	1.136	-0.389	no	no	no	NA
ENSG00000263529.2	+	RN7SL122P	misc_RNA	chr1	32457834	32458135	ENST00000579362.2	301	2.277	2.081	2.541	1.87	1.418	1.066	0.216	0.315	0.235	-0.747	1.136	-0.389	no	no	no	NA
ENSG00000254553.1	+	RP1-27O5.3	protein_coding	chr1	32465056	32600792	ENST00000480336.1	3447	2.075	2.981	2.981	2.467	3.057	2.765	0.458	0.355	0.48	0.407	-1.139	0.733	no	no	no	NA
ENSG00000273274.2	+	ZBTB8B	protein_coding	chr1	32465071	32496686	ENST00000609129.2	12831	0.065	0.04	0.048	0.018	0.054	0.02	-1.504	-1.468	-1.335	-0.766	-0.365	1.131	no	no	no	NA
ENSG00000160062.15	+	ZBTB8A	protein_coding	chr1	32539426	32605941	ENST00000373510.9	7077	4.348	6.065	6.245	5.128	6.329	5.716	0.776	0.674	0.792	0.45	-1.146	0.696	no	no	no	NA
ENSG00000176261.16	-	ZBTB8OS	protein_coding	chr1	32620819	32650550	ENST00000468695.6	1567	9.911	11.609	13.74	12.968	10.44	13.219	1.13	1.055	1.042	1.144	-0.438	-0.706	no	no	no	NA
ENSG00000200591.1	+	Y_RNA	misc_RNA	chr1	32639950	32640052	ENST00000363721.1	102	6.718	6.141	7.5	5.518	4.186	3.145	0.686	0.785	0.705	-0.747	1.136	-0.389	no	no	no	NA
ENSG00000162521.19	+	RBBP4	protein_coding	chr1	32651207	32686211	ENST00000373493.10	7883	19.616	21.886	28.672	22.303	21.028	29.796	1.466	1.32	1.331	1.152	-0.644	-0.508	no	no	no	NA
ENSG00000162520.15	-	SYNC	protein_coding	chr1	32679905	32702770	ENST00000409190.8	3503	25.445	30.848	27.3	32.838	27.991	26.392	1.429	1.461	1.468	-1.138	0.399	0.739	no	no	no	NA
ENSG00000224409.1	-	RP11-114B7.6	lncRNA	chr1	32717733	32725237	ENST00000421619.1	395	2.1	1.002	2.039	2.4	1.138	1.796	0.282	0.351	0.028	0.361	0.77	-1.13	no	no	no	NA
ENSG00000162522.11	+	KIAA1522	protein_coding	chr1	32741829	32774970	ENST00000401073.7	5493	10.401	10.339	11.403	12.823	9.817	10.997	1.049	1.063	1.003	0.349	0.779	-1.128	no	no	no	NA
ENSG00000134684.12	-	YARS1	protein_coding	chr1	32775238	32817358	ENST00000373477.9	2443	25.348	26.13	27.696	30.789	22.493	30.071	1.46	1.446	1.385	0.744	0.393	-1.137	no	no	no	NA
ENSG00000116497.18	+	S100PBP	protein_coding	chr1	32817652	32858875	ENST00000373475.10	4220	8.927	11.852	12.674	10.65	11.818	12.071	1.092	0.989	1.073	0.743	-1.137	0.394	no	no	no	NA
ENSG00000160097.20	-	FNDC5	protein_coding	chr1	32862267	32870912	ENST00000373471.9	2831	0.079	0.435	0.177	0.26	0.198	0.26	-0.669	-0.843	-0.533	0.082	-1.038	0.957	no	no	no	NA
ENSG00000121905.10	+	HPCA	protein_coding	chr1	32886490	32894646	ENST00000373467.4	1412	1.344	1.997	1.782	1.863	1.623	1.731	0.245	0.199	0.255	0.387	-1.136	0.749	no	no	no	NA
ENSG00000121900.19	-	TMEM54	protein_coding	chr1	32894594	32901389	ENST00000373463.8	1030	5.547	5.992	4.841	5.964	5.215	5.666	0.719	0.76	0.747	-1.103	0.848	0.255	no	no	no	NA
ENSG00000287691.1	+	RP5-1174N9.3	lncRNA	chr1	32925453	32951638	ENST00000661031.1	575	0.026	0.024	0.029	0.064	0.049	0.025	-1.573	-1.386	-1.466	-1.045	0.948	0.097	no	no	no	NA
ENSG00000116514.17	-	RNF19B	protein_coding	chr1	32936448	32964809	ENST00000235150.5	2677	4.204	5.168	5.61	4.565	6.007	4.943	0.722	0.642	0.746	0.338	-1.125	0.787	no	no	no	NA
ENSG00000278966.2	+	RP5-1174N9.2	TEC	chr1	32973552	32974463	ENST00000633169.1	911	0.752	0.688	0.84	0.618	0.469	0.352	-0.265	-0.166	-0.246	-0.747	1.136	-0.389	no	no	no	NA
ENSG00000217644.5	+	RP4-803A2.1	processed_pseudogene	chr1	32979946	32980472	ENST00000401937.3	526	1.303	1.191	1.454	1.07	0.812	0.61	-0.026	0.072	-0.007	-0.747	1.136	-0.389	no	no	no	NA
ENSG00000239670.1	+	RP4-803A2.2	unprocessed_pseudogene	chr1	32986951	32988233	ENST00000447420.1	863	0.535	0.489	0.597	0.439	0.333	0.25	-0.413	-0.315	-0.394	-0.747	1.136	-0.389	no	no	no	NA
ENSG00000236065.2	+	RP1-117O3.2	lncRNA	chr1	32987074	33032469	ENST00000427524.1	1680	0.121	0.124	0.219	0.186	0.094	0.191	-0.689	-0.824	-0.966	0.991	0.017	-1.008	no	no	no	NA
ENSG00000004455.17	-	AK2	protein_coding	chr1	33007985	33036883	ENST00000672715.1	5970	18.307	21.828	22.474	21.406	18.838	25.245	1.377	1.297	1.307	1.146	-0.693	-0.454	no	no	no	NA
ENSG00000276645.1	-	Metazoa_SRP	misc_RNA	chr1	33029231	33029576	ENST00000610352.1	345	11.918	9.078	2.217	6.526	7.425	9.299	0.657	0.945	0.914	-1.149	0.673	0.476	no	no	no	NA
ENSG00000142920.17	+	AZIN2	protein_coding	chr1	33081152	33123492	ENST00000294517.11	5240	6.377	4.557	5.131	6.74	4.054	6.198	0.751	0.817	0.633	0.189	0.892	-1.081	no	dn	no	b
ENSG00000278997.1	-	RP11-131M11.2	TEC	chr1	33141870	33143230	ENST00000622988.1	1360	15.116	11.975	14.062	15.313	9.732	17.928	1.201	1.182	1.033	0.675	0.473	-1.149	no	no	no	NA
ENSG00000116525.14	-	TRIM62	protein_coding	chr1	33145398	33182043	ENST00000291416.10	3817	9.238	11.521	10.834	12.718	9.251	11.049	1.039	1.035	1.014	0.721	0.421	-1.142	no	no	no	NA
ENSG00000279179.1	+	RP11-131M11.3	TEC	chr1	33162850	33166298	ENST00000624339.1	3448	1.391	2.725	1.775	2.285	1.857	1.675	0.237	0.251	0.352	-0.69	-0.457	1.147	no	no	no	NA
ENSG00000284721.1	+	RP11-131M11.4	lncRNA	chr1	33194787	33200353	ENST00000641271.1	1932	0.246	0.225	0.137	0.101	0.077	0.115	-0.9	-0.802	-0.881	-0.747	1.136	-0.389	no	no	no	NA
ENSG00000160094.15	+	ZNF362	protein_coding	chr1	33256491	33300719	ENST00000539719.6	3187	12.194	16.047	13.854	14.661	13.235	15.842	1.171	1.126	1.164	0.72	-1.142	0.422	no	no	no	NA
ENSG00000270115.1	+	RP11-415J8.7	lncRNA	chr1	33261211	33261680	ENST00000602618.1	469	7.306	16.027	6.524	4.8	8.193	15.049	0.996	0.772	1.059	0.355	-1.129	0.774	no	no	no	NA
ENSG00000184389.9	-	A3GALT2	protein_coding	chr1	33306765	33321098	ENST00000442999.3	1023	18.072	33.39	27.86	25.526	25.856	28.74	1.452	1.332	1.468	0.464	-1.148	0.684	no	no	no	NA
ENSG00000225313.5	+	RP11-415J8.3	lncRNA	chr1	33313323	33325903	ENST00000587696.2	1432	0.981	1.444	2.372	1.924	1.29	1.632	0.294	0.138	0.135	1.155	-0.562	-0.593	no	no	no	NA
ENSG00000134686.19	-	PHC2	protein_coding	chr1	33323625	33431095	ENST00000683057.1	3993	10.974	14.292	11.517	11.753	12.324	14.138	1.106	1.055	1.123	0.318	-1.12	0.802	no	no	no	NA
ENSG00000284154.1	-	MIR3605	miRNA	chr1	33332392	33332492	ENST00000583214.3	100	54.822	56.376	7.65	28.143	38.426	35.29	1.216	1.594	1.668	-1.141	0.419	0.723	no	no	no	NA
ENSG00000222112.1	-	RN7SKP16	misc_RNA	chr1	33336565	33336864	ENST00000410180.1	299	29.794	41.9	30.701	26.355	34.271	40.773	1.549	1.447	1.579	0.347	-1.127	0.781	no	no	no	NA
ENSG00000233246.1	+	PHC2-AS1	lncRNA	chr1	33350351	33363245	ENST00000432703.1	490	1.063	1.555	1.187	1.048	1.325	1.443	0.117	0.023	0.157	0.26	-1.104	0.844	no	no	no	NA
ENSG00000234512.1	+	TLR12P	unitary_pseudogene	chr1	33466248	33468954	ENST00000413515.1	2706	0.253	0.231	0.283	0.208	0.158	0.119	-0.737	-0.639	-0.719	-0.747	1.136	-0.389	no	no	no	NA
ENSG00000121903.15	+	ZSCAN20	protein_coding	chr1	33472644	33501643	ENST00000684572.1	9456	16.329	23.221	20.18	20.438	20.082	21.164	1.315	1.262	1.334	0.305	-1.117	0.812	no	no	no	NA
ENSG00000235907.2	-	RP4-580O19.2	processed_pseudogene	chr1	33512007	33512743	ENST00000424879.2	736	0.931	0.851	1.039	0.765	0.58	0.436	-0.172	-0.074	-0.153	-0.747	1.136	-0.389	no	no	no	NA
ENSG00000121904.18	-	CSMD2	protein_coding	chr1	33513997	34165230	ENST00000373381.9	13655	0.017	0.027	0.036	0.022	0.013	0.051	-1.365	-1.711	-1.726	1.154	-0.54	-0.614	no	no	no	NA
ENSG00000227000.2	+	HSPD1P14	processed_pseudogene	chr1	33838522	33840140	ENST00000432666.2	1618	0.424	0.387	0.473	0.348	0.264	0.198	-0.514	-0.416	-0.495	-0.747	1.136	-0.389	no	no	no	NA
ENSG00000176256.11	+	HMGB4	protein_coding	chr1	33860499	33864791	ENST00000522796.1	2505	0.16	0.146	0.178	0.131	0.099	0.075	-0.938	-0.84	-0.919	-0.747	1.136	-0.389	no	no	no	NA
ENSG00000231163.6	+	CSMD2-AS1	lncRNA	chr1	33868952	33885458	ENST00000425631.5	1367	0.042	0.038	0.046	0.068	0.026	0.019	-1.523	-1.274	-1.504	-0.643	1.152	-0.509	no	no	no	NA
ENSG00000201148.1	+	RNA5SP42	rRNA_pseudogene	chr1	34112948	34113063	ENST00000364278.1	115	5.959	5.447	6.652	4.894	3.713	2.79	0.634	0.732	0.653	-0.747	1.136	-0.389	no	no	no	NA
ENSG00000142698.15	+	C1orf94	protein_coding	chr1	34176906	34219131	ENST00000488417.2	3050	0.016	0.03	0.018	0.013	0.01	0.008	-1.931	-1.832	-1.761	-1.049	0.107	0.942	no	no	no	NA
ENSG00000270241.1	-	RP4-657M3.2	processed_pseudogene	chr1	34276858	34277292	ENST00000604298.1	434	1.579	1.443	1.763	1.297	0.984	0.739	0.057	0.156	0.076	-0.747	1.136	-0.389	no	no	no	NA
ENSG00000287703.1	-	RP4-651I17.1	lncRNA	chr1	34640156	34685732	ENST00000666642.1	1426	0.015	0.014	0.017	0.012	0.009	0.007	-1.964	-1.866	-1.945	-0.747	1.136	-0.389	no	no	no	NA
ENSG00000207941.1	-	MIR552	miRNA	chr1	34669598	34669694	ENST00000385206.1	96	7.138	6.525	7.968	5.863	4.447	3.342	0.713	0.811	0.731	-0.747	1.136	-0.389	no	no	no	NA
ENSG00000163866.9	-	SMIM12	protein_coding	chr1	34850361	34859749	ENST00000521580.3	5694	13.504	20.818	20.371	16.368	20.829	19.069	1.295	1.172	1.319	0.418	-1.141	0.723	no	no	no	NA
ENSG00000189280.3	+	GJB5	protein_coding	chr1	34755046	34758512	ENST00000338513.1	1355	0.198	0.181	0.221	0.162	0.123	0.185	-0.694	-0.747	-0.826	0.925	0.136	-1.061	no	no	no	NA
ENSG00000189433.7	+	GJB4	protein_coding	chr1	34759739	34762327	ENST00000339480.3	1444	0.265	0.242	0.296	0.217	0.165	0.248	-0.567	-0.62	-0.699	0.925	0.136	-1.061	no	no	no	NA
ENSG00000255811.1	-	RP1-34M23.5	lncRNA	chr1	34761425	34788097	ENST00000542839.1	560	1.079	0.752	0.946	1.604	0.72	0.71	-0.086	0.119	-0.133	-0.394	1.137	-0.743	no	no	no	NA
ENSG00000188910.8	+	GJB3	protein_coding	chr1	34781213	34786364	ENST00000373366.3	2192	0.266	0.122	0.149	0.109	0.497	0.062	-1.017	-0.768	-0.609	-1.065	0.145	0.919	no	no	no	NA
ENSG00000187513.9	+	GJA4	protein_coding	chr1	34792998	34795747	ENST00000342280.5	1621	0.249	0.228	0.278	0.205	0.155	0.117	-0.744	-0.646	-0.726	-0.747	1.136	-0.389	no	no	no	NA
ENSG00000230163.1	+	RP5-997D16.2	lncRNA	chr1	34850693	34851555	ENST00000429293.1	720	0.795	1.453	0.887	0.653	0.495	0.372	-0.241	-0.142	-0.071	-1.049	0.107	0.942	no	no	no	NA
ENSG00000116544.12	-	DLGAP3	protein_coding	chr1	34865435	34929650	ENST00000373347.6	3921	0.053	0.127	0.083	0.123	0.053	0.09	-1.062	-1.092	-1.085	1.129	-0.773	-0.356	no	no	no	NA
ENSG00000284773.1	-	RP11-244H3.5	protein_coding	chr1	34974355	34985313	ENST00000417456.1	3163	15.384	14.863	16.196	18.645	12.663	17.713	1.229	1.229	1.137	0.578	0.577	-1.155	no	no	no	NA
ENSG00000241014.2	-	GPR199P	transcribed_unitary_pseudogene	chr1	34975698	34978706	ENST00000311990.4	1887	22.782	18.534	19.836	24.887	15.33	24.851	1.346	1.377	1.227	0.375	0.758	-1.133	no	no	no	NA
ENSG00000271741.1	-	RP11-244H3.4	protein_coding	chr1	34981532	35031741	ENST00000487874.1	3099	5.678	6.675	6.78	6.592	6.301	7.009	0.838	0.787	0.812	1.008	-0.992	-0.015	no	no	no	NA
ENSG00000243749.1	-	TMEM35B	protein_coding	chr1	34981534	34985353	ENST00000373337.3	922	11.484	13.614	16.024	15.328	12.521	14.869	1.189	1.123	1.116	1.15	-0.488	-0.662	no	no	no	NA
ENSG00000163867.17	-	ZMYM6	protein_coding	chr1	34986164	35031945	ENST00000357182.9	5122	5.104	6.102	5.748	5.791	5.614	6.251	0.778	0.735	0.767	0.795	-1.123	0.328	no	no	no	NA
ENSG00000197056.11	+	ZMYM1	protein_coding	chr1	35032171	35115624	ENST00000650449.1	4608	2.603	4.811	4.281	2.415	7.198	3.291	0.574	0.399	0.77	-0.036	-0.981	1.018	no	up	no	e
ENSG00000233940.1	+	RPL12P45	processed_pseudogene	chr1	35053467	35059271	ENST00000428087.1	478	0.118	0.108	0.132	0.388	0.074	0.055	-1.069	-0.67	-1.05	-0.618	1.154	-0.535	no	no	no	NA
ENSG00000228348.1	+	EFCAB14P1	processed_pseudogene	chr1	35122021	35122484	ENST00000442409.1	463	11.841	18.941	11.565	17.019	17.521	8.315	0.992	1.152	1.26	-1.058	0.129	0.929	no	no	no	NA
ENSG00000284640.1	-	RP11-181E22.4	lncRNA	chr1	35141514	35146435	ENST00000641402.1	1886	0.139	0.127	0.155	0.114	0.26	0.196	-0.759	-0.899	-0.74	0.467	-1.148	0.681	no	no	no	NA
ENSG00000116560.11	-	SFPQ	protein_coding	chr1	35182935	35193145	ENST00000357214.6	3740	166.116	211.542	214.431	175.914	210.385	231.014	2.347	2.233	2.324	0.759	-1.133	0.375	no	no	no	NA
ENSG00000201868.1	+	Y_RNA	misc_RNA	chr1	35195968	35196062	ENST00000364998.1	94	7.29	13.328	16.276	11.976	22.711	6.826	1.023	0.971	1.24	-0.385	-0.75	1.135	no	no	no	NA
ENSG00000146463.12	+	ZMYM4	protein_coding	chr1	35268708	35422058	ENST00000314607.11	7366	8.879	8.615	8.47	9.851	7.877	9.488	0.953	0.971	0.916	0.218	0.873	-1.091	no	no	no	NA
ENSG00000240374.3	-	RN7SL503P	misc_RNA	chr1	35292195	35292498	ENST00000475222.3	303	2.262	2.067	2.525	1.858	1.409	1.059	0.214	0.312	0.232	-0.747	1.136	-0.389	no	no	no	NA
ENSG00000201542.1	+	SNORA62	snoRNA	chr1	35310273	35310425	ENST00000364672.1	152	13.525	12.363	15.098	22.218	2.809	2.111	0.752	1.239	0.77	-0.611	1.154	-0.543	no	no	no	NA
ENSG00000229994.1	+	RPL5P4	processed_pseudogene	chr1	35350721	35351607	ENST00000434805.1	886	25.524	12.019	10.361	19.694	12.047	14.846	1.094	1.351	1.08	-0.534	1.154	-0.62	no	no	no	NA
ENSG00000227409.1	-	ZMYM4-AS1	lncRNA	chr1	35358821	35366077	ENST00000432683.1	459	0.094	0.086	0.105	0.078	0.118	0.088	-1.015	-1.068	-0.997	0.305	-1.117	0.812	no	no	no	NA
ENSG00000278702.1	+	Metazoa_SRP	misc_RNA	chr1	35399996	35400319	ENST00000610617.1	323	2.122	1.939	4.737	1.743	1.322	1.986	0.487	0.284	0.204	1.111	-0.282	-0.828	no	no	no	NA
ENSG00000142687.18	-	KIAA0319L	protein_coding	chr1	35433491	35557403	ENST00000325722.8	4777	6.924	7.522	6.698	8.308	6.23	7.643	0.855	0.88	0.835	-0.091	1.042	-0.951	no	no	no	NA
ENSG00000236274.1	+	RP4-728D4.3	processed_pseudogene	chr1	35509741	35511438	ENST00000442276.1	1003	0.404	0.369	0.451	0.332	0.252	0.189	-0.535	-0.437	-0.516	-0.747	1.136	-0.389	no	no	no	NA
ENSG00000020129.16	+	NCDN	protein_coding	chr1	35557798	35566779	ENST00000373243.7	3698	23.12	24.83	23.168	27.576	19.539	27.792	1.404	1.402	1.343	0.608	0.546	-1.154	no	no	no	NA
ENSG00000239636.1	-	TFAP2E-AS1	lncRNA	chr1	35569814	35577729	ENST00000444348.1	852	1.905	1.82	1.933	1.849	1.726	2.27	0.321	0.273	0.249	1.088	-0.208	-0.88	no	no	no	NA
ENSG00000116819.9	+	TFAP2E	protein_coding	chr1	35573313	35595328	ENST00000373235.4	2245	2.988	2.931	2.884	3.861	1.862	3.847	0.523	0.531	0.368	0.531	0.623	-1.153	no	no	no	NA
ENSG00000126067.12	-	PSMB2	protein_coding	chr1	35599540	35641526	ENST00000373237.4	4426	10.625	13.01	12.244	11.609	12.366	13.38	1.107	1.046	1.103	0.633	-1.153	0.519	no	no	no	NA
ENSG00000142686.8	-	C1orf216	protein_coding	chr1	35713876	35718884	ENST00000270815.5	2628	34.893	46.405	48.574	46.643	41.093	46.188	1.675	1.606	1.64	1.004	-0.996	-0.009	no	no	no	NA
ENSG00000092853.14	-	CLSPN	protein_coding	chr1	35732111	35769978	ENST00000318121.8	8512	10.062	13.333	14.04	9.424	16.451	13.479	1.139	0.988	1.171	0.405	-1.139	0.734	no	up	no	f
ENSG00000232335.1	+	RP11-435D7.3	lncRNA	chr1	35739388	35743576	ENST00000373226.2	539	0.164	0.299	0.183	0.134	0.102	0.077	-0.927	-0.829	-0.758	-1.049	0.107	0.942	no	no	no	NA
ENSG00000134698.11	+	AGO4	protein_coding	chr1	35808015	35857890	ENST00000373210.4	7272	6.994	6.543	7.04	7.426	6.951	7.063	0.848	0.858	0.829	0.225	0.868	-1.093	no	no	no	NA
ENSG00000092847.13	+	AGO1	protein_coding	chr1	35883208	35930532	ENST00000373204.6	13712	8.486	8.63	8.195	9.218	8.039	9.193	0.939	0.947	0.921	0.244	0.855	-1.099	no	no	no	NA
ENSG00000271164.1	-	CFAP97P1	processed_pseudogene	chr1	35873269	35873752	ENST00000604465.1	483	1.419	1.297	1.584	1.165	0.884	0.664	0.011	0.109	0.03	-0.747	1.136	-0.389	no	no	no	NA
ENSG00000286899.1	-	RP4-789D17.6	lncRNA	chr1	35908979	35910872	ENST00000655341.1	1802	0.362	0.331	0.404	0.297	0.226	0.169	-0.582	-0.484	-0.564	-0.747	1.136	-0.389	no	no	no	NA
ENSG00000271914.1	-	RP4-789D17.5	lncRNA	chr1	35929719	35930115	ENST00000606838.1	396	3.461	3.164	1.932	4.264	3.235	4.051	0.447	0.585	0.505	-0.945	1.047	-0.102	no	no	no	NA
ENSG00000126070.20	+	AGO3	protein_coding	chr1	35931104	36072500	ENST00000373191.9	19660	7.313	7.283	7.747	7.659	7.464	8.18	0.901	0.874	0.868	1.135	-0.384	-0.751	no	no	no	NA
ENSG00000271554.1	-	RP4-665N4.8	lncRNA	chr1	36009380	36013630	ENST00000479395.2	385	0.161	0.147	0.18	0.132	0.201	0.075	-0.933	-0.835	-0.764	-1.049	0.107	0.942	no	no	no	NA
ENSG00000232862.5	-	RP4-665N4.4	transcribed_processed_pseudogene	chr1	36080065	36084026	ENST00000446354.2	1674	0.173	0.633	0.386	0.426	0.323	0.648	-0.301	-0.566	-0.345	0.724	-1.141	0.416	no	no	no	NA
ENSG00000092850.12	+	TEKT2	protein_coding	chr1	36084093	36088275	ENST00000207457.8	1490	0.983	1.049	0.183	0.538	0.408	0.997	-0.369	-0.138	-0.184	-1.134	0.755	0.379	no	no	no	NA
ENSG00000116863.11	+	ADPRS	protein_coding	chr1	36088891	36093932	ENST00000373178.5	1651	22.974	33.178	28.074	31.599	25.409	30.039	1.463	1.43	1.463	0.579	-1.155	0.575	no	no	no	NA
ENSG00000171812.13	-	COL8A2	protein_coding	chr1	36095238	36125222	ENST00000397799.2	4669	1.28	1.818	1.378	1.783	1.139	1.733	0.189	0.179	0.158	0.859	0.239	-1.098	no	no	no	NA
ENSG00000054116.12	-	TRAPPC3	protein_coding	chr1	36136569	36149514	ENST00000616395.4	1336	7.994	8.855	9.396	9.261	8.015	10.161	0.99	0.935	0.926	1.145	-0.441	-0.704	no	no	no	NA
ENSG00000116871.16	+	MAP7D1	protein_coding	chr1	36155964	36180849	ENST00000316156.8	3456	31.31	37.783	35.443	35.33	34.246	39.359	1.572	1.522	1.556	0.865	-1.095	0.23	no	no	no	NA
ENSG00000264592.2	+	RN7SL131P	misc_RNA	chr1	36191914	36192170	ENST00000579043.2	256	2.677	2.447	2.988	8.795	3.336	5.013	0.588	0.686	0.456	0.097	0.948	-1.045	no	no	no	NA
ENSG00000054118.15	+	THRAP3	protein_coding	chr1	36224442	36305357	ENST00000354618.10	4405	20.724	26.205	27.899	24.312	26.019	27.163	1.44	1.351	1.417	0.808	-1.118	0.31	no	no	no	NA
ENSG00000231849.1	-	UBE2V2P4	processed_pseudogene	chr1	36241897	36242156	ENST00000447495.1	259	2.646	2.419	2.954	2.173	1.648	1.239	0.282	0.38	0.3	-0.747	1.136	-0.389	no	no	no	NA
ENSG00000214193.11	+	SH3D21	protein_coding	chr1	36307109	36324977	ENST00000505871.7	5952	28.035	33.935	35.363	35.218	28.985	37.364	1.561	1.497	1.496	1.155	-0.566	-0.588	no	no	no	NA
ENSG00000142694.7	-	EVA1B	protein_coding	chr1	36322030	36324154	ENST00000270824.1	1054	58.396	34.505	46.1	58.83	39.801	44.558	1.656	1.768	1.569	-0.081	1.038	-0.957	no	dn	no	c
ENSG00000286379.1	+	RP11-268J15.6	lncRNA	chr1	36329629	36335406	ENST00000657488.1	4878	22.419	39.902	34.825	36.731	28.011	33.653	1.534	1.458	1.524	0.697	-1.146	0.449	no	no	no	NA
ENSG00000196182.11	-	STK40	protein_coding	chr1	36339623	36361340	ENST00000359297.6	4837	18.428	24.171	19.55	25.192	17.124	22.558	1.322	1.333	1.308	0.07	0.963	-1.033	no	no	no	NA
ENSG00000181817.6	-	LSM10	protein_coding	chr1	36393435	36397908	ENST00000315732.3	860	10.724	8.262	9.235	9.815	8.018	11.619	1.015	1.011	0.911	0.612	0.542	-1.154	no	no	no	NA
ENSG00000222821.1	-	RNU4-27P	snRNA	chr1	36402720	36402859	ENST00000410889.1	139	4.93	4.507	5.503	4.049	3.072	2.308	0.552	0.65	0.571	-0.747	1.136	-0.389	no	no	no	NA
ENSG00000116885.18	-	OSCP1	protein_coding	chr1	36417909	36450433	ENST00000356637.9	1463	4.509	6.086	7.479	5.815	5.881	6.767	0.852	0.709	0.777	1.017	-0.982	-0.036	no	no	no	NA
ENSG00000201448.1	-	SNORA63C	snoRNA	chr1	36418449	36418578	ENST00000364578.1	129	5.312	4.856	5.93	8.726	3.31	2.487	0.584	0.833	0.603	-0.643	1.152	-0.509	no	no	no	NA
ENSG00000116898.12	-	MRPS15	protein_coding	chr1	36455717	36464384	ENST00000373116.6	953	24.353	33.463	29.038	29.549	26.7	33.907	1.497	1.429	1.476	0.853	-1.101	0.248	no	no	no	NA
ENSG00000119535.18	-	CSF3R	protein_coding	chr1	36466042	36483278	ENST00000373103.5	3454	0.04	0.036	0.044	0.131	0.025	0.037	-1.391	-1.142	-1.523	-0.202	1.085	-0.884	no	no	no	NA
ENSG00000230214.1	+	FTLP18	processed_pseudogene	chr1	36630334	36630857	ENST00000453860.1	523	1.31	1.198	1.463	1.076	0.816	0.613	-0.024	0.075	-0.005	-0.747	1.136	-0.389	no	no	no	NA
ENSG00000284705.1	+	RP11-251B9.1	lncRNA	chr1	36703952	36710582	ENST00000641463.1	2694	0.103	0.094	0.115	0.085	0.064	0.048	-1.127	-1.028	-1.108	-0.747	1.136	-0.389	no	no	no	NA
ENSG00000284720.1	-	RP4-614N24.3	lncRNA	chr1	36768121	36769725	ENST00000642109.1	1521	0.427	0.391	0.477	0.351	0.266	0.2	-0.51	-0.412	-0.492	-0.747	1.136	-0.389	no	no	no	NA
ENSG00000234481.2	+	RP4-614N24.1	lncRNA	chr1	36769811	36775768	ENST00000664693.1	778	0.115	0.21	0.128	0.094	0.072	0.054	-1.08	-0.982	-0.911	-1.049	0.107	0.942	no	no	no	NA
ENSG00000163873.10	-	GRIK3	protein_coding	chr1	36795526	37034515	ENST00000373091.8	9491	0.006	0.003	0.003	0.002	0.011	0.001	-2.683	-2.435	-2.276	-1.065	0.145	0.919	no	no	no	NA
ENSG00000284650.1	+	RP3-406M12.1	lncRNA	chr1	37133488	37136146	ENST00000642067.1	1039	0.258	0.236	0.288	0.212	0.161	0.121	-0.73	-0.631	-0.711	-0.747	1.136	-0.389	no	no	no	NA
ENSG00000223944.2	-	RP5-1180C18.1	lncRNA	chr1	37154762	37318643	ENST00000655056.1	2824	0.004	0.008	0.005	0.01	0.008	0.006	-2.281	-2.183	-2.112	-1.049	0.107	0.942	no	no	no	NA
ENSG00000264698.1	+	MIR4255	miRNA	chr1	37161562	37161634	ENST00000579351.1	72	9.518	8.7	10.625	7.817	5.93	4.456	0.838	0.936	0.856	-0.747	1.136	-0.389	no	no	no	NA
ENSG00000207328.1	+	RNU6-636P	snRNA	chr1	37203609	37203716	ENST00000384598.1	107	6.404	5.854	7.149	5.26	3.99	2.998	0.666	0.764	0.684	-0.747	1.136	-0.389	no	no	no	NA
ENSG00000252368.1	-	RNA5SP43	rRNA_pseudogene	chr1	37264676	37264786	ENST00000516559.1	110	6.23	5.695	6.954	5.117	3.881	2.917	0.654	0.752	0.672	-0.747	1.136	-0.389	no	no	no	NA
ENSG00000230451.2	+	RPS29P6	processed_pseudogene	chr1	37330851	37330996	ENST00000438196.2	145	4.726	4.32	5.276	3.882	2.945	2.213	0.534	0.632	0.552	-0.747	1.136	-0.389	no	no	no	NA
ENSG00000233621.2	-	LINC01137	lncRNA	chr1	37350933	37474386	ENST00000668045.1	1867	1.188	1.233	1.289	1.764	0.827	1.432	0.133	0.161	0.004	0.404	0.735	-1.139	no	dn	no	b
ENSG00000163874.11	+	ZC3H12A	protein_coding	chr1	37474579	37484377	ENST00000373087.7	2654	30.843	41.428	41.067	40.212	30.416	48.264	1.649	1.547	1.55	1.154	-0.607	-0.547	no	no	no	NA
ENSG00000283724.1	+	MIR6732	miRNA	chr1	37480229	37480289	ENST00000619365.1	60	22.842	20.88	25.499	18.762	21.348	32.082	1.456	1.316	1.325	1.153	-0.631	-0.522	no	no	no	NA
ENSG00000163875.16	-	MEAF6	protein_coding	chr1	37489992	37514766	ENST00000296214.10	4702	7.275	9.76	8.893	8.77	8.686	9.427	0.962	0.902	0.964	0.542	-1.154	0.612	no	no	no	NA
ENSG00000263675.1	-	MIR5581	miRNA	chr1	37500934	37500994	ENST00000580821.1	60	45.685	41.76	12.749	9.381	14.232	5.347	0.917	1.316	1.387	-1.143	0.432	0.712	no	no	no	NA
ENSG00000163877.11	-	SNIP1	protein_coding	chr1	37534448	37554293	ENST00000296215.8	4554	23.032	37.531	33.536	27.767	35.843	33.011	1.522	1.403	1.564	0.306	-1.117	0.811	no	no	no	NA
ENSG00000232273.1	+	FTH1P1	processed_pseudogene	chr1	37544762	37545294	ENST00000437933.1	532	1.288	1.177	1.438	1.058	0.803	0.603	-0.031	0.067	-0.012	-0.747	1.136	-0.389	no	no	no	NA
ENSG00000237749.4	+	RP3-423B22.5	processed_pseudogene	chr1	37556246	37556499	ENST00000423216.2	253	2.709	2.476	3.024	2.225	1.688	1.268	0.292	0.39	0.31	-0.747	1.136	-0.389	no	no	no	NA
ENSG00000163879.11	+	DNALI1	protein_coding	chr1	37556918	37566856	ENST00000296218.8	2648	5.447	6.177	9.16	4.644	8.378	8.49	0.945	0.702	0.857	0.897	-1.078	0.181	no	no	no	NA
ENSG00000134697.13	-	GNL2	protein_coding	chr1	37566815	37595937	ENST00000373062.8	2350	13.577	20.09	16.654	14.902	16.508	20.887	1.271	1.153	1.26	0.655	-1.151	0.496	no	no	no	NA
ENSG00000284748.1	+	RP11-566C13.2	lncRNA	chr1	37596125	37607336	ENST00000641190.1	1326	1.528	2.235	3.958	1.757	2.894	2.89	0.529	0.214	0.405	0.922	-1.063	0.141	no	no	no	NA
ENSG00000169218.14	-	RSPO1	protein_coding	chr1	37611349	37634892	ENST00000356545.7	2879	0.029	0.133	0.032	0.048	0.018	0.014	-1.677	-1.428	-1.309	-1.095	0.229	0.865	no	no	no	NA
ENSG00000116922.15	-	C1orf109	protein_coding	chr1	37681569	37690529	ENST00000486637.2	2696	13.231	18.736	17.587	14.574	18.251	18.547	1.257	1.143	1.267	0.502	-1.152	0.65	no	no	no	NA
ENSG00000134690.11	+	CDCA8	protein_coding	chr1	37692515	37709719	ENST00000373055.6	2371	18.641	57.492	39.573	4.94	149.028	37.613	1.586	0.982	1.966	0.151	-1.067	0.916	no	up	no	f
ENSG00000183317.17	-	EPHA10	protein_coding	chr1	37715975	37765120	ENST00000373048.9	5477	0.014	0.025	0.016	0.034	0.017	0.02	-1.758	-1.66	-1.677	-1.139	0.732	0.407	no	no	no	NA
ENSG00000200421.1	-	Y_RNA	misc_RNA	chr1	37737954	37738054	ENST00000363551.1	100	6.853	6.264	7.65	5.629	4.27	3.208	0.695	0.793	0.714	-0.747	1.136	-0.389	no	no	no	NA
ENSG00000214141.4	+	ACTN4P2	processed_pseudogene	chr1	37776669	37779418	ENST00000473049.1	1892	0.249	0.228	0.278	0.205	0.155	0.117	-0.744	-0.646	-0.726	-0.747	1.136	-0.389	no	no	no	NA
ENSG00000227416.2	-	RP11-109P14.2	processed_pseudogene	chr1	37782456	37782885	ENST00000417484.1	429	1.597	1.46	1.783	5.248	0.995	0.748	0.062	0.462	0.081	-0.618	1.154	-0.535	no	no	no	NA
ENSG00000185090.15	+	MANEAL	protein_coding	chr1	37793846	37801133	ENST00000373045.11	2640	5.172	3.095	5.354	6.643	3.047	4.843	0.707	0.768	0.487	0.358	0.772	-1.13	no	dn	no	b
ENSG00000233728.1	-	RP11-109P14.9	lncRNA	chr1	37799719	37800879	ENST00000433474.1	700	33.082	35.64	31.654	35.421	27.237	42.315	1.563	1.534	1.494	0.939	0.112	-1.051	no	no	no	NA
ENSG00000196449.4	-	YRDC	protein_coding	chr1	37802944	37808208	ENST00000373044.3	1848	32.024	32.248	39.818	38.814	27.415	43.759	1.621	1.547	1.473	0.999	0.003	-1.001	no	no	no	NA
ENSG00000197982.14	+	C1orf122	protein_coding	chr1	37806978	37809452	ENST00000373043.1	2229	31.3	24.56	30.611	37.766	18.811	36.828	1.526	1.536	1.332	0.532	0.622	-1.154	no	dn	no	b
ENSG00000188786.10	-	MTF1	protein_coding	chr1	37809573	37859592	ENST00000373036.5	7937	9.015	12.022	10.186	11.062	9.62	11.744	1.039	0.999	1.032	0.743	-1.137	0.395	no	no	no	NA
ENSG00000235673.1	+	RP11-109P14.8	processed_pseudogene	chr1	37840985	37841676	ENST00000447422.1	691	0.992	0.907	1.107	0.815	0.618	0.464	-0.145	-0.046	-0.126	-0.747	1.136	-0.389	no	no	no	NA
ENSG00000230955.1	+	RP11-109P14.10	lncRNA	chr1	37860696	37861580	ENST00000419993.1	481	5.426	0.709	0.865	1.273	0.966	3.992	0.269	0.42	-0.082	0.26	0.844	-1.104	no	no	no	NA
ENSG00000204084.13	-	INPP5B	protein_coding	chr1	37860696	37947057	ENST00000373023.6	4694	10.665	11.83	12.126	13.947	9.927	12.504	1.09	1.086	1.035	0.644	0.508	-1.152	no	no	no	NA
ENSG00000252448.1	+	SNORA63	snoRNA	chr1	37884236	37884317	ENST00000516639.1	81	8.46	7.733	9.444	13.898	10.542	7.921	0.937	1.035	0.956	-0.747	1.136	-0.389	no	no	no	NA
ENSG00000222282.1	+	RNU6-584P	snRNA	chr1	37885022	37885117	ENST00000410350.1	95	7.213	6.594	8.052	5.925	4.494	3.377	0.717	0.815	0.736	-0.747	1.136	-0.389	no	no	no	NA
ENSG00000277168.1	+	Metazoa_SRP	misc_RNA	chr1	37953507	37953780	ENST00000616313.1	273	2.51	2.295	2.802	2.062	1.564	1.175	0.259	0.357	0.277	-0.747	1.136	-0.389	no	no	no	NA
ENSG00000183431.12	-	SF3A3	protein_coding	chr1	37956974	37990022	ENST00000373019.5	2774	17.376	20.452	19.791	21.613	16.95	21.755	1.317	1.287	1.27	1.075	-0.172	-0.903	no	no	no	NA
ENSG00000212541.1	+	RNU6-510P	snRNA	chr1	37991461	37991569	ENST00000391239.1	108	6.345	5.8	7.083	5.212	3.953	2.971	0.662	0.76	0.68	-0.747	1.136	-0.389	no	no	no	NA
ENSG00000183386.10	-	FHL3	protein_coding	chr1	37996769	38005514	ENST00000373016.4	1656	15.437	15.329	17.32	18.73	15.184	16.289	1.225	1.231	1.183	0.471	0.678	-1.149	no	no	no	NA
ENSG00000183520.12	+	UTP11	protein_coding	chr1	38012733	38024820	ENST00000373014.5	2023	8.051	8.914	9.177	9.081	7.665	10.644	0.995	0.932	0.917	1.136	-0.39	-0.746	no	no	no	NA
ENSG00000185668.8	-	POU3F1	protein_coding	chr1	38043828	38046793	ENST00000373012.5	2965	0.462	0.211	0.516	0.19	0.144	0.108	-0.627	-0.528	-0.758	0.097	0.948	-1.045	no	no	no	NA
ENSG00000224592.5	+	MIR3659HG	lncRNA	chr1	38047424	38119025	ENST00000428151.1	573	0.029	0.052	0.075	0.047	0.006	0.085	-1.098	-1.434	-1.752	1.009	-0.018	-0.991	no	no	no	NA
ENSG00000223589.2	-	RP5-884C9.3	processed_pseudogene	chr1	38080571	38080911	ENST00000424719.2	340	2.016	1.842	2.25	1.655	1.256	0.944	0.163	0.262	0.182	-0.747	1.136	-0.389	no	no	no	NA
ENSG00000265596.1	+	MIR3659	miRNA	chr1	38089230	38089329	ENST00000582606.1	99	6.922	6.327	7.727	5.685	4.313	3.241	0.699	0.797	0.718	-0.747	1.136	-0.389	no	no	no	NA
ENSG00000284623.1	-	LINC02786	lncRNA	chr1	38129463	38140593	ENST00000641212.1	1562	0.062	0.056	0.069	0.051	0.038	0.029	-1.352	-1.253	-1.333	-0.747	1.136	-0.389	no	no	no	NA
ENSG00000286552.1	+	RP11-214L19.3	lncRNA	chr1	38149543	38162545	ENST00000655033.1	1033	0.053	0.048	0.059	0.043	0.033	0.025	-1.419	-1.321	-1.4	-0.747	1.136	-0.389	no	no	no	NA
ENSG00000287987.1	+	RP11-214L19.2	lncRNA	chr1	38193618	38210340	ENST00000671301.1	1235	0.041	0.037	0.046	0.034	0.026	0.019	-1.528	-1.43	-1.51	-0.747	1.136	-0.389	no	no	no	NA
ENSG00000237290.2	-	LINC01343	lncRNA	chr1	38209033	38214767	ENST00000431311.1	2283	0.12	0.109	0.133	0.098	0.074	0.056	-1.064	-0.965	-1.045	-0.747	1.136	-0.389	no	no	no	NA
ENSG00000275350.1	-	RP11-329N22.2	processed_pseudogene	chr1	38383837	38384422	ENST00000611376.1	585	1.171	1.071	1.308	0.962	0.73	0.548	-0.072	0.026	-0.054	-0.747	1.136	-0.389	no	no	no	NA
ENSG00000200796.1	+	RNU6-753P	snRNA	chr1	38396658	38396765	ENST00000363926.1	107	6.404	5.854	7.149	5.26	3.99	2.998	0.666	0.764	0.684	-0.747	1.136	-0.389	no	no	no	NA
ENSG00000238063.3	+	LINC01685	lncRNA	chr1	38474891	38516274	ENST00000671197.1	1310	0.017	0.015	0.018	0.014	0.01	0.016	-1.771	-1.824	-1.903	0.925	0.136	-1.061	no	no	no	NA
ENSG00000215895.4	+	HSPA5P1	processed_pseudogene	chr1	38708930	38710890	ENST00000442006.2	1960	10.489	1.918	2.732	4.595	3.268	4.747	0.556	0.841	0.398	-0.189	1.081	-0.892	no	no	no	NA
ENSG00000284632.1	-	RP11-334L9.2	lncRNA	chr1	38754215	38815979	ENST00000641481.1	890	0.011	0.01	0.025	0.009	0.007	0.021	-1.644	-1.998	-2.077	1.137	-0.396	-0.741	no	no	no	NA
ENSG00000116954.8	-	RRAGC	protein_coding	chr1	38838197	38859772	ENST00000373001.4	2681	4.987	5.284	4.432	4.879	4.928	5.413	0.69	0.693	0.708	-0.73	-0.41	1.14	no	no	no	NA
ENSG00000273637.1	-	RP5-864K19.7	lncRNA	chr1	38839332	38874494	ENST00000622355.1	2171	4.288	4.917	4.264	4.642	4.638	4.717	0.652	0.649	0.679	-0.507	-0.645	1.152	no	no	no	NA
ENSG00000228436.3	+	RP5-864K19.4	lncRNA	chr1	38859972	38965038	ENST00000667635.1	1172	2.322	2.653	2.446	2.877	2.268	2.611	0.403	0.412	0.39	0.095	0.949	-1.044	no	no	no	NA
ENSG00000214114.9	-	MYCBP	protein_coding	chr1	38862492	38873348	ENST00000397572.5	2532	2.588	3.058	2.537	2.489	3.461	2.482	0.4	0.404	0.512	-0.615	-0.538	1.154	no	no	no	NA
ENSG00000274944.4	-	RP5-864K19.6	protein_coding	chr1	38864528	38881602	ENST00000621281.1	609	1.405	1.578	1.523	1.45	1.775	1.353	0.157	0.155	0.224	-0.546	-0.609	1.154	no	no	no	NA
ENSG00000131233.10	-	GJA9	protein_coding	chr1	38874068	38881587	ENST00000357771.5	2281	0.182	0.083	0.407	0.299	0.114	0.299	-0.458	-0.631	-1.012	0.856	0.243	-1.099	no	no	no	NA
ENSG00000158315.11	-	RHBDL2	protein_coding	chr1	38886295	38926837	ENST00000289248.6	2129	0.152	0.232	0.396	0.319	0.2	0.245	-0.506	-0.657	-0.667	1.153	-0.52	-0.632	no	no	no	NA
ENSG00000199963.1	+	RNU6-605P	snRNA	chr1	38926869	38926977	ENST00000363093.1	108	6.345	5.8	14.166	20.847	3.953	2.971	0.812	1.061	0.68	-0.202	1.085	-0.884	no	no	no	NA
ENSG00000207466.1	-	Y_RNA	misc_RNA	chr1	38950824	38950925	ENST00000384735.1	101	6.785	6.202	7.574	5.573	4.227	3.176	0.691	0.789	0.709	-0.747	1.136	-0.389	no	no	no	NA
ENSG00000235549.1	-	EIF1P2	processed_pseudogene	chr1	38958274	38958925	ENST00000428233.1	350	1.053	0.962	1.175	0.865	0.656	0.493	-0.119	-0.02	-0.1	-0.747	1.136	-0.389	no	no	no	NA
ENSG00000174574.16	+	AKIRIN1	protein_coding	chr1	38991275	39006059	ENST00000432648.8	2688	30.685	36.354	41.187	39.214	35.695	36.977	1.591	1.54	1.557	1.096	-0.862	-0.234	no	no	no	NA
ENSG00000168653.11	+	NDUFS5	protein_coding	chr1	39026317	39034636	ENST00000372967.3	544	19.193	23.418	27.862	26.793	19.503	26.995	1.438	1.356	1.33	1.124	-0.335	-0.79	no	no	no	NA
ENSG00000127603.31	+	MACF1	protein_coding	chr1	39204245	39487177	ENST00000564288.5	24828	17.899	17.462	16.236	19.834	17.337	16.76	1.217	1.275	1.241	-0.928	1.059	-0.131	no	no	no	NA
ENSG00000206654.1	-	RNU6-608P	snRNA	chr1	39120939	39121043	ENST00000383927.1	104	6.589	6.023	7.355	5.412	4.105	3.085	0.678	0.776	0.697	-0.747	1.136	-0.389	no	no	no	NA
ENSG00000222378.1	-	RNA5SP44	rRNA_pseudogene	chr1	39154163	39154296	ENST00000410446.1	133	5.152	4.71	5.752	4.232	3.21	2.412	0.571	0.669	0.59	-0.747	1.136	-0.389	no	no	no	NA
ENSG00000287422.1	-	RP11-416A14.2	lncRNA	chr1	39226669	39238620	ENST00000669616.1	1941	0.115	0.052	0.192	0.094	0.036	0.054	-0.993	-0.983	-1.364	0.554	0.601	-1.154	no	no	no	NA
ENSG00000226438.1	-	RP11-420K8.1	lncRNA	chr1	39249837	39257649	ENST00000289890.7	558	0.614	0.16	0.685	0.432	0.492	0.452	-0.255	-0.288	-0.552	0.677	0.471	-1.149	no	no	no	NA
ENSG00000217897.2	-	HSPE1P8	processed_pseudogene	chr1	39304293	39304898	ENST00000406997.2	288	1.133	1.035	1.264	0.93	0.706	0.53	-0.087	0.011	-0.068	-0.747	1.136	-0.389	no	no	no	NA
ENSG00000183682.8	+	BMP8A	protein_coding	chr1	39491635	39529869	ENST00000331593.6	5636	0.43	0.213	0.3	0.559	0.168	0.302	-0.521	-0.309	-0.724	-0.015	1.008	-0.992	no	no	no	NA
ENSG00000237624.1	+	OXCT2P1	unprocessed_pseudogene	chr1	39514955	39516490	ENST00000447263.1	1535	0.446	0.816	0.498	0.367	0.278	0.418	-0.341	-0.393	-0.322	0.305	-1.117	0.812	no	no	no	NA
ENSG00000243970.3	-	PPIEL	transcribed_unprocessed_pseudogene	chr1	39522279	39559671	ENST00000331856.7	2757	8.742	12.38	10.761	10.206	10.265	12.595	1.066	0.975	1.052	0.714	-1.143	0.428	no	no	no	NA
ENSG00000090621.15	-	PABPC4	protein_coding	chr1	39560815	39576790	ENST00000372858.8	3142	41.781	50.348	48.173	43.795	42.522	61.473	1.736	1.631	1.665	1.094	-0.867	-0.227	no	no	no	NA
ENSG00000228060.3	+	PABPC4-AS1	lncRNA	chr1	39565051	39573860	ENST00000415255.2	1316	0.311	0.142	0.174	0.256	0.242	0.219	-0.71	-0.55	-0.731	-0.469	1.148	-0.679	no	no	no	NA
ENSG00000201457.1	-	SNORA55	snoRNA	chr1	39567373	39567508	ENST00000364587.1	135	40.609	23.2	28.332	25.016	15.813	42.776	1.542	1.503	1.282	0.709	0.435	-1.144	no	no	no	NA
ENSG00000163909.8	-	HEYL	protein_coding	chr1	39623434	39639643	ENST00000372852.4	4077	0.127	0.039	0.142	0.035	0.053	0.139	-0.854	-1.178	-1.346	1.088	-0.209	-0.879	no	no	no	NA
ENSG00000225903.1	+	RP1-144F13.3	lncRNA	chr1	39633415	39633903	ENST00000424418.1	304	1.404	1.284	1.568	1.153	0.875	1.315	0.157	0.105	0.025	0.925	0.136	-1.061	no	no	no	NA
ENSG00000116981.4	-	NT5C1A	protein_coding	chr1	39651228	39672107	ENST00000235628.2	9068	0.066	0.03	0.073	0.027	0.061	0.061	-1.173	-1.376	-1.368	1.154	-0.614	-0.54	no	no	no	NA
ENSG00000116983.13	-	HPCAL4	protein_coding	chr1	39678647	39691485	ENST00000617690.2	4758	0.107	0.049	0.06	0.044	0.033	0.1	-1.113	-1.165	-1.395	0.743	0.394	-1.137	no	no	no	NA
ENSG00000084072.17	+	PPIE	protein_coding	chr1	39738881	39756769	ENST00000324379.10	4339	6.283	8.509	8.681	7.017	8.282	8.985	0.946	0.822	0.924	0.736	-1.139	0.403	no	no	no	NA
ENSG00000225333.6	+	RP1-144F13.4	processed_pseudogene	chr1	39718027	39718595	ENST00000497982.2	568	14.478	9.925	8.081	11.891	11.275	8.472	0.918	1.118	1.024	-1.021	0.977	0.044	no	no	no	NA
ENSG00000252413.1	-	RNU7-121P	snRNA	chr1	39723565	39723627	ENST00000516604.1	62	11.053	10.103	12.338	9.078	6.886	5.174	0.903	1.001	0.921	-0.747	1.136	-0.389	no	no	no	NA
ENSG00000116985.12	-	BMP8B	protein_coding	chr1	39757181	39788865	ENST00000372827.8	4826	0.022	0.02	0.048	0.071	0.027	0.02	-1.505	-1.407	-1.637	0.097	0.948	-1.045	no	no	no	NA
ENSG00000198754.5	-	OXCT2	protein_coding	chr1	39769522	39771348	ENST00000327582.5	1826	0.375	0.343	0.419	0.925	0.234	0.176	-0.567	-0.23	-0.548	-0.626	1.153	-0.527	no	no	no	NA
ENSG00000285905.1	+	BMP8B-AS1	lncRNA	chr1	39779968	39781418	ENST00000648746.1	1218	0.473	0.432	0.528	0.388	0.294	0.221	-0.466	-0.368	-0.448	-0.747	1.136	-0.389	no	no	no	NA
ENSG00000261798.1	+	RP1-118J21.25	lncRNA	chr1	39788975	39790171	ENST00000566366.1	1196	0.573	0.524	0.64	0.471	0.357	0.268	-0.383	-0.285	-0.364	-0.747	1.136	-0.389	no	no	no	NA
ENSG00000229213.1	-	RP1-118J21.24	unprocessed_pseudogene	chr1	39795842	39795996	ENST00000446772.1	154	4.45	4.068	4.967	3.655	2.772	2.083	0.507	0.606	0.526	-0.747	1.136	-0.389	no	no	no	NA
ENSG00000284719.1	+	RP1-118J21.27	lncRNA	chr1	39804520	39809450	ENST00000641632.1	1098	0.139	0.127	0.155	0.114	0.087	0.13	-0.847	-0.9	-0.979	0.925	0.136	-1.061	no	no	no	NA
ENSG00000284678.1	-	LINC02811	lncRNA	chr1	39801413	39817460	ENST00000641026.1	673	0.043	0.156	0.048	0.175	0.027	0.04	-1.36	-1.063	-1.191	-1.043	0.951	0.092	no	no	no	NA
ENSG00000043514.17	-	TRIT1	protein_coding	chr1	39838109	39883504	ENST00000316891.10	5051	9.103	9.507	9.235	10.167	8.249	10.813	1	0.983	0.947	0.857	0.242	-1.099	no	no	no	NA
ENSG00000202222.1	-	Y_RNA	misc_RNA	chr1	39881565	39881678	ENST00000365352.1	113	30.322	33.26	40.618	34.867	18.892	48.265	1.646	1.512	1.399	1.027	-0.057	-0.97	no	no	no	NA
ENSG00000116990.11	-	MYCL	protein_coding	chr1	39895427	39901917	ENST00000372816.3	3522	0.634	0.386	0.354	0.607	0.329	0.346	-0.456	-0.207	-0.448	-0.606	1.154	-0.549	no	no	no	NA
ENSG00000236546.1	+	MYCL-AS1	lncRNA	chr1	39897744	39899098	ENST00000418255.1	785	1.012	0.925	2.825	0.831	0.631	2.606	0.434	-0.037	-0.117	1.144	-0.439	-0.706	no	no	no	NA
ENSG00000207356.1	-	Y_RNA	misc_RNA	chr1	39944889	39944998	ENST00000384626.1	109	6.287	5.747	7.018	5.164	3.917	2.943	0.658	0.756	0.676	-0.747	1.136	-0.389	no	no	no	NA
ENSG00000168389.18	+	MFSD2A	protein_coding	chr1	39955149	39969966	ENST00000372809.5	2173	8.88	13.232	15.901	11.32	12.131	15.395	1.194	1.001	1.103	0.982	-1.017	0.035	no	no	no	NA
ENSG00000228477.1	+	RP3-342P20.2	processed_pseudogene	chr1	39962679	39963404	ENST00000438210.1	725	4.726	4.32	2.11	0.776	1.178	5.753	0.542	0.282	0.353	1.114	-0.821	-0.292	no	no	no	NA
ENSG00000131236.18	+	CAP1	protein_coding	chr1	40040232	40072649	ENST00000372797.7	3105	39.086	48.888	42.358	41.81	48.837	44.99	1.64	1.607	1.689	-0.125	-0.931	1.057	no	no	no	NA
ENSG00000131238.18	-	PPT1	protein_coding	chr1	40072725	40097254	ENST00000641319.1	2388	8.577	10.419	10.011	8.949	9.991	11.327	1.027	0.943	1.009	0.773	-1.129	0.356	no	no	no	NA
ENSG00000226745.2	+	OAZ1P1	processed_pseudogene	chr1	40132763	40133448	ENST00000430724.2	685	3.001	0.914	3.35	4.108	0.623	0.937	0.248	0.545	-0.122	0.073	0.961	-1.035	no	no	no	NA
ENSG00000117000.9	+	RLF	protein_coding	chr1	40161386	40240921	ENST00000372771.5	6232	12.674	14.791	16.062	14.302	15.315	15.566	1.199	1.129	1.178	0.85	-1.102	0.251	no	no	no	NA
ENSG00000207508.1	+	RNU6-1237P	snRNA	chr1	40177842	40177949	ENST00000384777.1	107	6.404	29.271	7.149	5.26	7.981	2.998	0.666	0.764	1.184	-0.746	-0.39	1.136	no	no	no	NA
ENSG00000188800.6	+	TMCO2	protein_coding	chr1	40247936	40251684	ENST00000372766.4	696	0.183	1.337	1.021	1.502	0.683	0.599	-0.107	-0.281	-0.02	0.217	-1.091	0.874	no	no	no	NA
ENSG00000259943.1	-	RP1-39G22.7	lncRNA	chr1	40256426	40257967	ENST00000567508.1	1541	14.23	23.577	19.856	12.419	24.659	22.693	1.327	1.124	1.382	0.362	-1.131	0.769	no	no	no	NA
ENSG00000084073.10	+	ZMPSTE24	protein_coding	chr1	40258235	40294180	ENST00000372759.4	2975	8.732	9.01	9.513	9.066	8.588	10.898	1.008	0.949	0.944	1.152	-0.506	-0.646	no	no	no	NA
ENSG00000231296.1	-	RP1-39G22.4	processed_pseudogene	chr1	40262671	40262984	ENST00000447743.1	313	2.189	2.001	2.444	1.798	1.364	1.025	0.199	0.298	0.218	-0.747	1.136	-0.389	no	no	no	NA
ENSG00000049089.15	-	COL9A2	protein_coding	chr1	40300488	40317286	ENST00000372748.8	2852	0.082	0.075	0.273	0.201	0.127	0.172	-0.664	-0.893	-1.012	1.087	-0.206	-0.881	no	no	no	NA
ENSG00000227311.3	-	RP1-228H13.1	processed_pseudogene	chr1	40333077	40333557	ENST00000600955.1	480	1.428	1.305	1.594	1.173	0.889	0.668	0.014	0.112	0.032	-0.747	1.136	-0.389	no	no	no	NA
ENSG00000084070.12	+	SMAP2	protein_coding	chr1	40393344	40423324	ENST00000614549.4	2570	6.697	6.707	6.047	7.51	6.209	6.603	0.801	0.851	0.81	-0.74	1.138	-0.397	no	no	no	NA
ENSG00000213172.3	+	RP1-228H13.2	processed_pseudogene	chr1	40364765	40365183	ENST00000392713.3	418	1.639	1.499	1.83	1.347	1.021	1.535	0.224	0.172	0.092	0.925	0.136	-1.061	no	no	no	NA
ENSG00000284677.1	-	RP1-228H13.6	lncRNA	chr1	40436198	40450039	ENST00000642138.1	673	0.446	0.045	0.276	0.366	0.185	0.209	-0.62	-0.394	-1.038	0.197	0.887	-1.084	no	no	no	NA
ENSG00000187801.15	+	ZFP69B	protein_coding	chr1	40450475	40463715	ENST00000361584.5	2217	3.83	4.447	3.004	4.251	3.096	4.289	0.555	0.606	0.569	-0.83	1.11	-0.281	no	no	no	NA
ENSG00000260920.2	+	RP1-228H13.5	lncRNA	chr1	40464318	40466767	ENST00000565390.2	2449	6.156	7.673	9.995	7.584	6.451	10.742	1.015	0.835	0.847	1.152	-0.639	-0.513	no	no	no	NA
ENSG00000279667.1	+	RP11-656D10.7	TEC	chr1	40473054	40474059	ENST00000624658.1	1005	8.864	5.61	7.612	7.841	7.647	6.065	0.832	0.921	0.816	-0.43	1.143	-0.713	no	no	no	NA
ENSG00000187815.10	+	ZFP69	protein_coding	chr1	40477289	40496343	ENST00000372706.6	2796	1.654	2.005	1.807	1.713	1.86	2.037	0.283	0.226	0.286	0.534	-1.154	0.62	no	no	no	NA
ENSG00000238287.1	-	RP11-656D10.3	lncRNA	chr1	40493156	40508661	ENST00000450713.1	605	1.282	1.212	2.171	1.96	1.157	1.738	0.288	0.2	0.073	0.935	0.119	-1.054	no	no	no	NA
ENSG00000164002.12	+	EXO5	protein_coding	chr1	40508746	40516037	ENST00000372703.1	2567	2.162	3.694	3.672	2.548	3.396	3.74	0.569	0.37	0.549	0.665	-1.15	0.485	no	no	no	NA
ENSG00000227278.1	-	RP11-656D10.5	lncRNA	chr1	40514460	40515057	ENST00000453437.1	432	1.148	1.049	1.281	1.886	0.715	1.075	0.069	0.168	-0.062	0.097	0.948	-1.045	no	no	no	NA
ENSG00000238186.1	-	RP11-656D10.6	lncRNA	chr1	40515753	40517174	ENST00000437060.1	546	0.482	0.441	0.538	0.396	0.3	0.677	-0.219	-0.359	-0.439	1.079	-0.182	-0.896	no	no	no	NA
ENSG00000117010.17	+	ZNF684	protein_coding	chr1	40531572	40548110	ENST00000648542.1	2102	2.155	6.818	5.458	2.519	7.177	4.927	0.715	0.367	0.845	0.294	-1.114	0.82	dn	up	no	f
ENSG00000286838.1	-	RP1-63P18.3	lncRNA	chr1	40559665	40584335	ENST00000666986.1	720	0.111	0.025	0.093	0.046	0.069	0.052	-1.158	-1.147	-1.378	0.538	0.616	-1.154	no	no	no	NA
ENSG00000236505.1	+	RP1-63P18.2	unprocessed_pseudogene	chr1	40563533	40563659	ENST00000414105.1	126	5.439	4.971	6.071	4.467	3.389	2.546	0.595	0.693	0.613	-0.747	1.136	-0.389	no	no	no	NA
ENSG00000233910.1	-	GTF2F2P2	processed_pseudogene	chr1	40593632	40594353	ENST00000445825.1	721	0.95	0.869	1.061	0.781	0.592	0.445	-0.163	-0.065	-0.144	-0.747	1.136	-0.389	no	no	no	NA
ENSG00000117016.10	-	RIMS3	protein_coding	chr1	40620679	40665682	ENST00000372684.8	7259	0.259	0.404	0.255	0.375	0.256	0.292	-0.564	-0.506	-0.493	-1.136	0.388	0.748	no	no	no	NA
ENSG00000287743.1	+	RP4-739H11.5	lncRNA	chr1	40659847	40667480	ENST00000658681.1	1672	0.09	0.082	0.1	0.074	0.056	0.084	-1.037	-1.09	-1.169	0.925	0.136	-1.061	no	no	no	NA
ENSG00000237899.1	-	RP4-739H11.3	lncRNA	chr1	40669088	40687588	ENST00000440100.1	471	5.001	6.84	6.285	7.089	5.262	6.468	0.805	0.775	0.778	1.149	-0.675	-0.474	no	no	no	NA
ENSG00000272145.1	-	NFYC-AS1	lncRNA	chr1	40690379	40692066	ENST00000606277.1	1687	55.244	92.085	83.888	61.724	86.556	90.331	1.94	1.766	1.951	0.523	-1.153	0.63	no	up	no	f
ENSG00000066136.20	+	NFYC	protein_coding	chr1	40709356	40771603	ENST00000372652.5	2363	7.123	9.54	8.049	7.794	9.212	8.643	0.921	0.872	0.972	-0.012	-0.994	1.006	no	no	no	NA
ENSG00000198974.3	+	MIR30E	miRNA	chr1	40754354	40754446	ENST00000362104.3	92	14.897	6.809	8.315	12.236	13.923	13.949	1.032	1.13	0.988	-0.249	1.101	-0.852	no	no	no	NA
ENSG00000207962.1	+	MIR30C1	miRNA	chr1	40757283	40757372	ENST00000385227.1	89	15.399	7.038	8.595	6.324	19.189	18.024	1.095	0.994	1.065	0.841	-1.106	0.265	no	no	no	NA
ENSG00000117013.17	+	KCNQ4	protein_coding	chr1	40783786	40840452	ENST00000347132.10	4324	0.58	0.851	0.513	0.705	0.58	0.696	-0.224	-0.194	-0.153	-0.943	-0.105	1.048	no	no	no	NA
ENSG00000264582.2	+	RN7SL326P	misc_RNA	chr1	40804845	40805141	ENST00000477493.3	296	2.315	6.349	2.584	1.902	1.442	2.168	0.374	0.322	0.481	-0.224	-0.869	1.093	no	no	no	NA
ENSG00000179862.7	-	CITED4	protein_coding	chr1	40861053	40862363	ENST00000372638.4	1310	6.277	6.694	8.175	7.734	4.563	9.796	0.952	0.843	0.742	1.013	-0.026	-0.987	no	no	no	NA
ENSG00000229528.1	+	RP5-1066H13.4	lncRNA	chr1	40863913	40876670	ENST00000414199.1	471	0.054	0.147	0.12	0.044	0.067	0.05	-1.11	-1.313	-1.003	0.204	-1.086	0.882	no	no	no	NA
ENSG00000228940.1	-	RP11-348A7.1	unprocessed_pseudogene	chr1	40938103	40939763	ENST00000413739.1	921	0.413	0.377	0.461	0.339	0.257	0.193	-0.525	-0.427	-0.506	-0.747	1.136	-0.389	no	no	no	NA
ENSG00000286668.1	+	RP11-348A7.7	lncRNA	chr1	40939293	40945524	ENST00000653821.1	1354	0.22	0.402	0.246	0.181	0.137	0.206	-0.648	-0.7	-0.629	0.305	-1.117	0.812	no	no	no	NA
ENSG00000233118.2	-	UBE2V1P8	processed_pseudogene	chr1	40942250	40942515	ENST00000437166.2	265	2.586	2.364	2.887	2.124	1.611	4.843	0.573	0.37	0.29	1.111	-0.282	-0.828	no	no	no	NA
ENSG00000171793.16	+	CTPS1	protein_coding	chr1	40979704	41012550	ENST00000649864.1	4790	26.392	32.554	30.37	28.223	27.934	37.429	1.528	1.436	1.479	1.018	-0.981	-0.037	no	no	no	NA
ENSG00000281207.1	+	SLFNL1-AS1	lncRNA	chr1	41014589	41043890	ENST00000626479.1	4800	33.724	46.84	41.223	44.355	33.645	48.92	1.652	1.587	1.599	1.139	-0.733	-0.406	no	no	no	NA
ENSG00000171790.15	-	SLFNL1	protein_coding	chr1	41015596	41023237	ENST00000359345.5	4310	5.74	9.756	5.706	7.956	6.985	6.55	0.786	0.83	0.917	-0.873	-0.218	1.091	no	no	no	NA
ENSG00000010803.16	-	SCMH1	protein_coding	chr1	41027201	41242116	ENST00000372596.5	3323	5.172	6.849	6.688	5.518	7.09	6.862	0.831	0.728	0.843	0.478	-1.149	0.671	no	no	no	NA
ENSG00000215893.3	+	RPL23AP17	processed_pseudogene	chr1	41098637	41099136	ENST00000401064.3	499	1.373	1.255	1.533	1.128	0.856	0.643	-0.003	0.095	0.016	-0.747	1.136	-0.389	no	no	no	NA
ENSG00000287400.1	+	RP11-399E6.6	lncRNA	chr1	41241771	41338644	ENST00000657314.1	4437	1.033	1.448	1.366	1.284	1.164	1.537	0.161	0.061	0.113	0.985	-1.014	0.029	no	no	no	NA
ENSG00000235358.2	+	RP11-399E6.1	lncRNA	chr1	41242555	41273476	ENST00000670398.1	1066	1.972	3.201	2.523	2.767	2.002	3.196	0.453	0.368	0.403	1.054	-0.936	-0.117	no	no	no	NA
ENSG00000213987.4	-	RP11-399E6.2	processed_pseudogene	chr1	41264549	41264862	ENST00000427711.2	313	2.189	2.001	2.444	1.798	1.364	1.025	0.199	0.298	0.218	-0.747	1.136	-0.389	no	no	no	NA
ENSG00000286640.1	-	RP11-399E6.5	transcribed_unprocessed_pseudogene	chr1	41302931	41306148	ENST00000662236.1	1348	0.213	0.195	0.238	0.175	0.133	0.1	-0.812	-0.714	-0.794	-0.747	1.136	-0.389	no	no	no	NA
ENSG00000204060.7	+	FOXO6	protein_coding	chr1	41361930	41382678	ENST00000641094.1	1476	0.396	1.781	1.807	1.139	1.276	1.222	0.172	-0.173	0.178	0.561	-1.155	0.593	no	no	no	NA
ENSG00000229901.1	-	FOXO6-AS1	lncRNA	chr1	41375003	41375669	ENST00000429109.1	394	11.318	8.465	4.594	10.987	5.77	7.707	0.775	1.047	0.844	-0.806	1.119	-0.313	no	no	no	NA
ENSG00000252563.1	-	RNA5SP45	rRNA_pseudogene	chr1	41466936	41467028	ENST00000516754.1	92	7.449	6.809	8.315	6.118	4.641	3.487	0.731	0.829	0.75	-0.747	1.136	-0.389	no	no	no	NA
ENSG00000127129.10	-	EDN2	protein_coding	chr1	41478774	41484683	ENST00000372587.5	1253	0.232	0.106	0.259	0.191	0.072	0.217	-0.625	-0.677	-1.058	0.685	0.463	-1.148	no	no	no	NA
ENSG00000127124.16	-	HIVEP3	protein_coding	chr1	41506364	41918922	ENST00000372583.6	12617	1.141	1.515	1.194	1.652	1.068	1.305	0.096	0.138	0.105	-0.755	1.134	-0.379	no	no	no	NA
ENSG00000230881.1	+	RP11-486B10.3	lncRNA	chr1	41535442	41535868	ENST00000440249.1	265	1.609	1.47	1.796	1.321	1.002	0.753	0.066	0.164	0.084	-0.747	1.136	-0.389	no	no	no	NA
ENSG00000230638.4	+	RP11-486B10.4	processed_pseudogene	chr1	41542068	41544310	ENST00000434240.2	2242	0.306	0.279	0.341	0.251	0.19	0.143	-0.656	-0.558	-0.637	-0.747	1.136	-0.389	no	no	no	NA
ENSG00000284895.1	-	RP11-486B10.5	protein_coding	chr1	41585305	41628816	ENST00000646142.1	81	1.512	1.67	1.477	2.018	1.285	1.585	0.185	0.242	0.166	-0.324	1.122	-0.798	no	no	no	NA
ENSG00000287587.1	+	RP1-21K4.2	lncRNA	chr1	42036142	42051784	ENST00000670076.1	1188	0.131	0.12	0.098	0.18	0.027	0.103	-0.999	-0.813	-1.242	0.088	0.953	-1.041	no	no	no	NA
ENSG00000227538.1	+	HNRNPFP1	processed_pseudogene	chr1	42040596	42041729	ENST00000391730.2	1133	0.605	0.553	0.675	0.497	0.377	0.283	-0.359	-0.261	-0.341	-0.747	1.136	-0.389	no	no	no	NA
ENSG00000228776.2	+	RP11-319C21.1	processed_pseudogene	chr1	42140634	42141391	ENST00000434936.2	454	0.905	0.827	1.011	0.744	0.564	0.424	-0.184	-0.086	-0.165	-0.747	1.136	-0.389	no	no	no	NA
ENSG00000044012.4	+	GUCA2B	protein_coding	chr1	42153409	42155820	ENST00000372581.2	604	0.284	0.26	0.317	0.233	0.177	0.133	-0.687	-0.589	-0.669	-0.747	1.136	-0.389	no	no	no	NA
ENSG00000197273.4	-	GUCA2A	protein_coding	chr1	42162689	42164745	ENST00000357001.3	597	0.333	0.609	0.372	1.095	0.208	0.312	-0.468	-0.219	-0.449	-0.643	1.152	-0.509	no	no	no	NA
ENSG00000198815.9	-	FOXJ3	protein_coding	chr1	42176538	42334965	ENST00000372572.5	5352	7.366	8.956	7.644	7.486	8.152	9.358	0.927	0.871	0.932	0.511	-1.152	0.642	no	no	no	NA
ENSG00000227527.2	-	RP11-223A3.1	lncRNA	chr1	42335385	42338376	ENST00000436207.2	661	0.458	0.419	0.512	0.565	0.714	0.644	-0.241	-0.294	-0.262	0.927	-1.06	0.133	no	no	no	NA
ENSG00000177181.15	+	RIMKLA	protein_coding	chr1	42380791	42424232	ENST00000431473.4	10577	0.016	0.014	0.018	0.013	0.01	0.015	-1.792	-1.845	-1.924	0.925	0.136	-1.061	no	no	no	NA
ENSG00000235002.1	-	RP11-157D18.2	processed_pseudogene	chr1	42412397	42412794	ENST00000411908.1	397	1.726	1.578	1.927	1.418	1.075	0.808	0.096	0.194	0.115	-0.747	1.136	-0.389	no	no	no	NA
ENSG00000066185.13	-	ZMYND12	protein_coding	chr1	42430328	42456022	ENST00000372565.8	1530	0.053	0.171	0.03	0.022	0.1	0.075	-1.326	-1.466	-0.885	-0.33	-0.793	1.123	no	no	no	NA
ENSG00000127125.9	+	PPCS	protein_coding	chr1	42456542	42461236	ENST00000372561.4	2269	6.278	6.139	6.682	6.235	4.912	8.953	0.888	0.796	0.74	1.069	-0.157	-0.912	no	no	no	NA
ENSG00000186409.18	+	CCDC30	protein_coding	chr1	42463285	42657190	ENST00000657597.1	6518	0.184	0.149	0.185	0.186	0.132	0.223	-0.691	-0.733	-0.854	0.808	0.31	-1.118	no	no	no	NA
ENSG00000230116.1	+	RPS3AP11	processed_pseudogene	chr1	42491738	42492493	ENST00000426743.1	755	0.908	0.83	1.013	0.746	0.566	0.425	-0.183	-0.085	-0.164	-0.747	1.136	-0.389	no	no	no	NA
ENSG00000236876.3	-	TMSB4XP1	processed_pseudogene	chr1	42500204	42500339	ENST00000424567.1	135	5.076	4.64	5.666	4.169	3.163	2.376	0.565	0.663	0.583	-0.747	1.136	-0.389	no	no	no	NA
ENSG00000200254.1	+	RNU6-536P	snRNA	chr1	42569032	42569139	ENST00000363384.1	107	6.404	5.854	7.149	5.26	3.99	2.998	0.666	0.764	0.684	-0.747	1.136	-0.389	no	no	no	NA
ENSG00000236180.2	+	RP11-163G10.4	processed_pseudogene	chr1	42570969	42571390	ENST00000454425.2	421	1.628	1.488	1.817	1.337	1.014	0.762	0.071	0.169	0.089	-0.747	1.136	-0.389	no	no	no	NA
ENSG00000171960.12	+	PPIH	protein_coding	chr1	42658425	42669179	ENST00000678803.1	2315	5.034	7.98	7.398	4.711	9.211	7.518	0.873	0.687	0.933	0.324	-1.122	0.798	no	up	no	f
ENSG00000285728.2	-	RP5-994D16.13	lncRNA	chr1	42658686	42682160	ENST00000649886.1	2041	2.715	3.683	3.487	3.021	2.546	4.975	0.62	0.457	0.486	1.138	-0.737	-0.402	no	no	no	NA
ENSG00000234917.2	+	RP5-994D16.3	lncRNA	chr1	42678734	42681659	ENST00000414339.2	601	11.245	27.626	20.922	12.123	31.237	18.536	1.294	1.067	1.468	0.088	-1.041	0.953	no	up	no	e
ENSG00000065978.19	+	YBX1	protein_coding	chr1	42682417	42703805	ENST00000321358.12	2979	27.17	28.819	33.692	26.343	32.419	34.695	1.534	1.427	1.485	0.97	-1.028	0.058	no	no	no	NA
ENSG00000164007.11	-	CLDN19	protein_coding	chr1	42733092	42740254	ENST00000539749.5	3517	0.096	0.087	0.748	0.079	0.238	0.538	-0.198	-1.062	-0.84	1.119	-0.806	-0.313	no	no	no	NA
ENSG00000117385.16	-	P3H1	protein_coding	chr1	42746374	42767012	ENST00000236040.8	2993	21.516	21.884	19.682	24.573	15.764	26.769	1.361	1.362	1.269	0.57	0.585	-1.155	no	no	no	NA
ENSG00000164008.16	+	C1orf50	protein_coding	chr1	42767248	42779491	ENST00000372525.7	4760	6.157	5.577	6.186	6.344	5.371	7.023	0.819	0.796	0.738	0.832	0.277	-1.109	no	no	no	NA
ENSG00000283580.3	+	RP5-994D16.12	protein_coding	chr1	42767305	42789934	ENST00000603943.6	1008	8.509	9.301	7.775	9.352	7.189	10.25	0.951	0.95	0.913	0.584	0.57	-1.155	no	no	no	NA
ENSG00000228452.1	-	RP5-994D16.9	lncRNA	chr1	42775812	42776790	ENST00000447572.1	484	0.701	0.64	0.782	0.576	0.437	0.328	-0.295	-0.197	-0.277	-0.747	1.136	-0.389	no	no	no	NA
ENSG00000274386.5	+	TMEM269	protein_coding	chr1	42785031	42800818	ENST00000637012.1	3354	7.162	9.245	6.445	8.699	6.004	9.003	0.882	0.897	0.872	-0.155	1.068	-0.914	no	no	no	NA
ENSG00000177868.12	-	SVBP	protein_coding	chr1	42807051	42817397	ENST00000372521.9	807	3.775	7.023	6.433	5.114	5.984	6.295	0.804	0.643	0.812	0.534	-1.154	0.619	no	no	no	NA
ENSG00000164010.15	+	ERMAP	protein_coding	chr1	42817121	42844991	ENST00000372517.8	3440	13.45	17.306	15.508	16.54	14.538	17.025	1.211	1.174	1.2	0.828	-1.111	0.283	no	no	no	NA
ENSG00000228192.8	-	RP11-342M1.3	lncRNA	chr1	42832521	42846414	ENST00000659750.1	3131	1.529	1.127	1.046	1.256	1.137	1.386	0.081	0.142	0.054	-0.255	1.103	-0.848	no	no	no	NA
ENSG00000164011.18	+	ZNF691	protein_coding	chr1	42846636	42852477	ENST00000372504.5	1935	8.33	9.545	9.037	9.251	9.064	9.502	0.967	0.943	0.969	0.519	-1.153	0.634	no	no	no	NA
ENSG00000233708.1	-	RP11-342M1.7	processed_pseudogene	chr1	42886596	42888767	ENST00000448759.1	1962	0.316	0.289	0.352	0.259	0.197	0.148	-0.642	-0.544	-0.623	-0.747	1.136	-0.389	no	no	no	NA
ENSG00000237090.1	-	MKRN8P	processed_pseudogene	chr1	42891093	42892430	ENST00000417517.1	1326	0.513	0.469	0.572	0.842	0.319	0.24	-0.431	-0.182	-0.413	-0.643	1.152	-0.509	no	no	no	NA
ENSG00000225099.1	+	ATP6V1E1P1	processed_pseudogene	chr1	42903231	42903912	ENST00000439215.1	681	17.107	4.599	5.617	13.224	5.016	7.538	0.813	1.177	0.682	-0.301	1.116	-0.815	no	no	no	NA
ENSG00000117394.24	-	SLC2A1	protein_coding	chr1	42925352	42958868	ENST00000426263.10	3384	43.468	60.386	46.127	52.161	53.86	48.961	1.677	1.678	1.756	-0.587	-0.568	1.155	no	no	no	NA
ENSG00000284138.1	-	ATP6V0CP4	processed_pseudogene	chr1	42952201	42952641	ENST00000639582.1	440	17.132	15.66	36.51	20.468	31.052	16.77	1.393	1.272	1.343	0.938	-1.053	0.115	no	no	no	NA
ENSG00000227533.6	+	SLC2A1-AS1	lncRNA	chr1	42959077	42996800	ENST00000653200.1	1758	5.849	7.721	6.367	7.55	6.214	6.931	0.822	0.823	0.841	-0.584	-0.571	1.155	no	no	no	NA
ENSG00000283973.2	-	RP5-848E13.4	lncRNA	chr1	42959157	42961864	ENST00000640492.1	759	1.013	1.157	0.565	1.04	0.473	1.304	-0.066	0.011	-0.131	-0.061	1.029	-0.968	no	no	no	NA
ENSG00000207256.1	+	RNU6-880P	snRNA	chr1	42991437	42991544	ENST00000384526.1	107	25.618	5.854	7.149	5.26	3.99	2.998	0.666	1.065	0.684	-0.618	1.154	-0.535	no	no	no	NA
ENSG00000283136.1	-	U6	snRNA	chr1	43023548	43023637	ENST00000636464.1	89	7.7	7.038	8.595	6.324	4.797	3.605	0.746	0.844	0.764	-0.747	1.136	-0.389	no	no	no	NA
ENSG00000277513.1	+	RP3-393B19.1	processed_pseudogene	chr1	43104085	43104497	ENST00000622380.1	412	1.663	1.52	1.857	1.366	1.036	0.779	0.08	0.178	0.099	-0.747	1.136	-0.389	no	no	no	NA
ENSG00000186973.11	+	FAM183A	protein_coding	chr1	43147903	43156396	ENST00000335282.5	536	0.242	0.295	0.18	0.133	0.251	0.302	-0.632	-0.747	-0.565	0.173	-1.075	0.902	no	no	no	NA
ENSG00000117395.13	-	EBNA1BP2	protein_coding	chr1	43164174	43172570	ENST00000431635.6	1503	35.259	49.39	49.382	37.676	49.429	52.234	1.706	1.562	1.694	0.65	-1.151	0.501	no	no	no	NA
ENSG00000284410.1	-	MIR6733	miRNA	chr1	43171651	43171712	ENST00000635723.1	61	78.638	71.882	87.783	119.953	55.995	52.593	1.832	1.987	1.802	-0.421	1.142	-0.721	no	no	no	NA
ENSG00000243710.8	+	CFAP57	protein_coding	chr1	43172329	43254355	ENST00000610710.4	4162	0.802	1.245	1.278	1.16	1.103	1.111	0.076	-0.016	0.069	0.645	-1.152	0.507	no	no	no	NA
ENSG00000199240.1	+	RNA5SP46	rRNA_pseudogene	chr1	43196416	43196536	ENST00000362370.1	120	11.421	36.54	6.375	42.214	24.906	2.673	0.616	1.342	1.48	-1.142	0.422	0.72	no	no	no	NA
ENSG00000179178.11	+	TMEM125	protein_coding	chr1	43270024	43274002	ENST00000432792.6	1850	0.172	0.315	0.192	0.141	0.107	0.081	-0.905	-0.807	-0.736	-1.049	0.107	0.942	no	no	no	NA
ENSG00000253313.6	-	C1orf210	protein_coding	chr1	43281876	43285581	ENST00000523677.6	1486	0.925	0.338	0.206	0.152	0.922	0.087	-0.874	-0.426	-0.253	-1.112	0.286	0.826	no	no	no	NA
ENSG00000066056.14	+	TIE1	protein_coding	chr1	43300981	43323108	ENST00000372476.8	3893	0.093	0.057	0.069	0.025	0.019	0.029	-1.349	-1.313	-1.481	0.363	0.768	-1.131	no	no	no	NA
ENSG00000117400.18	+	MPL	protein_coding	chr1	43337817	43354466	ENST00000372470.9	3633	0.165	0.15	0.138	0.034	0.154	0.173	-0.811	-1.127	-0.818	0.596	-1.154	0.558	no	no	no	NA
ENSG00000287113.1	-	RP1-92O14.7	lncRNA	chr1	43348287	43348844	ENST00000671634.1	557	4.921	13.495	8.24	12.126	6.132	7.488	0.895	0.888	0.959	-0.482	-0.668	1.15	no	no	no	NA
ENSG00000234694.1	-	RP1-92O14.3	lncRNA	chr1	43354683	43358658	ENST00000424948.1	661	16.722	19.383	14.048	13.027	21.375	17.514	1.196	1.169	1.309	-0.39	-0.746	1.136	no	no	no	NA
ENSG00000117399.14	+	CDC20	protein_coding	chr1	43359012	43363203	ENST00000372462.1	1777	26.816	74.882	45.632	15.579	121.333	46.312	1.662	1.31	1.979	0.035	-1.017	0.982	no	up	no	e
ENSG00000066322.15	-	ELOVL1	protein_coding	chr1	43363397	43367738	ENST00000621943.4	1625	53.672	75.757	55.862	68.331	54.98	67.696	1.789	1.782	1.81	-0.331	-0.792	1.124	no	no	no	NA
ENSG00000283836.1	-	MIR6734	miRNA	chr1	43364647	43364715	ENST00000621166.1	68	20.155	73.695	22.499	33.109	43.952	28.308	1.402	1.412	1.755	-0.602	-0.552	1.154	no	no	no	NA
ENSG00000159479.17	-	MED8	protein_coding	chr1	43383916	43389800	ENST00000372457.9	1968	39.365	39.39	33.282	46.873	28.445	43.183	1.579	1.633	1.525	-0.001	1.001	-0.999	no	no	no	NA
ENSG00000229431.1	+	MED8-AS1	lncRNA	chr1	43385112	43389155	ENST00000436713.1	731	1.864	3.564	2.649	1.114	3.063	3.888	0.506	0.159	0.519	0.546	-1.154	0.608	no	no	no	NA
ENSG00000198198.17	+	SZT2	protein_coding	chr1	43389898	43454247	ENST00000634258.3	14136	19.307	27.558	21.339	25.182	20.535	24.709	1.361	1.343	1.376	0.045	-1.022	0.977	no	no	no	NA
ENSG00000229372.1	-	SZT2-AS1	lncRNA	chr1	43447775	43448644	ENST00000396885.2	699	19.714	50.458	36.092	30.442	38.323	35.072	1.551	1.389	1.643	0.182	-1.078	0.897	no	no	no	NA
ENSG00000274975.1	+	MIR6735	miRNA	chr1	43448538	43448611	ENST00000615179.1	73	18.775	17.162	10.479	23.131	23.395	13.184	1.07	1.319	1.302	-1.153	0.638	0.515	no	no	no	NA
ENSG00000178922.18	-	HYI	protein_coding	chr1	43451002	43453989	ENST00000583037.5	1322	15.371	20.132	16.39	17.713	16.438	19.44	1.252	1.217	1.26	0.385	-1.135	0.751	no	no	no	NA
ENSG00000229348.1	+	HYI-AS1	lncRNA	chr1	43453926	43456995	ENST00000444386.1	545	56.938	62.048	44.866	62.173	49.666	57.912	1.707	1.775	1.744	-1.033	0.964	0.069	no	no	no	NA
ENSG00000142949.17	+	PTPRF	protein_coding	chr1	43530882	43623666	ENST00000359947.9	7720	7.341	7.089	6.085	8.001	6.313	7.112	0.818	0.884	0.825	-0.675	1.149	-0.474	no	no	no	NA
ENSG00000066135.13	+	KDM4A	protein_coding	chr1	43650148	43705518	ENST00000372396.4	4486	28.639	37.876	30.118	36.057	33.481	30.703	1.483	1.507	1.552	-0.886	-0.198	1.084	no	no	no	NA
ENSG00000284989.1	+	RP11-7O11.7	protein_coding	chr1	43650148	43931014	ENST00000645057.1	4037	12.753	20.681	14.958	15.339	18.885	15.476	1.182	1.146	1.296	-0.328	-0.795	1.123	no	no	no	NA
ENSG00000236200.6	-	KDM4A-AS1	lncRNA	chr1	43699839	43707369	ENST00000659644.1	3389	2.548	3.91	3.149	2.467	2.835	4.601	0.581	0.399	0.522	0.862	-1.096	0.234	no	no	no	NA
ENSG00000126091.21	+	ST3GAL3	protein_coding	chr1	43707535	43931151	ENST00000642331.1	2487	8.483	15.69	10.813	9.653	14.983	11.305	1.044	0.957	1.186	-0.158	-0.911	1.07	no	up	dn	e
ENSG00000229444.1	-	ST3GAL3-AS1	lncRNA	chr1	43709391	43727343	ENST00000437753.1	469	0.191	0.209	0.17	0.219	0.166	0.143	-0.807	-0.689	-0.729	-1.089	0.878	0.211	no	no	no	NA
ENSG00000283414.1	+	U6	snRNA	chr1	43716466	43716556	ENST00000637979.1	90	15.228	6.96	8.5	12.508	4.744	14.259	1.042	1.14	0.759	0.311	0.808	-1.118	no	no	no	NA
ENSG00000233674.2	+	RP11-184I16.3	processed_pseudogene	chr1	43743470	43743741	ENST00000427515.2	271	12.643	16.18	2.823	10.385	11.028	8.287	0.685	1.059	1.126	-1.143	0.432	0.712	no	no	no	NA
ENSG00000283477.1	+	MIR6079	miRNA	chr1	43838621	43838683	ENST00000635807.1	62	11.053	30.31	12.338	9.078	13.773	10.349	1.053	1.001	1.31	-0.412	-0.728	1.14	no	no	no	NA
ENSG00000224751.2	-	SHMT1P1	processed_pseudogene	chr1	43850299	43851611	ENST00000419974.2	1312	2.089	1.432	0.583	0.429	0.325	1.712	0	-0.024	-0.166	0.703	0.442	-1.145	no	no	no	NA
ENSG00000117407.17	+	ARTN	protein_coding	chr1	43933319	43937239	ENST00000414809.7	1943	18.006	25.248	24.783	24.122	23.744	22.097	1.369	1.319	1.389	0.283	-1.111	0.828	no	no	no	NA
ENSG00000237950.3	-	RP11-7O11.9	lncRNA	chr1	43937917	43940781	ENST00000657883.1	2224	9.571	10.936	7.746	10.023	9.541	9.297	0.929	0.991	1.009	-1.127	0.348	0.78	no	no	no	NA
ENSG00000288573.1	-	RP11-7O11.3	lncRNA	chr1	43944373	43946551	ENST00000412378.1	494	4.405	5.752	5.268	3.36	7.449	5.303	0.723	0.585	0.816	0.129	-1.058	0.929	no	no	no	NA
ENSG00000117408.11	+	IPO13	protein_coding	chr1	43946949	43968022	ENST00000372343.8	3883	6.861	8.65	8.131	8.761	6.99	8.937	0.931	0.889	0.891	1.154	-0.604	-0.55	no	no	no	NA
ENSG00000285649.1	-	RP11-7O11.8	lncRNA	chr1	43968350	43974821	ENST00000647729.1	2044	2.647	5.905	5.32	4.436	3.101	6.842	0.781	0.535	0.631	1.063	-0.921	-0.142	no	no	no	NA
ENSG00000132768.14	+	DPH2	protein_coding	chr1	43970009	43973369	ENST00000255108.8	2466	6.934	13.609	9.334	9.213	8.895	12.222	1.029	0.903	1.041	0.491	-1.151	0.659	no	no	no	NA
ENSG00000117410.14	+	ATP6V0B	protein_coding	chr1	43974943	43978213	ENST00000532642.5	1685	28.291	29.309	31.113	30.294	23.241	41.206	1.554	1.467	1.417	1.078	-0.18	-0.898	no	no	no	NA
ENSG00000117411.18	+	B4GALT2	protein_coding	chr1	43979236	43987769	ENST00000481924.2	3443	29.393	42.211	33.349	34.366	29.321	45.606	1.591	1.502	1.546	1.002	-0.998	-0.005	no	no	no	NA
ENSG00000159214.13	+	CCDC24	protein_coding	chr1	43991598	43996528	ENST00000372318.8	1472	22.101	33.036	30.102	28.2	24.076	36.377	1.52	1.397	1.45	1.042	-0.952	-0.089	no	no	no	NA
ENSG00000196517.13	-	SLC6A9	protein_coding	chr1	43996482	44031462	ENST00000372310.8	3206	7.503	8.667	8.266	7.997	8.959	8.465	0.922	0.889	0.945	0.128	-1.058	0.93	no	no	no	NA
ENSG00000230615.7	+	RP5-1198O20.4	lncRNA	chr1	44043927	44104975	ENST00000434244.5	2644	1.381	4.063	2.093	1.06	5.287	2.176	0.329	0.083	0.666	-0.103	-0.944	1.048	no	up	dn	e
ENSG00000227163.2	-	RP5-1198O20.5	processed_pseudogene	chr1	44087957	44088477	ENST00000436802.2	520	1.318	1.205	1.471	1.082	0.821	0.617	-0.021	0.077	-0.002	-0.747	1.136	-0.389	no	no	no	NA
ENSG00000271647.1	-	KRT8P47	processed_pseudogene	chr1	44103305	44104703	ENST00000604727.1	1398	0.49	0.448	0.547	0.403	0.305	0.229	-0.451	-0.352	-0.432	-0.747	1.136	-0.389	no	no	no	NA
ENSG00000239560.3	-	RN7SL479P	misc_RNA	chr1	44117097	44117397	ENST00000472003.3	300	2.284	2.088	2.55	1.876	1.423	1.069	0.218	0.316	0.236	-0.747	1.136	-0.389	no	no	no	NA
ENSG00000171872.5	+	KLF17	protein_coding	chr1	44118820	44135140	ENST00000372299.4	3160	0.378	1.151	0.609	0.172	1.334	0.688	-0.189	-0.593	0.093	0.118	-1.054	0.936	no	up	no	f
ENSG00000233514.1	-	RP11-570P14.1	processed_pseudogene	chr1	44122152	44122512	ENST00000402743.2	360	32.36	20.88	38.248	26.579	32.022	30.3	1.532	1.467	1.413	1.027	-0.056	-0.971	no	no	no	NA
ENSG00000283039.1	-	KLF18	protein_coding	chr1	44137820	44141631	ENST00000634670.1	3159	0.18	0.164	0.201	0.148	0.112	0.084	-0.886	-0.788	-0.867	-0.747	1.136	-0.389	no	no	no	NA
ENSG00000226804.4	-	RP4-675G8.3	processed_pseudogene	chr1	44150593	44151753	ENST00000451975.2	1160	0.591	0.54	0.659	0.485	0.368	0.277	-0.37	-0.271	-0.351	-0.747	1.136	-0.389	no	no	no	NA
ENSG00000200171.1	-	Y_RNA	misc_RNA	chr1	44153384	44153480	ENST00000363301.1	96	7.138	6.525	7.968	5.863	4.447	3.342	0.713	0.811	0.731	-0.747	1.136	-0.389	no	no	no	NA
ENSG00000238037.1	-	OOSP1P1	processed_pseudogene	chr1	44155027	44155301	ENST00000423265.1	274	2.501	2.286	2.792	2.054	1.558	1.171	0.257	0.355	0.276	-0.747	1.136	-0.389	no	no	no	NA
ENSG00000227994.1	-	RP5-891H21.1	processed_pseudogene	chr1	44172505	44172719	ENST00000442754.1	214	3.202	2.927	3.575	2.63	1.995	1.499	0.365	0.463	0.383	-0.747	1.136	-0.389	no	no	no	NA
ENSG00000271329.1	-	RP5-891H21.5	processed_pseudogene	chr1	44187942	44189049	ENST00000603887.1	796	0.619	0.566	2.073	1.017	0.386	0.58	0.04	-0.101	-0.331	0.91	0.16	-1.07	no	no	no	NA
ENSG00000178028.14	+	DMAP1	protein_coding	chr1	44213470	44220673	ENST00000372289.7	1742	11.416	15.567	9.558	13.05	12.151	12.115	1.032	1.087	1.138	-1.009	0.018	0.991	no	no	no	NA
ENSG00000117419.16	-	ERI3	protein_coding	chr1	44221069	44355257	ENST00000372257.7	1733	8.549	10.013	8.933	10	8.094	10.697	0.99	0.966	0.954	1.095	-0.23	-0.865	no	no	no	NA
ENSG00000233602.1	-	ERI3-IT1	lncRNA	chr1	44243407	44244273	ENST00000414156.1	619	6.33	3.617	3.533	4.55	1.479	5.927	0.661	0.73	0.364	0.39	0.746	-1.136	no	no	no	NA
ENSG00000199385.1	+	RNU6-369P	snRNA	chr1	44390721	44390823	ENST00000362515.1	102	6.718	6.141	7.5	5.518	4.186	3.145	0.686	0.785	0.705	-0.747	1.136	-0.389	no	no	no	NA
ENSG00000187147.18	+	RNF220	protein_coding	chr1	44405193	44651723	ENST00000355387.6	3099	2.388	4.533	3.376	2.9	3.718	3.838	0.556	0.42	0.613	0.265	-1.106	0.841	no	up	no	f
ENSG00000263381.1	+	MIR5584	miRNA	chr1	44545492	44545552	ENST00000581357.1	60	11.421	10.44	12.749	9.381	7.116	5.347	0.917	1.015	0.935	-0.747	1.136	-0.389	no	no	no	NA
ENSG00000126106.14	-	TMEM53	protein_coding	chr1	44653246	44674481	ENST00000372237.8	2236	5.196	7.817	5.8	6.68	5.871	6.753	0.796	0.77	0.831	-0.089	-0.952	1.042	no	no	no	NA
ENSG00000198520.12	+	ARMH1	protein_coding	chr1	44674712	44725591	ENST00000458657.6	1818	1.67	2.179	1.774	2.6	1.469	1.873	0.261	0.319	0.253	-0.461	1.147	-0.686	no	no	no	NA
ENSG00000199377.1	-	RNU5F-1	snRNA	chr1	44721785	44721902	ENST00000362507.1	117	81.998	85.662	65.382	72.161	98.529	54.841	1.777	1.886	1.963	-1.052	0.113	0.939	no	no	no	NA
ENSG00000200169.1	-	RNU5D-1	snRNA	chr1	44731054	44731170	ENST00000363299.1	116	324.913	426.603	415.457	300.838	555.782	362.304	2.589	2.495	2.687	-0.017	-0.991	1.008	no	no	no	NA
ENSG00000142945.13	+	KIF2C	protein_coding	chr1	44746405	44767767	ENST00000372217.5	2955	15.943	54.365	36.848	4.874	129.335	36.389	1.564	0.945	1.924	0.174	-1.076	0.901	no	up	no	f
ENSG00000225721.5	-	RP11-269F19.10	lncRNA	chr1	44759123	44775810	ENST00000428791.1	580	11.499	17.005	16.411	15.921	13.382	16.976	1.222	1.131	1.179	0.988	-1.012	0.024	no	no	no	NA
ENSG00000142937.12	+	RPS8	protein_coding	chr1	44775539	44778779	ENST00000396651.8	778	135.997	156.601	157.716	141.583	130.459	205.066	2.255	2.142	2.155	1.148	-0.679	-0.47	no	no	no	NA
ENSG00000264294.1	+	SNORD55	snoRNA	chr1	44775863	44775943	ENST00000581525.1	80	214.147	227.071	420.732	281.429	240.164	332.849	2.573	2.39	2.368	1.149	-0.478	-0.671	no	no	no	NA
ENSG00000200913.1	+	SNORD46	snoRNA	chr1	44776489	44776593	ENST00000364043.1	104	125.194	186.717	220.664	173.187	127.266	243.699	2.365	2.168	2.188	1.15	-0.667	-0.483	no	no	no	NA
ENSG00000202031.1	+	SNORD38A	snoRNA	chr1	44777842	44777912	ENST00000365161.1	70	78.317	53.692	163.922	80.408	73.193	132.911	2.169	1.9	1.797	1.113	-0.29	-0.823	no	no	no	NA
ENSG00000207421.1	+	SNORD38B	snoRNA	chr1	44778389	44778456	ENST00000384690.1	67	92.051	102.842	148.427	126.013	89.215	134.073	2.149	2.032	1.981	1.103	-0.256	-0.847	no	no	no	NA
ENSG00000281859.1	+	SNORD38B	snoRNA	chr1	44778389	44778458	ENST00000625943.1	69	89.383	99.862	155.211	122.36	86.629	134.837	2.16	2.019	1.969	1.116	-0.302	-0.814	no	no	no	NA
ENSG00000234093.3	-	RPS15AP11	processed_pseudogene	chr1	44780330	44780715	ENST00000594193.1	385	1.78	1.627	1.987	1.462	1.109	0.833	0.109	0.208	0.128	-0.747	1.136	-0.389	no	no	no	NA
ENSG00000142959.5	-	BEST4	protein_coding	chr1	44783584	44788170	ENST00000372207.4	2512	1.046	0.82	0.334	1.105	0.372	0.839	-0.276	0.031	-0.258	-0.631	1.153	-0.522	no	no	no	NA
ENSG00000173846.13	+	PLK3	protein_coding	chr1	44800376	44805990	ENST00000372201.5	2340	137.811	256.074	220.061	208.54	177.202	233.499	2.355	2.229	2.328	0.768	-1.131	0.362	no	no	no	NA
ENSG00000188396.4	-	DYNLT4	protein_coding	chr1	44805892	44807351	ENST00000675259.1	1355	24.424	37.352	40.896	29.32	35.117	40.899	1.612	1.427	1.559	0.833	-1.109	0.276	no	no	no	NA
ENSG00000222009.8	+	BTBD19	protein_coding	chr1	44808481	44814129	ENST00000450269.5	1572	92.575	124.992	104.831	137.027	78.014	124.397	2.058	2.052	1.995	0.661	0.489	-1.15	no	no	no	NA
ENSG00000117425.14	-	PTCH2	protein_coding	chr1	44821937	44843253	ENST00000372192.4	4410	7.394	6.494	7.752	9.321	5.068	8.82	0.917	0.919	0.759	0.568	0.587	-1.155	no	dn	no	b
ENSG00000202444.1	-	RNU5E-6P	snRNA	chr1	44819882	44819997	ENST00000365574.1	115	107.26	114.387	119.734	78.311	185.634	83.692	2	1.962	2.164	-0.389	-0.747	1.136	no	no	no	NA
ENSG00000226499.1	-	RP5-882O7.1	processed_pseudogene	chr1	44843920	44844082	ENST00000447970.1	162	29.61	19.333	23.61	27.795	13.178	19.804	1.335	1.458	1.203	0.024	0.988	-1.012	no	no	no	NA
ENSG00000070785.17	-	EIF2B3	protein_coding	chr1	44850521	44986722	ENST00000620860.4	1923	4.775	5.662	6.167	6.079	4.9	6.343	0.796	0.731	0.722	1.146	-0.452	-0.694	no	no	no	NA
ENSG00000253039.1	+	RNA5SP47	rRNA_pseudogene	chr1	44932322	44932431	ENST00000517230.1	109	6.287	5.747	7.018	5.164	3.917	2.943	0.658	0.756	0.676	-0.747	1.136	-0.389	no	no	no	NA
ENSG00000229815.1	+	CCNB1IP1P1	processed_pseudogene	chr1	44958556	44959395	ENST00000428976.1	839	0.817	0.747	0.912	1.342	0.509	0.382	-0.229	0.02	-0.21	-0.643	1.152	-0.509	no	no	no	NA
ENSG00000232369.1	-	PPIAP35	processed_pseudogene	chr1	44988233	44988725	ENST00000411837.1	492	1.393	3.82	1.555	1.144	0.868	0.652	0.003	0.101	0.26	-0.913	-0.156	1.069	no	no	no	NA
ENSG00000268949.1	-	MRPS17P1	processed_pseudogene	chr1	44988704	44991834	ENST00000596009.1	3130	1.095	0.2	0.244	0.18	0.273	0.102	-0.801	-0.353	-0.631	-0.91	1.071	-0.161	no	no	no	NA
ENSG00000126107.15	-	HECTD3	protein_coding	chr1	45002547	45011324	ENST00000372172.5	3597	14.756	14.416	12.638	16.032	13.28	14.182	1.127	1.187	1.141	-0.79	1.124	-0.335	no	no	no	NA
ENSG00000126088.14	+	UROD	protein_coding	chr1	45010949	45015504	ENST00000652165.1	2138	26.027	23.241	26.87	26.691	22.684	30.075	1.454	1.421	1.361	0.89	0.192	-1.082	no	no	no	NA
ENSG00000162415.7	-	ZSWIM5	protein_coding	chr1	45016398	45206605	ENST00000359600.6	5868	0.98	0.636	0.744	1.278	0.478	0.842	-0.102	0.049	-0.259	0.014	0.993	-1.007	up	dn	no	c
ENSG00000234315.1	-	OSTCP5	processed_pseudogene	chr1	45069976	45070429	ENST00000425293.1	453	3.025	2.766	3.377	1.243	0.943	1.416	0.34	0.288	0.208	0.925	0.136	-1.061	no	no	no	NA
ENSG00000281912.1	+	LINC01144	lncRNA	chr1	45303909	45305619	ENST00000626198.1	1710	14.827	23.811	22.367	18.762	21.223	22.701	1.353	1.222	1.352	0.584	-1.155	0.57	no	no	no	NA
ENSG00000186603.7	+	HPDL	protein_coding	chr1	45326894	45328710	ENST00000334815.6	1816	0.377	1.38	0.842	1.55	0.235	0.707	-0.113	-0.117	-0.244	0.603	0.551	-1.154	no	no	no	NA
ENSG00000132781.20	-	MUTYH	protein_coding	chr1	45329241	45340440	ENST00000672818.3	1891	19.214	33.393	29.167	23.924	31.643	27.902	1.455	1.331	1.512	0.243	-1.099	0.856	no	up	no	f
ENSG00000288208.1	-	RP4-534D1.6	protein_coding	chr1	45329261	45491155	ENST00000671898.1	2768	2.201	3.536	3.175	2.559	3.486	3.139	0.499	0.375	0.545	0.295	-1.114	0.82	no	up	no	f
ENSG00000132773.12	+	TOE1	protein_coding	chr1	45340169	45343973	ENST00000372090.6	1887	31.165	59.775	52.084	41.282	52.416	50.771	1.711	1.555	1.748	0.389	-1.136	0.747	no	up	no	f
ENSG00000070759.17	-	TESK2	protein_coding	chr1	45343882	45491163	ENST00000372086.4	3071	0.917	1.212	1.148	0.91	1.305	1.205	0.07	-0.039	0.1	0.367	-1.132	0.765	no	no	no	NA
ENSG00000236872.1	+	PPIAP36	processed_pseudogene	chr1	45415019	45415344	ENST00000435399.1	325	2.109	1.927	2.354	1.732	1.314	0.987	0.183	0.281	0.202	-0.747	1.136	-0.389	no	no	no	NA
ENSG00000280670.3	-	CCDC163	protein_coding	chr1	45493865	45500073	ENST00000629482.3	2095	1.214	4.137	2.095	0.816	4.746	2.067	0.318	-0.002	0.646	-0.008	-0.996	1.004	no	up	no	e
ENSG00000132763.15	+	MMACHC	protein_coding	chr1	45500299	45513382	ENST00000401061.9	5049	4.086	7.038	5.555	4.431	7.147	5.591	0.746	0.629	0.851	0.037	-1.018	0.981	no	up	no	e
ENSG00000117450.15	-	PRDX1	protein_coding	chr1	45510913	45523047	ENST00000424390.2	1296	54.612	63.549	58.378	61.045	51.795	72.524	1.813	1.761	1.759	1.154	-0.532	-0.622	no	no	no	NA
ENSG00000234379.1	+	HMGB1P48	unprocessed_pseudogene	chr1	45530926	45532139	ENST00000446155.1	598	0.565	0.516	0.631	0.464	0.352	0.264	-0.389	-0.291	-0.37	-0.747	1.136	-0.389	no	no	no	NA
ENSG00000117448.14	+	AKR1A1	protein_coding	chr1	45550542	45570049	ENST00000372070.7	1818	10.609	13.615	13.333	12.927	11.6	14.588	1.144	1.069	1.099	1.057	-0.93	-0.127	no	no	no	NA
ENSG00000281133.1	-	ENSG00000281133	pseudogene	chr1	45580891	45580996	ENST00000630128.1	96	6.526	5.966	7.285	5.361	4.066	3.055	0.674	0.772	0.692	-0.747	1.136	-0.389	no	no	no	NA
ENSG00000280836.1	-	ENSG00000280836	pseudogene	chr1	45581218	45581321	ENST00000629041.1	99	6.653	6.082	7.427	10.929	8.29	3.115	0.682	0.931	0.851	-1.097	0.861	0.235	no	no	no	NA
ENSG00000132780.17	+	NASP	protein_coding	chr1	45584040	45618893	ENST00000350030.8	3225	20.684	23.688	30.75	20.478	25.677	32.291	1.498	1.313	1.392	1.046	-0.946	-0.1	no	no	no	NA
ENSG00000281112.1	-	ENSG00000281112	pseudogene	chr1	45592721	45592814	ENST00000628958.1	84	7.369	6.736	8.225	6.052	4.591	3.45	0.726	0.825	0.745	-0.747	1.136	-0.389	no	no	no	NA
ENSG00000281825.1	-	ENSG00000281825	pseudogene	chr1	45605656	45605730	ENST00000626823.1	69	9.26	8.465	10.337	7.606	5.77	4.335	0.826	0.924	0.844	-0.747	1.136	-0.389	no	no	no	NA
ENSG00000159588.15	-	CCDC17	protein_coding	chr1	45620043	45624054	ENST00000528266.6	2245	50.742	62.469	61.22	64.411	49.285	68.787	1.812	1.757	1.744	1.136	-0.388	-0.748	no	no	no	NA
ENSG00000159592.11	-	GPBP1L1	protein_coding	chr1	45627303	45686533	ENST00000355105.8	3641	18.026	20.633	18.843	18.721	20.458	20.745	1.296	1.264	1.313	0.206	-1.087	0.881	no	no	no	NA
ENSG00000225447.1	-	RPS15AP10	processed_pseudogene	chr1	45645815	45646197	ENST00000432472.1	382	25.115	14.758	20.025	22.102	16.765	20.996	1.312	1.372	1.197	0.205	0.882	-1.087	no	no	no	NA
ENSG00000234329.1	-	RP11-767N6.2	processed_pseudogene	chr1	45651038	45651826	ENST00000437848.1	788	14.784	20.668	15.532	18.571	14.629	19.135	1.237	1.219	1.24	0.402	-1.139	0.736	no	no	no	NA
ENSG00000159596.7	+	TMEM69	protein_coding	chr1	45688180	45694436	ENST00000372025.5	1465	10.078	14.519	12.472	10.167	14.673	13.692	1.116	1.005	1.164	0.257	-1.104	0.846	no	no	no	NA
ENSG00000197429.11	-	IPP	protein_coding	chr1	45698710	45750653	ENST00000396478.4	3117	4.063	5.475	4.654	4.519	5.351	4.842	0.676	0.632	0.733	-0.082	-0.956	1.038	no	no	no	NA
ENSG00000230896.1	-	RP11-767N6.7	lncRNA	chr1	45694683	45697075	ENST00000430643.1	598	6.589	6.809	10.553	8	9.103	7.108	0.938	0.861	0.896	1.026	-0.972	-0.055	no	no	no	NA
ENSG00000236111.5	+	RP11-630I5.1	processed_pseudogene	chr1	45781276	45781957	ENST00000463059.1	681	1.006	0.92	1.123	0.827	0.627	0.471	-0.138	-0.04	-0.12	-0.747	1.136	-0.389	no	no	no	NA
ENSG00000086015.22	+	MAST2	protein_coding	chr1	45803611	46036122	ENST00000361297.7	5737	5.989	8.546	7.268	6.526	8.923	7.234	0.86	0.796	0.941	-0.075	-0.96	1.035	no	no	no	NA
ENSG00000232467.2	-	TMA16P2	processed_pseudogene	chr1	45846993	45847594	ENST00000413187.2	601	3.421	1.042	2.546	0.937	1.421	1.068	0.217	0.253	0.085	0.363	0.768	-1.131	no	no	no	NA
ENSG00000117461.15	-	PIK3R3	protein_coding	chr1	46040139	46132629	ENST00000262741.10	5596	2.971	3.969	3.432	3.371	4.252	3.174	0.519	0.5	0.614	-0.421	-0.721	1.142	no	no	no	NA
ENSG00000278139.1	-	P3R3URF-PIK3R3	protein_coding	chr1	46043660	46176488	ENST00000540385.2	1553	2.022	2.707	2.499	2.381	2.948	2.193	0.369	0.341	0.451	-0.313	-0.806	1.119	no	no	no	NA
ENSG00000226957.1	+	RP4-533D7.4	lncRNA	chr1	46046817	46048368	ENST00000450004.1	649	4.418	2.019	3.946	3.992	3.303	3.31	0.558	0.623	0.412	0.249	0.852	-1.101	no	no	no	NA
ENSG00000233114.2	+	RP4-533D7.3	processed_pseudogene	chr1	46104949	46105175	ENST00000426289.2	226	3.032	2.772	3.385	4.981	1.889	1.42	0.341	0.59	0.36	-0.643	1.152	-0.509	no	no	no	NA
ENSG00000227857.2	+	RP4-533D7.5	lncRNA	chr1	46134530	46139081	ENST00000452785.2	339	1.054	3.441	1.345	1.855	1.689	1.974	0.212	0.146	0.382	-0.284	-0.828	1.111	no	no	no	NA
ENSG00000117472.10	+	TSPAN1	protein_coding	chr1	46175086	46185962	ENST00000372003.6	1619	0.504	0.749	0.774	0.88	0.55	0.649	-0.15	-0.177	-0.193	1.072	-0.164	-0.908	no	no	no	NA
ENSG00000250719.2	-	P3R3URF	protein_coding	chr1	46175485	46176488	ENST00000506599.2	405	0.683	0.625	0.763	1.122	0.426	0.96	-0.068	-0.058	-0.288	0.538	0.616	-1.154	no	no	no	NA
ENSG00000085998.14	-	POMGNT1	protein_coding	chr1	46188681	46220291	ENST00000396420.7	3480	5.073	5.886	4.719	5.52	5.322	5.43	0.704	0.724	0.748	-0.959	-0.077	1.036	no	no	no	NA
ENSG00000171357.6	+	LURAP1	protein_coding	chr1	46203333	46221256	ENST00000371980.4	1849	4.932	5.557	4.823	4.868	5.598	5.424	0.709	0.69	0.746	-0.221	-0.871	1.092	no	no	no	NA
ENSG00000085999.13	+	RAD54L	protein_coding	chr1	46247762	46278473	ENST00000371975.9	3078	7.899	17.154	15.443	7.991	20.729	14.029	1.168	0.9	1.275	0.276	-1.109	0.833	dn	up	no	f
ENSG00000132128.17	-	LRRC41	protein_coding	chr1	46277461	46303616	ENST00000617190.5	4136	47.213	51.061	54.722	53.606	46.214	60.545	1.76	1.702	1.686	1.132	-0.371	-0.762	no	no	no	NA
ENSG00000173660.12	+	UQCRH	protein_coding	chr1	46303697	46316776	ENST00000311672.10	537	19.386	27.204	29.069	22.292	26.866	29.018	1.463	1.318	1.432	0.769	-1.131	0.362	no	no	no	NA
ENSG00000117481.11	+	NSUN4	protein_coding	chr1	46340806	46365018	ENST00000474844.6	4347	13.359	14.54	13.27	15.506	11.392	16.457	1.17	1.158	1.11	0.748	0.388	-1.136	no	no	no	NA
ENSG00000225779.1	+	RP4-603I14.3	processed_pseudogene	chr1	46370585	46370955	ENST00000457027.1	370	11.112	22.009	12.405	18.255	10.385	16.474	1.155	1.154	1.18	-0.521	-0.632	1.153	no	no	no	NA
ENSG00000117480.16	+	FAAH	protein_coding	chr1	46394316	46413845	ENST00000243167.9	2042	0.667	1.572	1.175	1.124	1.049	1.216	0.077	-0.063	0.109	0.398	-1.138	0.74	no	no	no	NA
ENSG00000232022.7	+	FAAHP1	transcribed_unprocessed_pseudogene	chr1	46432128	46445321	ENST00000446499.1	1238	0.208	0.095	0.116	0.171	0.162	0.073	-1.036	-0.725	-0.907	-0.94	1.051	-0.111	no	no	no	NA
ENSG00000224863.3	-	LINC01398	lncRNA	chr1	46446599	46451317	ENST00000634819.2	1401	0.145	0.133	0.162	0.119	0.09	0.068	-0.979	-0.881	-0.96	-0.747	1.136	-0.389	no	no	no	NA
ENSG00000197587.11	+	DMBX1	protein_coding	chr1	46489835	46516216	ENST00000360032.4	5050	0.052	0.047	0.087	0.021	0.016	0.024	-1.337	-1.478	-1.557	1.079	-0.182	-0.896	no	no	no	NA
ENSG00000282881.2	-	TMEM275	protein_coding	chr1	46532165	46543969	ENST00000634804.2	1633	0.058	0.053	0.065	0.048	0.036	0.054	-1.227	-1.279	-1.358	0.925	0.136	-1.061	no	no	no	NA
ENSG00000269956.2	+	MKNK1-AS1	lncRNA	chr1	46538695	46570255	ENST00000602433.1	2445	0.391	0.536	1.018	0.535	0.731	0.6	-0.107	-0.34	-0.204	0.939	-1.052	0.113	no	no	no	NA
ENSG00000162456.10	-	KNCN	protein_coding	chr1	46545640	46551647	ENST00000481882.7	2896	0.228	0.417	0.509	0.469	0.071	0.427	-0.331	-0.486	-0.764	0.892	0.189	-1.081	no	no	no	NA
ENSG00000079277.22	-	MKNK1	protein_coding	chr1	46557407	46604294	ENST00000649800.1	2809	10.611	11.343	10.148	13.025	8.296	12.679	1.055	1.07	0.987	0.394	0.743	-1.137	no	no	no	NA
ENSG00000142961.15	-	MOB3C	protein_coding	chr1	46607724	46616465	ENST00000371940.1	5725	22.422	21.714	27.48	30.007	17.047	29.546	1.455	1.414	1.284	0.791	0.333	-1.124	no	no	no	NA
ENSG00000123472.12	-	ATPAF1	protein_coding	chr1	46632736	46668454	ENST00000576409.5	4158	8.346	7.769	8.481	8.604	7.555	9.557	0.954	0.928	0.884	0.907	0.165	-1.072	no	no	no	NA
ENSG00000233647.2	-	NENFP1	processed_pseudogene	chr1	46665909	46666375	ENST00000419476.2	466	5.882	8.065	1.642	4.831	4.581	5.508	0.478	0.727	0.784	-1.137	0.393	0.744	no	no	no	NA
ENSG00000186118.9	+	TEX38	protein_coding	chr1	46671853	46673594	ENST00000334122.5	840	0.394	0.72	0.439	1.94	0.49	0.184	-0.546	-0.059	-0.226	-1.087	0.882	0.205	no	no	no	NA
ENSG00000228237.5	+	EFCAB14-AS1	lncRNA	chr1	46674127	46692097	ENST00000418985.1	491	0.038	0.035	0.043	0.063	0.048	0.071	-1.259	-1.311	-1.39	0.925	0.136	-1.061	no	no	no	NA
ENSG00000159658.15	-	EFCAB14	protein_coding	chr1	46675158	46719114	ENST00000371933.8	5817	7.811	7.838	8.127	7.709	7.839	9.298	0.939	0.89	0.894	1.151	-0.656	-0.495	no	no	no	NA
ENSG00000236476.2	+	RP11-8J9.5	processed_pseudogene	chr1	46742328	46743133	ENST00000419949.2	805	0.851	0.778	0.95	0.699	0.53	0.399	-0.211	-0.113	-0.192	-0.747	1.136	-0.389	no	no	no	NA
ENSG00000142973.14	+	CYP4B1	protein_coding	chr1	46799045	46819413	ENST00000371923.9	2174	0.034	0.031	0.038	0.028	0.021	0.016	-1.614	-1.516	-1.595	-0.747	1.136	-0.389	no	no	no	NA
ENSG00000154198.14	-	CYP4Z2P	transcribed_unprocessed_pseudogene	chr1	46843177	46900434	ENST00000423332.1	1512	0.012	0.011	0.013	0.02	0.007	0.006	-2.063	-1.814	-2.044	-0.643	1.152	-0.509	no	no	no	NA
ENSG00000238145.2	+	TUBAP8	processed_pseudogene	chr1	46891638	46892830	ENST00000437364.2	1192	0.575	0.526	0.642	0.472	0.358	0.269	-0.381	-0.283	-0.363	-0.747	1.136	-0.389	no	no	no	NA
ENSG00000187048.13	-	CYP4A11	protein_coding	chr1	46929187	46941476	ENST00000310638.9	2530	0.056	0.051	0.062	0.046	0.035	0.026	-1.395	-1.296	-1.376	-0.747	1.136	-0.389	no	no	no	NA
ENSG00000259832.1	-	CYP4A26P	unprocessed_pseudogene	chr1	46967678	46967874	ENST00000563017.1	196	3.496	3.196	3.903	2.872	2.178	1.637	0.403	0.501	0.421	-0.747	1.136	-0.389	no	no	no	NA
ENSG00000261196.1	-	CYP4A43P	unprocessed_pseudogene	chr1	46994381	46994502	ENST00000568156.1	121	5.663	5.177	6.322	4.652	3.529	2.651	0.612	0.71	0.631	-0.747	1.136	-0.389	no	no	no	NA
ENSG00000261593.1	-	CYP4A27P	unprocessed_pseudogene	chr1	47000897	47001087	ENST00000567218.1	190	3.607	3.297	4.026	2.962	2.247	1.689	0.416	0.514	0.435	-0.747	1.136	-0.389	no	no	no	NA
ENSG00000261290.1	-	CYP4A44P	unprocessed_pseudogene	chr1	47002994	47003148	ENST00000569984.1	154	4.45	4.068	4.967	3.655	2.772	2.083	0.507	0.606	0.526	-0.747	1.136	-0.389	no	no	no	NA
ENSG00000186377.8	+	CYP4X1	protein_coding	chr1	47023668	47050751	ENST00000371901.4	2256	0.025	0.023	0.028	0.021	0.016	0.012	-1.738	-1.64	-1.719	-0.747	1.136	-0.389	no	no	no	NA
ENSG00000186160.5	+	CYP4Z1	protein_coding	chr1	47067230	47118318	ENST00000334194.4	2162	0.013	0.012	0.03	0.011	0.017	0.006	-1.863	-1.915	-1.844	0.305	-1.117	0.812	no	no	no	NA
ENSG00000225154.2	-	TUBAP9	processed_pseudogene	chr1	47074777	47075979	ENST00000445574.2	1202	0.57	0.521	0.636	0.468	0.355	0.267	-0.385	-0.287	-0.366	-0.747	1.136	-0.389	no	no	no	NA
ENSG00000225506.2	-	CYP4A22-AS1	lncRNA	chr1	47096652	47179271	ENST00000444042.2	921	0.863	0.804	0.861	1.097	0.62	0.982	-0.036	-0.012	-0.151	0.406	0.733	-1.139	no	no	no	NA
ENSG00000162365.12	+	CYP4A22	protein_coding	chr1	47137440	47149727	ENST00000371891.8	2535	0.056	0.051	0.062	0.046	0.035	0.026	-1.394	-1.296	-1.376	-0.747	1.136	-0.389	no	no	no	NA
ENSG00000225514.1	-	MTND1P34	transcribed_processed_pseudogene	chr1	47164509	47165920	ENST00000438556.1	671	0.486	1.776	0.542	0.798	0.605	1.137	-0.105	-0.206	0.016	-0.06	-0.969	1.029	no	no	no	NA
ENSG00000224805.2	+	LINC00853	lncRNA	chr1	47179249	47180339	ENST00000429328.2	661	3.143	4.023	4.211	1.549	4.309	4.709	0.649	0.344	0.619	0.662	-1.15	0.488	no	no	no	NA
ENSG00000162366.8	-	PDZK1IP1	protein_coding	chr1	47183581	47190036	ENST00000294338.7	838	0.106	0.097	0.119	0.262	0.066	0.05	-1.115	-0.778	-1.096	-0.626	1.153	-0.527	no	no	no	NA
ENSG00000162367.11	-	TAL1	protein_coding	chr1	47216291	47229771	ENST00000294339.3	5001	0.051	0.046	0.057	0.042	0.063	0.024	-1.435	-1.337	-1.266	-1.049	0.107	0.942	no	no	no	NA
ENSG00000226252.1	+	RP1-18D14.7	lncRNA	chr1	47225796	47230750	ENST00000422216.1	4036	0.138	0.126	0.154	0.114	0.086	0.065	-1	-0.902	-0.981	-0.747	1.136	-0.389	no	no	no	NA
ENSG00000123473.17	-	STIL	protein_coding	chr1	47250172	47314892	ENST00000337817.10	5351	9.434	21.429	19.006	6.844	37.926	15.193	1.23	0.905	1.455	0.121	-1.055	0.934	no	up	no	f
ENSG00000162368.14	+	CMPK1	protein_coding	chr1	47333789	47378839	ENST00000371873.10	2937	7.895	8.412	9.39	9.658	6.767	10.789	1.003	0.941	0.878	0.995	0.009	-1.005	no	no	no	NA
ENSG00000225762.1	-	LINC01389	lncRNA	chr1	47380927	47408477	ENST00000420876.1	483	3.035	5.116	5.803	4.74	4.696	4.518	0.709	0.579	0.69	0.707	-1.144	0.437	no	no	no	NA
ENSG00000186790.6	+	FOXE3	protein_coding	chr1	47416284	47418052	ENST00000335071.4	1768	1.163	0.709	1.731	1.273	0.483	0.907	0.098	0.085	-0.233	0.611	0.543	-1.154	no	no	no	NA
ENSG00000237424.1	-	FOXD2-AS1	lncRNA	chr1	47432132	47434641	ENST00000445551.1	2509	7.374	12.233	11.891	6.954	11.231	14.065	1.112	0.855	1.069	0.726	-1.141	0.415	no	no	no	NA
ENSG00000186564.6	+	FOXD2	protein_coding	chr1	47438043	47440691	ENST00000334793.6	2648	4.917	3.785	3.756	6.164	4.031	2.665	0.5	0.741	0.592	-0.912	1.07	-0.158	no	no	no	NA
ENSG00000271355.1	-	RP4-666O22.3	processed_pseudogene	chr1	47483697	47484162	ENST00000604764.1	465	1.474	1.347	1.645	1.21	0.918	0.69	0.027	0.126	0.046	-0.747	1.136	-0.389	no	no	no	NA
ENSG00000229554.2	-	RPL21P24	processed_pseudogene	chr1	47497893	47498341	ENST00000413752.2	448	1.53	1.398	1.708	1.256	0.953	0.716	0.044	0.142	0.062	-0.747	1.136	-0.389	no	no	no	NA
ENSG00000227883.1	+	ATP6V0E1P4	processed_pseudogene	chr1	47550195	47550753	ENST00000427294.1	242	1.228	1.123	1.371	1.009	0.765	0.575	-0.052	0.046	-0.033	-0.747	1.136	-0.389	no	no	no	NA
ENSG00000227947.2	+	LINC01738	lncRNA	chr1	47688462	47704029	ENST00000454285.2	1461	0.044	0.322	0.049	0.217	0.192	0.021	-1.497	-1.01	-0.604	-1.029	0.061	0.968	no	no	no	NA
ENSG00000269113.4	-	TRABD2B	protein_coding	chr1	47760527	47997385	ENST00000606738.3	7524	0.003	0.003	0.003	0.002	0.004	0.001	-2.68	-2.581	-2.51	-1.049	0.107	0.942	no	no	no	NA
ENSG00000223814.1	-	RP11-543D5.2	lncRNA	chr1	47761131	47765547	ENST00000438589.1	407	0.155	0.142	0.173	0.127	0.097	0.073	-0.95	-0.852	-0.931	-0.747	1.136	-0.389	no	no	no	NA
ENSG00000225028.1	+	RP11-330M19.1	lncRNA	chr1	47818065	47820237	ENST00000445070.1	1807	0.316	0.288	0.352	0.259	0.197	0.148	-0.642	-0.544	-0.623	-0.747	1.136	-0.389	no	no	no	NA
ENSG00000226133.6	+	LINC02794	lncRNA	chr1	48054208	48067201	ENST00000439795.1	789	0.053	0.048	0.059	0.043	0.033	0.025	-1.419	-1.321	-1.4	-0.747	1.136	-0.389	no	no	no	NA
ENSG00000231413.1	-	RP11-193P11.3	lncRNA	chr1	48078786	48082196	ENST00000455238.1	292	0.201	0.184	0.224	0.165	0.125	0.094	-0.838	-0.74	-0.819	-0.747	1.136	-0.389	no	no	no	NA
ENSG00000237180.1	+	CYP46A4P	processed_pseudogene	chr1	48089367	48089634	ENST00000414953.1	267	2.567	2.346	2.865	2.108	1.599	1.202	0.268	0.367	0.287	-0.747	1.136	-0.389	no	no	no	NA
ENSG00000242267.6	-	SKINT1L	transcribed_unprocessed_pseudogene	chr1	48161798	48179230	ENST00000401057.7	817	0.039	0.036	0.044	0.032	0.024	0.018	-1.546	-1.448	-1.528	-0.747	1.136	-0.389	no	no	no	NA
ENSG00000279096.2	+	RP5-1024N4.6	TEC	chr1	48102067	48104736	ENST00000640049.1	2669	0.257	0.235	0.287	0.211	0.16	0.12	-0.731	-0.633	-0.713	-0.747	1.136	-0.389	no	no	no	NA
ENSG00000223720.2	+	RP5-1024N4.2	lncRNA	chr1	48172971	48206857	ENST00000431986.2	651	0.02	0.018	0.023	0.017	0.013	0.009	-1.835	-1.737	-1.816	-0.747	1.136	-0.389	no	no	no	NA
ENSG00000117834.13	+	SLC5A9	protein_coding	chr1	48222686	48248644	ENST00000236495.9	3272	0.026	0.024	0.029	0.043	0.033	0.012	-1.719	-1.471	-1.55	-1.097	0.861	0.235	no	no	no	NA
ENSG00000272491.1	-	RP5-1024N4.4	lncRNA	chr1	48227887	48229561	ENST00000606809.1	1674	1.228	2.245	1.828	3.026	1.275	1.533	0.224	0.285	0.228	-0.644	1.152	-0.508	no	no	no	NA
ENSG00000279214.1	-	RP5-1024N4.5	TEC	chr1	48262229	48263179	ENST00000624985.1	950	0.721	0.659	0.805	0.592	0.449	0.338	-0.283	-0.185	-0.264	-0.747	1.136	-0.389	no	no	no	NA
ENSG00000132122.12	-	SPATA6	protein_coding	chr1	48295372	48472204	ENST00000371847.8	5003	1.201	1.201	1.012	1.639	0.872	1.143	0.032	0.147	0.01	-0.424	1.142	-0.719	no	dn	no	d
ENSG00000224986.2	-	PPP1R8P1	processed_pseudogene	chr1	48325079	48326123	ENST00000452549.2	1044	7.877	2.4	4.396	7.009	2.863	3.995	0.622	0.871	0.418	-0.066	1.031	-0.965	no	no	no	NA
ENSG00000206700.1	+	RNU6-723P	snRNA	chr1	48344208	48344315	ENST00000383973.1	107	6.404	5.854	7.149	5.26	3.99	2.998	0.666	0.764	0.684	-0.747	1.136	-0.389	no	no	no	NA
ENSG00000235105.1	+	RP11-329A14.1	processed_pseudogene	chr1	48435966	48437223	ENST00000412769.1	1257	2.726	0.997	0.609	0.896	0.34	0.255	-0.404	0.194	-0.235	-0.83	1.11	-0.281	no	no	no	NA
ENSG00000223175.1	+	RNU4-61P	snRNA	chr1	48447935	48448042	ENST00000411243.1	107	6.404	5.854	7.149	5.26	3.99	2.998	0.666	0.764	0.684	-0.747	1.136	-0.389	no	no	no	NA
ENSG00000232514.1	-	RP11-329A14.2	processed_pseudogene	chr1	48497262	48497736	ENST00000416622.1	474	1.446	1.322	1.614	1.187	0.901	0.677	0.019	0.117	0.038	-0.747	1.136	-0.389	no	no	no	NA
ENSG00000186094.17	-	AGBL4	protein_coding	chr1	48532853	50023954	ENST00000371839.6	2989	0.002	0.003	0.002	0	0.002	0.003	-2.575	-3.031	-2.648	0.72	-1.142	0.422	no	no	no	NA
ENSG00000287661.1	+	RP11-342A17.2	lncRNA	chr1	48552990	48558106	ENST00000671560.1	1861	0.134	0.122	0.15	0.11	0.083	0.063	-1.014	-0.916	-0.995	-0.747	1.136	-0.389	no	no	no	NA
ENSG00000162373.13	-	BEND5	protein_coding	chr1	48727518	48776891	ENST00000371833.4	1693	0.014	0.013	0.031	0.011	0.009	0.006	-1.848	-1.9	-1.98	0.925	0.136	-1.061	no	no	no	NA
ENSG00000286597.1	+	RP11-476C24.1	lncRNA	chr1	48926020	48936734	ENST00000663662.1	573	0.064	0.058	0.071	0.053	0.04	0.03	-1.335	-1.237	-1.316	-0.747	1.136	-0.389	no	no	no	NA
ENSG00000229846.2	+	RP11-141A19.1	lncRNA	chr1	49025594	49187585	ENST00000456002.2	793	0.008	0.004	0.005	0.007	0.003	0.002	-2.515	-2.115	-2.496	-0.618	1.154	-0.535	no	no	no	NA
ENSG00000230114.1	+	AGBL4-AS1	lncRNA	chr1	49257410	49269285	ENST00000420071.1	566	0.058	0.053	0.064	0.047	0.036	0.027	-1.38	-1.282	-1.361	-0.747	1.136	-0.389	no	no	no	NA
ENSG00000225623.1	-	AGBL4-IT1	lncRNA	chr1	49374200	49472085	ENST00000457061.1	514	0.007	0.006	0.008	0.006	0.004	0.003	-2.296	-2.198	-2.277	-0.747	1.136	-0.389	no	no	no	NA
ENSG00000237478.2	-	RP5-926E3.1	processed_pseudogene	chr1	49691261	49691523	ENST00000428836.2	262	2.616	2.391	2.92	2.148	1.63	1.224	0.277	0.375	0.295	-0.747	1.136	-0.389	no	no	no	NA
ENSG00000215887.5	+	ZNF859P	unprocessed_pseudogene	chr1	49841820	49846400	ENST00000502859.1	1966	0.15	0.137	0.167	0.123	0.093	0.07	-0.966	-0.868	-0.947	-0.747	1.136	-0.389	no	no	no	NA
ENSG00000279324.1	+	RP11-93G23.2	TEC	chr1	49994317	49996218	ENST00000622945.1	1901	0.36	0.33	0.402	0.296	0.225	0.169	-0.584	-0.486	-0.565	-0.747	1.136	-0.389	no	no	no	NA
ENSG00000233595.2	+	MTND2P29	processed_pseudogene	chr1	50017091	50017503	ENST00000438595.2	412	1.663	1.52	1.857	1.366	1.036	0.779	0.08	0.178	0.099	-0.747	1.136	-0.389	no	no	no	NA
ENSG00000162374.18	+	ELAVL4	protein_coding	chr1	50109836	50203747	ENST00000652274.1	3999	0.007	0.007	0.008	0.006	0.005	0.003	-2.278	-2.18	-2.259	-0.747	1.136	-0.389	no	no	no	NA
ENSG00000230828.1	+	RP11-492I2.1	processed_pseudogene	chr1	50114936	50115282	ENST00000456070.1	346	1.981	1.81	2.211	1.627	1.234	0.927	0.156	0.254	0.175	-0.747	1.136	-0.389	no	no	no	NA
ENSG00000237337.1	-	ELAVL4-AS1	lncRNA	chr1	50174305	50175868	ENST00000442477.1	858	0.438	0.401	0.489	0.36	0.273	0.205	-0.499	-0.401	-0.48	-0.747	1.136	-0.389	no	no	no	NA
ENSG00000233407.1	-	RP11-567C20.3	lncRNA	chr1	50206083	50223127	ENST00000440897.1	250	0.04	0.037	0.045	0.033	0.075	0.019	-1.537	-1.438	-1.279	-0.913	-0.156	1.069	no	no	no	NA
ENSG00000284696.2	-	LINC02808	lncRNA	chr1	50229661	50321161	ENST00000641749.1	1706	0.007	0.007	0.008	0.006	0.009	0.004	-2.266	-2.168	-2.097	-1.049	0.107	0.942	no	no	no	NA
ENSG00000284645.1	+	RP11-567C20.4	lncRNA	chr1	50252568	50258994	ENST00000642132.1	3304	0.107	0.097	0.119	0.088	0.066	0.05	-1.113	-1.015	-1.094	-0.747	1.136	-0.389	no	no	no	NA
ENSG00000234080.3	+	RP11-183G22.1	processed_pseudogene	chr1	50326130	50327007	ENST00000423464.1	877	0.781	0.714	0.872	0.642	0.487	0.366	-0.248	-0.15	-0.229	-0.747	1.136	-0.389	no	no	no	NA
ENSG00000229316.1	-	HMGB1P45	processed_pseudogene	chr1	50398824	50399773	ENST00000435986.1	653	0.722	0.66	0.806	0.593	0.45	0.338	-0.282	-0.184	-0.264	-0.747	1.136	-0.389	no	no	no	NA
ENSG00000225671.2	-	FCF1P6	processed_pseudogene	chr1	50405429	50406024	ENST00000456841.2	595	2.303	1.053	1.286	0.946	2.153	1.618	0.159	0.169	0.178	-1.027	0.057	0.97	no	no	no	NA
ENSG00000142700.12	-	DMRTA2	protein_coding	chr1	50417549	50423443	ENST00000404795.4	3080	1.279	0.957	1.557	1.146	1.449	0.98	0.092	0.083	0.071	0.942	0.108	-1.05	no	no	no	NA
ENSG00000284700.1	+	RP5-850O15.3	lncRNA	chr1	50423608	50425316	ENST00000641778.1	930	0.401	0.367	0.448	0.659	0.5	0.939	-0.188	-0.289	-0.368	1.037	-0.079	-0.958	no	no	no	NA
ENSG00000185104.20	-	FAF1	protein_coding	chr1	50437027	50960267	ENST00000396153.7	6821	5.109	7.219	6.87	6.144	7.193	6.492	0.825	0.748	0.858	0.257	-1.103	0.846	no	no	no	NA
ENSG00000225767.1	+	FAF1-AS1	lncRNA	chr1	50461468	50471150	ENST00000424664.1	503	0.071	0.065	0.079	0.058	0.044	0.033	-1.291	-1.193	-1.272	-0.747	1.136	-0.389	no	no	no	NA
ENSG00000207194.1	+	RNU6-1026P	snRNA	chr1	50582403	50582511	ENST00000384465.1	108	6.345	5.8	7.083	5.212	3.953	2.971	0.662	0.76	0.68	-0.747	1.136	-0.389	no	no	no	NA
ENSG00000230585.2	+	PHBP12	processed_pseudogene	chr1	50780339	50781150	ENST00000453979.2	811	0.845	0.772	0.943	0.694	0.526	0.396	-0.214	-0.116	-0.195	-0.747	1.136	-0.389	no	no	no	NA
ENSG00000237130.1	+	MRPS6P2	processed_pseudogene	chr1	50846467	50846837	ENST00000381143.4	370	1.852	1.693	2.067	1.521	3.462	0.867	0.127	0.225	0.384	-0.913	-0.156	1.069	no	no	no	NA
ENSG00000123080.12	+	CDKN2C	protein_coding	chr1	50960744	50974633	ENST00000262662.5	2904	12.335	29	20.103	11.104	36.551	19.403	1.296	1.068	1.513	0.015	-1.008	0.992	dn	up	dn	e
ENSG00000265538.1	+	MIR4421	miRNA	chr1	51059836	51059905	ENST00000578133.1	69	9.931	9.078	11.086	8.157	6.188	4.65	0.856	0.954	0.875	-0.747	1.136	-0.389	no	no	no	NA
ENSG00000275816.1	+	MIR6500	miRNA	chr1	51060017	51060103	ENST00000622700.1	86	7.968	7.284	8.895	6.545	4.965	3.73	0.76	0.859	0.779	-0.747	1.136	-0.389	no	no	no	NA
ENSG00000204006.10	+	C1orf185	protein_coding	chr1	51102227	51148086	ENST00000371759.7	921	0.12	0.301	0.217	0.061	0.512	0.119	-0.794	-1.067	-0.406	-0.115	-0.937	1.053	no	up	no	e
ENSG00000200262.1	+	Y_RNA	misc_RNA	chr1	51107221	51107331	ENST00000363392.1	110	6.23	5.695	6.954	5.117	7.763	2.917	0.654	0.752	0.823	-1.049	0.107	0.942	no	no	no	NA
ENSG00000213478.2	-	CFL1P2	processed_pseudogene	chr1	51157787	51158471	ENST00000440986.1	684	14.026	2.747	10.065	12.343	2.497	10.788	1.018	1.119	0.418	0.438	0.706	-1.144	no	no	no	NA
ENSG00000203356.2	-	LINC01562	lncRNA	chr1	51195094	51235096	ENST00000366181.2	2366	0.069	0.141	0.229	0.113	0.149	0.16	-0.717	-1.056	-0.838	0.893	-1.081	0.188	no	no	no	NA
ENSG00000123091.5	+	RNF11	protein_coding	chr1	51236272	51273447	ENST00000242719.4	3074	6.82	6.353	6.976	7.979	5.743	7.474	0.859	0.868	0.781	0.477	0.672	-1.149	no	no	no	NA
ENSG00000233406.5	-	RP11-296A18.5	processed_pseudogene	chr1	51250602	51251472	ENST00000480705.1	870	0.788	0.72	0.879	0.647	0.491	0.369	-0.245	-0.146	-0.226	-0.747	1.136	-0.389	no	no	no	NA
ENSG00000236434.2	-	RP11-296A18.6	lncRNA	chr1	51264915	51266074	ENST00000422306.2	435	0.591	0.54	0.66	0.486	0.737	0.277	-0.369	-0.271	-0.2	-1.049	0.107	0.942	no	no	no	NA
ENSG00000085831.16	-	TTC39A	protein_coding	chr1	51297217	51331346	ENST00000262676.9	6287	0.221	0.165	0.134	0.313	0.075	0.169	-0.821	-0.58	-0.953	-0.193	1.082	-0.889	no	no	no	NA
ENSG00000261664.5	+	TTC39A-AS1	lncRNA	chr1	51329653	51335324	ENST00000564479.5	812	0.242	0.552	0.405	0.397	0.151	0.453	-0.369	-0.509	-0.54	1.138	-0.399	-0.739	no	no	no	NA
ENSG00000085832.17	-	EPS15	protein_coding	chr1	51354262	51519266	ENST00000371733.8	5163	5.299	6.055	5.777	6.263	5.38	6.251	0.779	0.76	0.756	1.138	-0.398	-0.739	no	no	no	NA
ENSG00000232027.2	+	RP11-275F13.3	processed_pseudogene	chr1	51372269	51373224	ENST00000422197.2	955	0.718	0.656	0.801	0.589	0.447	0.336	-0.285	-0.187	-0.266	-0.747	1.136	-0.389	no	no	no	NA
ENSG00000206595.1	+	RNU6-877P	snRNA	chr1	51382307	51382414	ENST00000383868.1	107	6.404	5.854	7.149	5.26	3.99	2.998	0.666	0.764	0.684	-0.747	1.136	-0.389	no	no	no	NA
ENSG00000238140.1	+	RP11-253A20.1	lncRNA	chr1	51461720	51463416	ENST00000424246.1	678	0.404	0.369	0.451	0.332	0.252	0.189	-0.534	-0.436	-0.516	-0.747	1.136	-0.389	no	no	no	NA
ENSG00000227070.1	+	EPS15-AS1	lncRNA	chr1	51518382	51561629	ENST00000426017.1	362	0.618	0.695	0.637	0.703	0.513	0.831	-0.138	-0.181	-0.224	1.001	-0.002	-0.999	no	no	no	NA
ENSG00000252032.1	-	RNU6-1281P	snRNA	chr1	51538624	51538729	ENST00000516223.1	105	6.526	5.966	7.285	5.361	4.066	3.055	0.674	0.772	0.692	-0.747	1.136	-0.389	no	no	no	NA
ENSG00000227742.2	-	CALR4P	transcribed_unitary_pseudogene	chr1	51561865	51594897	ENST00000431943.1	946	0.083	0.095	0.139	0.085	0.09	0.126	-0.878	-1.075	-1.033	1.131	-0.767	-0.363	no	no	no	NA
ENSG00000117859.19	+	OSBPL9	protein_coding	chr1	51617091	51789219	ENST00000428468.6	3660	7.712	7.73	7.764	8.42	7.107	8.788	0.917	0.906	0.87	0.781	0.345	-1.127	no	no	no	NA
ENSG00000236973.2	-	GAPDHP51	processed_pseudogene	chr1	51707137	51708137	ENST00000426454.2	1000	0.685	0.626	0.765	0.563	0.427	0.642	-0.155	-0.207	-0.286	0.925	0.136	-1.061	no	no	no	NA
ENSG00000232846.1	+	SLC25A6P3	processed_pseudogene	chr1	51709061	51709940	ENST00000424829.1	879	7.796	7.839	3.481	7.684	4.372	5.84	0.654	0.889	0.767	-0.989	1.011	-0.022	no	no	no	NA
ENSG00000212624.1	-	ENSG10010136798.1	snoRNA	chr1	51724774	51724896	ENST00000391322.1	122	5.617	5.134	6.27	4.614	3.5	2.63	0.609	0.707	0.627	-0.747	1.136	-0.389	no	no	no	NA
ENSG00000078618.22	-	NRDC	protein_coding	chr1	51789190	51878805	ENST00000354831.11	3895	12.74	16.133	15.049	14.955	15.775	14.875	1.175	1.14	1.203	0.076	-1.036	0.96	no	no	no	NA
ENSG00000266993.3	+	RP4-657D16.3	lncRNA	chr1	51793984	51799154	ENST00000586761.2	1290	12.062	13.085	12.429	12.956	11.066	15.265	1.139	1.097	1.08	1.111	-0.282	-0.829	no	no	no	NA
ENSG00000272175.1	+	RP4-657D16.6	lncRNA	chr1	51801027	51801307	ENST00000607338.1	280	2.447	2.237	5.464	6.031	4.575	2.292	0.549	0.585	0.505	0.068	0.964	-1.032	no	no	no	NA
ENSG00000283899.1	-	MIR761	miRNA	chr1	51836343	51836402	ENST00000390787.2	59	11.615	10.617	12.966	9.54	7.237	5.438	0.924	1.022	0.943	-0.747	1.136	-0.389	no	no	no	NA
ENSG00000230604.2	+	TSEN15P2	processed_pseudogene	chr1	51859777	51860135	ENST00000442453.2	358	1.914	1.75	2.137	1.572	1.193	0.896	0.141	0.239	0.16	-0.747	1.136	-0.389	no	no	no	NA
ENSG00000169213.7	-	RAB3B	protein_coding	chr1	51907955	51990700	ENST00000371655.4	12780	30.659	30.001	27.661	33.957	29.226	29.118	1.453	1.509	1.471	-0.871	1.092	-0.221	no	no	no	NA
ENSG00000200839.1	+	RNA5SP48	rRNA_pseudogene	chr1	51973409	51973535	ENST00000363969.1	126	5.439	4.971	6.071	4.467	3.389	2.546	0.595	0.693	0.613	-0.747	1.136	-0.389	no	no	no	NA
ENSG00000229032.1	+	RP11-91A18.1	processed_pseudogene	chr1	51980472	51980814	ENST00000422551.1	342	2.004	1.832	2.237	1.646	1.248	0.938	0.161	0.259	0.18	-0.747	1.136	-0.389	no	no	no	NA
ENSG00000264613.2	+	RN7SL290P	misc_RNA	chr1	51995739	51996039	ENST00000578661.2	300	2.284	2.088	2.55	1.876	1.423	1.069	0.218	0.316	0.236	-0.747	1.136	-0.389	no	no	no	NA
ENSG00000117862.13	-	TXNDC12	protein_coding	chr1	52020130	52055191	ENST00000371626.9	1416	11.336	16.848	15.469	12.65	18.242	14.403	1.174	1.078	1.244	0.104	-1.048	0.944	no	up	no	f
ENSG00000285839.1	-	RP11-91A18.6	protein_coding	chr1	52020152	52033350	ENST00000648686.1	1986	15.888	21.595	19.069	17.997	21.222	19.374	1.284	1.228	1.331	0.057	-1.027	0.97	no	no	no	NA
ENSG00000198841.4	-	KTI12	protein_coding	chr1	52032102	52033810	ENST00000371614.2	1708	60.583	90.953	79.721	74.476	84.242	78.702	1.899	1.827	1.942	0.162	-1.071	0.909	no	no	no	NA
ENSG00000223390.1	+	RP11-91A18.4	lncRNA	chr1	52033390	52044279	ENST00000425802.1	762	1.259	1.035	0.913	0.982	0.863	1.414	0.056	0.046	-0.025	0.683	0.465	-1.148	no	no	no	NA
ENSG00000228369.2	+	TXNDC12-AS1	lncRNA	chr1	52050917	52052683	ENST00000428794.1	391	0.388	0.355	0.433	0.319	0.242	0.182	-0.552	-0.454	-0.533	-0.747	1.136	-0.389	no	no	no	NA
ENSG00000134717.18	+	BTF3L4	protein_coding	chr1	52056294	52090716	ENST00000313334.13	4533	11.845	13.667	17.267	14.161	13.694	16.32	1.225	1.112	1.136	1.131	-0.766	-0.365	no	no	no	NA
ENSG00000157077.16	+	ZFYVE9	protein_coding	chr1	52142211	52348671	ENST00000371591.2	7243	3.346	2.391	3.201	3.391	2.467	3.465	0.523	0.527	0.385	0.547	0.608	-1.154	no	dn	no	b
ENSG00000241745.3	+	RN7SL788P	misc_RNA	chr1	52150103	52150419	ENST00000460504.3	316	4.337	5.947	7.262	7.125	6.756	4.061	0.735	0.745	0.802	-0.712	-0.432	1.143	no	no	no	NA
ENSG00000228407.2	-	RP4-800M22.1	processed_pseudogene	chr1	52160260	52160600	ENST00000414059.2	340	2.016	1.842	2.25	3.311	2.512	0.944	0.163	0.412	0.333	-1.097	0.861	0.235	no	no	no	NA
ENSG00000223429.1	-	RP4-800M22.2	processed_pseudogene	chr1	52162185	52163026	ENST00000412785.1	841	3.259	0.745	1.819	1.339	1.015	0.763	0.071	0.32	-0.061	-0.202	1.085	-0.884	no	no	no	NA
ENSG00000224255.2	+	PDCL3P6	processed_pseudogene	chr1	52179847	52180553	ENST00000429744.2	706	6.794	2.662	5.418	1.594	3.629	6.362	0.769	0.517	0.492	1.151	-0.494	-0.657	no	no	no	NA
ENSG00000236004.2	-	RP4-800M22.4	processed_pseudogene	chr1	52189915	52190309	ENST00000454802.2	394	1.739	1.59	1.942	1.429	1.084	0.814	0.099	0.198	0.118	-0.747	1.136	-0.389	no	no	no	NA
ENSG00000237663.2	-	DNAJC19P7	processed_pseudogene	chr1	52252061	52252773	ENST00000428811.2	344	0.962	0.88	1.074	0.791	1.199	0.451	-0.158	-0.059	0.012	-1.049	0.107	0.942	no	no	no	NA
ENSG00000213735.2	+	ANAPC10P1	processed_pseudogene	chr1	52253620	52254176	ENST00000395991.2	556	14.79	2.253	2.752	7.086	4.607	9.232	0.702	1.01	0.508	-0.149	1.066	-0.917	no	no	no	NA
ENSG00000154222.15	-	CC2D1B	protein_coding	chr1	52350592	52366193	ENST00000371586.6	5642	22.27	28.387	25.841	27.528	24.083	27.905	1.429	1.394	1.417	0.869	-1.093	0.224	no	no	no	NA
ENSG00000272100.1	+	RP11-155O18.6	lncRNA	chr1	52353486	52353877	ENST00000606527.1	391	17.526	6.408	11.739	10.077	7.644	14.769	1.119	1.124	0.845	0.565	0.59	-1.155	no	no	no	NA
ENSG00000287078.1	+	RP11-155O18.7	lncRNA	chr1	52365442	52367865	ENST00000661897.1	939	27.433	37.227	40.411	29.966	39.471	39.457	1.601	1.457	1.584	0.687	-1.147	0.461	no	no	no	NA
ENSG00000224680.4	+	PLA2G12AP1	processed_pseudogene	chr1	52368676	52369244	ENST00000497678.2	568	13.271	12.131	13.468	9.909	13.53	14.121	1.14	1.059	1.108	0.926	-1.06	0.134	no	no	no	NA
ENSG00000085840.13	-	ORC1	protein_coding	chr1	52372828	52404423	ENST00000371568.8	3121	7.157	7.95	10.484	8.64	7.608	10.286	1.016	0.896	0.891	1.154	-0.543	-0.611	no	no	no	NA
ENSG00000134748.13	+	PRPF38A	protein_coding	chr1	52404601	52420836	ENST00000257181.10	5233	11.523	13.543	15.266	12.516	14.017	15.334	1.185	1.08	1.139	0.952	-1.042	0.089	no	no	no	NA
ENSG00000134744.14	-	TUT4	protein_coding	chr1	52423274	52553100	ENST00000371544.7	5858	5.542	6.166	6.428	6.191	5.956	6.766	0.819	0.768	0.782	1.109	-0.833	-0.276	no	no	no	NA
ENSG00000272371.1	+	RP11-25O10.2	lncRNA	chr1	52554817	52555273	ENST00000607321.1	456	3.006	5.495	1.678	2.469	0.936	2.814	0.337	0.435	0.356	-0.747	1.136	-0.389	no	no	no	NA
ENSG00000236290.1	+	EEF1GP7	processed_pseudogene	chr1	52573113	52573816	ENST00000422983.1	703	0.975	0.891	4.353	0.801	3.644	0.913	0.3	-0.054	0.256	0.687	-1.147	0.46	no	no	no	NA
ENSG00000116157.6	+	GPX7	protein_coding	chr1	52602370	52609051	ENST00000361314.5	1229	0.718	0.563	1.145	0.505	0.703	1.008	0.031	-0.22	-0.201	1.152	-0.643	-0.51	no	no	no	NA
ENSG00000182183.15	+	SHISAL2A	protein_coding	chr1	52633167	52657065	ENST00000517870.2	924	0.029	0.105	0.032	0.024	0.054	0.04	-1.445	-1.585	-1.125	-0.253	-0.849	1.102	no	no	no	NA
ENSG00000162377.6	-	COA7	protein_coding	chr1	52684448	52698347	ENST00000371538.5	3988	17.108	20.1	20.584	20.329	17.295	22.805	1.336	1.271	1.271	1.155	-0.576	-0.579	no	no	no	NA
ENSG00000233664.1	+	NDUFS5P3	processed_pseudogene	chr1	52709121	52709442	ENST00000450668.1	321	4.27	1.951	2.383	1.753	2.66	1.999	0.339	0.437	0.358	-0.747	1.136	-0.389	no	no	no	NA
ENSG00000239640.3	+	RN7SL62P	misc_RNA	chr1	52714398	52714695	ENST00000498506.3	297	2.307	2.109	2.576	1.895	1.438	1.08	0.222	0.32	0.241	-0.747	1.136	-0.389	no	no	no	NA
ENSG00000162378.13	+	ZYG11B	protein_coding	chr1	52726452	52827336	ENST00000294353.7	8143	5.692	6.104	6.673	6.684	5.739	6.863	0.83	0.79	0.772	1.101	-0.249	-0.852	no	no	no	NA
ENSG00000252018.1	+	RNU2-30P	snRNA	chr1	52754321	52754462	ENST00000516209.1	141	4.86	4.443	5.425	3.992	3.028	6.826	0.784	0.644	0.564	1.079	-0.182	-0.896	no	no	no	NA
ENSG00000228929.1	-	RPS13P2	processed_pseudogene	chr1	52772193	52772648	ENST00000437890.1	455	22.591	5.507	3.362	13.608	3.753	11.282	0.79	1.244	0.658	-0.35	1.128	-0.778	no	no	no	NA
ENSG00000206627.1	-	RNU6-969P	snRNA	chr1	52805107	52805212	ENST00000383900.1	105	6.526	5.966	7.285	5.361	4.066	3.055	0.674	0.772	0.692	-0.747	1.136	-0.389	no	no	no	NA
ENSG00000203995.10	+	ZYG11A	protein_coding	chr1	52842759	52894998	ENST00000371528.2	4445	1.823	3.298	3.031	1.789	3.989	2.837	0.467	0.257	0.56	0.254	-1.103	0.848	no	up	no	f
ENSG00000242391.2	-	RP4-631H13.2	lncRNA	chr1	52881215	52881730	ENST00000446786.2	380	1.331	1.216	1.485	1.093	1.658	0.623	-0.017	0.081	0.152	-1.049	0.107	0.942	no	no	no	NA
ENSG00000121310.17	-	ECHDC2	protein_coding	chr1	52895909	52921740	ENST00000371522.9	1556	9.842	8.706	7.256	11.091	6.975	9.067	0.909	1.019	0.892	-0.447	1.146	-0.699	no	no	no	NA
ENSG00000230953.2	+	RP4-631H13.6	processed_pseudogene	chr1	52920421	52920596	ENST00000420575.2	175	3.916	7.159	4.371	3.216	4.88	1.833	0.452	0.55	0.772	-0.851	-0.251	1.102	no	no	no	NA
ENSG00000231866.2	-	RP4-631H13.4	processed_pseudogene	chr1	52925248	52925423	ENST00000436385.2	175	3.916	3.579	4.371	3.216	2.44	1.833	0.452	0.55	0.471	-0.747	1.136	-0.389	no	no	no	NA
ENSG00000116171.19	+	SCP2	protein_coding	chr1	53014973	53051610	ENST00000488965.1	3926	5.929	6.224	6.807	7.006	5.617	7.242	0.846	0.809	0.772	0.999	0.002	-1.001	no	no	no	NA
ENSG00000264834.1	+	ENSG00000264834	miRNA	chr1	52928673	52928772	ENST00000580581.1	99	6.922	6.327	15.454	11.371	8.625	3.241	0.85	0.948	0.868	-0.747	1.136	-0.389	no	no	no	NA
ENSG00000266188.1	+	ENSG00000266188	miRNA	chr1	52934929	52935017	ENST00000578844.1	88	7.787	7.118	8.693	6.396	4.852	7.291	0.901	0.849	0.769	0.925	0.136	-1.061	no	no	no	NA
ENSG00000265815.1	+	ENSG00000265815	miRNA	chr1	52940313	52940413	ENST00000577677.1	100	13.705	6.264	22.949	22.514	4.27	19.249	1.323	1.245	0.714	0.691	0.456	-1.147	no	no	no	NA
ENSG00000237279.2	-	H3P2	processed_pseudogene	chr1	52943535	52943930	ENST00000427081.2	395	1.735	1.586	1.937	1.425	1.081	0.812	0.098	0.197	0.117	-0.747	1.136	-0.389	no	no	no	NA
ENSG00000236360.2	-	RRAS2P1	processed_pseudogene	chr1	52993200	52993702	ENST00000414168.1	502	28.667	11.23	18.286	23.546	17.861	15.338	1.224	1.415	1.151	-0.289	1.113	-0.824	no	no	no	NA
ENSG00000226147.1	+	TUBBP10	processed_pseudogene	chr1	52994725	52996026	ENST00000427668.1	1301	3.16	6.741	9.408	5.624	4.923	8.138	0.942	0.625	0.76	1.045	-0.948	-0.096	no	no	no	NA
ENSG00000174348.14	+	PODN	protein_coding	chr1	53062212	53085494	ENST00000371500.8	3248	1.854	1.076	1.15	2.127	0.807	1.461	0.113	0.298	-0.031	-0.085	1.04	-0.955	no	dn	no	c
ENSG00000232993.1	-	RP11-334A14.5	lncRNA	chr1	53069937	53085502	ENST00000447867.1	467	0.044	0.04	0.049	0.036	0.055	0.021	-1.497	-1.399	-1.328	-1.049	0.107	0.942	no	no	no	NA
ENSG00000227644.2	-	HIGD1AP11	processed_pseudogene	chr1	53073109	53073389	ENST00000438361.2	280	2.447	2.237	2.732	2.01	1.525	1.146	0.248	0.346	0.266	-0.747	1.136	-0.389	no	no	no	NA
ENSG00000162383.13	-	SLC1A7	protein_coding	chr1	53087182	53142638	ENST00000371494.9	2698	0.185	0.361	0.221	0.355	0.177	0.249	-0.63	-0.591	-0.597	-1.143	0.716	0.426	no	no	no	NA
ENSG00000235563.1	+	RP11-334A14.8	lncRNA	chr1	53114575	53118609	ENST00000439621.1	1871	0.34	0.311	0.379	0.14	0.106	0.159	-0.61	-0.662	-0.742	0.925	0.136	-1.061	no	no	no	NA
ENSG00000277397.1	+	RP5-1024G6.9	unprocessed_pseudogene	chr1	53180920	53186900	ENST00000617613.1	718	0.115	0.314	0.384	0.188	0.143	0.429	-0.392	-0.833	-0.674	1.079	-0.895	-0.184	no	no	no	NA
ENSG00000157184.7	+	CPT2	protein_coding	chr1	53196799	53214170	ENST00000636891.1	2746	7.298	9.736	9.116	9.429	7.964	9.77	0.975	0.919	0.945	1.024	-0.974	-0.05	no	no	no	NA
ENSG00000236723.2	-	RP5-1024G6.2	lncRNA	chr1	53210455	53213775	ENST00000452466.1	524	15.068	21.886	17.511	18.31	17.747	20.196	1.274	1.22	1.295	0.292	-1.113	0.822	no	no	no	NA
ENSG00000162384.14	-	CZIB	protein_coding	chr1	53214098	53220634	ENST00000294360.5	1102	9.855	10.351	10.768	10.076	11.432	10.651	1.03	0.998	1.037	0.402	-1.139	0.736	no	no	no	NA
ENSG00000259818.1	+	RP5-1024G6.7	lncRNA	chr1	53220662	53224253	ENST00000569869.1	3591	5.343	8.199	6.817	4.859	7.728	8.398	0.879	0.707	0.901	0.47	-1.148	0.678	no	no	no	NA
ENSG00000162385.11	-	MAGOH	protein_coding	chr1	53226899	53238518	ENST00000371470.8	656	17.045	22.427	24.426	21.266	22.967	21.62	1.361	1.28	1.356	0.636	-1.153	0.517	no	no	no	NA
ENSG00000226754.2	+	RP5-1024G6.5	lncRNA	chr1	53238579	53246482	ENST00000655937.1	1649	2.775	4.597	2.129	2.065	3.62	3.735	0.45	0.379	0.611	-0.251	-0.851	1.101	no	no	no	NA
ENSG00000157193.18	-	LRP8	protein_coding	chr1	53242363	53328070	ENST00000306052.12	7704	7.172	10.101	8.702	8.071	9.46	9.365	0.956	0.881	0.99	0.238	-1.098	0.859	no	no	no	NA
ENSG00000234578.1	+	RP4-784A16.1	lncRNA	chr1	53267934	53268601	ENST00000432653.1	470	1.027	0.939	3.441	0.844	0.64	0.481	0.109	-0.031	-0.111	1.079	-0.182	-0.896	no	no	no	NA
ENSG00000228838.1	+	RP4-784A16.2	lncRNA	chr1	53288023	53289706	ENST00000421637.1	675	0.407	0.372	0.455	0.334	0.254	0.572	-0.293	-0.433	-0.512	1.079	-0.182	-0.896	no	no	no	NA
ENSG00000232762.1	+	RP4-784A16.4	lncRNA	chr1	53304535	53307462	ENST00000446686.1	752	0.234	0.214	0.523	0.192	0.146	0.11	-0.621	-0.673	-0.753	0.925	0.136	-1.061	no	no	no	NA
ENSG00000225675.2	+	LINC01771	lncRNA	chr1	53328232	53336509	ENST00000445039.2	567	3.229	4.768	3.882	4.488	3.353	4.38	0.615	0.581	0.602	0.916	-1.067	0.151	no	no	no	NA
ENSG00000285954.1	+	RP11-117D22.3	lncRNA	chr1	53344030	53365473	ENST00000647620.1	886	0.192	0.146	0.428	0.341	0.119	0.314	-0.436	-0.592	-0.879	0.889	0.193	-1.083	no	no	no	NA
ENSG00000226938.1	-	RP11-117D22.1	lncRNA	chr1	53348487	53349233	ENST00000429099.1	383	0.919	0.84	1.025	0.755	0.572	0.43	-0.178	-0.08	-0.159	-0.747	1.136	-0.389	no	no	no	NA
ENSG00000230138.2	-	LINC02812	lncRNA	chr1	53366655	53368123	ENST00000669809.1	811	0.467	0.427	0.521	0.383	0.291	0.219	-0.472	-0.374	-0.453	-0.747	1.136	-0.389	no	no	no	NA
ENSG00000236253.7	-	SLC25A3P1	transcribed_processed_pseudogene	chr1	53438370	53439301	ENST00000443844.3	931	0.736	0.673	0.822	0.605	0.459	0.345	-0.274	-0.176	-0.255	-0.747	1.136	-0.389	no	no	no	NA
ENSG00000288527.1	-	RP4-796B4.3	processed_pseudogene	chr1	53441267	53441346	ENST00000674099.1	79	8.674	7.929	9.683	7.125	5.405	4.061	0.797	0.896	0.816	-0.747	1.136	-0.389	no	no	no	NA
ENSG00000143006.7	+	DMRTB1	protein_coding	chr1	53459398	53467488	ENST00000371445.3	1910	0.085	0.077	0.095	0.07	0.053	0.04	-1.213	-1.115	-1.194	-0.747	1.136	-0.389	no	no	no	NA
ENSG00000174332.5	-	GLIS1	protein_coding	chr1	53506236	53734204	ENST00000312233.4	2812	7.311	8.353	6.792	9.716	5.911	8.086	0.87	0.926	0.847	-0.269	1.107	-0.838	no	no	no	NA
ENSG00000239007.1	-	RNU7-95P	snRNA	chr1	53688748	53688812	ENST00000459222.1	64	10.707	9.788	11.953	8.795	6.671	20.051	1.19	0.987	0.907	1.111	-0.282	-0.828	no	no	no	NA
ENSG00000058804.12	-	NDC1	protein_coding	chr1	53765477	53838296	ENST00000371429.4	4552	5.355	13.574	10.179	4.251	20.357	9.102	0.983	0.679	1.221	0.083	-1.039	0.956	no	up	no	e
ENSG00000201003.1	-	ENSG10010136707.1	snoRNA	chr1	53771017	53771153	ENST00000364133.1	136	10.078	32.241	28.124	16.555	15.697	30.666	1.468	1.111	1.352	0.865	-1.095	0.229	no	no	no	NA
ENSG00000229687.2	+	RP4-654H19.2	processed_pseudogene	chr1	53841546	53841832	ENST00000433953.2	286	2.396	2.19	2.675	1.968	1.493	2.243	0.389	0.337	0.257	0.925	0.136	-1.061	no	no	no	NA
ENSG00000058799.15	-	YIPF1	protein_coding	chr1	53851732	53889797	ENST00000072644.7	1821	4.195	4.493	4.743	4.865	4.195	4.973	0.686	0.655	0.638	1.082	-0.191	-0.891	no	no	no	NA
ENSG00000211452.11	+	DIO1	protein_coding	chr1	53894186	53911086	ENST00000361921.8	1861	0.933	1.446	0.905	1.099	1.162	1.063	-0.008	0.005	0.113	-0.678	-0.471	1.149	no	no	no	NA
ENSG00000081870.12	-	HSPB11	protein_coding	chr1	53916573	53945572	ENST00000371378.6	894	8.814	10.26	10.578	9.336	10.939	10.587	1.025	0.958	1.025	0.571	-1.155	0.584	no	no	no	NA
ENSG00000116212.15	+	LRRC42	protein_coding	chr1	53946349	53968168	ENST00000371370.8	1764	14.856	17.943	20.37	19.554	16.613	18.865	1.292	1.232	1.237	1.151	-0.659	-0.492	no	no	no	NA
ENSG00000219102.3	-	HNRNPA3P12	processed_pseudogene	chr1	53974968	53976031	ENST00000437410.2	1063	0.645	0.589	0.72	0.529	0.803	0.905	-0.093	-0.233	-0.162	0.996	-1.004	0.008	no	no	no	NA
ENSG00000203985.11	-	LDLRAD1	protein_coding	chr1	54007297	54018186	ENST00000371360.2	2376	0.063	0.058	0.07	0.052	0.078	0.059	-1.192	-1.244	-1.173	0.305	-1.117	0.812	no	no	no	NA
ENSG00000116209.12	-	TMEM59	protein_coding	chr1	54026680	54053204	ENST00000234831.10	6457	9.456	11.974	10.383	12.159	9.61	11.37	1.036	1.03	1.03	1.154	-0.602	-0.552	no	no	no	NA
ENSG00000280378.1	-	RP4-758J24.6	TEC	chr1	54033125	54034880	ENST00000624679.1	1755	5.076	7.495	6.538	6.414	6.812	5.667	0.784	0.756	0.854	-0.275	-0.833	1.109	no	no	no	NA
ENSG00000116205.14	+	TCEANC2	protein_coding	chr1	54053607	54106082	ENST00000234827.6	10429	4.623	6.888	6.356	4.923	7.534	6.15	0.796	0.679	0.858	0.205	-1.087	0.882	no	up	no	f
ENSG00000283749.1	+	MIR4781	miRNA	chr1	54054078	54054154	ENST00000585250.1	76	9.017	16.484	20.131	29.624	22.471	8.443	1.115	1.213	1.284	-1.049	0.107	0.942	no	no	no	NA
ENSG00000225183.1	+	RP4-758J24.4	processed_pseudogene	chr1	54089855	54090093	ENST00000444055.1	238	2.879	2.632	3.214	4.73	7.176	4.044	0.557	0.567	0.638	-0.688	-0.459	1.147	no	no	no	NA
ENSG00000279049.1	-	ENSG00000279049	pseudogene	chr1	54099967	54100224	ENST00000623000.1	255	2.666	2.437	2.977	2.19	1.661	1.248	0.285	0.383	0.304	-0.747	1.136	-0.389	no	no	no	NA
ENSG00000256407.2	-	RP11-446E24.4	protein_coding	chr1	54132685	54196433	ENST00000637610.1	2542	1.462	2.781	2.64	2.128	2.371	2.401	0.401	0.246	0.41	0.53	-1.153	0.624	no	no	no	NA
ENSG00000157211.11	-	CDCP2	protein_coding	chr1	54138994	54153770	ENST00000371330.1	2723	0.046	0.127	0.104	0.038	0.144	0.087	-1.023	-1.376	-0.868	0.253	-1.102	0.849	no	no	no	NA
ENSG00000280425.2	+	RP11-446E24.3	lncRNA	chr1	54137745	54142980	ENST00000623663.2	4969	0.131	0.12	0.146	0.108	0.082	0.061	-1.024	-0.926	-1.005	-0.747	1.136	-0.389	no	no	no	NA
ENSG00000215883.11	-	CYB5RL	protein_coding	chr1	54169650	54200030	ENST00000534324.6	6193	2.662	5.382	4.709	3.891	4.357	4.52	0.664	0.508	0.685	0.465	-1.148	0.682	no	no	no	NA
ENSG00000116221.15	+	MRPL37	protein_coding	chr1	54200195	54225464	ENST00000605337.5	1582	15.376	23.624	20.374	18.844	19.042	23.31	1.338	1.231	1.327	0.674	-1.149	0.474	no	no	no	NA
ENSG00000157216.16	-	SSBP3	protein_coding	chr1	54225432	54406419	ENST00000610401.5	3276	5.554	6.32	6.213	6.926	5.11	6.975	0.818	0.793	0.755	0.931	0.126	-1.057	no	no	no	NA
ENSG00000198711.5	+	SSBP3-AS1	lncRNA	chr1	54236439	54239063	ENST00000361350.5	2624	0.261	0.477	0.292	0.429	0.651	0.489	-0.423	-0.475	-0.254	-0.336	-0.788	1.125	no	no	no	NA
ENSG00000225632.1	+	RP5-997D24.3	lncRNA	chr1	54285404	54287371	ENST00000426901.1	1111	0.348	0.318	0.389	0.286	0.217	0.163	-0.599	-0.501	-0.58	-0.747	1.136	-0.389	no	no	no	NA
ENSG00000232245.1	+	RP4-705F19.1	lncRNA	chr1	54416255	54420860	ENST00000447150.1	289	0.149	0.136	0.166	0.122	0.093	0.07	-0.968	-0.87	-0.95	-0.747	1.136	-0.389	no	no	no	NA
ENSG00000287582.1	+	RP5-866L20.4	lncRNA	chr1	54514416	54517383	ENST00000664270.1	1051	0.231	0.211	0.258	0.19	0.144	0.108	-0.777	-0.679	-0.759	-0.747	1.136	-0.389	no	no	no	NA
ENSG00000235741.1	-	LINC02784	lncRNA	chr1	54516411	54517259	ENST00000433377.1	683	0.808	0.739	0.902	0.664	0.503	0.378	-0.233	-0.135	-0.215	-0.747	1.136	-0.389	no	no	no	NA
ENSG00000237173.1	+	RP5-866L20.2	processed_pseudogene	chr1	54524823	54524931	ENST00000444140.1	108	12.69	5.8	7.083	20.847	3.953	8.912	0.9	1.211	0.68	-0.114	1.052	-0.938	no	no	no	NA
ENSG00000227453.1	+	HNRNPA1P63	processed_pseudogene	chr1	54536795	54537758	ENST00000427917.1	963	0.712	0.65	0.794	0.584	0.443	0.333	-0.289	-0.19	-0.27	-0.747	1.136	-0.389	no	no	no	NA
ENSG00000162390.18	+	ACOT11	protein_coding	chr1	54548227	54639192	ENST00000371316.3	6369	1.454	1.997	2.321	2.017	1.45	2.575	0.388	0.234	0.231	1.155	-0.562	-0.592	no	no	no	NA
ENSG00000162391.12	-	FAM151A	protein_coding	chr1	54609180	54623525	ENST00000302250.7	1975	0.048	0.218	0.053	0.078	0.03	0.022	-1.462	-1.213	-1.094	-1.095	0.229	0.865	no	no	no	NA
ENSG00000230728.1	-	RP11-240D10.4	lncRNA	chr1	54621476	54628438	ENST00000416119.1	623	0.098	0.09	0.11	0.081	0.061	0.046	-1.148	-1.05	-1.129	-0.747	1.136	-0.389	no	no	no	NA
ENSG00000184313.20	+	MROH7	protein_coding	chr1	54641785	54710266	ENST00000421030.7	4343	0.15	0.11	0.056	0.123	0.05	0.15	-1.039	-0.866	-1.131	-0.199	1.084	-0.886	no	no	no	NA
ENSG00000271723.5	+	MROH7-TTC4	protein_coding	chr1	54641799	54742231	ENST00000414150.6	5867	1.808	2.164	2.194	1.855	2.253	2.313	0.353	0.263	0.344	0.662	-1.15	0.489	no	no	no	NA
ENSG00000243725.7	+	TTC4	protein_coding	chr1	54715860	54742657	ENST00000371281.4	2356	6.495	7.761	8.364	6.721	8.429	8.381	0.923	0.82	0.908	0.707	-1.144	0.437	no	no	no	NA
ENSG00000162396.6	-	PARS2	protein_coding	chr1	54756897	54764523	ENST00000371279.4	2356	4.942	4.353	7.423	5.462	5.207	6.268	0.834	0.716	0.678	1.123	-0.329	-0.794	no	no	no	NA
ENSG00000006555.11	-	TTC22	protein_coding	chr1	54779711	54801323	ENST00000371276.9	3401	0.032	0.029	0.035	0.052	0.02	0.015	-1.64	-1.391	-1.621	-0.643	1.152	-0.509	no	no	no	NA
ENSG00000237453.1	+	RP11-67L3.2	lncRNA	chr1	54792884	54794905	ENST00000450503.1	343	0.339	0.31	0.379	0.279	0.211	0.159	-0.611	-0.512	-0.592	-0.747	1.136	-0.389	no	no	no	NA
ENSG00000162398.12	+	LEXM	protein_coding	chr1	54806062	54842252	ENST00000358193.7	1777	0.019	0.017	0.021	0.031	0.012	0.009	-1.864	-1.615	-1.845	-0.643	1.152	-0.509	no	no	no	NA
ENSG00000116133.13	-	DHCR24	protein_coding	chr1	54849626	54887195	ENST00000371269.9	4233	23.311	23.326	23.416	29.589	19.604	24.85	1.382	1.419	1.33	0.114	0.938	-1.052	no	no	no	NA
ENSG00000287724.1	+	RP11-67L3.7	lncRNA	chr1	54874671	54883664	ENST00000658428.1	831	0.152	0.07	0.085	0.125	0.047	0.107	-1.02	-0.86	-1.24	0.103	0.944	-1.048	no	no	no	NA
ENSG00000242396.1	+	RP11-67L3.5	lncRNA	chr1	54886874	54888001	ENST00000415336.1	575	8.513	8.893	9.503	6.493	9.85	10.533	1	0.871	0.971	0.778	-1.128	0.35	no	no	no	NA
ENSG00000233203.6	+	DHCR24-DT	lncRNA	chr1	54887727	54888850	ENST00000455380.5	515	1.22	4.462	4.087	2.506	4.182	2.857	0.534	0.243	0.635	0.309	-1.118	0.809	no	no	no	NA
ENSG00000284601.1	-	RP11-12C17.3	lncRNA	chr1	54974899	54980464	ENST00000641973.1	1595	0.123	0.113	0.137	0.101	0.077	0.058	-1.051	-0.952	-1.032	-0.747	1.136	-0.389	no	no	no	NA
ENSG00000143001.5	+	TMEM61	protein_coding	chr1	54980627	54992288	ENST00000371268.4	1256	0.059	0.322	0.262	0.434	0.037	0.193	-0.648	-0.796	-0.964	0.979	0.041	-1.02	no	no	no	NA
ENSG00000233271.1	-	RP11-12C17.2	lncRNA	chr1	54980949	54992274	ENST00000436960.1	428	0.061	0.055	0.068	0.05	0.038	0.028	-1.359	-1.261	-1.34	-0.747	1.136	-0.389	no	no	no	NA
ENSG00000162399.9	+	BSND	protein_coding	chr1	54998932	55017172	ENST00000651561.1	9761	0.113	0.172	0.042	0.062	0.117	0.035	-1.416	-1.079	-0.848	-1.056	0.124	0.932	no	no	no	NA
ENSG00000169174.11	+	PCSK9	protein_coding	chr1	55039547	55064852	ENST00000302118.5	3637	0.19	0.099	0.212	0.222	0.034	0.228	-0.658	-0.688	-1.238	0.622	0.532	-1.154	no	no	no	NA
ENSG00000162402.14	-	USP24	protein_coding	chr1	55066358	55215364	ENST00000294383.7	10800	7.809	9.845	8.378	8.291	9.751	9.049	0.94	0.906	0.991	-0.131	-0.928	1.059	no	no	no	NA
ENSG00000231090.2	+	MIR4422HG	lncRNA	chr1	55217644	55324691	ENST00000643232.1	2002	0.083	0.064	0.043	0.063	0.072	0.051	-1.33	-1.14	-1.168	-1.144	0.707	0.437	no	no	no	NA
ENSG00000231095.1	+	GYG1P3	processed_pseudogene	chr1	55222378	55223372	ENST00000449769.1	994	3.447	1.26	3.848	3.964	2.148	1.291	0.348	0.568	0.216	-0.165	1.072	-0.907	no	no	no	NA
ENSG00000265822.1	+	MIR4422	miRNA	chr1	55225640	55225723	ENST00000581938.1	83	8.256	7.547	9.216	6.781	5.144	3.865	0.776	0.874	0.795	-0.747	1.136	-0.389	no	no	no	NA
ENSG00000234810.4	+	RP11-90C4.1	lncRNA	chr1	55581036	55735002	ENST00000422374.1	4063	0.102	0.175	0.238	0.143	0.194	0.175	-0.69	-0.918	-0.735	0.753	-1.135	0.382	no	no	no	NA
ENSG00000231900.3	+	GOT2P1	processed_pseudogene	chr1	55367465	55368774	ENST00000440922.2	1309	0.524	0.479	0.584	0.43	0.326	0.245	-0.422	-0.324	-0.403	-0.747	1.136	-0.389	no	no	no	NA
ENSG00000232198.2	-	MTCO2P34	processed_pseudogene	chr1	55372709	55373316	ENST00000421994.2	607	1.129	1.032	1.26	0.927	0.703	0.529	-0.088	0.01	-0.07	-0.747	1.136	-0.389	no	no	no	NA
ENSG00000199831.1	-	RN7SKP291	misc_RNA	chr1	55376525	55376852	ENST00000362961.1	327	2.096	1.916	2.339	1.721	1.306	0.981	0.18	0.279	0.199	-0.747	1.136	-0.389	no	no	no	NA
ENSG00000252162.1	+	RNU6-830P	snRNA	chr1	55398513	55398620	ENST00000516353.1	107	6.404	5.854	7.149	5.26	3.99	2.998	0.666	0.764	0.684	-0.747	1.136	-0.389	no	no	no	NA
ENSG00000272051.1	-	Y_RNA	misc_RNA	chr1	55484870	55484972	ENST00000606692.1	102	6.718	6.141	7.5	5.518	4.186	3.145	0.686	0.785	0.705	-0.747	1.136	-0.389	no	no	no	NA
ENSG00000233079.3	+	LINC01755	lncRNA	chr1	55868253	55950118	ENST00000648749.1	3146	0.017	0.038	0.047	0.055	0.021	0.016	-1.568	-1.518	-1.549	-0.908	1.072	-0.164	no	no	no	NA
ENSG00000230250.3	-	LINC01753	lncRNA	chr1	55915607	55944980	ENST00000665254.1	702	0.023	0.021	0.026	0.057	0.015	0.022	-1.622	-1.436	-1.754	-0.113	1.052	-0.938	no	no	no	NA
ENSG00000227104.3	-	PIGQP1	transcribed_unprocessed_pseudogene	chr1	55938713	55939280	ENST00000426300.3	430	1.209	1.105	1.349	0.993	0.753	0.566	-0.059	0.04	-0.04	-0.747	1.136	-0.389	no	no	no	NA
ENSG00000235612.1	+	RP1-158P9.1	lncRNA	chr1	56145720	56155224	ENST00000435828.1	731	0.072	0.066	0.08	0.059	0.045	0.034	-1.283	-1.185	-1.264	-0.747	1.136	-0.389	no	no	no	NA
ENSG00000260971.4	-	RP1-158P9.2	lncRNA	chr1	56154656	56173802	ENST00000641333.1	1860	0.072	0.065	0.08	0.059	0.022	0.017	-1.437	-1.188	-1.418	-0.643	1.152	-0.509	no	no	no	NA
ENSG00000284686.1	-	RP1-158P9.3	protein_coding	chr1	56248293	56524495	ENST00000642129.1	1675	2.474	1.744	1.994	3.338	1.277	2.262	0.327	0.458	0.174	0.051	0.973	-1.025	up	dn	no	c
ENSG00000229871.1	-	RPSAP20	processed_pseudogene	chr1	56207566	56208456	ENST00000441455.1	890	0.77	0.704	0.86	0.632	0.48	0.36	-0.254	-0.156	-0.236	-0.747	1.136	-0.389	no	no	no	NA
ENSG00000223956.3	+	LINC01767	lncRNA	chr1	56414938	56417137	ENST00000663880.1	1568	0.312	0.285	0.348	0.256	0.194	0.146	-0.647	-0.549	-0.629	-0.747	1.136	-0.389	no	no	no	NA
ENSG00000162407.9	-	PLPP3	protein_coding	chr1	56494760	56579563	ENST00000371250.4	3273	13.955	9.558	11.05	17.662	7.336	12.813	1.076	1.196	0.923	0.079	0.958	-1.037	up	dn	no	c
ENSG00000236776.1	+	RPL21P23	processed_pseudogene	chr1	56538451	56538911	ENST00000446654.1	460	1.49	1.362	1.663	1.224	0.928	0.697	0.032	0.13	0.051	-0.747	1.136	-0.389	no	no	no	NA
ENSG00000224980.1	-	RPL23AP85	processed_pseudogene	chr1	56585611	56586242	ENST00000421838.1	433	1.086	0.993	1.212	0.892	0.677	0.508	-0.105	-0.007	-0.086	-0.747	1.136	-0.389	no	no	no	NA
ENSG00000225475.1	-	RP11-377K22.2	processed_pseudogene	chr1	56619408	56619549	ENST00000442812.1	141	4.86	4.443	5.425	3.992	6.056	2.275	0.546	0.644	0.715	-1.049	0.107	0.942	no	no	no	NA
ENSG00000162409.11	+	PRKAA2	protein_coding	chr1	56645313	56715335	ENST00000371244.9	9355	1.439	1.834	1.781	1.873	1.598	1.773	0.25	0.215	0.233	0.981	-1.018	0.037	no	no	no	NA
ENSG00000187889.13	-	FYB2	protein_coding	chr1	56718788	56819404	ENST00000343433.7	3183	0.129	0.168	0.099	0.129	0.115	0.156	-0.906	-0.889	-0.858	-0.879	-0.209	1.088	no	no	no	NA
ENSG00000229913.1	-	RP11-378I13.1	lncRNA	chr1	56823678	56826920	ENST00000425435.1	1824	0.845	1.159	0.236	0.347	0.79	0.792	-0.364	-0.266	-0.019	-0.831	-0.279	1.11	no	no	no	NA
ENSG00000157131.11	+	C8A	protein_coding	chr1	56854796	56918223	ENST00000361249.4	2367	0.151	0.306	0.217	0.222	0.215	0.243	-0.639	-0.737	-0.59	0.22	-1.092	0.872	no	no	no	NA
ENSG00000021852.13	-	C8B	protein_coding	chr1	56929211	56966140	ENST00000543257.5	2382	0.019	0.051	0.021	0.015	0.012	0.035	-1.571	-1.774	-1.615	0.77	-1.13	0.36	no	no	no	NA
ENSG00000236341.1	+	RP5-1103B4.3	lncRNA	chr1	56963885	56996757	ENST00000417420.1	610	0.042	0.019	0.047	0.017	0.026	0.01	-1.671	-1.573	-1.653	-0.747	1.136	-0.389	no	no	no	NA
ENSG00000173406.16	-	DAB1	protein_coding	chr1	56994777	57424060	ENST00000371236.7	5301	0.093	0.101	0.134	0.155	0.086	0.106	-0.924	-0.922	-1.032	0.56	0.594	-1.155	no	no	no	NA
ENSG00000227935.1	+	RP6-102O10.1	lncRNA	chr1	57386575	57387450	ENST00000422038.1	708	0.783	0.716	0.874	0.643	0.488	0.367	-0.247	-0.149	-0.228	-0.747	1.136	-0.389	no	no	no	NA
ENSG00000236888.1	-	RPS20P5	processed_pseudogene	chr1	57605846	57606206	ENST00000434808.1	360	1.904	1.74	2.125	1.563	1.186	1.782	0.289	0.237	0.157	0.925	0.136	-1.061	no	no	no	NA
ENSG00000226759.8	+	DAB1-AS1	lncRNA	chr1	57860531	57863215	ENST00000416598.2	1262	0.255	0.233	0.285	0.21	0.159	0.12	-0.734	-0.636	-0.715	-0.747	1.136	-0.389	no	no	no	NA
ENSG00000229887.4	-	HNRNPA1P6	transcribed_unprocessed_pseudogene	chr1	58047888	58049335	ENST00000631770.1	1447	3.315	0.866	3.701	4.279	0.885	2.217	0.457	0.576	-0.058	0.392	0.745	-1.137	no	no	no	NA
ENSG00000223416.3	-	RPS26P15	processed_pseudogene	chr1	58056132	58056480	ENST00000488067.1	348	1.969	1.8	2.198	1.617	1.227	0.922	0.153	0.252	0.172	-0.747	1.136	-0.389	no	no	no	NA
ENSG00000235038.1	+	RP11-393I23.4	lncRNA	chr1	58060138	58080274	ENST00000419596.1	620	0.034	0.062	0.038	0.084	0.042	0.08	-1.26	-1.272	-1.289	0.949	0.096	-1.044	no	no	no	NA
ENSG00000230546.1	+	RP11-393I23.3	unprocessed_pseudogene	chr1	58084418	58084559	ENST00000441183.1	141	4.86	4.443	5.425	3.992	3.028	2.275	0.546	0.644	0.564	-0.747	1.136	-0.389	no	no	no	NA
ENSG00000233216.1	-	RP11-414C16.1	processed_pseudogene	chr1	58228681	58229003	ENST00000394974.2	322	6.385	1.945	2.376	1.748	2.652	1.993	0.338	0.524	0.356	-0.666	1.15	-0.484	no	no	no	NA
ENSG00000162600.12	-	OMA1	protein_coding	chr1	58480718	58546726	ENST00000371226.8	1861	3.301	3.483	4.52	4.229	3.558	3.893	0.623	0.572	0.547	1.088	-0.209	-0.879	no	no	no	NA
ENSG00000286918.1	+	RP4-592A1.5	lncRNA	chr1	58546167	58563897	ENST00000654217.1	1791	1.739	1.872	2.502	2.317	1.662	2.425	0.392	0.303	0.246	1.066	-0.149	-0.917	no	no	no	NA
ENSG00000270209.1	-	RP4-592A1.4	processed_pseudogene	chr1	58552912	58553333	ENST00000604022.1	421	1.628	1.488	1.817	1.337	1.014	0.762	0.071	0.169	0.089	-0.747	1.136	-0.389	no	no	no	NA
ENSG00000264128.2	-	RN7SL713P	misc_RNA	chr1	58565630	58565932	ENST00000582127.2	302	2.269	2.074	2.533	1.864	1.414	1.062	0.215	0.313	0.234	-0.747	1.136	-0.389	no	no	no	NA
ENSG00000184292.7	-	TACSTD2	protein_coding	chr1	58575432	58577252	ENST00000371225.4	1820	0.377	0.344	0.42	0.619	0.235	0.176	-0.565	-0.316	-0.546	-0.643	1.152	-0.509	no	no	no	NA
ENSG00000185839.3	-	RP4-592A1.2	processed_pseudogene	chr1	58630840	58631530	ENST00000427762.1	690	27.808	9.078	25.499	28.551	15.47	17.668	1.327	1.45	1.074	0.226	0.868	-1.094	no	no	no	NA
ENSG00000162601.11	-	MYSM1	protein_coding	chr1	58654742	58700062	ENST00000472487.6	7751	12.202	14.596	12.963	12.407	14.169	14.852	1.142	1.09	1.158	0.344	-1.127	0.782	no	no	no	NA
ENSG00000283445.1	+	RP11-63G10.4	lncRNA	chr1	58718419	58771295	ENST00000636386.1	2708	0.156	0.379	0.448	0.213	0.42	0.346	-0.405	-0.74	-0.399	0.563	-1.155	0.592	no	no	no	NA
ENSG00000177606.8	-	JUN	protein_coding	chr1	58780790	58784047	ENST00000371222.4	3257	671.174	976.629	854.453	827.782	868.599	884.64	2.939	2.872	2.964	0.293	-1.114	0.821	no	no	no	NA
ENSG00000234807.7	+	LINC01135	lncRNA	chr1	58785152	58901109	ENST00000419531.3	2518	0.999	1.588	1.247	1.485	1.189	1.256	0.097	0.086	0.138	-0.35	-0.778	1.128	no	no	no	NA
ENSG00000272226.1	-	RP11-63G10.3	lncRNA	chr1	58812807	58813342	ENST00000607372.1	535	1.281	4.683	2.86	1.052	5.586	2.399	0.418	0.065	0.709	0.065	-1.031	0.966	no	no	no	NA
ENSG00000231740.1	-	RP11-63G10.2	lncRNA	chr1	58838447	58851254	ENST00000424592.1	395	0.642	0.489	0.478	0.483	0.533	0.551	-0.29	-0.254	-0.292	-0.529	1.153	-0.624	no	no	no	NA
ENSG00000232453.7	-	LINC02777	lncRNA	chr1	58882875	58903732	ENST00000653076.1	1383	0.986	2.673	1.394	1.16	1.801	1.984	0.221	0.029	0.341	0.151	-1.067	0.916	no	no	no	NA
ENSG00000237352.4	+	LINC01358	lncRNA	chr1	58933642	59103820	ENST00000634502.1	2575	0.87	1.277	0.823	0.827	1.099	1.125	-0.017	-0.072	0.074	-0.161	-0.909	1.071	no	no	no	NA
ENSG00000228121.1	+	PHBP3	processed_pseudogene	chr1	58999675	59000494	ENST00000412562.1	819	0.837	0.765	0.934	0.687	0.521	0.392	-0.218	-0.12	-0.2	-0.747	1.136	-0.389	no	no	no	NA
ENSG00000241042.1	-	RP11-145M4.1	lncRNA	chr1	59054396	59056049	ENST00000422198.1	171	0.415	0.379	0.463	0.681	0.775	0.97	-0.174	-0.275	-0.266	1.151	-0.652	-0.499	no	no	no	NA
ENSG00000235215.2	-	RP11-145M4.2	lncRNA	chr1	59055998	59078116	ENST00000451090.1	317	0.434	0.538	0.657	0.585	0.579	0.464	-0.258	-0.298	-0.253	0.48	-1.149	0.67	no	no	no	NA
ENSG00000224609.8	-	FGGY-DT	lncRNA	chr1	59131959	59296491	ENST00000647858.1	2841	0.154	0.308	0.256	0.171	0.304	0.259	-0.589	-0.79	-0.514	0.294	-1.114	0.82	no	no	no	NA
ENSG00000270457.1	-	RP11-467C18.1	lncRNA	chr1	59289302	59289640	ENST00000604999.1	338	2.027	1.853	4.526	1.665	1.263	1.898	0.467	0.264	0.185	1.111	-0.282	-0.828	no	no	no	NA
ENSG00000172456.18	+	FGGY	protein_coding	chr1	59296980	59762724	ENST00000371218.8	2052	1.591	2.13	1.739	1.797	2.063	1.807	0.249	0.228	0.321	-0.355	-0.774	1.129	no	no	no	NA
ENSG00000266150.1	-	MIR4711	miRNA	chr1	59733226	59733296	ENST00000578274.1	70	9.79	8.949	10.928	8.041	6.099	4.583	0.85	0.948	0.869	-0.747	1.136	-0.389	no	no	no	NA
ENSG00000226883.1	-	RP4-782L23.2	lncRNA	chr1	59754746	59789182	ENST00000443012.1	767	0.02	0.036	0.044	0.016	0.012	0.056	-1.302	-1.744	-1.673	1.142	-0.721	-0.421	no	no	no	NA
ENSG00000134709.12	+	HOOK1	protein_coding	chr1	59814948	59876322	ENST00000371208.5	5713	0.011	0.01	0.012	0.037	0.028	0.016	-1.854	-1.694	-1.773	-1.003	0.997	0.007	no	no	no	NA
ENSG00000134716.11	-	CYP2J2	protein_coding	chr1	59893307	59926773	ENST00000371204.4	1879	0.02	0.019	0.023	0.017	0.038	0.01	-1.83	-1.731	-1.572	-0.913	-0.156	1.069	no	no	no	NA
ENSG00000265535.2	-	RN7SL475P	misc_RNA	chr1	59974756	59975054	ENST00000583379.2	298	2.3	2.102	2.567	1.889	1.433	1.077	0.221	0.319	0.239	-0.747	1.136	-0.389	no	no	no	NA
ENSG00000162598.13	-	C1orf87	protein_coding	chr1	59990393	60073770	ENST00000371201.3	2028	0.008	0.008	0.009	0.014	0.005	0.004	-2.226	-1.977	-2.207	-0.643	1.152	-0.509	no	no	no	NA
ENSG00000229332.2	+	PGBD4P8	processed_pseudogene	chr1	60097414	60097976	ENST00000412993.2	562	1.219	1.115	1.361	1.002	0.76	0.571	-0.055	0.043	-0.036	-0.747	1.136	-0.389	no	no	no	NA
ENSG00000238242.2	+	LINC02778	lncRNA	chr1	60129997	60149784	ENST00000659925.1	1160	0.035	0.348	0.271	0.114	0.259	0.243	-0.591	-1.202	-0.522	0.484	-1.15	0.666	no	no	no	NA
ENSG00000226476.6	-	LINC01748	lncRNA	chr1	60519962	60622545	ENST00000635048.2	6038	0.007	0.006	0.007	0.005	0.004	0.003	-2.316	-2.218	-2.297	-0.747	1.136	-0.389	no	no	no	NA
ENSG00000231252.3	-	RP11-436K8.1	lncRNA	chr1	60667106	60867976	ENST00000634701.1	2183	0.007	0.012	0.004	0.011	0.011	0.006	-2.307	-2.058	-1.939	-1.095	0.229	0.865	no	no	no	NA
ENSG00000162599.17	+	NFIA	protein_coding	chr1	61082560	61462788	ENST00000403491.8	9229	1.874	1.982	1.666	2.062	1.964	1.736	0.231	0.294	0.295	-1.154	0.557	0.598	no	no	no	NA
ENSG00000237928.6	-	NFIA-AS2	lncRNA	chr1	60912674	60970745	ENST00000665665.1	4256	0.024	0.043	0.053	0.01	0.015	0.066	-1.228	-1.82	-1.599	1.073	-0.907	-0.166	no	no	no	NA
ENSG00000237853.6	-	NFIA-AS1	lncRNA	chr1	61248944	61253510	ENST00000442027.5	384	0.15	0.137	0.168	0.123	0.094	0.07	-0.965	-0.866	-0.946	-0.747	1.136	-0.389	no	no	no	NA
ENSG00000284808.1	+	RP11-430G17.4	lncRNA	chr1	61481086	61533271	ENST00000647399.1	2442	0.026	0.024	0.015	0.065	0.016	0.037	-1.634	-1.385	-1.703	-0.357	1.13	-0.772	no	no	no	NA
ENSG00000287224.1	-	RP11-430G17.5	lncRNA	chr1	61588048	61589904	ENST00000659508.1	1416	0.369	0.338	0.412	0.607	0.23	0.173	-0.574	-0.325	-0.555	-0.643	1.152	-0.509	no	no	no	NA
ENSG00000223920.2	+	RP11-430G17.1	processed_pseudogene	chr1	61654193	61654908	ENST00000416440.2	715	0.958	0.876	1.07	0.787	1.194	0.449	-0.159	-0.061	0.01	-1.049	0.107	0.942	no	no	no	NA
ENSG00000162604.12	-	TM2D1	protein_coding	chr1	61697508	61725133	ENST00000371177.2	3218	9.972	12.63	12.212	12.306	10.973	12.926	1.099	1.044	1.071	1.011	-0.989	-0.022	no	no	no	NA
ENSG00000271200.1	-	PATJ-DT	lncRNA	chr1	61741997	61742424	ENST00000605725.1	427	43.331	44.01	50.162	64.59	28.997	53.345	1.714	1.723	1.553	0.526	0.628	-1.153	no	no	no	NA
ENSG00000132849.21	+	PATJ	protein_coding	chr1	61742479	62163915	ENST00000642238.2	8621	1.633	1.332	1.436	2.051	1.177	1.465	0.162	0.262	0.098	-0.149	1.066	-0.917	no	dn	no	c
ENSG00000200575.1	+	RNU6-414P	snRNA	chr1	61816418	61816522	ENST00000363705.1	104	6.589	6.023	7.355	5.412	8.211	3.085	0.678	0.776	0.847	-1.049	0.107	0.942	no	no	no	NA
ENSG00000212360.1	+	RNU6-1177P	snRNA	chr1	61852498	61852602	ENST00000391058.1	104	26.357	6.023	7.355	5.412	4.105	12.339	0.979	1.077	0.697	0.311	0.808	-1.118	no	no	no	NA
ENSG00000236646.1	+	LAMTOR5P1	processed_pseudogene	chr1	62038841	62039111	ENST00000444290.1	270	7.614	9.28	8.5	4.169	3.163	9.506	0.954	0.751	0.734	1.152	-0.506	-0.646	no	no	no	NA
ENSG00000242860.3	+	RN7SL180P	misc_RNA	chr1	62072447	62072741	ENST00000466769.3	294	4.662	12.784	2.602	3.829	7.261	5.456	0.576	0.626	0.984	-0.685	-0.462	1.147	no	no	no	NA
ENSG00000263908.1	+	MIR3116-1	miRNA	chr1	62078785	62078859	ENST00000584654.1	74	9.26	8.465	10.337	7.606	5.77	4.335	0.826	0.924	0.844	-0.747	1.136	-0.389	no	no	no	NA
ENSG00000283690.1	-	MIR3116-2	miRNA	chr1	62078788	62078856	ENST00000636415.1	68	10.078	9.212	11.25	8.277	6.279	4.718	0.862	0.961	0.881	-0.747	1.136	-0.389	no	no	no	NA
ENSG00000234204.1	+	PIGPP2	processed_pseudogene	chr1	62189130	62189953	ENST00000411569.1	458	0.833	0.761	0.929	0.684	0.519	0.39	-0.22	-0.122	-0.202	-0.747	1.136	-0.389	no	no	no	NA
ENSG00000234088.1	+	RPS15AP7	processed_pseudogene	chr1	62190521	62190926	ENST00000439294.1	405	1.692	1.547	1.889	1.39	1.054	0.792	0.087	0.186	0.106	-0.747	1.136	-0.389	no	no	no	NA
ENSG00000240563.2	+	L1TD1	protein_coding	chr1	62194848	62212328	ENST00000498273.2	3831	0.039	0.036	0.044	0.129	0.073	0.018	-1.548	-1.148	-1.29	-1.081	0.891	0.19	no	no	no	NA
ENSG00000237227.1	-	RP5-1155K23.4	processed_pseudogene	chr1	62208135	62208442	ENST00000450606.1	307	2.232	2.04	2.492	1.833	1.391	1.045	0.208	0.306	0.226	-0.747	1.136	-0.389	no	no	no	NA
ENSG00000200174.1	+	Y_RNA	misc_RNA	chr1	62211556	62211666	ENST00000363304.1	110	6.23	5.695	6.954	5.117	3.881	2.917	0.654	0.752	0.672	-0.747	1.136	-0.389	no	no	no	NA
ENSG00000132854.19	-	KANK4	protein_coding	chr1	62236164	62319434	ENST00000371153.9	5499	0.033	0.03	0.037	0.034	0.026	0.027	-1.502	-1.477	-1.556	0.24	0.858	-1.098	no	no	no	NA
ENSG00000201153.1	-	RNU6-371P	snRNA	chr1	62298148	62298256	ENST00000364283.1	108	6.345	5.8	7.083	5.212	3.953	2.971	0.662	0.76	0.68	-0.747	1.136	-0.389	no	no	no	NA
ENSG00000162607.13	+	USP1	protein_coding	chr1	62437048	62451804	ENST00000339950.5	3602	14.071	23.603	25.713	14.075	29.832	22.394	1.38	1.148	1.424	0.424	-1.142	0.719	dn	up	no	f
ENSG00000116641.18	-	DOCK7	protein_coding	chr1	62454725	62688386	ENST00000635253.2	7233	7.552	7.839	7.278	8.768	7.289	7.664	0.873	0.91	0.878	-0.702	1.145	-0.443	no	no	no	NA
ENSG00000270549.1	+	RP11-293K19.1	processed_pseudogene	chr1	62530635	62530873	ENST00000604867.1	238	2.879	2.632	3.214	2.365	1.794	1.348	0.318	0.417	0.337	-0.747	1.136	-0.389	no	no	no	NA
ENSG00000132855.5	+	ANGPTL3	protein_coding	chr1	62597519	62606313	ENST00000371129.4	2926	0.078	0.071	0.174	0.192	0.049	0.036	-1.099	-0.912	-1.231	-0.113	1.052	-0.938	no	no	no	NA
ENSG00000278967.1	+	RP5-849H19.3	TEC	chr1	62607765	62609584	ENST00000624477.1	1819	0.377	0.344	0.421	0.309	0.235	0.176	-0.565	-0.467	-0.546	-0.747	1.136	-0.389	no	no	no	NA
ENSG00000213703.2	-	RP5-849H19.2	processed_pseudogene	chr1	62641121	62641667	ENST00000258651.4	546	33.887	28.682	25.219	31.957	21.113	37.605	1.488	1.517	1.391	0.346	0.781	-1.127	no	no	no	NA
ENSG00000235545.1	+	RP11-230B22.1	lncRNA	chr1	62688481	62710694	ENST00000453229.1	1228	4.226	2.651	2.583	5.017	1.711	3.668	0.488	0.663	0.328	-0.03	1.014	-0.985	no	dn	no	c
ENSG00000125703.15	+	ATG4C	protein_coding	chr1	62784131	62865516	ENST00000317868.9	2944	2.13	2.086	2.181	2.137	2.298	2.215	0.342	0.329	0.34	0.696	-1.146	0.45	no	no	no	NA
ENSG00000234318.1	+	RP4-771M4.3	lncRNA	chr1	62896008	62901639	ENST00000450811.1	447	0.122	0.111	0.136	0.2	0.076	0.114	-0.905	-0.807	-1.037	0.097	0.948	-1.045	no	no	no	NA
ENSG00000237163.1	+	RP4-771M4.2	processed_pseudogene	chr1	62905179	62905482	ENST00000435230.1	303	2.262	2.067	2.525	1.858	1.409	1.059	0.214	0.312	0.232	-0.747	1.136	-0.389	no	no	no	NA
ENSG00000229537.7	-	LINC01739	lncRNA	chr1	63012210	63022504	ENST00000641712.1	1005	0.067	0.061	0.149	0.055	0.041	0.062	-1.017	-1.219	-1.299	1.111	-0.282	-0.828	no	no	no	NA
ENSG00000286455.1	+	RP11-5P4.4	lncRNA	chr1	63011196	63018614	ENST00000663274.1	1126	0.092	0.084	0.103	0.076	0.058	0.043	-1.175	-1.077	-1.157	-0.747	1.136	-0.389	no	no	no	NA
ENSG00000227485.1	+	RP11-5P4.2	lncRNA	chr1	63024206	63025658	ENST00000418091.1	359	0.472	0.431	0.527	0.388	0.294	0.221	-0.467	-0.369	-0.448	-0.747	1.136	-0.389	no	no	no	NA
ENSG00000229225.1	-	RP11-5P4.3	lncRNA	chr1	63078080	63079031	ENST00000427547.1	157	0.721	0.659	0.804	0.592	0.449	0.337	-0.283	-0.185	-0.265	-0.747	1.136	-0.389	no	no	no	NA
ENSG00000203605.3	+	RP11-335E6.2	lncRNA	chr1	63139249	63163153	ENST00000455038.1	823	0.029	0.026	0.032	0.024	0.018	0.013	-1.684	-1.585	-1.665	-0.747	1.136	-0.389	no	no	no	NA
ENSG00000224209.8	-	LINC00466	lncRNA	chr1	63261305	63317222	ENST00000658957.1	1751	0.012	0.045	0.055	0.02	0.015	0.04	-1.329	-1.804	-1.582	1.022	-0.977	-0.045	no	no	no	NA
ENSG00000252259.1	-	RNA5SP49	rRNA_pseudogene	chr1	63186335	63186450	ENST00000516450.1	115	5.959	5.447	6.652	4.894	3.713	2.79	0.634	0.732	0.653	-0.747	1.136	-0.389	no	no	no	NA
ENSG00000228734.2	+	RP11-335E6.3	lncRNA	chr1	63249919	63251771	ENST00000449140.2	859	0.37	0.338	0.413	0.304	0.231	0.173	-0.573	-0.475	-0.554	-0.747	1.136	-0.389	no	no	no	NA
ENSG00000223683.1	+	RPSAP65	processed_pseudogene	chr1	63262112	63262707	ENST00000429660.1	595	1.152	1.053	1.286	0.946	0.718	0.539	-0.08	0.019	-0.061	-0.747	1.136	-0.389	no	no	no	NA
ENSG00000230798.5	-	FOXD3-AS1	lncRNA	chr1	63320883	63322436	ENST00000418244.5	941	0.883	0.403	0.493	0.725	0.275	0.413	-0.346	-0.097	-0.478	-0.202	1.085	-0.884	no	no	no	NA
ENSG00000187140.6	+	FOXD3	protein_coding	chr1	63322566	63325128	ENST00000371116.4	2562	0.267	0.244	0.299	0.22	0.167	0.125	-0.714	-0.615	-0.695	-0.747	1.136	-0.389	no	no	no	NA
ENSG00000275836.1	-	MIR6068	miRNA	chr1	63326924	63326984	ENST00000615405.1	60	11.421	10.44	12.749	9.381	7.116	5.347	0.917	1.015	0.935	-0.747	1.136	-0.389	no	no	no	NA
ENSG00000252784.1	+	Y_RNA	misc_RNA	chr1	63338262	63338372	ENST00000516975.1	110	6.23	5.695	6.954	5.117	3.881	2.917	0.654	0.752	0.672	-0.747	1.136	-0.389	no	no	no	NA
ENSG00000236674.1	-	RP4-792G4.3	processed_pseudogene	chr1	63359822	63361179	ENST00000455736.1	1357	1.01	2.308	2.819	2.489	0.629	2.128	0.389	0.2	0.081	1.066	-0.15	-0.917	no	no	no	NA
ENSG00000088035.18	+	ALG6	protein_coding	chr1	63367626	63438553	ENST00000263440.6	3325	2.251	2.906	2.977	2.23	3.347	2.917	0.469	0.35	0.494	0.41	-1.14	0.73	no	no	no	NA
ENSG00000142856.17	-	ITGB3BP	protein_coding	chr1	63440772	63523194	ENST00000371092.7	1044	3.068	5.244	4.52	2.575	6.931	4.426	0.651	0.449	0.78	0.144	-1.064	0.92	no	up	no	f
ENSG00000286429.1	+	RP11-565D17.2	lncRNA	chr1	63487956	63508204	ENST00000657197.1	1206	0.169	0.309	0.113	0.417	0.148	0.095	-0.984	-0.576	-0.67	-1.126	0.784	0.342	no	no	no	NA
ENSG00000203965.13	+	EFCAB7	protein_coding	chr1	63523524	63572693	ENST00000371088.5	2178	2.495	3.376	2.847	2.782	2.987	3.256	0.484	0.421	0.502	0.349	-1.128	0.779	no	no	no	NA
ENSG00000264271.2	-	RN7SL488P	misc_RNA	chr1	63529612	63529898	ENST00000585186.2	286	2.396	2.19	2.675	1.968	1.493	2.243	0.389	0.337	0.257	0.925	0.136	-1.061	no	no	no	NA
ENSG00000251720.1	-	RNU7-123P	snRNA	chr1	63536710	63536770	ENST00000515911.1	60	11.421	10.44	12.749	9.381	7.116	5.347	0.917	1.015	0.935	-0.747	1.136	-0.389	no	no	no	NA
ENSG00000116652.6	+	DLEU2L	lncRNA	chr1	63547081	63550636	ENST00000371086.3	3555	4.048	4.934	4.734	4.275	5.405	4.241	0.651	0.619	0.713	-0.205	-0.882	1.087	no	no	no	NA
ENSG00000276884.1	-	ENSG10010137532.1	misc_RNA	chr1	63548976	63549112	ENST00000340052.4	136	5.039	4.606	5.625	4.139	3.139	2.359	0.561	0.66	0.58	-0.747	1.136	-0.389	no	no	no	NA
ENSG00000278287.1	-	ENSG10010137881.1	misc_RNA	chr1	63549132	63549216	ENST00000610606.1	84	8.158	7.457	9.107	6.701	5.083	3.819	0.771	0.869	0.789	-0.747	1.136	-0.389	no	no	no	NA
ENSG00000277565.1	-	ENSG10010139523.1	misc_RNA	chr1	63549226	63549284	ENST00000616613.1	58	11.815	10.8	13.189	9.704	7.361	5.531	0.932	1.03	0.95	-0.747	1.136	-0.389	no	no	no	NA
ENSG00000275823.1	-	ENSG10010137906.1	misc_RNA	chr1	63549293	63549366	ENST00000612883.1	73	9.387	8.581	10.479	7.71	5.849	4.395	0.832	0.93	0.85	-0.747	1.136	-0.389	no	no	no	NA
ENSG00000277689.1	-	ENSG10010136308.1	misc_RNA	chr1	63549373	63549463	ENST00000615474.1	90	7.614	6.96	8.5	6.254	4.744	3.565	0.741	0.839	0.759	-0.747	1.136	-0.389	no	no	no	NA
ENSG00000274199.1	-	ENSG10010137261.1	misc_RNA	chr1	63549488	63549608	ENST00000612089.1	120	5.711	5.22	6.375	4.69	3.558	2.673	0.616	0.714	0.634	-0.747	1.136	-0.389	no	no	no	NA
ENSG00000079739.17	+	PGM1	protein_coding	chr1	63623092	63660221	ENST00000371083.4	2657	4.208	4.471	4.883	5.2	4.347	4.597	0.676	0.67	0.644	0.735	0.404	-1.139	no	no	no	NA
ENSG00000244256.3	+	RN7SL130P	misc_RNA	chr1	63655742	63656047	ENST00000489463.3	305	4.494	4.108	5.016	7.382	4.2	6.311	0.75	0.76	0.618	0.512	0.64	-1.152	no	no	no	NA
ENSG00000185483.12	+	ROR1	protein_coding	chr1	63774016	64181498	ENST00000371079.6	5858	0.244	0.203	0.146	0.365	0.137	0.158	-0.818	-0.525	-0.778	-0.699	1.145	-0.447	up	dn	no	d
ENSG00000177452.7	-	RP4-597J3.1	processed_pseudogene	chr1	63788720	63789304	ENST00000418154.1	584	1.173	1.073	1.31	0.964	0.731	0.549	-0.071	0.027	-0.053	-0.747	1.136	-0.389	no	no	no	NA
ENSG00000228056.3	-	CFL1P3	processed_pseudogene	chr1	63843195	63843685	ENST00000440942.1	490	1.399	1.278	1.561	1.149	0.871	0.655	0.005	0.103	0.023	-0.747	1.136	-0.389	no	no	no	NA
ENSG00000207190.1	-	RNU6-809P	snRNA	chr1	64028893	64029000	ENST00000384461.1	107	6.404	5.854	7.149	5.26	3.99	2.998	0.666	0.764	0.684	-0.747	1.136	-0.389	no	no	no	NA
ENSG00000200508.1	-	Y_RNA	misc_RNA	chr1	64066639	64066741	ENST00000363638.1	102	6.718	6.141	7.5	5.518	4.186	3.145	0.686	0.785	0.705	-0.747	1.136	-0.389	no	no	no	NA
ENSG00000223949.8	-	ROR1-AS1	lncRNA	chr1	64104470	64171297	ENST00000424995.2	3040	0.021	0.009	0.011	0.008	0.019	0.01	-1.979	-1.881	-1.873	-1.152	0.504	0.648	no	no	no	NA
ENSG00000284928.1	+	RP11-24J23.3	lncRNA	chr1	64186790	64192685	ENST00000646967.1	1031	0.116	0.213	0.13	0.382	0.072	0.109	-0.925	-0.676	-0.906	-0.643	1.152	-0.509	no	no	no	NA
ENSG00000177414.14	+	UBE2U	protein_coding	chr1	64203626	64267368	ENST00000611228.4	1550	0.032	0.069	0.024	0.053	0.054	0.005	-1.959	-1.384	-1.217	-1.128	0.35	0.778	no	no	no	NA
ENSG00000238653.1	-	RNU7-62P	snRNA	chr1	64384397	64384459	ENST00000458856.1	62	11.053	10.103	12.338	9.078	6.886	5.174	0.903	1.001	0.921	-0.747	1.136	-0.389	no	no	no	NA
ENSG00000158966.16	+	CACHD1	protein_coding	chr1	64470128	64693053	ENST00000651257.2	5933	1.463	1.149	1.393	1.788	0.977	1.517	0.162	0.209	0.025	0.318	0.803	-1.12	no	dn	no	b
ENSG00000264470.1	+	MIR4794	miRNA	chr1	64579846	64579923	ENST00000582305.1	77	8.9	8.135	9.935	7.31	5.545	8.333	0.959	0.907	0.827	0.925	0.136	-1.061	no	no	no	NA
ENSG00000162437.14	+	RAVER2	protein_coding	chr1	64745094	64833229	ENST00000294428.7	4398	1.563	1.215	1.753	1.782	1.037	2.031	0.276	0.222	0.05	0.789	0.336	-1.125	no	dn	up	a
ENSG00000162434.13	-	JAK1	protein_coding	chr1	64833244	65067732	ENST00000672434.1	5247	6.339	5.914	6.009	7.252	4.967	7.094	0.815	0.831	0.734	0.413	0.727	-1.14	no	no	no	NA
ENSG00000234784.2	+	RP11-182I10.1	processed_pseudogene	chr1	64918442	64918683	ENST00000442855.2	241	2.843	2.599	3.174	2.336	1.772	1.331	0.313	0.411	0.332	-0.747	1.136	-0.389	no	no	no	NA
ENSG00000233877.2	+	RP11-182I10.2	processed_pseudogene	chr1	64941978	64942365	ENST00000446914.2	387	1.771	1.619	1.977	1.454	1.103	0.829	0.107	0.205	0.126	-0.747	1.136	-0.389	no	no	no	NA
ENSG00000226891.9	-	LINC01359	lncRNA	chr1	64978384	64992918	ENST00000654680.1	3170	1.084	0.862	1.053	1.51	0.646	1.06	0.024	0.107	-0.127	0.189	0.892	-1.081	no	no	no	NA
ENSG00000185031.6	-	SLC2A3P2	processed_pseudogene	chr1	64984607	64986087	ENST00000331747.6	1480	0.926	0.846	0.517	2.282	0.577	0.867	-0.174	0.162	-0.156	-0.626	1.153	-0.527	no	no	no	NA
ENSG00000272506.1	-	RP4-535B20.4	lncRNA	chr1	65003469	65004087	ENST00000607528.1	618	2.218	1.014	1.238	1.822	0.691	0.519	-0.096	0.303	-0.077	-0.618	1.154	-0.535	no	no	no	NA
ENSG00000212257.1	-	RNU6-1176P	snRNA	chr1	65022967	65023074	ENST00000390955.1	107	6.404	5.854	7.149	5.26	3.99	14.992	1.015	0.764	0.684	1.124	-0.332	-0.792	no	no	no	NA
ENSG00000265996.1	-	MIR3671	miRNA	chr1	65057754	65057842	ENST00000580455.1	88	7.787	7.118	8.693	6.396	4.852	3.646	0.75	0.849	0.769	-0.747	1.136	-0.389	no	no	no	NA
ENSG00000199135.1	-	MIR101-1	miRNA	chr1	65058433	65058508	ENST00000362265.1	75	9.137	8.352	10.2	7.505	5.693	12.833	1.058	0.918	0.839	1.079	-0.182	-0.896	no	no	no	NA
ENSG00000235804.2	-	RP4-535B20.2	processed_pseudogene	chr1	65077412	65078131	ENST00000416486.2	427	0.953	0.871	1.064	0.783	0.594	0.446	-0.162	-0.064	-0.143	-0.747	1.136	-0.389	no	no	no	NA
ENSG00000234496.2	-	MRPS21P1	processed_pseudogene	chr1	65092391	65092614	ENST00000453850.2	223	3.073	2.809	6.861	5.048	1.915	4.316	0.736	0.595	0.365	0.91	0.16	-1.07	no	no	no	NA
ENSG00000162433.15	+	AK4	protein_coding	chr1	65147829	65232145	ENST00000395334.6	6998	2.804	1.642	2.196	2.757	1.793	2.321	0.354	0.444	0.234	0.091	0.951	-1.042	no	dn	no	c
ENSG00000231622.1	+	RPS29P7	processed_pseudogene	chr1	65154479	65154650	ENST00000439662.1	171	8.015	3.663	8.947	6.583	2.497	1.876	0.612	0.861	0.481	-0.202	1.085	-0.884	no	no	no	NA
ENSG00000116675.16	+	DNAJC6	protein_coding	chr1	65309542	65415871	ENST00000371069.5	5962	4.898	6.251	5.353	6.326	5.232	5.6	0.738	0.746	0.757	-0.911	-0.158	1.07	no	no	no	NA
ENSG00000229294.1	-	RP5-1044H5.1	lncRNA	chr1	65279455	65306521	ENST00000435739.1	512	0.076	0.046	0.113	0.083	0.016	0.095	-0.985	-1.1	-1.568	0.753	0.382	-1.135	no	no	no	NA
ENSG00000234144.1	-	COX6CP13	processed_pseudogene	chr1	65298754	65298980	ENST00000428703.1	226	3.032	2.772	3.385	2.491	1.889	1.42	0.341	0.439	0.36	-0.747	1.136	-0.389	no	no	no	NA
ENSG00000222624.1	+	RNU2-15P	snRNA	chr1	65415815	65416006	ENST00000410692.1	191	21.527	16.398	4.005	17.681	11.177	6.719	0.715	1.29	1.132	-1.113	0.823	0.289	no	no	no	NA
ENSG00000213625.9	+	LEPROT	protein_coding	chr1	65420715	65436007	ENST00000613538.1	4625	30.696	36.416	33.516	35.409	34.593	34.763	1.533	1.518	1.55	-0.039	-0.98	1.019	no	no	no	NA
ENSG00000116678.20	+	LEPR	protein_coding	chr1	65420667	65641559	ENST00000349533.11	8211	3.847	4.577	3.903	4.337	4.283	4.203	0.607	0.611	0.646	-0.661	-0.49	1.15	no	no	no	NA
ENSG00000237852.1	+	RP4-630A11.3	lncRNA	chr1	65486405	65494188	ENST00000429871.1	423	0.969	1.288	0.393	0.796	0.549	1.154	-0.172	-0.057	-0.075	-1.141	0.723	0.418	no	no	no	NA
ENSG00000224570.1	-	RP11-430H12.2	processed_pseudogene	chr1	65576128	65578380	ENST00000426714.1	1797	0.304	0.278	0.34	0.25	0.19	0.285	-0.507	-0.559	-0.639	0.925	0.136	-1.061	no	no	no	NA
ENSG00000285079.1	+	RP11-433N2.1	lncRNA	chr1	65703961	65714847	ENST00000646875.1	2316	0.063	0.058	0.07	0.052	0.039	0.029	-1.342	-1.244	-1.323	-0.747	1.136	-0.389	no	no	no	NA
ENSG00000239319.3	-	RN7SL854P	misc_RNA	chr1	65761057	65761352	ENST00000459767.3	295	2.323	2.123	2.593	1.908	1.447	1.088	0.225	0.323	0.244	-0.747	1.136	-0.389	no	no	no	NA
ENSG00000184588.18	+	PDE4B	protein_coding	chr1	65992421	66374573	ENST00000423207.6	4546	4.038	5.119	4.208	3.841	5.196	4.913	0.658	0.595	0.712	0.043	-1.021	0.978	no	no	no	NA
ENSG00000227466.1	-	PDE4B-AS1	lncRNA	chr1	66042499	66050718	ENST00000424138.1	456	0.083	0.076	0.093	0.068	0.156	0.039	-1.22	-1.122	-0.963	-0.913	-0.156	1.069	no	no	no	NA
ENSG00000223152.1	-	RNU4-88P	snRNA	chr1	66094460	66094546	ENST00000411220.1	86	7.968	7.284	8.895	6.545	4.965	3.73	0.76	0.859	0.779	-0.747	1.136	-0.389	no	no	no	NA
ENSG00000118473.23	+	SGIP1	protein_coding	chr1	66534152	66751139	ENST00000371037.9	10737	21.077	17.26	14.93	21.974	15.613	17.951	1.214	1.333	1.215	-0.586	1.155	-0.569	up	no	no	d
ENSG00000264720.3	+	MIR3117	miRNA	chr1	66628439	66628517	ENST00000584034.3	78	35.142	16.062	19.615	21.648	16.421	16.452	1.254	1.441	1.211	-0.389	1.136	-0.747	no	no	no	NA
ENSG00000248458.2	-	RP4-598P13.1	lncRNA	chr1	66665863	66677027	ENST00000502413.2	1156	0.246	0.056	0.069	0.101	0.115	0.115	-1.052	-0.803	-1.096	-0.433	1.144	-0.711	no	no	no	NA
ENSG00000152760.10	+	DYNLT5	protein_coding	chr1	66752458	66779047	ENST00000282670.7	2262	0.979	1.225	1.093	1.185	0.996	1.231	0.064	0.032	0.043	1.091	-0.874	-0.217	no	no	no	NA
ENSG00000172410.5	-	INSL5	protein_coding	chr1	66797739	66801276	ENST00000304526.3	736	0.387	0.177	0.216	0.159	0.121	0.091	-0.854	-0.605	-0.835	-0.643	1.152	-0.509	no	no	no	NA
ENSG00000152763.17	-	DNAI4	protein_coding	chr1	66812884	66924856	ENST00000371026.8	3817	2.148	3.06	2.132	2.307	2.44	2.799	0.388	0.348	0.437	-0.063	-0.967	1.03	no	no	no	NA
ENSG00000231080.1	+	RP11-342H21.2	lncRNA	chr1	66826941	66828558	ENST00000456389.1	861	0.424	0.387	0.473	0.348	0.264	0.198	-0.514	-0.416	-0.495	-0.747	1.136	-0.389	no	no	no	NA
ENSG00000198160.15	+	MIER1	protein_coding	chr1	66924989	66988619	ENST00000401041.6	5456	12.988	17.887	16.855	14.631	17.647	17.213	1.231	1.139	1.25	0.415	-1.141	0.725	no	no	no	NA
ENSG00000116704.8	-	SLC35D1	protein_coding	chr1	66999349	67054148	ENST00000235345.6	6193	7.828	9.636	8.11	7.878	10.012	8.77	0.926	0.895	0.992	-0.236	-0.861	1.097	no	no	no	NA
ENSG00000203963.12	-	C1orf141	protein_coding	chr1	67092396	67127261	ENST00000621590.4	4179	0.02	0.09	0.022	0.016	0.024	0.009	-1.847	-1.749	-1.329	-0.746	-0.39	1.136	no	no	no	NA
ENSG00000252433.1	-	ENSG10010134538.1	snoRNA	chr1	67102644	67102779	ENST00000516624.1	135	5.076	4.64	5.666	4.169	3.163	2.376	0.565	0.663	0.583	-0.747	1.136	-0.389	no	no	no	NA
ENSG00000275678.1	-	RP4-547N15.3	lncRNA	chr1	67121604	67123956	ENST00000621423.1	2352	0.291	0.266	0.325	0.239	0.182	0.136	-0.676	-0.578	-0.658	-0.747	1.136	-0.389	no	no	no	NA
ENSG00000162594.16	+	IL23R	protein_coding	chr1	67166453	67259979	ENST00000347310.10	2858	0.015	0.013	0.008	0.006	0.005	0.003	-2.276	-2.027	-2.107	-1.097	0.861	0.235	no	no	no	NA
ENSG00000253074.1	+	RNU6-586P	snRNA	chr1	67196139	67196243	ENST00000517265.1	104	6.589	6.023	7.355	5.412	4.105	3.085	0.678	0.776	0.697	-0.747	1.136	-0.389	no	no	no	NA
ENSG00000252116.1	-	RNU4ATAC4P	snRNA	chr1	67267600	67267726	ENST00000516307.1	126	5.439	4.971	6.071	4.467	3.389	2.546	0.595	0.693	0.613	-0.747	1.136	-0.389	no	no	no	NA
ENSG00000228523.1	+	DNAJB6P4	processed_pseudogene	chr1	67278051	67278779	ENST00000432257.1	728	0.941	0.86	1.051	0.773	0.586	0.441	-0.167	-0.069	-0.149	-0.747	1.136	-0.389	no	no	no	NA
ENSG00000081985.13	+	IL12RB2	protein_coding	chr1	67307872	67398724	ENST00000674203.2	5443	0.03	0.034	0.017	0.012	0.028	0.021	-1.724	-1.714	-1.506	-0.618	-0.536	1.154	no	no	no	NA
ENSG00000142864.15	-	SERBP1	protein_coding	chr1	67407809	67430402	ENST00000361219.11	6681	20.322	27.199	26.85	20.578	26.684	30.587	1.457	1.311	1.43	0.741	-1.137	0.397	no	no	no	NA
ENSG00000223263.1	+	RNU6-387P	snRNA	chr1	67417213	67417318	ENST00000411331.1	105	6.526	5.966	7.285	5.361	4.066	3.055	0.674	0.772	0.692	-0.747	1.136	-0.389	no	no	no	NA
ENSG00000235200.3	+	LINC01702	lncRNA	chr1	67522346	67532612	ENST00000635350.1	745	0.067	0.061	0.075	0.055	0.042	0.031	-1.316	-1.218	-1.298	-0.747	1.136	-0.389	no	no	no	NA
ENSG00000207504.1	+	RNU6-1031P	snRNA	chr1	67541126	67541233	ENST00000384773.1	107	6.404	5.854	7.149	5.26	3.99	2.998	0.666	0.764	0.684	-0.747	1.136	-0.389	no	no	no	NA
ENSG00000238139.2	+	RP11-393N21.1	processed_pseudogene	chr1	67561072	67561446	ENST00000414338.2	374	1.832	1.675	2.045	1.505	1.142	0.858	0.122	0.22	0.141	-0.747	1.136	-0.389	no	no	no	NA
ENSG00000242482.3	-	RN7SL392P	misc_RNA	chr1	67656830	67657129	ENST00000473024.3	299	2.292	2.095	2.558	1.882	1.428	1.073	0.219	0.317	0.238	-0.747	1.136	-0.389	no	no	no	NA
ENSG00000232048.2	-	HNRNPCP9	processed_pseudogene	chr1	67660154	67661013	ENST00000426952.2	859	0.798	3.646	0.891	0.655	0.994	0.373	-0.239	-0.141	0.28	-0.746	-0.39	1.136	no	no	no	NA
ENSG00000116717.13	+	GADD45A	protein_coding	chr1	67685200	67688334	ENST00000370986.9	1352	161.15	266.032	242.622	227.011	244.677	210.467	2.354	2.282	2.407	0.105	-1.048	0.944	no	no	no	NA
ENSG00000172380.6	-	GNG12	protein_coding	chr1	67701474	67833467	ENST00000370982.4	4395	14.443	17.526	14.732	16.238	15.912	16.404	1.192	1.185	1.223	-0.408	-0.732	1.139	no	no	no	NA
ENSG00000238778.1	-	RNU7-80P	snRNA	chr1	67772592	67772653	ENST00000459562.1	61	22.468	51.345	37.621	64.59	34.997	26.297	1.498	1.581	1.627	-1.08	0.187	0.893	no	no	no	NA
ENSG00000232284.7	+	GNG12-AS1	lncRNA	chr1	67832302	68202987	ENST00000420587.5	2232	0.586	0.591	0.491	0.594	0.458	0.698	-0.232	-0.229	-0.283	0.526	0.627	-1.153	no	no	no	NA
ENSG00000235055.3	+	RP4-609E1.2	processed_pseudogene	chr1	68043329	68044233	ENST00000435784.2	904	1.516	1.386	0.846	2.491	1.889	0.71	-0.111	0.289	0.209	-1.134	0.755	0.379	no	no	no	NA
ENSG00000162595.7	-	DIRAS3	protein_coding	chr1	68045885	68051631	ENST00000370981.3	2049	0.358	0.109	0.533	0.49	0.297	0.223	-0.462	-0.378	-0.745	0.344	0.783	-1.127	no	no	no	NA
ENSG00000228431.1	-	ARL5AP3	processed_pseudogene	chr1	68049359	68049745	ENST00000439327.1	386	1.775	1.623	1.982	1.458	1.106	0.831	0.108	0.207	0.127	-0.747	1.136	-0.389	no	no	no	NA
ENSG00000116729.14	-	WLS	protein_coding	chr1	68125359	68232523	ENST00000262348.9	2716	5.57	4.84	5.082	6.35	3.534	6.829	0.77	0.774	0.617	0.554	0.6	-1.154	no	dn	no	b
ENSG00000234383.1	-	CTBP2P8	processed_pseudogene	chr1	68161760	68163090	ENST00000422584.1	1330	8.244	7.536	4.601	7.194	3.852	9.89	0.829	0.887	0.731	0.17	0.904	-1.074	no	no	no	NA
ENSG00000221203.1	-	MIR1262	miRNA	chr1	68183517	68183610	ENST00000408276.1	93	7.369	13.471	8.225	6.052	13.773	10.349	0.965	0.825	1.134	-0.062	-0.968	1.03	no	no	no	NA
ENSG00000229133.1	-	RPS7P4	processed_pseudogene	chr1	68242473	68243055	ENST00000444127.1	582	5.887	1.076	1.314	1.934	0.734	0.551	-0.07	0.528	-0.051	-0.605	1.154	-0.55	no	no	no	NA
ENSG00000225242.2	+	COX6B1P7	processed_pseudogene	chr1	68282387	68282622	ENST00000430845.2	235	2.916	2.666	3.255	2.395	1.817	1.365	0.324	0.422	0.343	-0.747	1.136	-0.389	no	no	no	NA
ENSG00000237622.1	-	ELOCP18	processed_pseudogene	chr1	68375326	68375663	ENST00000434209.1	337	2.033	1.859	2.27	1.67	1.267	0.952	0.167	0.266	0.186	-0.747	1.136	-0.389	no	no	no	NA
ENSG00000229440.1	-	RP5-1033K19.2	processed_pseudogene	chr1	68381440	68381657	ENST00000421309.1	217	3.158	2.887	3.525	2.594	1.968	1.478	0.358	0.457	0.377	-0.747	1.136	-0.389	no	no	no	NA
ENSG00000116745.7	-	RPE65	protein_coding	chr1	68428821	68449954	ENST00000262340.6	2605	0.032	0.03	0.036	0.027	0.02	0.015	-1.63	-1.532	-1.611	-0.747	1.136	-0.389	no	no	no	NA
ENSG00000024526.17	-	DEPDC1	protein_coding	chr1	68474151	68497082	ENST00000456315.7	5299	4.781	16.336	9.874	1.792	34.799	9.486	0.986	0.466	1.377	0.093	-1.043	0.95	no	up	no	e
ENSG00000233589.1	+	RP4-694A7.2	lncRNA	chr1	68479128	68483539	ENST00000425820.1	960	0.155	0.142	0.173	0.128	0.29	0.073	-0.95	-0.851	-0.692	-0.913	-0.156	1.069	no	no	no	NA
ENSG00000234264.1	+	DEPDC1-AS1	lncRNA	chr1	68496675	68538627	ENST00000428732.1	1247	0.147	0.821	0.656	0.174	1.099	0.436	-0.272	-0.796	-0.022	0.232	-1.096	0.864	no	up	no	f
ENSG00000225167.1	-	TXNP2	processed_pseudogene	chr1	68514374	68514669	ENST00000443918.1	295	2.323	2.123	2.593	1.908	1.447	1.088	0.225	0.323	0.244	-0.747	1.136	-0.389	no	no	no	NA
ENSG00000285041.1	+	RP4-629B2.1	lncRNA	chr1	68633700	68640425	ENST00000646352.1	2636	0.102	0.838	0.114	0.084	0.698	0.048	-1.133	-1.035	-0.116	-0.663	-0.488	1.15	no	no	no	NA
ENSG00000285407.1	+	RP11-520E6.1	lncRNA	chr1	68679201	68943391	ENST00000643361.1	1805	0.003	0.009	0.003	0.002	0.003	0.005	-2.426	-2.629	-2.257	0.06	-1.029	0.969	no	no	no	NA
ENSG00000285473.1	+	RP11-520E6.2	lncRNA	chr1	68974009	69023558	ENST00000644104.1	716	0.014	0.013	0.015	0.011	0.009	0.006	-2	-1.902	-1.981	-0.747	1.136	-0.389	no	no	no	NA
ENSG00000223883.2	+	LINC01707	lncRNA	chr1	69055851	69088522	ENST00000667299.1	3539	0.021	0.019	0.023	0.017	0.013	0.01	-1.819	-1.721	-1.801	-0.747	1.136	-0.389	no	no	no	NA
ENSG00000235446.2	-	LINC02791	lncRNA	chr1	69215834	69249477	ENST00000650525.1	792	0.02	0.019	0.023	0.017	0.013	0.01	-1.832	-1.734	-1.813	-0.747	1.136	-0.389	no	no	no	NA
ENSG00000229639.1	+	LINC01758	lncRNA	chr1	69433254	69435409	ENST00000448001.1	458	0.318	0.291	0.355	0.261	0.198	0.149	-0.638	-0.54	-0.62	-0.747	1.136	-0.389	no	no	no	NA
ENSG00000287453.1	+	RP11-379C1.2	lncRNA	chr1	69551847	69563715	ENST00000662276.1	549	0.058	0.053	0.129	0.047	0.036	0.027	-1.229	-1.281	-1.361	0.925	0.136	-1.061	no	no	no	NA
ENSG00000033122.21	+	LRRC7	protein_coding	chr1	69567921	70144364	ENST00000651989.2	27923	0.013	0.008	0.008	0.015	0.007	0.008	-2.089	-1.859	-2.125	-0.448	1.146	-0.697	no	no	no	NA
ENSG00000270615.1	-	SGO1P1	processed_pseudogene	chr1	69606854	69608301	ENST00000603525.1	1447	0.474	0.433	0.529	0.389	0.295	0.222	-0.466	-0.367	-0.447	-0.747	1.136	-0.389	no	no	no	NA
ENSG00000287283.1	-	RP5-944F13.1	lncRNA	chr1	69706949	69710274	ENST00000656012.1	2154	0.206	0.188	0.23	0.169	0.128	0.193	-0.676	-0.729	-0.808	0.925	0.136	-1.061	no	no	no	NA
ENSG00000240692.3	+	RN7SL538P	misc_RNA	chr1	69879591	69879895	ENST00000494227.3	304	2.254	2.061	2.516	1.852	1.404	1.055	0.212	0.31	0.231	-0.747	1.136	-0.389	no	no	no	NA
ENSG00000229359.2	+	PIN1P1	transcribed_processed_pseudogene	chr1	69919321	69920317	ENST00000412108.1	996	4.128	2.516	3.84	5.651	2.572	1.933	0.435	0.684	0.405	-0.477	1.149	-0.672	no	no	no	NA
ENSG00000237919.5	-	LRRC7-AS1	lncRNA	chr1	70020822	70022398	ENST00000425754.1	694	0.435	0.397	0.485	0.357	0.271	0.204	-0.503	-0.404	-0.484	-0.747	1.136	-0.389	no	no	no	NA
ENSG00000066557.6	-	LRRC40	protein_coding	chr1	70144804	70205579	ENST00000370952.4	2843	2.695	3.906	3.638	2.917	4.405	3.347	0.543	0.448	0.618	0.078	-1.037	0.959	no	up	no	e
ENSG00000244389.3	-	RN7SL242P	misc_RNA	chr1	70180143	70180440	ENST00000491451.3	297	4.615	2.109	10.303	7.581	2.875	4.321	0.824	0.772	0.391	0.685	0.463	-1.148	no	no	no	NA
ENSG00000116754.13	+	SRSF11	protein_coding	chr1	70205723	70253052	ENST00000370950.7	3784	20.111	22.381	21.739	20.36	23.356	23.264	1.352	1.306	1.359	0.448	-1.146	0.697	no	no	no	NA
ENSG00000228988.1	-	RP4-677H15.4	lncRNA	chr1	70218588	70221023	ENST00000422107.1	457	1.689	0.257	0.628	1.618	0.175	0.659	-0.192	0.218	-0.673	0.053	0.972	-1.026	no	no	no	NA
ENSG00000118454.13	-	ANKRD13C	protein_coding	chr1	70258998	70354722	ENST00000370944.9	5658	7.352	7.925	9.006	8.573	7.654	9.072	0.956	0.9	0.891	1.147	-0.455	-0.692	no	no	no	NA
ENSG00000197568.14	+	HHLA3	lncRNA	chr1	70354811	70368023	ENST00000359875.9	898	6.535	10.762	9.785	10.097	7.627	10.004	0.995	0.91	0.957	0.963	-1.034	0.071	no	no	no	NA
ENSG00000226088.1	-	HHLA3-AS1	lncRNA	chr1	70359561	70360437	ENST00000413943.1	575	0.782	0.715	0.873	0.643	0.487	0.366	-0.248	-0.149	-0.229	-0.747	1.136	-0.389	no	no	no	NA
ENSG00000116761.12	+	CTH	protein_coding	chr1	70411267	70439851	ENST00000370938.8	2090	3.548	2.915	3.988	3.8	2.733	4.456	0.625	0.565	0.451	0.882	0.205	-1.087	no	no	no	NA
ENSG00000278636.1	+	Metazoa_SRP	misc_RNA	chr1	70430895	70431178	ENST00000612213.1	283	4.843	2.213	2.703	5.967	3.017	2.267	0.394	0.73	0.412	-0.626	1.153	-0.527	no	no	no	NA
ENSG00000271992.1	+	RP11-42O15.3	lncRNA	chr1	70445070	70445536	ENST00000607679.1	466	4.412	1.344	4.925	2.416	1.832	1.377	0.416	0.514	0.196	0.249	0.852	-1.101	no	no	no	NA
ENSG00000233020.1	+	CHORDC1P5	processed_pseudogene	chr1	70530525	70531492	ENST00000456361.1	967	0.709	0.648	0.791	1.164	0.442	0.332	-0.29	-0.042	-0.272	-0.643	1.152	-0.509	no	no	no	NA
ENSG00000237033.2	-	CASP3P1	processed_pseudogene	chr1	70660656	70661265	ENST00000446037.2	609	2.25	1.029	1.256	0.924	0.701	2.107	0.211	0.159	-0.071	0.743	0.394	-1.137	no	no	no	NA
ENSG00000229051.2	+	LINC01788	lncRNA	chr1	70706452	70786468	ENST00000419450.1	2086	0.017	0.008	0.01	0.007	0.005	0.008	-2.058	-1.96	-2.19	0.097	0.948	-1.045	no	no	no	NA
ENSG00000226208.1	-	RP11-99H8.1	lncRNA	chr1	70715932	70720289	ENST00000423187.1	432	0.157	0.144	0.176	0.129	0.098	0.074	-0.944	-0.846	-0.926	-0.747	1.136	-0.389	no	no	no	NA
ENSG00000050628.20	-	PTGER3	protein_coding	chr1	71006630	71047808	ENST00000370924.4	6982	0.017	0.076	0.111	0.068	0.031	0.125	-0.929	-1.472	-1.313	1.107	-0.838	-0.269	no	no	no	NA
ENSG00000235782.1	+	RP3-333A15.1	lncRNA	chr1	70947378	70951493	ENST00000426775.1	749	0.167	0.152	0.186	0.137	0.104	0.078	-0.919	-0.821	-0.901	-0.747	1.136	-0.389	no	no	no	NA
ENSG00000269933.1	-	RP3-333A15.2	lncRNA	chr1	71005853	71006502	ENST00000602605.1	649	1.056	0.965	1.179	0.867	0.658	0.494	-0.117	-0.019	-0.099	-0.747	1.136	-0.389	no	no	no	NA
ENSG00000235079.1	+	ZRANB2-AS1	lncRNA	chr1	71058322	71066958	ENST00000426999.1	607	0.159	0.073	0.089	0.13	0.148	0.149	-0.94	-0.842	-0.984	-0.249	1.101	-0.852	no	no	no	NA
ENSG00000132485.14	-	ZRANB2	protein_coding	chr1	71063336	71081011	ENST00000254821.10	2821	20.975	19.563	18.437	22.387	16.692	22.888	1.313	1.336	1.257	0.267	0.839	-1.106	no	no	no	NA
ENSG00000207721.1	-	MIR186	miRNA	chr1	71067630	71067716	ENST00000384988.1	86	7.968	7.284	8.895	6.545	24.823	11.191	0.999	0.859	1.129	0.027	-1.013	0.986	no	no	no	NA
ENSG00000229956.11	+	ZRANB2-AS2	lncRNA	chr1	71081323	71241548	ENST00000455406.6	4608	0.415	0.414	0.234	0.397	0.309	0.368	-0.532	-0.392	-0.446	-1.066	0.918	0.148	no	no	no	NA
ENSG00000226324.1	-	RP11-115M14.1	processed_pseudogene	chr1	71367053	71367303	ENST00000422522.1	250	2.741	2.506	3.06	2.251	1.708	1.283	0.297	0.395	0.316	-0.747	1.136	-0.389	no	no	no	NA
ENSG00000172260.15	-	NEGR1	protein_coding	chr1	71395942	72282539	ENST00000357731.10	12613	1.428	1.574	1.298	1.617	1.746	1.161	0.089	0.182	0.22	-1.108	0.273	0.835	no	no	no	NA
ENSG00000231985.1	+	RP11-82L20.1	lncRNA	chr1	71570955	71573558	ENST00000446438.1	170	0.263	0.241	0.294	0.216	0.164	0.123	-0.721	-0.622	-0.702	-0.747	1.136	-0.389	no	no	no	NA
ENSG00000271618.1	+	RP11-175G14.2	processed_pseudogene	chr1	71738172	71738354	ENST00000605519.1	182	3.765	3.442	4.203	3.093	2.346	1.763	0.435	0.533	0.454	-0.747	1.136	-0.389	no	no	no	NA
[truncated: 58,650 more rows]
