# Supplementary material for: Lack of evidence for transcription-to-RNA maturation lags across G1-to-G2-phase boundary in fibroblasts
Source: Life Sci Alliance. 2026 Jul 22;9(10):e202603670. doi: 10.26508/lsa.202603670 (PMC13392360; doi:10.26508/lsa.202603670)
Supplement: Supplementary file 6 [file LSA-2026-03670_TableS5.xlsx]

## Sheet: column
column	description
gene_id	gene ID
strand	gene strand
gene_name	gene name
gene_type	gene type
txchr	transcript chr
txstart	transcript start
txstop	transcript stop
transcript_id	transcript id
txlength	transcript length
tpm_KI613	TPM
tpm_KI614	TPM
tpm_KI615	TPM
tpm_KI616	TPM
tpm_KI621	TPM
tpm_KI622	TPM
tpm_KI623	TPM
tpm_KI624	TPM
tpm_KI629	TPM
tpm_KI630	TPM
tpm_KI631	TPM
tpm_KI632	TPM
logtpm_m_EG1	mean TPM in EG1
logtpm_m_G1	mean TPM in G1
logtpm_m_G2	mean TPM in LS/G2/M
logtpm_m_S	mean TPM in ES
logtpm_z_EG1	TPM z-score in EG1
logtpm_z_G1	TPM z-score in G1
logtpm_z_G2	TPM z-score in LS/G2/M
logtpm_z_S	TPM z-score in ES

## Sheet: metadata
RNAseq ID	Data type	Stage	Sorting ID
KI615	mRNA	EG1	KI2834
KI623	mRNA	EG1	KI2847
KI631	mRNA	EG1	KI2858
KI616	mRNA	ES	KI2834
KI624	mRNA	ES	KI2847
KI632	mRNA	ES	KI2858
KI613	mRNA	G1	KI2834
KI621	mRNA	G1	KI2847
KI629	mRNA	G1	KI2858
KI614	mRNA	LS/G2/M	KI2834
KI622	mRNA	LS/G2/M	KI2847
KI630	mRNA	LS/G2/M	KI2858

## Sheet: data
gene_id	strand	gene_name	gene_type	txchr	txstart	txstop	transcript_id	txlength	tpm_KI613	tpm_KI614	tpm_KI615	tpm_KI616	tpm_KI621	tpm_KI622	tpm_KI623	tpm_KI624	tpm_KI629	tpm_KI630	tpm_KI631	tpm_KI632	logtpm_m_EG1	logtpm_m_G1	logtpm_m_G2	logtpm_m_S	logtpm_z_EG1	logtpm_z_G1	logtpm_z_G2	logtpm_z_S
ENSG00000223972.5	+	DDX11L1	transcribed_unprocessed_pseudogene	chr1	11868	14409	ENST00000456328.2	1657	23.136	19.74	21.788	21.909	18.498	15.407	16.634	18.435	13.129	16.375	12.921	15.692	1.223	1.25	1.232	1.267	-1.019	0.34	-0.56	1.238
ENSG00000227232.5	-	WASH7P	unprocessed_pseudogene	chr1	14403	29570	ENST00000488147.1	1351	11.466	8.695	11.997	7.238	7.13	16.119	15.571	7.106	18.796	6.312	9.96	15.553	1.09	1.062	0.982	0.968	1.078	0.614	-0.724	-0.968
ENSG00000278267.1	-	MIR6859-1	miRNA	chr1	17368	17436	ENST00000619216.1	68	NA	NA	NA	NA	NA	NA	NA	NA	NA	NA	NA	NA	NA	NA	NA	NA	NA	NA	NA	NA
ENSG00000243485.5	+	MIR1302-2HG	lncRNA	chr1	29553	31097	ENST00000473358.1	712	34.868	29.749	32.837	33.019	27.878	23.219	25.068	27.784	19.786	24.678	19.472	23.648	1.402	1.428	1.411	1.445	-1.019	0.34	-0.56	1.238
ENSG00000284332.1	+	MIR1302-2	miRNA	chr1	30365	30503	ENST00000607096.1	138	NA	NA	NA	NA	NA	NA	NA	NA	NA	NA	NA	NA	NA	NA	NA	NA	NA	NA	NA	NA
ENSG00000237613.2	-	FAM138A	lncRNA	chr1	34553	36081	ENST00000417324.1	1187	57.341	48.923	54	54.3	45.846	38.184	41.225	45.691	32.539	40.583	32.022	38.89	1.618	1.644	1.627	1.661	-1.019	0.34	-0.56	1.238
ENSG00000268020.3	+	OR4G4P	unprocessed_pseudogene	chr1	52472	53312	ENST00000606857.1	840	NA	NA	NA	NA	NA	NA	NA	NA	NA	NA	NA	NA	NA	NA	NA	NA	NA	NA	NA	NA
ENSG00000240361.2	+	OR4G11P	transcribed_unprocessed_pseudogene	chr1	57597	64116	ENST00000642116.1	1414	3.408	2.907	3.209	3.227	2.725	2.269	2.45	2.715	1.934	2.412	1.903	2.311	0.392	0.418	0.401	0.435	-1.019	0.34	-0.56	1.238
ENSG00000186092.7	+	OR4F5	protein_coding	chr1	65418	71585	ENST00000641515.2	2618	4.919	4.197	4.632	4.658	3.933	3.275	3.536	3.919	2.791	3.481	2.747	3.336	0.551	0.577	0.56	0.595	-1.019	0.34	-0.56	1.238
ENSG00000238009.6	-	RP11-34P13.7	lncRNA	chr1	89294	120932	ENST00000466430.5	2748	0.421	0.359	0.396	0.399	0.336	0.28	0.303	0.335	0.239	0.298	0.235	0.571	-0.517	-0.49	-0.508	-0.373	-0.669	-0.275	-0.536	1.48
ENSG00000239945.1	-	RP11-34P13.8	lncRNA	chr1	89550	91105	ENST00000495576.1	1319	NA	NA	NA	NA	NA	NA	NA	NA	NA	NA	NA	NA	NA	NA	NA	NA	NA	NA	NA	NA
ENSG00000233750.3	+	CICP27	processed_pseudogene	chr1	131024	134836	ENST00000442987.3	3812	NA	NA	NA	NA	NA	NA	NA	NA	NA	NA	NA	NA	NA	NA	NA	NA	NA	NA	NA	NA
ENSG00000268903.1	-	RP11-34P13.15	processed_pseudogene	chr1	135140	135895	ENST00000494149.2	755	NA	NA	NA	NA	NA	NA	NA	NA	NA	NA	NA	NA	NA	NA	NA	NA	NA	NA	NA	NA
ENSG00000269981.1	-	RP11-34P13.16	processed_pseudogene	chr1	137681	137965	ENST00000595919.1	284	NA	NA	NA	NA	NA	NA	NA	NA	NA	NA	NA	NA	NA	NA	NA	NA	NA	NA	NA	NA
ENSG00000239906.1	-	RP11-34P13.14	lncRNA	chr1	139789	140339	ENST00000493797.1	323	83.379	71.139	78.522	78.958	66.666	55.524	59.946	66.439	47.315	59.013	46.564	56.55	1.78	1.807	1.789	1.824	-1.019	0.34	-0.56	1.238
ENSG00000241860.7	-	RP11-34P13.13	lncRNA	chr1	141473	149707	ENST00000484859.1	4860	0.676	0.577	0.637	0.64	0.54	0.45	0.486	0.539	0.384	0.478	0.377	0.458	-0.311	-0.284	-0.302	-0.267	-1.019	0.34	-0.56	1.238
ENSG00000222623.1	-	RNU6-1100P	snRNA	chr1	157783	157887	ENST00000410691.1	104	NA	NA	NA	NA	NA	NA	NA	NA	NA	NA	NA	NA	NA	NA	NA	NA	NA	NA	NA	NA
ENSG00000241599.1	+	RP11-34P13.9	lncRNA	chr1	160445	161525	ENST00000496488.1	457	28.623	24.421	26.955	27.105	22.885	19.06	20.578	22.807	16.242	20.258	15.985	19.413	1.316	1.342	1.325	1.36	-1.019	0.34	-0.56	1.238
ENSG00000279928.2	+	DDX11L17	unprocessed_pseudogene	chr1	182695	184174	ENST00000624431.2	570	20.82	17.763	39.214	19.716	16.646	13.864	14.968	16.59	11.814	14.735	11.627	14.121	1.278	1.204	1.187	1.222	1.4	-0.466	-0.907	-0.026
ENSG00000279457.4	-	WASH9P	unprocessed_pseudogene	chr1	185216	195411	ENST00000623083.4	1397	28.261	25.835	34.219	13.381	24.21	37.639	33.38	24.128	42.384	32.861	24.801	27.382	1.484	1.487	1.502	1.315	0.419	0.458	0.617	-1.494
ENSG00000273874.1	-	MIR6859-2	miRNA	chr1	187890	187958	ENST00000612080.1	68	NA	NA	NA	NA	NA	NA	NA	NA	NA	NA	NA	NA	NA	NA	NA	NA	NA	NA	NA	NA
ENSG00000228463.10	-	AP006222.1	transcribed_processed_pseudogene	chr1	258143	359681	ENST00000441866.2	2256	0.7	0.298	0.165	0.663	0.699	0.233	0.252	0.558	0.596	0.371	0.586	0.356	-0.538	-0.178	-0.529	-0.294	-0.86	1.158	-0.81	0.512
ENSG00000286448.1	+	AP006222.3	lncRNA	chr1	266854	268655	ENST00000669836.1	736	16.516	14.092	15.554	15.641	13.206	10.999	11.874	13.161	9.372	11.69	9.224	11.202	1.077	1.104	1.086	1.121	-1.019	0.34	-0.56	1.238
ENSG00000236679.2	-	RPL23AP24	processed_pseudogene	chr1	347981	348366	ENST00000458203.2	385	NA	NA	NA	NA	NA	NA	NA	NA	NA	NA	NA	NA	NA	NA	NA	NA	NA	NA	NA	NA
ENSG00000236601.2	+	RP4-669L17.2	lncRNA	chr1	360056	366052	ENST00000635159.1	994	2.801	2.39	2.638	2.653	2.24	1.866	2.014	2.232	1.59	1.983	1.564	1.9	0.307	0.333	0.315	0.35	-1.019	0.34	-0.56	1.238
ENSG00000237094.12	-	RP4-669L17.4	transcribed_unprocessed_pseudogene	chr1	504864	522928	ENST00000642124.1	456	0.224	0.096	0.211	0.106	0.09	0.075	0.081	0.089	0.064	0.079	0.063	0.228	-0.991	-0.965	-1.082	-0.888	-0.117	0.213	-1.26	1.164
ENSG00000269732.1	+	WBP1LP7	processed_pseudogene	chr1	439869	440232	ENST00000437905.2	363	NA	NA	NA	NA	NA	NA	NA	NA	NA	NA	NA	NA	NA	NA	NA	NA	NA	NA	NA	NA
ENSG00000284733.2	-	OR4F29	protein_coding	chr1	450739	451678	ENST00000426406.4	939	NA	NA	NA	NA	NA	NA	NA	NA	NA	NA	NA	NA	NA	NA	NA	NA	NA	NA	NA	NA
ENSG00000233653.3	+	CICP7	processed_pseudogene	chr1	487100	489906	ENST00000432723.3	2477	55.856	47.656	52.602	52.894	44.659	37.196	40.158	44.508	31.696	39.533	31.193	37.883	1.606	1.633	1.615	1.65	-1.019	0.34	-0.56	1.238
ENSG00000250575.1	-	RP4-669L17.8	unprocessed_pseudogene	chr1	491224	493241	ENST00000514436.1	1239	22.77	19.427	21.443	21.562	18.206	15.163	16.37	18.144	12.921	16.116	12.716	15.443	1.217	1.243	1.225	1.26	-1.019	0.34	-0.56	1.238
ENSG00000278757.1	-	U6	snRNA	chr1	516375	516479	ENST00000614007.1	104	NA	NA	NA	NA	NA	NA	NA	NA	NA	NA	NA	NA	NA	NA	NA	NA	NA	NA	NA	NA
ENSG00000230021.10	-	RP11-206L10.17	transcribed_processed_pseudogene	chr1	586070	612813	ENST00000634833.2	906	3.983	6.86	2.972	3.985	5.648	5.004	5.132	5.569	5.842	4.946	5.246	7.747	0.634	0.706	0.743	0.745	-1.407	-0.02	0.696	0.731
ENSG00000235146.2	+	RP5-857K21.2	lncRNA	chr1	587628	594768	ENST00000423796.1	607	2.65	2.261	2.496	2.509	2.119	1.765	1.905	2.112	1.504	1.876	1.48	1.797	0.282	0.309	0.291	0.326	-1.019	0.34	-0.56	1.238
ENSG00000225972.1	+	MTND1P23	unprocessed_pseudogene	chr1	629061	629433	ENST00000416931.1	372	NA	NA	NA	NA	NA	NA	NA	NA	NA	NA	NA	NA	NA	NA	NA	NA	NA	NA	NA	NA
ENSG00000225630.1	+	MTND2P28	unprocessed_pseudogene	chr1	629639	630683	ENST00000457540.1	1044	NA	NA	NA	NA	NA	NA	NA	NA	NA	NA	NA	NA	NA	NA	NA	NA	NA	NA	NA	NA
ENSG00000237973.1	+	MTCO1P12	unprocessed_pseudogene	chr1	631073	632616	ENST00000414273.1	1543	NA	NA	NA	NA	NA	NA	NA	NA	NA	NA	NA	NA	NA	NA	NA	NA	NA	NA	NA	NA
ENSG00000278791.1	-	ENSG00000278791	miRNA	chr1	632324	632413	ENST00000621981.1	89	NA	NA	NA	NA	NA	NA	NA	NA	NA	NA	NA	NA	NA	NA	NA	NA	NA	NA	NA	NA
ENSG00000229344.1	+	MTCO2P12	unprocessed_pseudogene	chr1	632756	633438	ENST00000427426.1	682	NA	NA	NA	NA	NA	NA	NA	NA	NA	NA	NA	NA	NA	NA	NA	NA	NA	NA	NA	NA
ENSG00000240409.1	+	MTATP8P1	unprocessed_pseudogene	chr1	633534	633741	ENST00000467115.1	207	NA	NA	NA	NA	NA	NA	NA	NA	NA	NA	NA	NA	NA	NA	NA	NA	NA	NA	NA	NA
ENSG00000248527.1	+	MTATP6P1	unprocessed_pseudogene	chr1	633695	634376	ENST00000514057.1	681	NA	NA	NA	NA	NA	NA	NA	NA	NA	NA	NA	NA	NA	NA	NA	NA	NA	NA	NA	NA
ENSG00000198744.5	+	MTCO3P12	unprocessed_pseudogene	chr1	634375	634922	ENST00000416718.2	547	NA	NA	NA	NA	NA	NA	NA	NA	NA	NA	NA	NA	NA	NA	NA	NA	NA	NA	NA	NA
ENSG00000268663.1	+	WBP1LP6	processed_pseudogene	chr1	674841	675265	ENST00000438434.2	424	NA	NA	NA	NA	NA	NA	NA	NA	NA	NA	NA	NA	NA	NA	NA	NA	NA	NA	NA	NA
ENSG00000284662.1	-	OR4F16	protein_coding	chr1	685678	686673	ENST00000332831.4	995	NA	NA	NA	NA	NA	NA	NA	NA	NA	NA	NA	NA	NA	NA	NA	NA	NA	NA	NA	NA
ENSG00000229376.3	+	CICP3	processed_pseudogene	chr1	722091	724903	ENST00000440782.3	2455	51.215	43.696	48.232	48.499	40.949	34.105	36.821	40.81	29.063	36.248	28.602	34.736	1.569	1.595	1.578	1.612	-1.019	0.34	-0.56	1.238
ENSG00000228327.3	-	RP11-206L10.2	transcribed_unprocessed_pseudogene	chr1	725884	778626	ENST00000506640.2	6432	0.376	0.321	0.354	0.356	0.301	0.25	0.27	0.3	0.213	0.266	0.21	0.255	-0.565	-0.539	-0.557	-0.522	-1.019	0.34	-0.56	1.238
ENSG00000223181.1	-	RNU6-1199P	snRNA	chr1	758232	758336	ENST00000411249.1	104	NA	NA	NA	NA	NA	NA	NA	NA	NA	NA	NA	NA	NA	NA	NA	NA	NA	NA	NA	NA
ENSG00000229905.1	+	RP11-206L10.4	lncRNA	chr1	760910	761989	ENST00000422528.1	456	28.623	24.421	26.955	27.105	22.885	19.06	20.578	22.807	16.242	20.258	15.985	19.413	1.316	1.342	1.325	1.36	-1.019	0.34	-0.56	1.238
ENSG00000237491.10	+	LINC01409	lncRNA	chr1	803933	807435	ENST00000667728.1	2949	4.001	2.845	5.653	5.052	6.932	4.885	3.356	5.314	4.163	5.192	7.821	4.071	0.724	0.687	0.619	0.68	1.068	0.229	-1.343	0.046
ENSG00000285268.1	+	RP11-206L10.18	transcribed_processed_pseudogene	chr1	781936	782050	ENST00000644482.1	114	NA	NA	NA	NA	NA	NA	NA	NA	NA	NA	NA	NA	NA	NA	NA	NA	NA	NA	NA	NA
ENSG00000230092.7	-	RP11-206L10.8	transcribed_unprocessed_pseudogene	chr1	800878	817712	ENST00000447500.4	872	1.087	0.927	1.023	1.029	0.869	0.724	0.781	0.866	0.617	0.769	0.607	0.737	-0.105	-0.078	-0.096	-0.061	-1.019	0.34	-0.56	1.238
ENSG00000177757.2	+	FAM87B	lncRNA	chr1	817370	819837	ENST00000326734.2	1947	34.519	29.451	32.508	32.689	27.6	22.987	24.818	27.506	19.588	24.431	19.277	23.412	1.397	1.424	1.406	1.441	-1.019	0.34	-0.56	1.238
ENSG00000228794.10	+	LINC01128	lncRNA	chr1	827603	859085	ENST00000670780.1	8389	5.81	3.718	6.155	8.94	3.484	5.803	7.309	10.416	9.478	5.654	8.517	4.925	0.861	0.761	0.695	0.887	0.673	-0.451	-1.188	0.966
ENSG00000225880.5	-	LINC00115	lncRNA	chr1	826205	827522	ENST00000473798.1	1317	NA	NA	NA	NA	NA	NA	NA	NA	NA	NA	NA	NA	NA	NA	NA	NA	NA	NA	NA	NA
ENSG00000288531.1	+	RP11-206L10.19	lncRNA	chr1	860225	866720	ENST00000671208.1	2509	3.716	3.17	3.499	3.519	2.971	2.474	2.671	2.961	2.109	2.63	2.075	2.52	0.429	0.456	0.438	0.473	-1.019	0.34	-0.56	1.238
ENSG00000230368.2	-	FAM41C	lncRNA	chr1	868070	876903	ENST00000446136.1	1807	2.632	2.246	2.479	2.493	2.105	1.753	1.892	2.097	1.494	1.863	1.47	1.785	0.28	0.306	0.288	0.323	-1.019	0.34	-0.56	1.238
ENSG00000234711.1	+	TUBB8P11	unprocessed_pseudogene	chr1	873291	874349	ENST00000415481.1	1058	NA	NA	NA	NA	NA	NA	NA	NA	NA	NA	NA	NA	NA	NA	NA	NA	NA	NA	NA	NA
ENSG00000283040.1	-	FAM166AP3	transcribed_unprocessed_pseudogene	chr1	874528	877234	ENST00000635557.1	837	12.832	10.948	12.085	12.152	10.26	8.545	9.226	10.225	7.282	9.082	7.166	8.703	0.968	0.994	0.976	1.011	-1.019	0.34	-0.56	1.238
ENSG00000272438.1	+	RP11-54O7.16	lncRNA	chr1	904833	915976	ENST00000607769.1	351	49.532	24.972	53.007	31.981	63.004	29.986	59.891	35.88	83.045	17.528	55.323	62.607	1.748	1.805	1.373	1.619	0.584	0.877	-1.372	-0.09
ENSG00000230699.2	+	RP11-54O7.1	lncRNA	chr1	911434	914948	ENST00000448179.1	3043	38.269	32.651	36.04	36.24	30.598	25.484	27.514	30.494	21.717	27.086	21.372	25.956	1.442	1.468	1.451	1.486	-1.019	0.34	-0.56	1.238
ENSG00000241180.1	+	RP11-54O7.2	lncRNA	chr1	914170	914971	ENST00000398216.2	443	NA	NA	NA	NA	NA	NA	NA	NA	NA	NA	NA	NA	NA	NA	NA	NA	NA	NA	NA	NA
ENSG00000223764.2	-	LINC02593	lncRNA	chr1	916869	919692	ENST00000417705.1	1389	541.373	280.437	212.433	292.953	577.138	244.633	588.468	272.181	720.483	209.827	485.895	458.971	2.594	2.784	2.386	2.521	0.139	1.281	-1.117	-0.303
ENSG00000187634.13	+	SAMD11	protein_coding	chr1	923922	944574	ENST00000618323.5	3468	89.454	66.672	68.75	37.974	73.167	104.76	79.837	57.351	136.533	68.406	91.874	57.184	1.901	1.984	1.893	1.698	0.264	0.949	0.199	-1.411
ENSG00000188976.11	-	NOC2L	protein_coding	chr1	944202	959256	ENST00000327044.7	2757	99.491	143.935	107.275	81.926	133.732	121.944	132.692	148.214	139.917	100.011	181.984	176.029	2.138	2.09	2.081	2.11	1.318	-0.592	-0.932	0.207
ENSG00000187961.14	+	KLHL17	protein_coding	chr1	960583	965719	ENST00000338591.8	2567	232.787	453.971	258.375	236.19	265.892	409.689	364.613	351.109	377.425	523.694	283.218	343.961	2.475	2.456	2.663	2.485	-0.463	-0.663	1.488	-0.362
ENSG00000187583.11	+	PLEKHN1	protein_coding	chr1	966481	975865	ENST00000379410.8	3176	53.824	48.473	56.321	33.98	52.598	65.711	62.345	52.419	64.48	61.374	50.097	73.01	1.748	1.754	1.764	1.705	0.221	0.427	0.807	-1.455
ENSG00000187642.9	-	PERM1	protein_coding	chr1	975204	981029	ENST00000433179.3	3340	10.144	4.327	9.553	14.409	4.055	3.377	7.293	4.041	5.756	7.179	8.497	3.44	0.924	0.791	0.674	0.767	1.306	0.023	-1.117	-0.212
ENSG00000272512.1	-	RP11-54O7.17	lncRNA	chr1	995965	998051	ENST00000606034.1	2086	NA	NA	NA	NA	NA	NA	NA	NA	NA	NA	NA	NA	NA	NA	NA	NA	NA	NA	NA	NA
ENSG00000188290.11	-	HES4	protein_coding	chr1	998961	1000172	ENST00000428771.6	1040	2766.79	1236.51	992.62	623.829	948.076	1754.72	1989.2	1889.7	1719.59	1958.22	1618.71	1697.81	3.168	3.218	3.209	3.1	-0.109	0.821	0.659	-1.371
ENSG00000187608.10	+	ISG15	protein_coding	chr1	1001137	1014540	ENST00000624697.4	787	13.834	14.164	14.331	13.101	23.228	16.582	12.93	14.33	26.691	7.833	13.906	27.21	1.137	1.311	1.088	1.236	-0.562	1.182	-1.05	0.43
ENSG00000231702.2	-	RP11-54O7.10	processed_pseudogene	chr1	1008075	1008229	ENST00000423619.2	154	NA	NA	NA	NA	NA	NA	NA	NA	NA	NA	NA	NA	NA	NA	NA	NA	NA	NA	NA	NA
ENSG00000224969.1	-	RP11-54O7.11	lncRNA	chr1	1011996	1013193	ENST00000458555.1	471	24.447	20.858	23.023	23.151	19.546	16.28	17.576	19.48	13.873	17.303	13.653	16.581	1.247	1.274	1.256	1.291	-1.019	0.34	-0.56	1.238
ENSG00000188157.15	+	AGRN	protein_coding	chr1	1020122	1056118	ENST00000620552.4	7394	52.072	32.792	33.277	35.222	38.165	44.583	52.145	51.866	60.154	40.365	44.659	63.066	1.63	1.693	1.59	1.687	-0.413	0.871	-1.22	0.762
ENSG00000242590.1	+	RP11-54O7.14	lncRNA	chr1	1055032	1056116	ENST00000418300.1	402	NA	NA	NA	NA	NA	NA	NA	NA	NA	NA	NA	NA	NA	NA	NA	NA	NA	NA	NA	NA
ENSG00000217801.10	+	RP11-465B22.3	transcribed_unprocessed_pseudogene	chr1	1063078	1069355	ENST00000412397.2	1219	33.333	6.094	13.454	18.038	15.229	14.27	13.694	30.355	16.213	18.537	23.934	19.378	1.215	1.305	1.069	1.342	-0.148	0.596	-1.347	0.899
ENSG00000273443.1	-	RP11-54O7.18	lncRNA	chr1	1062207	1063288	ENST00000442292.2	829	74.394	63.473	70.061	70.45	59.482	49.541	53.486	59.28	42.216	52.653	41.546	50.457	1.731	1.757	1.74	1.775	-1.019	0.34	-0.56	1.238
ENSG00000237330.3	-	RNF223	protein_coding	chr1	1070966	1074306	ENST00000453464.3	1900	12.155	10.37	11.447	11.51	9.718	8.094	8.739	9.685	6.897	8.603	6.788	8.244	0.944	0.97	0.953	0.988	-1.019	0.34	-0.56	1.238
ENSG00000131591.18	-	C1orf159	protein_coding	chr1	1081817	1116081	ENST00000379339.5	2429	24.894	43.423	33.864	35.1	32.731	48.996	38.182	45.844	38.927	53.249	44.797	41.648	1.588	1.5	1.685	1.609	-0.102	-1.253	1.179	0.176
ENSG00000285812.1	+	RP11-465B22.9	lncRNA	chr1	1097584	1104598	ENST00000648183.1	1095	5.852	2.496	2.755	5.541	2.339	3.897	4.207	4.663	1.66	2.071	3.268	1.984	0.526	0.452	0.435	0.57	0.479	-0.687	-0.963	1.171
ENSG00000223823.1	+	LINC01342	lncRNA	chr1	1137016	1144056	ENST00000416774.1	1620	3.208	2.737	3.021	3.038	2.565	2.136	2.306	2.556	1.82	2.271	1.792	2.176	0.365	0.392	0.374	0.409	-1.019	0.34	-0.56	1.238
ENSG00000207730.3	+	MIR200B	miRNA	chr1	1167103	1167198	ENST00000384997.3	95	NA	NA	NA	NA	NA	NA	NA	NA	NA	NA	NA	NA	NA	NA	NA	NA	NA	NA	NA	NA
ENSG00000207607.3	+	MIR200A	miRNA	chr1	1167862	1167952	ENST00000384875.3	90	NA	NA	NA	NA	NA	NA	NA	NA	NA	NA	NA	NA	NA	NA	NA	NA	NA	NA	NA	NA
ENSG00000198976.1	+	MIR429	miRNA	chr1	1169004	1169087	ENST00000362106.1	83	NA	NA	NA	NA	NA	NA	NA	NA	NA	NA	NA	NA	NA	NA	NA	NA	NA	NA	NA	NA
ENSG00000272141.1	+	RP11-465B22.8	lncRNA	chr1	1169356	1170343	ENST00000606993.1	987	NA	NA	NA	NA	NA	NA	NA	NA	NA	NA	NA	NA	NA	NA	NA	NA	NA	NA	NA	NA
ENSG00000205231.1	-	TTLL10-AS1	lncRNA	chr1	1173055	1179555	ENST00000379317.1	3532	5.855	4.995	5.514	5.544	4.681	7.797	4.209	4.665	3.322	4.144	3.27	3.971	0.627	0.653	0.736	0.671	-0.964	-0.397	1.383	-0.022
ENSG00000162571.14	+	TTLL10	protein_coding	chr1	1173879	1197936	ENST00000379290.6	2307	0.839	0.716	0.79	1.588	0.671	1.676	0.603	0.668	0.476	0.594	0.468	0.569	-0.217	-0.191	-0.049	-0.073	-1.01	-0.695	0.995	0.711
ENSG00000186891.14	-	TNFRSF18	protein_coding	chr1	1203507	1206592	ENST00000379268.7	1083	9.954	8.492	9.374	9.426	7.958	6.628	7.156	7.931	5.648	7.045	5.559	6.751	0.857	0.884	0.866	0.901	-1.019	0.34	-0.56	1.238
ENSG00000186827.11	-	TNFRSF4	protein_coding	chr1	1211339	1214153	ENST00000379236.4	1075	10.661	9.096	10.04	10.095	17.047	7.099	7.664	25.484	6.05	15.09	11.907	21.691	0.987	1.014	0.996	1.249	-0.592	-0.381	-0.521	1.494
ENSG00000078808.19	-	SDF4	protein_coding	chr1	1216908	1232067	ENST00000660930.1	2137	85.615	77.612	115.903	54.473	105.889	89.083	127.916	77.814	126.014	89.946	125.508	95.266	2.09	2.019	1.931	1.869	1.158	0.432	-0.474	-1.117
ENSG00000176022.7	+	B3GALT6	protein_coding	chr1	1232236	1235041	ENST00000379198.5	2805	NA	NA	NA	NA	NA	NA	NA	NA	NA	NA	NA	NA	NA	NA	NA	NA	NA	NA	NA	NA
ENSG00000184163.3	-	C1QTNF12	protein_coding	chr1	1242452	1246722	ENST00000330388.2	1036	139.459	104.708	57.788	42.261	98.124	144.875	116.307	62.23	136.118	102.652	77.882	124.853	1.906	2.09	2.064	1.839	-0.563	0.947	0.734	-1.117
ENSG00000260179.1	-	RP5-902P8.12	lncRNA	chr1	1249776	1251334	ENST00000565563.1	1558	NA	NA	NA	NA	NA	NA	NA	NA	NA	NA	NA	NA	NA	NA	NA	NA	NA	NA	NA	NA
ENSG00000160087.21	-	UBE2J2	protein_coding	chr1	1253913	1273854	ENST00000347370.6	2387	62.218	94.181	90.726	49.416	69.003	100.908	105.337	82.362	104.212	95.174	103.678	85.077	1.999	1.884	1.985	1.846	0.934	-0.599	0.758	-1.093
ENSG00000230415.1	+	LINC01786	lncRNA	chr1	1275236	1279393	ENST00000453732.1	389	26.01	38.043	17.496	31.668	29.709	29.692	32.057	35.529	52.714	23.669	26.976	32.762	1.393	1.537	1.476	1.522	-1.373	0.847	-0.097	0.623
ENSG00000162572.21	+	SCNN1D	protein_coding	chr1	1280587	1292024	ENST00000338555.6	3475	41.785	37.631	19.675	19.785	37.121	26.28	38.386	35.145	65.865	29.574	25.928	34.638	1.431	1.67	1.489	1.461	-0.761	1.463	-0.221	-0.482
ENSG00000131584.19	-	ACAP3	protein_coding	chr1	1292390	1307930	ENST00000354700.10	3793	289.333	240	209.405	206.762	228.122	290.793	313.952	347.957	370.18	273.038	284.262	376.117	2.424	2.463	2.427	2.477	-0.896	0.564	-0.79	1.121
ENSG00000278073.1	-	MIR6726	miRNA	chr1	1296109	1296170	ENST00000613751.1	61	NA	NA	NA	NA	NA	NA	NA	NA	NA	NA	NA	NA	NA	NA	NA	NA	NA	NA	NA	NA
ENSG00000169972.12	+	PUSL1	protein_coding	chr1	1308596	1311677	ENST00000379031.10	1257	122.989	104.934	144.782	116.468	163.893	143.327	162.11	114.335	221.009	137.824	160.264	111.22	2.192	2.216	2.106	2.057	0.662	0.991	-0.499	-1.154
ENSG00000127054.21	-	INTS11	protein_coding	chr1	1311584	1324687	ENST00000540437.5	2629	167.663	171.326	203.796	112.618	174.582	220.703	235.477	170.882	216.837	213.873	201.419	232.717	2.328	2.268	2.303	2.217	1.027	-0.236	0.492	-1.283
ENSG00000283712.1	-	MIR6727	miRNA	chr1	1312501	1312566	ENST00000620702.1	65	NA	NA	NA	NA	NA	NA	NA	NA	NA	NA	NA	NA	NA	NA	NA	NA	NA	NA	NA	NA
ENSG00000240731.1	-	RP5-890O3.9	lncRNA	chr1	1317580	1318689	ENST00000444968.1	386	24.551	20.947	23.121	23.249	19.63	16.349	17.651	19.563	13.932	17.376	13.711	16.651	1.249	1.276	1.258	1.293	-1.019	0.34	-0.56	1.238
ENSG00000224051.7	+	CPTP	protein_coding	chr1	1324801	1328896	ENST00000343938.9	2154	35.845	30.583	75.954	42.431	28.66	41.773	77.313	49.984	55.938	50.74	50.045	42.545	1.823	1.586	1.604	1.652	1.45	-0.739	-0.577	-0.134
ENSG00000169962.5	+	TAS1R3	protein_coding	chr1	1331279	1335314	ENST00000339381.6	3475	37.521	32.012	176.675	35.531	30	24.986	26.976	29.898	21.292	26.556	20.954	25.448	1.666	1.46	1.442	1.477	1.486	-0.495	-0.663	-0.328
ENSG00000107404.20	-	DVL1	protein_coding	chr1	1335277	1349418	ENST00000378888.10	3305	49.327	51.905	63.487	17.128	43.383	55.841	63.835	49.786	85.84	48.876	55.094	43.492	1.783	1.755	1.717	1.523	0.754	0.513	0.193	-1.46
ENSG00000284372.1	-	MIR6808	miRNA	chr1	1339649	1339708	ENST00000616525.1	59	NA	NA	NA	NA	NA	NA	NA	NA	NA	NA	NA	NA	NA	NA	NA	NA	NA	NA	NA	NA
ENSG00000162576.17	-	MXRA8	protein_coding	chr1	1352691	1361777	ENST00000477278.3	2728	574.226	591.465	535.174	442.348	644.671	612.218	688.784	687.524	857.687	558.03	754.348	758.738	2.815	2.834	2.768	2.788	0.467	1.132	-1.132	-0.467
ENSG00000175756.13	-	AURKAIP1	protein_coding	chr1	1373729	1375157	ENST00000338370.7	1072	1037.76	1491.21	1285.93	672.393	1266.43	2109.56	1492.2	739.869	1394.74	1700.91	1464.11	1111.32	3.15	3.088	3.243	2.914	0.368	-0.078	1.042	-1.332
ENSG00000223663.2	+	NDUFB4P8	processed_pseudogene	chr1	1378665	1379032	ENST00000435351.2	367	NA	NA	NA	NA	NA	NA	NA	NA	NA	NA	NA	NA	NA	NA	NA	NA	NA	NA	NA	NA
ENSG00000221978.12	-	CCNL2	protein_coding	chr1	1385710	1399335	ENST00000400809.8	3112	320.193	311.992	262.136	466.882	344.74	362.237	482.644	436.345	493.477	421.05	348.485	512.066	2.548	2.579	2.559	2.673	-0.732	-0.193	-0.537	1.462
ENSG00000224870.7	+	MRPL20-AS1	lncRNA	chr1	1399571	1402006	ENST00000447725.2	1843	314.85	366.311	350.421	379.47	343.278	304.967	411.569	592.992	552.242	243.096	703.322	330.018	2.669	2.592	2.478	2.624	0.96	0.017	-1.383	0.406
ENSG00000242485.6	-	MRPL20	protein_coding	chr1	1405108	1407290	ENST00000482352.1	1049	250.648	221.354	236.047	220.7	239.079	278.185	297.179	304.84	369.309	245.868	314.332	310.17	2.448	2.448	2.393	2.44	0.589	0.609	-1.483	0.285
ENSG00000264293.2	-	RN7SL657P	misc_RNA	chr1	1405459	1405752	ENST00000582431.2	293	NA	NA	NA	NA	NA	NA	NA	NA	NA	NA	NA	NA	NA	NA	NA	NA	NA	NA	NA	NA
ENSG00000272455.1	+	MRPL20-DT	lncRNA	chr1	1409095	1410618	ENST00000607307.1	1523	NA	NA	NA	NA	NA	NA	NA	NA	NA	NA	NA	NA	NA	NA	NA	NA	NA	NA	NA	NA
ENSG00000235098.9	-	ANKRD65	protein_coding	chr1	1418419	1421276	ENST00000537107.6	2024	25.915	22.111	24.406	24.541	20.72	17.257	18.632	20.65	14.706	18.342	14.473	17.577	1.273	1.299	1.282	1.317	-1.019	0.34	-0.56	1.238
ENSG00000225905.1	+	RP4-758J18.7	lncRNA	chr1	1420244	1422691	ENST00000428932.1	543	18.322	7.816	17.255	8.675	7.325	6.101	6.586	7.3	5.199	6.484	5.116	12.427	0.922	0.948	0.83	0.965	0.088	0.527	-1.431	0.816
ENSG00000205116.4	+	TMEM88B	protein_coding	chr1	1425870	1430255	ENST00000378821.4	3217	15.034	12.827	14.159	14.237	12.021	10.012	10.809	11.98	8.532	10.641	8.396	10.197	1.036	1.063	1.045	1.08	-1.019	0.34	-0.56	1.238
ENSG00000225285.1	-	LINC01770	lncRNA	chr1	1430663	1434520	ENST00000417917.1	634	5.389	4.597	5.075	5.103	4.308	3.588	3.874	4.294	3.058	3.814	3.009	3.655	0.591	0.617	0.6	0.634	-1.019	0.34	-0.56	1.238
ENSG00000179403.12	+	VWA1	protein_coding	chr1	1435689	1442882	ENST00000476993.2	4492	10.454	4.46	4.923	4.95	4.179	3.481	3.758	4.165	2.966	3.699	2.919	3.545	0.577	0.704	0.586	0.621	-0.777	1.417	-0.622	-0.018
ENSG00000215915.10	+	ATAD3C	protein_coding	chr1	1449688	1470163	ENST00000378785.7	3864	1.053	0.898	0.992	1.994	0.842	0.701	0.757	0.839	2.39	0.745	0.588	0.714	-0.118	0.109	-0.109	0.026	-0.864	1.2	-0.783	0.447
ENSG00000160072.20	+	ATAD3B	protein_coding	chr1	1471764	1497848	ENST00000673477.1	4098	85.159	109.326	105.683	80.644	108.179	112.359	113.296	130.007	149.04	101.956	149.341	112.817	2.084	2.046	2.033	2.024	1.413	-0.032	-0.534	-0.847
ENSG00000284740.1	+	RP5-832C2.8	transcribed_unprocessed_pseudogene	chr1	1503249	1509452	ENST00000641974.1	660	3.125	2.666	2.943	5.919	7.496	2.081	6.74	4.98	1.773	8.847	5.236	4.239	0.672	0.539	0.564	0.699	0.681	-1.004	-0.697	1.021
ENSG00000197785.14	+	ATAD3A	protein_coding	chr1	1512174	1534685	ENST00000378755.9	2612	48.886	50.051	77.01	38.719	54.011	74.579	63.904	65.868	74.649	45.923	95.305	72.944	1.89	1.765	1.745	1.757	1.489	-0.356	-0.653	-0.479
ENSG00000205090.9	-	TMEM240	protein_coding	chr1	1534777	1540624	ENST00000378733.9	1381	41.116	19.489	64.535	17.305	47.485	30.422	22.991	54.604	49.256	6.467	53.577	68.166	1.633	1.661	1.195	1.603	0.501	0.627	-1.491	0.363
ENSG00000160075.12	-	SSU72	protein_coding	chr1	1560847	1574584	ENST00000359060.5	4176	20.413	25.333	11.651	11.716	18.299	25.127	20.902	19.223	33.347	14.448	25.218	19.299	1.263	1.365	1.321	1.213	-0.415	1.12	0.461	-1.166
ENSG00000215014.5	+	RP5-832C2.5	lncRNA	chr1	1574101	1575879	ENST00000647566.1	841	41.231	35.178	38.83	70.281	39.56	38.44	47.43	59.138	65.513	11.673	41.447	89.486	1.628	1.676	1.399	1.857	-0.066	0.193	-1.278	1.151
ENSG00000274481.1	-	RP11-345P4.11	processed_pseudogene	chr1	1583509	1583909	ENST00000621860.1	400	NA	NA	NA	NA	NA	NA	NA	NA	NA	NA	NA	NA	NA	NA	NA	NA	NA	NA	NA	NA
ENSG00000228594.4	-	FNDC10	protein_coding	chr1	1598011	1600135	ENST00000422725.4	2124	NA	NA	NA	NA	NA	NA	NA	NA	NA	NA	NA	NA	NA	NA	NA	NA	NA	NA	NA	NA
ENSG00000286989.1	+	RP11-345P4.12	lncRNA	chr1	1600313	1602703	ENST00000658591.1	1830	33.191	28.319	31.258	31.431	26.538	22.103	23.863	26.448	18.835	23.492	18.536	22.511	1.38	1.407	1.389	1.424	-1.019	0.34	-0.56	1.238
ENSG00000272106.1	-	RP11-345P4.9	lncRNA	chr1	1613757	1615795	ENST00000607222.1	2038	NA	NA	NA	NA	NA	NA	NA	NA	NA	NA	NA	NA	NA	NA	NA	NA	NA	NA	NA	NA
ENSG00000197530.13	+	MIB2	protein_coding	chr1	1616309	1630604	ENST00000504599.6	3311	129.687	118.745	107.239	85.369	116.336	135.861	160.326	131.064	189.368	104.101	127.185	186.643	2.113	2.152	2.075	2.107	0.049	1.274	-1.161	-0.162
ENSG00000189409.14	+	MMP23B	protein_coding	chr1	1632178	1634654	ENST00000378675.7	1309	10.55	18.002	9.935	9.99	8.435	7.025	7.585	8.406	5.987	7.467	5.892	7.155	0.882	0.909	0.992	0.926	-0.964	-0.397	1.383	-0.022
ENSG00000248333.9	-	CDK11B	protein_coding	chr1	1635224	1659004	ENST00000341832.11	2992	10.472	26.059	23.833	18.181	20.932	25.569	17.567	29.205	23.275	28.411	25.342	22.491	1.342	1.236	1.426	1.359	0.016	-1.332	1.082	0.234
ENSG00000272004.1	+	RP11-345P4.10	lncRNA	chr1	1659324	1662602	ENST00000607013.1	400	6.039	15.457	34.123	5.719	4.828	4.022	30.392	19.248	13.708	17.097	23.608	8.192	1.463	0.867	1.009	0.985	1.458	-0.816	-0.276	-0.366
ENSG00000189339.12	-	SLC35E2B	protein_coding	chr1	1661477	1692795	ENST00000617444.5	6434	17.226	14.132	13.727	16.94	16.422	21.178	16.672	18.478	30.83	10.785	21.83	18.873	1.233	1.314	1.17	1.257	-0.175	1.178	-1.236	0.232
ENSG00000269737.2	+	RP11-345P4.6	transcribed_processed_pseudogene	chr1	1671989	1673411	ENST00000596308.1	1422	30.333	25.88	28.566	28.725	24.253	20.199	21.808	24.17	17.213	21.469	33.879	20.573	1.441	1.368	1.35	1.385	1.4	-0.466	-0.907	-0.026
ENSG00000215914.4	+	MMP23A	unprocessed_pseudogene	chr1	1699941	1701782	ENST00000234610.5	1017	24.516	41.834	23.088	23.216	19.602	16.326	35.252	19.535	13.912	17.352	13.691	16.628	1.349	1.275	1.358	1.292	0.741	-1.062	0.958	-0.637
ENSG00000008128.23	-	CDK11A	protein_coding	chr1	1702378	1724357	ENST00000404249.8	2984	0.939	0.801	0.885	0.89	0.751	0.626	0.675	0.748	0.533	0.665	0.525	0.637	-0.168	-0.142	-0.159	-0.124	-1.019	0.34	-0.56	1.238
ENSG00000268575.1	-	RP1-283E3.8	lncRNA	chr1	1702735	1737688	ENST00000598846.1	5079	1.227	1.047	2.312	0.581	0.491	0.409	3.088	0.489	1.741	0.869	0.685	0.416	0.23	0.007	-0.143	-0.309	1.239	0.265	-0.39	-1.114
ENSG00000227775.3	+	RP1-283E3.4	transcribed_processed_pseudogene	chr1	1735816	1737251	ENST00000418950.2	497	4.354	9.905	2.733	8.246	9.283	8.698	4.173	6.938	6.588	10.271	7.294	3.937	0.64	0.808	0.982	0.784	-1.166	0.033	1.272	-0.139
ENSG00000215790.8	-	SLC35E2A	transcribed_unprocessed_pseudogene	chr1	1724837	1745919	ENST00000647043.1	2078	5.368	6.412	3.033	3.05	6.867	8.579	3.859	1.711	8.529	3.039	5.396	4.369	0.6	0.832	0.741	0.453	-0.34	1.058	0.508	-1.227
ENSG00000008130.15	-	NADK	protein_coding	chr1	1751231	1780069	ENST00000378625.5	3653	25.518	31.774	30.526	26.124	27.571	31.23	36.692	42.864	42.267	34.168	36.204	37.888	1.536	1.491	1.51	1.543	0.675	-1.212	-0.414	0.951
ENSG00000078369.18	-	GNB1	protein_coding	chr1	1785285	1891087	ENST00000378609.9	3163	26.12	34.938	28.249	28.406	40.422	40.624	30.653	32.093	38.73	39.598	36.985	41.032	1.502	1.537	1.583	1.524	-1.014	0.016	1.357	-0.359
ENSG00000231050.1	+	RP1-140A9.1	lncRNA	chr1	1891470	1892658	ENST00000412228.1	906	197.628	168.615	124.077	62.383	105.342	43.868	47.362	104.984	112.147	93.249	36.789	178.717	1.778	2.123	1.946	2.023	-1.302	1.068	-0.146	0.38
ENSG00000169885.10	+	CALML6	protein_coding	chr1	1915259	1917296	ENST00000307786.8	670	61.729	10.533	46.507	46.765	9.871	73.992	53.257	19.675	42.035	43.69	27.579	66.987	1.611	1.469	1.511	1.597	0.945	-1.138	-0.533	0.727
ENSG00000178821.13	-	TMEM52	protein_coding	chr1	1917589	1918797	ENST00000378602.3	1118	56.037	143.432	52.773	53.066	44.804	37.316	80.577	44.652	31.799	39.661	31.295	38.006	1.708	1.634	1.776	1.652	0.246	-0.911	1.304	-0.639
ENSG00000142609.19	-	CFAP74	protein_coding	chr1	1921956	2003786	ENST00000682832.1	5325	0.228	0.194	0.215	0.432	0.547	0.455	0.164	0.182	0.129	0.161	0.127	0.155	-0.783	-0.598	-0.615	-0.639	-1.47	0.721	0.515	0.234
ENSG00000233542.2	-	RP11-547D24.1	lncRNA	chr1	2013212	2015530	ENST00000443930.1	1954	50.173	42.807	47.25	47.513	40.116	33.411	36.072	39.979	28.471	35.51	28.02	34.029	1.56	1.586	1.569	1.603	-1.019	0.34	-0.56	1.238
ENSG00000187730.9	+	GABRD	protein_coding	chr1	2019344	2030758	ENST00000378585.7	1914	1.906	1.626	1.795	1.805	1.524	1.269	1.37	1.519	1.082	1.349	1.064	1.293	0.139	0.166	0.148	0.183	-1.019	0.34	-0.56	1.238
ENSG00000226969.1	-	RP11-547D24.3	lncRNA	chr1	2049303	2050070	ENST00000449154.1	437	46.647	39.799	43.93	44.174	37.297	31.063	33.537	37.17	26.471	33.015	26.051	31.638	1.528	1.554	1.537	1.572	-1.019	0.34	-0.56	1.238
ENSG00000067606.17	+	PRKCZ	protein_coding	chr1	2073461	2185390	ENST00000400921.6	2294	0.521	0.445	0.491	0.741	0.73	0.608	0.375	0.416	1.11	0.092	0.437	0.619	-0.365	-0.125	-0.534	-0.24	-0.278	1.09	-1.244	0.433
ENSG00000271806.1	-	RP5-892K4.1	lncRNA	chr1	2141083	2145279	ENST00000606533.1	4196	NA	NA	NA	NA	NA	NA	NA	NA	NA	NA	NA	NA	NA	NA	NA	NA	NA	NA	NA	NA
ENSG00000182873.5	-	PRKCZ-AS1	lncRNA	chr1	2181793	2183875	ENST00000333854.2	1253	83.988	107.487	59.322	59.651	33.576	27.965	150.959	83.655	47.66	89.165	105.533	99.686	1.992	1.709	1.809	1.899	1.153	-1.182	-0.356	0.385
ENSG00000162585.17	-	FAAP20	protein_coding	chr1	2184460	2194775	ENST00000400919.7	1413	103.386	115.005	99.212	91.088	131.317	128.978	117.14	123.049	152.982	104.201	144.341	152.665	2.075	2.106	2.063	2.078	-0.303	1.404	-0.957	-0.144
ENSG00000234396.3	+	RP11-181G12.4	lncRNA	chr1	2212522	2220738	ENST00000442483.2	326	50.441	11.227	16.523	12.461	45.59	10.223	25.228	22.718	47.291	9.313	23.27	40.16	1.329	1.679	1.01	1.352	-0.049	1.231	-1.217	0.035
ENSG00000157933.10	+	SKI	protein_coding	chr1	2228318	2310213	ENST00000378536.5	6083	9.805	12.062	9.234	7.989	11.121	10.781	13.279	12.174	17.468	12.427	11.588	10.671	1.051	1.093	1.069	1.005	-0.105	1.036	0.396	-1.327
ENSG00000287356.1	+	RP11-181G12.8	lncRNA	chr1	2315039	2323085	ENST00000661319.1	5675	15.748	6.718	7.415	74.564	12.591	10.487	5.661	12.548	84.895	5.573	4.397	64.084	0.755	1.409	0.865	1.593	-0.98	0.621	-0.712	1.071
ENSG00000116151.14	-	MORN1	protein_coding	chr1	2321252	2391554	ENST00000378531.8	1645	20.318	15.054	20.645	18.988	16.673	24.746	24.987	24.711	28.066	24.598	23.59	22.303	1.362	1.326	1.321	1.34	1.346	-0.604	-0.895	0.153
ENSG00000272161.1	-	RP4-713A8.1	lncRNA	chr1	2326200	2326693	ENST00000607720.1	493	NA	NA	NA	NA	NA	NA	NA	NA	NA	NA	NA	NA	NA	NA	NA	NA	NA	NA	NA	NA
ENSG00000269896.2	-	RP4-740C4.5	transcribed_processed_pseudogene	chr1	2350413	2352820	ENST00000602865.1	2407	NA	NA	NA	NA	NA	NA	NA	NA	NA	NA	NA	NA	NA	NA	NA	NA	NA	NA	NA	NA
ENSG00000272420.1	-	RP4-740C4.7	lncRNA	chr1	2363060	2363628	ENST00000607858.1	568	NA	NA	NA	NA	NA	NA	NA	NA	NA	NA	NA	NA	NA	NA	NA	NA	NA	NA	NA	NA
ENSG00000157916.20	+	RER1	protein_coding	chr1	2391840	2405436	ENST00000605895.6	3028	205.686	237.428	271.567	181.413	206.376	318.255	284.16	289.229	290.656	302.571	329.962	268.065	2.469	2.364	2.453	2.383	1.001	-1.033	0.698	-0.666
ENSG00000157911.11	-	PEX10	protein_coding	chr1	2403963	2412564	ENST00000288774.8	2905	53.231	62.718	50.13	12.002	42.561	69.207	54.672	44.436	53.221	60.997	56.623	53.295	1.73	1.694	1.808	1.485	0.371	0.106	0.931	-1.409
ENSG00000149527.18	+	PLCH2	protein_coding	chr1	2467458	2505526	ENST00000449969.5	5450	1.65	0.201	0.222	0.223	0.377	0.942	0.678	0.376	0.936	0.167	0.658	0.959	-0.335	-0.078	-0.5	-0.365	-0.086	1.369	-1.025	-0.258
ENSG00000224387.1	-	RP3-395M20.2	lncRNA	chr1	2492299	2493258	ENST00000424657.1	455	35.66	30.425	33.583	33.769	28.512	23.747	25.638	28.415	20.236	25.239	19.915	24.186	1.411	1.438	1.42	1.455	-1.019	0.34	-0.56	1.238
ENSG00000229393.1	-	RP3-395M20.3	lncRNA	chr1	2493436	2494479	ENST00000442305.1	514	67.817	28.931	31.933	32.111	27.112	22.58	24.379	27.019	19.242	47.998	18.937	22.998	1.39	1.516	1.499	1.433	-1.191	0.967	0.669	-0.445
ENSG00000157881.16	-	PANK4	protein_coding	chr1	2508536	2526596	ENST00000378466.9	2641	35.53	45.96	43.175	28.219	32.073	45.794	51.089	54.796	57.234	63.272	48.645	28.762	1.677	1.605	1.708	1.549	0.588	-0.419	1.025	-1.194
ENSG00000197921.6	-	HES5	protein_coding	chr1	2528744	2530263	ENST00000378453.4	1324	111.352	95.004	104.865	105.447	89.031	74.151	80.057	88.728	63.188	78.81	62.185	75.522	1.906	1.932	1.915	1.95	-1.019	0.34	-0.56	1.238
ENSG00000272449.2	+	RP3-395M20.12	lncRNA	chr1	2530063	2547460	ENST00000644246.1	1531	2.178	0.929	3.077	3.094	2.613	1.451	3.132	1.736	3.709	1.542	2.433	0.739	0.457	0.441	0.106	0.2	0.888	0.801	-1.111	-0.578
ENSG00000238164.6	-	TNFRSF14-AS1	lncRNA	chr1	2550282	2554150	ENST00000432521.2	3608	19.029	16.236	17.921	18.02	15.215	12.672	13.681	15.163	10.798	13.468	21.254	12.906	1.239	1.165	1.148	1.182	1.4	-0.466	-0.907	-0.026
ENSG00000157873.18	+	TNFRSF14	protein_coding	chr1	2556370	2563829	ENST00000355716.5	1702	52.082	32.844	38.386	19.299	56.126	19.603	47.213	50.522	75.814	19.232	37.938	69.111	1.612	1.782	1.364	1.61	0.119	1.104	-1.325	0.102
ENSG00000225931.3	+	RP3-395M20.7	TEC	chr1	2566409	2569888	ENST00000456687.3	1297	8.058	6.875	7.588	7.63	6.442	5.366	5.793	6.421	4.572	5.703	4.5	10.93	0.765	0.792	0.774	0.91	-0.669	-0.275	-0.536	1.48
ENSG00000228037.1	+	RP3-395M20.9	lncRNA	chr1	2581559	2584533	ENST00000424215.1	626	7.478	6.38	7.043	7.082	5.979	4.98	5.376	5.959	4.244	5.293	4.176	5.072	0.733	0.759	0.742	0.777	-1.019	0.34	-0.56	1.238
ENSG00000157870.17	+	PRXL2B	protein_coding	chr1	2586749	2591467	ENST00000444521.6	2827	51.547	58.639	56.635	40.678	48.083	40.047	74.119	54.765	48.752	36.483	62.371	104.882	1.806	1.694	1.644	1.79	0.939	-0.51	-1.154	0.725
ENSG00000142606.16	-	MMEL1	protein_coding	chr1	2590638	2633016	ENST00000378412.8	2879	0.884	0.377	0.833	0.419	0.707	0.883	0.636	0.352	0.251	0.626	0.247	0.3	-0.295	-0.268	-0.227	-0.451	0.16	0.429	0.849	-1.438
ENSG00000237058.1	+	MMEL1-AS1	lncRNA	chr1	2632567	2636620	ENST00000427302.1	373	4.716	4.023	4.441	4.466	3.77	3.14	3.39	3.758	2.676	3.338	2.634	3.198	0.533	0.559	0.542	0.577	-1.019	0.34	-0.56	1.238
ENSG00000215912.12	-	TTC34	protein_coding	chr1	2635975	2801717	ENST00000401095.8	8814	0.33	0.094	0.311	0.104	0.088	0.073	0.158	0.439	0.062	0.078	0.307	0.149	-0.607	-0.914	-1.09	-0.722	1.063	-0.378	-1.206	0.522
ENSG00000285945.1	+	ABC14-1188822O7.2	lncRNA	chr1	2768090	2784733	ENST00000648684.1	593	1.212	1.034	1.141	1.147	0.969	0.807	0.871	0.965	0.688	0.858	0.677	0.822	-0.057	-0.031	-0.049	-0.014	-1.019	0.34	-0.56	1.238
ENSG00000283259.1	+	ABC14-1188822O7.1	lncRNA	chr1	2773602	2776473	ENST00000638002.1	1565	15.328	13.078	14.435	14.515	12.256	10.207	11.02	12.214	8.698	10.849	8.56	10.396	1.045	1.071	1.054	1.089	-1.019	0.34	-0.56	1.238
ENSG00000233234.1	-	RP11-740P5.2	lncRNA	chr1	2811849	2812692	ENST00000457440.1	607	79.905	68.175	75.251	75.668	63.888	53.21	57.448	63.671	45.343	56.554	44.624	54.194	1.762	1.788	1.771	1.806	-1.019	0.34	-0.56	1.238
ENSG00000287396.1	+	RP11-740P5.4	lncRNA	chr1	2814055	2817767	ENST00000664694.1	663	5.698	4.862	5.366	5.396	4.556	3.794	4.097	4.54	3.233	8.066	3.182	3.865	0.615	0.641	0.724	0.659	-0.964	-0.397	1.383	-0.022
ENSG00000231630.1	-	RP11-740P5.3	lncRNA	chr1	2814431	2814998	ENST00000429389.1	429	146.267	124.794	137.747	138.511	116.947	97.402	105.159	116.55	83.002	103.522	81.684	99.203	2.024	2.051	2.033	2.068	-1.019	0.34	-0.56	1.238
ENSG00000284745.1	-	RP5-907A6.1	lncRNA	chr1	2960657	2963415	ENST00000641229.1	1509	2.663	2.272	2.508	2.522	2.129	1.773	1.915	2.122	1.511	1.885	1.487	1.806	0.285	0.311	0.294	0.328	-1.019	0.34	-0.56	1.238
ENSG00000169717.7	+	ACTRT2	protein_coding	chr1	3021466	3022903	ENST00000378404.4	1437	NA	NA	NA	NA	NA	NA	NA	NA	NA	NA	NA	NA	NA	NA	NA	NA	NA	NA	NA	NA
ENSG00000177133.12	-	PRDM16-DT	lncRNA	chr1	3059616	3068437	ENST00000445317.1	4247	4.345	3.707	4.092	4.115	3.474	2.894	3.124	3.462	2.466	3.075	2.427	2.947	0.497	0.524	0.506	0.541	-1.019	0.34	-0.56	1.238
ENSG00000142611.17	+	PRDM16	protein_coding	chr1	3069202	3438621	ENST00000270722.10	8698	0.048	0.041	0.045	0.137	0.077	0.129	0.035	0.038	0.027	0.034	0.054	0.065	-1.357	-1.33	-1.248	-1.154	-0.924	-0.636	0.269	1.292
ENSG00000283572.1	+	MIR4251	miRNA	chr1	3127974	3128035	ENST00000635819.1	61	NA	NA	NA	NA	NA	NA	NA	NA	NA	NA	NA	NA	NA	NA	NA	NA	NA	NA	NA	NA
ENSG00000226286.1	-	RP1-163G9.2	lncRNA	chr1	3132926	3133709	ENST00000440516.1	469	58.706	50.087	55.286	55.593	46.938	39.093	42.207	46.778	33.314	41.55	32.785	39.816	1.628	1.654	1.637	1.672	-1.019	0.34	-0.56	1.238
ENSG00000279839.1	+	RP11-193J6.1	TEC	chr1	3205987	3208664	ENST00000624175.1	2677	NA	NA	NA	NA	NA	NA	NA	NA	NA	NA	NA	NA	NA	NA	NA	NA	NA	NA	NA	NA
ENSG00000272235.1	-	RP11-22L13.1	lncRNA	chr1	3306635	3310096	ENST00000607061.1	3461	NA	NA	NA	NA	NA	NA	NA	NA	NA	NA	NA	NA	NA	NA	NA	NA	NA	NA	NA	NA
ENSG00000287828.1	-	RP4-785P20.3	lncRNA	chr1	3313051	3323149	ENST00000669140.1	728	3.692	3.15	5.215	1.748	2.952	1.229	1.327	1.471	1.048	1.306	1.031	1.252	0.284	0.352	0.235	0.169	0.313	1.19	-0.329	-1.173
ENSG00000286518.1	-	RP4-785P20.2	lncRNA	chr1	3367814	3373928	ENST00000665088.1	2784	5.214	4.449	4.911	4.938	4.169	3.472	3.749	4.155	2.959	3.691	2.912	3.537	0.576	0.603	0.585	0.62	-1.019	0.34	-0.56	1.238
ENSG00000130762.15	+	ARHGEF16	protein_coding	chr1	3454664	3481113	ENST00000378378.9	2822	0.75	0.64	0.706	4.262	0.6	0.5	0.539	3.587	0.426	1.062	0.419	0.509	-0.266	-0.239	-0.156	0.297	-0.664	-0.564	-0.248	1.476
ENSG00000272088.1	+	RP11-168F9.2	lncRNA	chr1	3487245	3487627	ENST00000606489.1	382	NA	NA	NA	NA	NA	NA	NA	NA	NA	NA	NA	NA	NA	NA	NA	NA	NA	NA	NA	NA
ENSG00000162591.16	-	MEGF6	protein_coding	chr1	3487950	3611508	ENST00000356575.9	7443	41.162	27.685	28.012	24.611	32.911	34.914	38.45	44.53	53.706	31.897	28.524	57.465	1.496	1.621	1.496	1.6	-0.863	1.016	-0.855	0.702
ENSG00000207776.1	-	MIR551A	miRNA	chr1	3560694	3560790	ENST00000385042.1	96	NA	NA	NA	NA	NA	NA	NA	NA	NA	NA	NA	NA	NA	NA	NA	NA	NA	NA	NA	NA
ENSG00000238260.1	-	RP11-46F15.2	lncRNA	chr1	3623189	3624743	ENST00000435049.1	622	96.746	33.017	54.666	36.646	30.941	77.31	69.556	30.836	54.9	41.084	108.057	65.616	1.871	1.739	1.674	1.623	1.347	0.111	-0.495	-0.963
ENSG00000158109.15	+	TPRG1L	protein_coding	chr1	3625014	3630127	ENST00000378344.7	2401	13.115	22.379	12.351	12.42	5.243	8.734	18.858	5.225	7.442	9.282	14.648	8.895	1.178	0.903	1.086	0.92	1.174	-0.895	0.485	-0.764
ENSG00000116213.16	-	WRAP73	protein_coding	chr1	3630766	3650058	ENST00000378322.7	1998	21.867	17.165	23.065	19.88	18.183	30.289	25.155	24.394	25.314	27.239	24.424	29.662	1.384	1.334	1.384	1.386	0.472	-1.499	0.468	0.558
ENSG00000078900.15	+	TP73	protein_coding	chr1	3652515	3736201	ENST00000378295.9	5192	0.222	0.189	0.209	0.21	0.177	0.295	0.159	0.177	0.378	0.314	0.248	0.15	-0.695	-0.609	-0.585	-0.751	-0.45	0.661	0.976	-1.187
ENSG00000227589.1	-	TP73-AS3	lncRNA	chr1	3658937	3668772	ENST00000443034.1	754	1.909	1.629	1.798	1.808	1.526	1.271	1.373	1.521	1.083	1.351	1.066	1.295	0.14	0.166	0.149	0.184	-1.019	0.34	-0.56	1.238
ENSG00000235131.1	-	TP73-AS2	lncRNA	chr1	3712199	3714298	ENST00000416554.1	351	9.988	8.522	9.406	9.459	7.986	6.651	7.181	7.959	5.668	7.069	5.578	6.774	0.859	0.885	0.868	0.903	-1.019	0.34	-0.56	1.238
ENSG00000227372.12	-	TP73-AS1	transcribed_unitary_pseudogene	chr1	3737148	3747373	ENST00000423764.6	3525	62.446	41.861	75.61	63.358	58.844	62.376	70.55	94.185	75.934	77.344	77.219	78.655	1.872	1.815	1.768	1.891	0.634	-0.382	-1.226	0.974
ENSG00000276189.1	+	ENSG10010138423.1	misc_RNA	chr1	3736942	3737103	ENST00000611447.1	161	NA	NA	NA	NA	NA	NA	NA	NA	NA	NA	NA	NA	NA	NA	NA	NA	NA	NA	NA	NA
ENSG00000162592.10	+	CCDC27	protein_coding	chr1	3752449	3771645	ENST00000294600.7	2125	1.513	0.645	0.712	0.716	0.605	0.504	0.544	0.603	0.858	0.535	0.422	0.513	-0.262	-0.035	-0.253	-0.218	-0.657	1.476	-0.573	-0.246
ENSG00000235169.11	+	SMIM1	protein_coding	chr1	3772786	3775982	ENST00000444870.7	547	7.185	6.131	6.767	6.804	5.745	4.785	5.166	5.726	4.078	5.086	4.013	9.747	0.716	0.742	0.725	0.86	-0.669	-0.275	-0.536	1.48
ENSG00000130764.10	-	LRRC47	protein_coding	chr1	3778558	3796498	ENST00000378251.3	4303	39.583	47.935	40.885	37.484	39.816	57.82	56.917	42.733	77.53	38.86	53.481	46.765	1.698	1.696	1.677	1.625	0.711	0.634	0.098	-1.443
ENSG00000266075.2	+	RN7SL574P	misc_RNA	chr1	3782814	3783111	ENST00000581512.2	297	NA	NA	NA	NA	NA	NA	NA	NA	NA	NA	NA	NA	NA	NA	NA	NA	NA	NA	NA	NA
ENSG00000272153.1	+	RP1-286D6.5	lncRNA	chr1	3785007	3785538	ENST00000607459.1	531	NA	NA	NA	NA	NA	NA	NA	NA	NA	NA	NA	NA	NA	NA	NA	NA	NA	NA	NA	NA
ENSG00000116198.14	-	CEP104	protein_coding	chr1	3812085	3857211	ENST00000674623.1	6559	7.881	11.076	13.972	16.683	12.233	14.819	15.333	14.407	17.627	9.516	13.722	23.269	1.156	1.077	1.065	1.249	0.228	-0.702	-0.845	1.319
ENSG00000169598.17	+	DFFB	protein_coding	chr1	3857266	3885420	ENST00000338895.7	3105	15.982	10.672	13.743	19.083	22.224	8.792	18.485	21.041	29.574	11.312	20.955	16.024	1.242	1.34	1.009	1.269	0.187	0.871	-1.436	0.378
ENSG00000198912.12	-	C1orf174	protein_coding	chr1	3889132	3900272	ENST00000361605.4	1645	34.669	32.866	32.65	38.303	26.18	42.326	51.236	42.973	34.975	54.528	37.647	48.334	1.6	1.501	1.627	1.634	0.156	-1.457	0.594	0.707
ENSG00000236423.6	+	LINC01134	lncRNA	chr1	3900403	3917225	ENST00000442673.1	3059	5.285	2.255	9.954	1.251	5.282	3.519	9.499	3.158	3.749	3.741	9.592	6.273	0.986	0.673	0.491	0.465	1.384	0.082	-0.678	-0.787
ENSG00000233304.7	+	LINC01346	lncRNA	chr1	3940616	3955262	ENST00000412674.1	3242	1.721	1.468	1.621	1.63	1.376	1.146	1.237	1.371	0.977	1.218	0.961	1.167	0.095	0.121	0.104	0.139	-1.019	0.34	-0.56	1.238
ENSG00000226374.3	-	LINC01345	lncRNA	chr1	3944546	3948900	ENST00000635247.1	1646	6.364	5.43	5.993	6.027	5.088	4.238	4.576	5.071	3.611	4.504	3.554	4.316	0.663	0.689	0.672	0.707	-1.019	0.34	-0.56	1.238
ENSG00000284668.2	+	LINC02780	lncRNA	chr1	3976139	3998855	ENST00000641078.1	1258	0.499	0.425	0.939	0.944	0.399	0.664	0.358	0.397	0.283	0.353	0.278	0.338	-0.343	-0.417	-0.334	-0.299	0.107	-1.386	0.287	0.992
ENSG00000284703.1	-	RP11-718D19.2	lncRNA	chr1	4012920	4019508	ENST00000642139.1	4817	9.857	8.41	9.283	9.334	7.881	6.564	7.087	7.854	5.593	6.976	5.505	6.685	0.853	0.879	0.862	0.897	-1.019	0.34	-0.56	1.238
ENSG00000229280.1	-	EEF1DP6	processed_pseudogene	chr1	4175527	4175899	ENST00000449232.1	372	NA	NA	NA	NA	NA	NA	NA	NA	NA	NA	NA	NA	NA	NA	NA	NA	NA	NA	NA	NA
ENSG00000235054.4	+	LINC01777	lncRNA	chr1	4412050	4424687	ENST00000423197.2	2077	1.65	1.407	1.553	1.562	1.319	1.098	1.186	1.314	0.936	1.168	0.921	1.119	0.077	0.103	0.085	0.12	-1.019	0.34	-0.56	1.238
ENSG00000284694.1	-	RP5-1166F10.2	lncRNA	chr1	4479130	4484375	ENST00000641472.1	3402	9.468	8.078	8.916	8.966	7.57	6.305	6.807	7.544	5.373	6.701	5.287	6.421	0.835	0.862	0.844	0.879	-1.019	0.34	-0.56	1.238
ENSG00000227169.2	-	RP1-37J18.1	lncRNA	chr1	4551734	4552145	ENST00000438791.2	356	493.129	420.734	464.404	466.981	394.279	328.384	354.537	392.939	279.834	349.017	275.392	334.456	2.552	2.579	2.561	2.596	-1.019	0.34	-0.56	1.238
ENSG00000232596.3	+	LINC01646	lncRNA	chr1	4571515	4585094	ENST00000661628.1	1531	0.892	0.761	0.84	0.844	0.713	0.594	0.641	0.711	0.506	0.631	0.498	0.605	-0.191	-0.164	-0.182	-0.147	-1.019	0.34	-0.56	1.238
ENSG00000196581.11	+	AJAP1	protein_coding	chr1	4654608	4792534	ENST00000378191.5	12102	0.413	0.118	0.13	0.13	0.11	0.092	0.099	0.11	0.078	0.097	0.077	0.093	-1.002	-0.816	-0.993	-0.958	-0.692	1.463	-0.589	-0.183
ENSG00000287586.1	-	RP1-77N19.1	lncRNA	chr1	4730210	4733745	ENST00000658045.1	3030	10.081	8.601	9.494	9.547	8.061	6.713	7.248	8.033	5.721	7.135	5.63	6.838	0.863	0.889	0.872	0.907	-1.019	0.34	-0.56	1.238
ENSG00000284739.1	-	RP4-603B14.2	lncRNA	chr1	4963953	4973298	ENST00000641254.1	464	1.952	1.666	1.838	1.849	1.561	1.3	1.404	1.556	1.108	1.382	1.09	1.324	0.15	0.176	0.159	0.194	-1.019	0.34	-0.56	1.238
ENSG00000284674.1	+	LINC02781	lncRNA	chr1	4973380	4981568	ENST00000641403.1	1580	2.644	2.256	2.49	2.504	2.114	1.761	1.901	2.107	1.5	1.871	1.477	1.793	0.281	0.308	0.29	0.325	-1.019	0.34	-0.56	1.238
ENSG00000231510.1	-	LINC02782	lncRNA	chr1	5086458	5090899	ENST00000443270.1	449	4.389	3.745	4.134	4.157	3.51	2.923	3.156	3.498	2.491	3.107	2.451	2.977	0.502	0.528	0.511	0.545	-1.019	0.34	-0.56	1.238
ENSG00000284616.1	-	RP4-703E10.1	lncRNA	chr1	5301927	5307394	ENST00000641871.1	1225	4.127	3.521	3.887	3.908	3.3	2.748	2.967	3.289	2.342	2.921	2.305	2.799	0.475	0.501	0.484	0.519	-1.019	0.34	-0.56	1.238
ENSG00000284692.2	-	RP1-58B11.2	lncRNA	chr1	5489794	5493057	ENST00000641860.1	2210	1.514	1.292	1.426	1.433	1.21	1.008	1.088	1.206	0.859	1.071	0.845	1.027	0.039	0.066	0.048	0.083	-1.019	0.34	-0.56	1.238
ENSG00000284666.1	-	RP1-58B11.3	lncRNA	chr1	5480786	5482028	ENST00000641583.1	609	28.156	24.022	26.516	26.663	22.512	18.75	20.243	22.435	15.977	19.928	15.724	19.096	1.309	1.335	1.318	1.353	-1.019	0.34	-0.56	1.238
ENSG00000260972.1	+	RP1-58B11.1	lncRNA	chr1	5492977	5494674	ENST00000564261.1	1697	NA	NA	NA	NA	NA	NA	NA	NA	NA	NA	NA	NA	NA	NA	NA	NA	NA	NA	NA	NA
ENSG00000283356.1	+	RP3-491M17.1	unprocessed_pseudogene	chr1	5554746	5554881	ENST00000637697.1	135	NA	NA	NA	NA	NA	NA	NA	NA	NA	NA	NA	NA	NA	NA	NA	NA	NA	NA	NA	NA
ENSG00000236948.2	-	RP11-154H17.1	lncRNA	chr1	5561708	5668255	ENST00000637702.1	847	0.327	0.14	0.154	0.155	0.131	0.218	0.118	0.13	0.093	0.116	0.091	0.111	-0.927	-0.8	-0.817	-0.883	-1.191	0.967	0.669	-0.445
ENSG00000264341.1	+	ENSG00000264341	miRNA	chr1	5564070	5564143	ENST00000579887.1	73	NA	NA	NA	NA	NA	NA	NA	NA	NA	NA	NA	NA	NA	NA	NA	NA	NA	NA	NA	NA
ENSG00000264101.1	-	MIR4689	miRNA	chr1	5862671	5862741	ENST00000582517.1	70	NA	NA	NA	NA	NA	NA	NA	NA	NA	NA	NA	NA	NA	NA	NA	NA	NA	NA	NA	NA
ENSG00000131697.18	-	NPHP4	protein_coding	chr1	5862810	5992425	ENST00000378156.9	4955	4.874	4.278	4.066	5.275	4.009	5.008	5.607	7.768	5.927	7.097	5.289	5.384	0.694	0.688	0.727	0.781	-0.673	-0.809	0.111	1.371
ENSG00000069424.15	+	KCNAB2	protein_coding	chr1	5992261	6101193	ENST00000378097.6	4302	8.634	4.125	3.415	6.541	6.903	5.865	6.952	6.467	9.701	5.133	5.883	9.018	0.715	0.921	0.698	0.86	-0.764	1.117	-0.92	0.567
ENSG00000116254.18	-	CHD5	protein_coding	chr1	6101786	6180321	ENST00000262450.8	9850	0.509	0.217	0.479	0.482	0.407	0.339	0.549	0.405	0.289	0.36	0.284	0.172	-0.376	-0.408	-0.526	-0.491	1.063	0.601	-1.081	-0.583
ENSG00000285629.1	-	RP1-120G22.12	protein_coding	chr1	6159429	6197757	ENST00000484532.6	663	0.488	0.416	0.46	0.462	0.39	0.325	0.351	0.389	0.277	0.345	0.273	0.331	-0.452	-0.426	-0.444	-0.409	-1.019	0.34	-0.56	1.238
ENSG00000116251.11	-	RPL22	protein_coding	chr1	6185019	6199595	ENST00000234875.9	2061	13.701	15.127	15.938	29.001	21.908	13.954	27.233	21.834	23.324	17.682	27.454	25.144	1.359	1.282	1.191	1.401	0.55	-0.284	-1.269	1.003
ENSG00000226944.1	-	RNF207-AS1	lncRNA	chr1	6204839	6205780	ENST00000455744.1	378	33.001	28.156	31.079	31.251	26.386	21.976	23.726	26.296	18.727	23.357	18.43	22.382	1.378	1.404	1.387	1.422	-1.019	0.34	-0.56	1.238
ENSG00000158286.13	+	RNF207	protein_coding	chr1	6206118	6221299	ENST00000377939.5	3981	54.11	25.648	38.218	21.35	66.097	27.025	27.016	53.895	69.087	30.85	38.612	50.971	1.534	1.798	1.443	1.589	-0.382	1.375	-0.982	-0.01
ENSG00000116237.16	-	ICMT	protein_coding	chr1	6221192	6235964	ENST00000343813.10	4795	12.207	16.367	18.066	21.469	9.76	29.033	22.568	16.675	12.865	28.388	17.53	22.473	1.285	1.062	1.377	1.302	0.21	-1.434	0.888	0.336
ENSG00000225077.3	+	LINC00337	lncRNA	chr1	6234691	6239408	ENST00000650463.1	2040	7.468	25.488	14.067	14.145	5.971	24.867	10.739	5.951	8.476	21.143	8.342	5.065	1.033	0.859	1.376	0.877	-0.012	-0.739	1.417	-0.667
ENSG00000173673.8	+	HES3	protein_coding	chr1	6244178	6245578	ENST00000377898.4	710	27.396	23.374	25.8	25.943	21.904	18.244	19.697	21.83	15.546	19.39	15.3	18.581	1.297	1.323	1.306	1.341	-1.019	0.34	-0.56	1.238
ENSG00000158292.7	-	GPR153	protein_coding	chr1	6247352	6261098	ENST00000377893.3	4198	47.497	51.434	55.052	67.467	78.873	45.01	65.669	77.149	62.198	64.646	74.474	86.729	1.81	1.789	1.725	1.885	0.118	-0.2	-1.172	1.254
ENSG00000097021.20	-	ACOT7	protein_coding	chr1	6264272	6359344	ENST00000377842.7	1813	4.23	4.191	2.57	4.264	3.818	4.725	3.924	5.98	4.336	4.153	5.867	5.553	0.591	0.615	0.638	0.717	-0.906	-0.46	-0.036	1.402
ENSG00000271746.1	+	RP1-202O8.3	lncRNA	chr1	6393554	6394391	ENST00000607670.1	837	NA	NA	NA	NA	NA	NA	NA	NA	NA	NA	NA	NA	NA	NA	NA	NA	NA	NA	NA	NA
ENSG00000069812.11	-	HES2	protein_coding	chr1	6415231	6419919	ENST00000377834.8	4262	2.551	2.176	2.402	2.416	2.04	1.699	1.834	2.033	1.448	1.805	1.425	1.73	0.266	0.292	0.275	0.31	-1.019	0.34	-0.56	1.238
ENSG00000187017.17	+	ESPN	protein_coding	chr1	6424787	6456671	ENST00000636330.1	4731	0.567	0.968	0.534	0.537	0.454	0.378	0.408	0.452	0.322	0.402	0.317	0.385	-0.387	-0.361	-0.278	-0.343	-0.964	-0.397	1.383	-0.022
ENSG00000265392.1	-	MIR4252	miRNA	chr1	6429833	6429896	ENST00000585139.1	63	NA	NA	NA	NA	NA	NA	NA	NA	NA	NA	NA	NA	NA	NA	NA	NA	NA	NA	NA	NA
ENSG00000231868.1	-	RP1-202O8.2	lncRNA	chr1	6443033	6447006	ENST00000419034.1	351	4.818	4.111	4.538	4.563	3.853	3.209	3.464	3.839	2.734	3.41	2.691	3.268	0.542	0.568	0.551	0.586	-1.019	0.34	-0.56	1.238
ENSG00000215788.11	-	TNFRSF25	protein_coding	chr1	6460785	6466173	ENST00000356876.8	1968	134.294	54.998	30.353	45.782	98.785	28.617	104.276	77.047	134.125	34.217	59.998	134.802	1.76	2.083	1.577	1.892	-0.321	1.195	-1.174	0.301
ENSG00000171680.23	-	PLEKHG5	protein_coding	chr1	6467121	6520009	ENST00000377740.5	4191	8.792	4.688	3.105	5.897	6.444	5.855	6.057	7.005	9.146	3.63	6.956	9.441	0.706	0.905	0.666	0.864	-0.68	1.025	-1.017	0.673
ENSG00000162408.11	-	NOL9	protein_coding	chr1	6521346	6554513	ENST00000377705.6	6627	14.427	15.106	12.969	18.63	19.924	25.328	18.858	10.973	21.955	18.101	20.142	19.569	1.231	1.267	1.28	1.201	-0.383	0.615	0.99	-1.222
ENSG00000253022.1	+	RNU6-731P	snRNA	chr1	6540853	6540964	ENST00000517213.1	111	NA	NA	NA	NA	NA	NA	NA	NA	NA	NA	NA	NA	NA	NA	NA	NA	NA	NA	NA	NA
ENSG00000229519.2	+	RP11-58A11.2	processed_pseudogene	chr1	6547904	6548619	ENST00000456162.2	401	58.706	50.087	55.286	55.593	46.938	39.093	42.207	46.778	33.314	41.55	32.785	39.816	1.628	1.654	1.637	1.672	-1.019	0.34	-0.56	1.238
ENSG00000173662.21	+	TAS1R1	protein_coding	chr1	6555306	6579755	ENST00000333172.11	2764	0.8	0.682	0.753	0.757	0.639	1.065	0.575	1.911	0.907	1.132	0.447	0.542	-0.238	-0.111	-0.028	-0.035	-1.384	-0.083	0.768	0.699
ENSG00000204859.13	+	ZBTB48	protein_coding	chr1	6579993	6589280	ENST00000377674.9	2347	179.253	168.231	135.049	164.898	194.507	262.61	193.312	142.834	265.925	157.679	197.35	243.15	2.237	2.322	2.281	2.253	-0.964	1.313	0.205	-0.554
ENSG00000162413.16	-	KLHL21	protein_coding	chr1	6590723	6603001	ENST00000377663.3	6445	17.29	10.413	17.241	28.894	20.33	12.868	21.205	26.744	27.126	9.358	22.719	35.87	1.306	1.326	1.033	1.481	0.106	0.214	-1.362	1.043
ENSG00000116273.6	+	PHF13	protein_coding	chr1	6613730	6624030	ENST00000377648.5	3632	26.119	26.742	46.736	44.521	31.325	36.526	46.946	47.869	48.912	29.578	58.346	44.287	1.702	1.534	1.487	1.658	1.054	-0.604	-1.069	0.619
ENSG00000041988.15	+	THAP3	protein_coding	chr1	6625191	6635586	ENST00000377627.7	2053	31.598	65.473	65.892	49.159	68.575	85.671	45.436	48.559	65.32	57.508	85.711	59.701	1.803	1.717	1.836	1.718	0.571	-0.852	1.118	-0.836
ENSG00000007923.16	-	DNAJC11	protein_coding	chr1	6634169	6701816	ENST00000377577.10	3201	16.682	17.447	21.792	20.639	28.828	26.697	18.958	19.296	27.178	19.424	27.498	28.103	1.352	1.372	1.319	1.35	0.169	1.093	-1.331	0.07
ENSG00000228750.7	+	LINC01672	lncRNA	chr1	6724636	6727408	ENST00000432429.5	1686	5.467	4.664	5.149	5.177	4.371	3.641	3.931	4.356	3.102	3.869	6.106	3.708	0.697	0.623	0.606	0.641	1.4	-0.466	-0.907	-0.026
ENSG00000284744.1	+	RP11-242F24.2	lncRNA	chr1	6767953	6770038	ENST00000641757.1	987	16.313	13.918	15.363	15.448	13.043	10.863	11.729	12.999	9.257	11.546	9.11	11.064	1.072	1.098	1.081	1.116	-1.019	0.34	-0.56	1.238
ENSG00000237436.1	-	CAMTA1-DT	lncRNA	chr1	6783891	6784843	ENST00000442889.1	415	104.182	118.517	196.227	65.772	305.428	46.251	124.837	27.672	197.066	24.579	174.544	117.766	2.21	2.266	1.71	1.777	0.763	0.956	-0.976	-0.743
ENSG00000171735.19	+	CAMTA1	protein_coding	chr1	6785453	7769706	ENST00000303635.12	8314	1.825	1.829	1.602	2.433	2.677	2.572	1.809	2.245	2.594	1.956	2.315	3.376	0.275	0.368	0.321	0.422	-1.133	0.335	-0.403	1.201
ENSG00000227950.1	-	RP11-312B8.2	processed_pseudogene	chr1	6834332	6834618	ENST00000433407.1	286	NA	NA	NA	NA	NA	NA	NA	NA	NA	NA	NA	NA	NA	NA	NA	NA	NA	NA	NA	NA
ENSG00000237365.1	-	RP11-334N17.1	lncRNA	chr1	7008375	7014279	ENST00000456701.1	349	3.118	2.66	2.937	2.953	2.493	2.077	2.242	2.485	1.769	2.207	1.741	2.115	0.353	0.38	0.362	0.397	-1.019	0.34	-0.56	1.238
ENSG00000207056.1	+	RNU1-8P	snRNA	chr1	7219359	7219524	ENST00000384328.1	165	NA	NA	NA	NA	NA	NA	NA	NA	NA	NA	NA	NA	NA	NA	NA	NA	NA	NA	NA	NA
ENSG00000237402.1	+	CAMTA1-IT1	lncRNA	chr1	7368941	7370270	ENST00000427317.1	365	18.283	15.599	17.218	17.314	14.618	12.175	13.145	14.569	10.375	12.94	10.21	12.4	1.121	1.148	1.13	1.165	-1.019	0.34	-0.56	1.238
ENSG00000237728.2	-	CAMTA1-AS2	lncRNA	chr1	7382486	7389754	ENST00000618051.1	433	2.67	2.278	2.515	2.529	2.135	1.778	1.92	2.128	1.515	1.89	1.491	1.811	0.286	0.312	0.295	0.33	-1.019	0.34	-0.56	1.238
ENSG00000225126.1	-	CAMTA1-AS1	lncRNA	chr1	7441095	7441554	ENST00000440032.1	361	221.276	188.791	208.386	209.543	176.92	147.352	159.087	176.319	125.566	156.61	123.573	150.076	2.204	2.231	2.213	2.248	-1.019	0.34	-0.56	1.238
ENSG00000270171.1	-	RP11-338N10.1	lncRNA	chr1	7693123	7694844	ENST00000602640.1	1721	NA	NA	NA	NA	NA	NA	NA	NA	NA	NA	NA	NA	NA	NA	NA	NA	NA	NA	NA	NA
ENSG00000270035.1	-	RP11-338N10.2	lncRNA	chr1	7698302	7698872	ENST00000602973.1	570	NA	NA	NA	NA	NA	NA	NA	NA	NA	NA	NA	NA	NA	NA	NA	NA	NA	NA	NA	NA
ENSG00000269978.1	-	RP11-338N10.3	lncRNA	chr1	7700703	7700970	ENST00000602916.1	267	NA	NA	NA	NA	NA	NA	NA	NA	NA	NA	NA	NA	NA	NA	NA	NA	NA	NA	NA	NA
ENSG00000049245.13	+	VAMP3	protein_coding	chr1	7771295	7781432	ENST00000054666.11	2178	129.062	118.585	126.219	162.174	119.066	142.139	217.698	172.059	174.645	198.499	200.98	117.834	2.247	2.143	2.175	2.172	1.418	-0.933	-0.214	-0.271
ENSG00000269925.1	+	RP3-467L1.6	lncRNA	chr1	7776382	7776775	ENST00000602406.1	393	NA	NA	NA	NA	NA	NA	NA	NA	NA	NA	NA	NA	NA	NA	NA	NA	NA	NA	NA	NA
ENSG00000049246.15	+	PER3	protein_coding	chr1	7784290	7845177	ENST00000377532.8	6365	24.322	19.113	23.508	46.973	34.799	30.901	31.061	33.915	36.502	25.821	41.463	40.805	1.494	1.497	1.394	1.604	-0.042	-0.007	-1.2	1.249
ENSG00000236266.1	-	RP3-467L1.4	lncRNA	chr1	7810241	7827342	ENST00000451646.1	830	3.19	0.907	3.004	1.007	1.7	2.124	3.058	1.695	0.603	0.753	3.563	0.721	0.505	0.172	0.054	0.03	1.439	-0.084	-0.623	-0.731
ENSG00000049247.14	-	UTS2	protein_coding	chr1	7843082	7853512	ENST00000377516.6	1601	2.026	1.729	1.908	7.676	1.62	1.349	2.914	4.844	1.15	1.434	4.527	2.749	0.467	0.192	0.175	0.67	0.384	-0.774	-0.848	1.239
ENSG00000049249.9	-	TNFRSF9	protein_coding	chr1	7915893	7943165	ENST00000615230.4	5970	0.816	0.697	1.538	0.773	1.305	0.544	0.587	0.65	1.39	0.578	0.912	1.107	-0.028	0.057	-0.22	-0.085	0.351	1.083	-1.299	-0.135
ENSG00000270330.1	+	RP5-892F13.2	processed_pseudogene	chr1	7942371	7942726	ENST00000603760.1	355	NA	NA	NA	NA	NA	NA	NA	NA	NA	NA	NA	NA	NA	NA	NA	NA	NA	NA	NA	NA
ENSG00000116288.13	+	PARK7	protein_coding	chr1	7961710	7985505	ENST00000338639.10	1127	14.528	16.362	22.438	20.912	23.232	22.832	17.548	24.542	22.095	22.621	25.963	26.013	1.337	1.291	1.309	1.375	0.236	-1.009	-0.515	1.289
ENSG00000200344.1	-	Y_RNA	misc_RNA	chr1	7982880	7982983	ENST00000363474.1	103	NA	NA	NA	NA	NA	NA	NA	NA	NA	NA	NA	NA	NA	NA	NA	NA	NA	NA	NA	NA
ENSG00000284747.1	+	CTA-215D11.6	lncRNA	chr1	7999539	8002961	ENST00000642135.1	2236	3.465	1.478	4.894	1.641	1.385	1.154	2.491	2.761	4.915	3.678	1.935	2.35	0.458	0.458	0.266	0.342	0.817	0.817	-1.224	-0.409
ENSG00000284716.1	-	CTA-215D11.5	lncRNA	chr1	7998186	7999934	ENST00000641100.1	1043	25.196	21.497	23.729	47.721	20.146	16.779	18.115	20.077	14.298	17.833	14.071	17.089	1.261	1.287	1.269	1.405	-0.669	-0.275	-0.536	1.48
ENSG00000116285.13	-	ERRFI1	protein_coding	chr1	8011726	8026309	ENST00000377482.10	3097	5.856	4.997	20.222	17.562	12.486	20.799	16.842	7	14.955	11.744	21.803	11.254	1.29	1.013	1.029	1.047	1.492	-0.624	-0.503	-0.364
ENSG00000238290.1	+	RP11-431K24.1	lncRNA	chr1	8026737	8122702	ENST00000445300.1	2044	0.184	0.627	0.346	0.174	0.441	0.735	0.397	0.146	0.209	0.52	0.411	0.249	-0.416	-0.591	-0.207	-0.732	0.309	-0.459	1.233	-1.083
ENSG00000232848.1	-	CTA-215D11.4	processed_pseudogene	chr1	8057244	8058463	ENST00000399343.2	800	43.257	36.907	40.737	40.963	69.172	28.806	31.1	34.468	24.547	30.616	24.157	29.338	1.495	1.622	1.504	1.539	-0.777	1.417	-0.622	-0.018
ENSG00000229305.1	+	RP11-431K24.2	processed_pseudogene	chr1	8189823	8192770	ENST00000453364.1	1075	9.525	8.127	8.97	9.02	7.616	6.343	6.848	7.59	5.405	6.741	5.319	6.46	0.838	0.864	0.847	0.882	-1.019	0.34	-0.56	1.238
ENSG00000227634.3	+	LINC01714	lncRNA	chr1	8201517	8215207	ENST00000670361.1	683	1.343	3.437	1.265	1.272	1.074	0.894	0.965	1.07	0.762	1.901	0.75	0.911	-0.013	0.014	0.256	0.031	-0.684	-0.471	1.484	-0.33
ENSG00000200975.1	-	RNU1-7P	snRNA	chr1	8206433	8206597	ENST00000364105.1	164	NA	NA	NA	NA	NA	NA	NA	NA	NA	NA	NA	NA	NA	NA	NA	NA	NA	NA	NA	NA
ENSG00000233645.1	-	RP11-431K24.4	lncRNA	chr1	8218189	8220529	ENST00000424689.1	477	9.365	7.99	8.819	8.868	7.488	6.236	6.733	7.462	5.314	6.628	5.23	6.352	0.831	0.857	0.84	0.875	-1.019	0.34	-0.56	1.238
ENSG00000251977.1	-	RNU6-991P	snRNA	chr1	8292156	8292263	ENST00000516168.1	107	NA	NA	NA	NA	NA	NA	NA	NA	NA	NA	NA	NA	NA	NA	NA	NA	NA	NA	NA	NA
ENSG00000162426.16	+	SLC45A1	protein_coding	chr1	8318113	8344165	ENST00000471889.7	2496	3.71	1.899	0.699	2.81	2.966	0.988	3.2	3.547	5.473	1.05	2.072	2.013	0.222	0.593	0.098	0.434	-0.522	1.165	-1.084	0.442
ENSG00000252254.1	+	Y_RNA	misc_RNA	chr1	8328066	8328179	ENST00000516445.1	113	NA	NA	NA	NA	NA	NA	NA	NA	NA	NA	NA	NA	NA	NA	NA	NA	NA	NA	NA	NA
ENSG00000142599.19	-	RERE	protein_coding	chr1	8352396	8817465	ENST00000337907.7	8026	3.384	3.1	3.924	4.789	5.809	5.787	3.431	3.746	5.114	4.033	3.839	7.706	0.571	0.667	0.62	0.714	-1.172	0.398	-0.378	1.151
ENSG00000232912.6	+	RERE-AS1	lncRNA	chr1	8425399	8435013	ENST00000653698.1	1052	1.869	7.972	3.52	7.079	7.471	6.222	2.687	5.956	8.483	3.968	8.349	3.802	0.632	0.691	0.765	0.735	-1.276	-0.255	1.024	0.507
ENSG00000221083.1	-	ENSG10010135148.1	snoRNA	chr1	8511794	8511919	ENST00000408156.1	125	NA	NA	NA	NA	NA	NA	NA	NA	NA	NA	NA	NA	NA	NA	NA	NA	NA	NA	NA	NA
ENSG00000270282.1	+	RP5-1115A15.2	processed_pseudogene	chr1	8512652	8513021	ENST00000605785.1	369	NA	NA	NA	NA	NA	NA	NA	NA	NA	NA	NA	NA	NA	NA	NA	NA	NA	NA	NA	NA
ENSG00000234619.1	+	RPL7P11	processed_pseudogene	chr1	8750429	8751087	ENST00000437586.1	658	NA	NA	NA	NA	NA	NA	NA	NA	NA	NA	NA	NA	NA	NA	NA	NA	NA	NA	NA	NA
ENSG00000224315.2	-	RPL7P7	processed_pseudogene	chr1	8786210	8786913	ENST00000428803.2	703	NA	NA	NA	NA	NA	NA	NA	NA	NA	NA	NA	NA	NA	NA	NA	NA	NA	NA	NA	NA
ENSG00000222511.2	-	Y_RNA	misc_RNA	chr1	8796570	8796673	ENST00000410579.2	103	NA	NA	NA	NA	NA	NA	NA	NA	NA	NA	NA	NA	NA	NA	NA	NA	NA	NA	NA	NA
ENSG00000226545.1	+	RP4-633I8.3	unprocessed_pseudogene	chr1	8798474	8799506	ENST00000445254.1	415	28.91	24.666	27.226	27.377	23.115	19.252	20.785	23.037	16.406	20.462	16.145	19.608	1.32	1.347	1.329	1.364	-1.019	0.34	-0.56	1.238
ENSG00000228423.2	-	RP4-633I8.4	lncRNA	chr1	8805859	8807051	ENST00000433876.2	353	21.074	17.98	19.846	19.956	16.85	14.034	15.151	16.792	11.959	14.915	11.769	14.293	1.183	1.209	1.192	1.227	-1.019	0.34	-0.56	1.238
ENSG00000229716.2	+	RPL23AP19	processed_pseudogene	chr1	8831006	8831375	ENST00000436229.2	369	NA	NA	NA	NA	NA	NA	NA	NA	NA	NA	NA	NA	NA	NA	NA	NA	NA	NA	NA	NA
ENSG00000074800.16	-	ENO1	protein_coding	chr1	8861001	8878689	ENST00000647408.1	1782	69.042	161.993	131.057	147.108	112.13	163.792	182.266	141.835	146.31	196.225	181.34	121.457	2.212	2.018	2.239	2.135	0.619	-1.342	0.888	-0.165
ENSG00000274258.1	-	MIR6728	miRNA	chr1	8866501	8866590	ENST00000618792.1	89	NA	NA	NA	NA	NA	NA	NA	NA	NA	NA	NA	NA	NA	NA	NA	NA	NA	NA	NA	NA
ENSG00000230679.1	+	ENO1-AS1	lncRNA	chr1	8878834	8879894	ENST00000442636.1	456	59.108	75.646	55.665	55.974	70.889	59.042	63.744	23.549	33.542	83.668	33.009	20.044	1.69	1.716	1.858	1.474	0.034	0.2	1.094	-1.327
ENSG00000201725.1	-	RNU6-304P	snRNA	chr1	8883426	8883533	ENST00000364855.1	107	NA	NA	NA	NA	NA	NA	NA	NA	NA	NA	NA	NA	NA	NA	NA	NA	NA	NA	NA	NA
ENSG00000238249.2	+	HMGN2P17	processed_pseudogene	chr1	8893408	8894151	ENST00000425872.1	743	NA	NA	NA	NA	NA	NA	NA	NA	NA	NA	NA	NA	NA	NA	NA	NA	NA	NA	NA	NA
ENSG00000232208.2	-	RP3-477M7.5	processed_pseudogene	chr1	8907392	8907744	ENST00000424862.2	352	NA	NA	NA	NA	NA	NA	NA	NA	NA	NA	NA	NA	NA	NA	NA	NA	NA	NA	NA	NA
ENSG00000232663.2	+	RP3-477M7.6	processed_pseudogene	chr1	8909741	8909904	ENST00000431968.2	163	NA	NA	NA	NA	NA	NA	NA	NA	NA	NA	NA	NA	NA	NA	NA	NA	NA	NA	NA	NA
ENSG00000131686.15	+	CA6	protein_coding	chr1	8945881	8952651	ENST00000480186.7	1493	0.654	0.558	0.616	0.619	0.523	0.871	0.47	0.521	0.371	0.463	0.365	0.444	-0.325	-0.299	-0.216	-0.281	-0.964	-0.397	1.383	-0.022
ENSG00000265141.2	-	RN7SL451P	misc_RNA	chr1	8979575	8979874	ENST00000583026.2	299	NA	NA	NA	NA	NA	NA	NA	NA	NA	NA	NA	NA	NA	NA	NA	NA	NA	NA	NA	NA
ENSG00000197241.4	-	SLC2A7	protein_coding	chr1	9002972	9026423	ENST00000400906.2	1944	0.811	0.692	0.764	0.768	0.648	0.54	0.583	0.646	0.46	0.574	0.453	0.55	-0.232	-0.205	-0.223	-0.188	-1.019	0.34	-0.56	1.238
ENSG00000142583.18	-	SLC2A5	protein_coding	chr1	9035105	9069635	ENST00000377424.9	4085	0.364	1.551	0.342	0.689	0.291	1.211	0.523	1.159	1.032	0.772	0.609	0.493	-0.321	-0.321	0.054	-0.135	-0.782	-0.782	1.309	0.255
ENSG00000252404.1	+	ENSG10010139882.1	scaRNA	chr1	9082695	9082879	ENST00000516595.1	184	NA	NA	NA	NA	NA	NA	NA	NA	NA	NA	NA	NA	NA	NA	NA	NA	NA	NA	NA	NA
ENSG00000180758.12	-	GPR157	protein_coding	chr1	9100304	9129102	ENST00000377411.5	5197	8.798	7.506	21.404	6.943	12.896	13.182	15.813	8.763	12.897	9.859	15.559	16.907	1.241	1.055	0.996	1.004	1.46	-0.166	-0.681	-0.614
ENSG00000228526.7	-	MIR34AHG	lncRNA	chr1	9179630	9198703	ENST00000635405.2	4457	6.098	11.446	7.274	11.934	10.726	11.64	10.229	10.366	10.611	8.919	12.259	15.44	0.987	0.947	1.025	1.094	-0.423	-1.057	0.19	1.291
ENSG00000284357.1	-	MIR34A	miRNA	chr1	9151667	9151777	ENST00000385130.1	110	NA	NA	NA	NA	NA	NA	NA	NA	NA	NA	NA	NA	NA	NA	NA	NA	NA	NA	NA	NA
ENSG00000234546.4	+	LNCTAM34A	lncRNA	chr1	9182177	9192089	ENST00000657715.1	1265	14.087	8.413	7.96	29.348	15.769	11.257	16.205	17.96	11.991	11.964	16.521	32.485	1.11	1.142	1.018	1.411	-0.359	-0.168	-0.9	1.426
ENSG00000049239.13	+	H6PD	protein_coding	chr1	9234773	9271337	ENST00000377403.7	9147	19.077	10.308	16.768	13.248	10.677	25.831	16.916	17.228	29.59	16.652	18.466	12.507	1.24	1.26	1.216	1.152	0.488	0.921	-0.026	-1.383
ENSG00000171621.14	+	SPSB1	protein_coding	chr1	9292893	9369532	ENST00000328089.11	3106	5.419	5.829	6.878	5.132	7.912	9.884	5.759	5.069	11.097	7.67	7.631	4.794	0.827	0.892	0.882	0.699	0.021	0.759	0.639	-1.419
ENSG00000284652.1	-	CTD-2510L9.2	lncRNA	chr1	9421097	9422862	ENST00000641006.1	1765	NA	NA	NA	NA	NA	NA	NA	NA	NA	NA	NA	NA	NA	NA	NA	NA	NA	NA	NA	NA
ENSG00000284693.1	-	LINC02606	lncRNA	chr1	9425093	9429075	ENST00000641325.1	2442	2.684	1.145	1.264	2.542	2.146	2.681	0.965	1.07	0.762	0.95	2.998	1.821	0.188	0.214	0.155	0.232	-0.281	0.51	-1.262	1.033
ENSG00000252956.1	-	RNA5SP40	rRNA_pseudogene	chr1	9437668	9437778	ENST00000517147.1	110	NA	NA	NA	NA	NA	NA	NA	NA	NA	NA	NA	NA	NA	NA	NA	NA	NA	NA	NA	NA
ENSG00000235263.1	-	RP13-392I16.1	lncRNA	chr1	9501091	9503471	ENST00000441033.1	708	10.448	8.914	9.839	9.894	16.707	6.957	7.511	8.325	5.929	7.394	5.835	7.086	0.878	1.005	0.887	0.922	-0.777	1.417	-0.622	-0.018
ENSG00000171612.7	+	SLC25A33	protein_coding	chr1	9539464	9585173	ENST00000302692.7	3865	8.809	8.232	7.111	12.712	10.733	10.336	12.063	10.362	13.806	6.532	14.524	13.941	1.032	1.039	0.915	1.088	0.184	0.276	-1.41	0.95
ENSG00000231181.1	+	RP13-15M17.1	processed_pseudogene	chr1	9576426	9576985	ENST00000435277.1	559	NA	NA	NA	NA	NA	NA	NA	NA	NA	NA	NA	NA	NA	NA	NA	NA	NA	NA	NA	NA
ENSG00000188807.13	+	TMEM201	protein_coding	chr1	9588921	9604954	ENST00000340305.9	3851	9.852	6.113	10.965	8.482	7.161	13.122	10.947	9.278	9.657	12.678	13.005	6.682	1.064	0.944	1.002	0.907	1.232	-0.51	0.332	-1.054
ENSG00000171608.16	+	PIK3CD	protein_coding	chr1	9651731	9729114	ENST00000536656.5	5483	4.846	6.616	6.618	7.802	8.912	7.745	6.446	7.916	10.863	7.546	7.037	8.71	0.826	0.89	0.862	0.91	-1.267	0.497	-0.267	1.037
ENSG00000179840.5	-	PIK3CD-AS1	lncRNA	chr1	9652609	9654586	ENST00000377320.3	1823	128.802	109.893	121.3	121.973	102.983	85.772	92.603	102.633	73.091	91.161	71.931	87.358	1.969	1.996	1.978	2.013	-1.019	0.34	-0.56	1.238
ENSG00000233268.3	-	RP11-558F24.2	processed_pseudogene	chr1	9660827	9662626	ENST00000426570.3	421	12.709	10.844	11.969	12.036	10.162	8.464	9.138	10.127	7.212	8.995	7.098	8.62	0.963	0.99	0.972	1.007	-1.019	0.34	-0.56	1.238
ENSG00000231789.2	-	PIK3CD-AS2	lncRNA	chr1	9672425	9687555	ENST00000415330.2	939	1.22	5.203	2.297	2.31	3.901	5.685	4.384	1.944	6.229	2.59	2.725	3.309	0.479	0.491	0.628	0.391	-0.181	-0.067	1.335	-1.087
ENSG00000171603.18	-	CLSTN1	protein_coding	chr1	9728925	9823965	ENST00000377298.9	4760	11.133	10.645	10.123	9.815	12.277	14.06	14.628	9.789	15.576	13.177	12.434	13.929	1.088	1.109	1.098	1.042	0.129	0.841	0.466	-1.435
ENSG00000271264.1	+	MZT1P1	processed_pseudogene	chr1	9780821	9781240	ENST00000603781.1	246	112.807	96.246	106.236	106.826	90.195	75.121	81.103	89.888	64.014	79.84	62.998	76.509	1.912	1.938	1.92	1.955	-1.019	0.34	-0.56	1.238
ENSG00000280113.2	-	RP11-84A14.7	TEC	chr1	9826288	9828271	ENST00000639753.1	1983	NA	NA	NA	NA	NA	NA	NA	NA	NA	NA	NA	NA	NA	NA	NA	NA	NA	NA	NA	NA
ENSG00000178585.15	-	CTNNBIP1	protein_coding	chr1	9848275	9910269	ENST00000377263.6	3006	9.133	10.306	9.989	9.765	11.778	15.499	7.414	13.851	14.713	10.426	12.998	13.788	0.994	1.066	1.074	1.09	-1.458	0.241	0.415	0.802
ENSG00000223989.1	+	RP11-84A14.5	lncRNA	chr1	9848317	9850154	ENST00000454104.1	424	12.571	10.725	11.838	11.904	10.051	16.742	9.038	20.033	7.133	8.897	7.02	8.526	0.959	0.985	1.068	1.103	-1.03	-0.641	0.579	1.092
ENSG00000285701.1	+	RP11-84A14.8	lncRNA	chr1	9900613	9908034	ENST00000648956.1	762	2.608	2.225	2.456	2.469	2.085	3.473	1.875	2.078	1.48	1.846	1.456	1.769	0.275	0.302	0.385	0.319	-0.964	-0.397	1.383	-0.022
ENSG00000162441.12	-	LZIC	protein_coding	chr1	9926292	9943391	ENST00000377223.6	4989	10.701	18.26	16.124	22.294	30.801	15.677	13.079	21.317	16.395	18.177	20.916	31.208	1.215	1.244	1.239	1.39	-0.716	-0.348	-0.417	1.481
ENSG00000228150.1	+	RP11-84A14.4	lncRNA	chr1	9942922	9949974	ENST00000445884.1	440	8.426	4.793	2.645	7.979	2.246	1.87	2.019	4.476	1.594	1.988	1.569	1.905	0.308	0.493	0.417	0.611	-1.171	0.282	-0.315	1.204
ENSG00000173614.14	+	NMNAT1	protein_coding	chr1	9943474	9985498	ENST00000377205.6	3734	7.487	3.593	7.491	4.874	7.483	8.102	7.065	4.101	9.825	5.299	5.488	8.886	0.821	0.914	0.729	0.75	0.211	1.323	-0.89	-0.644
ENSG00000202415.1	+	RN7SKP269	misc_RNA	chr1	9947317	9947636	ENST00000365545.1	319	NA	NA	NA	NA	NA	NA	NA	NA	NA	NA	NA	NA	NA	NA	NA	NA	NA	NA	NA	NA
ENSG00000283611.2	-	TMEM274P	unitary_pseudogene	chr1	9950571	9960787	ENST00000636827.2	444	1.781	1.519	1.677	1.686	1.424	1.186	1.28	1.419	2.021	1.26	0.995	1.208	0.11	0.237	0.119	0.154	-0.777	1.417	-0.622	-0.018
ENSG00000265521.1	+	MIR5697	miRNA	chr1	9967380	9967458	ENST00000578045.1	78	NA	NA	NA	NA	NA	NA	NA	NA	NA	NA	NA	NA	NA	NA	NA	NA	NA	NA	NA	NA
ENSG00000241326.1	+	RP11-807G9.2	lncRNA	chr1	9983140	9984568	ENST00000413148.1	436	NA	NA	NA	NA	NA	NA	NA	NA	NA	NA	NA	NA	NA	NA	NA	NA	NA	NA	NA	NA
ENSG00000162444.12	+	RBP7	protein_coding	chr1	9997227	10016021	ENST00000294435.8	625	0.953	0.813	0.898	0.903	0.762	0.635	0.685	1.519	1.082	0.675	0.532	0.646	-0.162	-0.035	-0.153	-0.018	-0.92	0.747	-0.803	0.976
ENSG00000130939.20	+	UBE4B	protein_coding	chr1	10032831	10181239	ENST00000672724.1	6184	8.375	11.349	11.947	15.279	13.393	19.438	11.689	12.366	16.075	11.943	13.619	20.466	1.093	1.085	1.14	1.196	-0.698	-0.849	0.228	1.319
ENSG00000224340.1	-	RP11-496H15.2	processed_pseudogene	chr1	10054444	10054781	ENST00000456484.1	337	NA	NA	NA	NA	NA	NA	NA	NA	NA	NA	NA	NA	NA	NA	NA	NA	NA	NA	NA	NA
ENSG00000233623.2	+	PGAM1P11	processed_pseudogene	chr1	10058670	10059648	ENST00000416729.2	680	62.085	52.97	58.468	58.793	49.639	41.343	44.636	49.471	35.231	43.941	34.672	42.108	1.652	1.679	1.661	1.696	-1.019	0.34	-0.56	1.238
ENSG00000201746.1	+	RNU6-828P	snRNA	chr1	10163267	10163374	ENST00000364876.1	107	NA	NA	NA	NA	NA	NA	NA	NA	NA	NA	NA	NA	NA	NA	NA	NA	NA	NA	NA	NA
ENSG00000054523.19	+	KIF1B	protein_coding	chr1	10210569	10381603	ENST00000676179.1	10855	4.17	4.135	6.05	9.072	7.66	8.256	4.781	6.915	7.739	4.786	7.175	11.39	0.772	0.798	0.738	0.951	-0.45	-0.181	-0.817	1.448
ENSG00000264881.1	+	ENSG00000264881	miRNA	chr1	10227717	10227803	ENST00000577266.1	86	NA	NA	NA	NA	NA	NA	NA	NA	NA	NA	NA	NA	NA	NA	NA	NA	NA	NA	NA	NA
ENSG00000199562.1	+	RNU6-37P	snRNA	chr1	10298965	10299072	ENST00000362692.1	107	NA	NA	NA	NA	NA	NA	NA	NA	NA	NA	NA	NA	NA	NA	NA	NA	NA	NA	NA	NA
ENSG00000264501.2	+	RN7SL731P	misc_RNA	chr1	10306464	10306757	ENST00000584329.2	293	NA	NA	NA	NA	NA	NA	NA	NA	NA	NA	NA	NA	NA	NA	NA	NA	NA	NA	NA	NA
ENSG00000284735.1	-	RP4-736L20.4	lncRNA	chr1	10384627	10387150	ENST00000641117.1	1392	6.045	5.158	5.693	5.725	4.834	4.026	4.346	4.817	3.431	8.557	3.376	4.1	0.641	0.667	0.75	0.684	-0.964	-0.397	1.383	-0.022
ENSG00000284642.1	+	RP4-736L20.5	lncRNA	chr1	10395617	10397432	ENST00000641335.1	1369	28.434	24.26	26.778	53.853	45.469	18.935	20.443	45.314	32.271	20.125	15.879	19.285	1.313	1.54	1.322	1.558	-0.898	0.799	-0.831	0.93
ENSG00000142657.21	+	PGD	protein_coding	chr1	10399063	10420511	ENST00000270776.13	2268	16.911	20.504	20.956	24.444	26.331	20.745	20.478	31.916	39.902	12.599	26.345	33.202	1.351	1.417	1.243	1.471	-0.197	0.47	-1.299	1.026
ENSG00000271989.1	-	RP4-736L20.3	lncRNA	chr1	10429880	10430677	ENST00000607572.1	797	NA	NA	NA	NA	NA	NA	NA	NA	NA	NA	NA	NA	NA	NA	NA	NA	NA	NA	NA	NA
ENSG00000251503.8	+	CENPS-CORT	protein_coding	chr1	10430101	10452153	ENST00000400900.6	1469	3.632	3.873	2.565	6.019	3.63	3.023	3.264	6.511	4.122	2.57	7.606	2.463	0.601	0.578	0.493	0.662	0.255	-0.074	-1.297	1.116
ENSG00000175279.22	+	CENPS	protein_coding	chr1	10430432	10442808	ENST00000309048.8	905	1.602	1.367	1.509	1.517	1.281	1.067	1.152	1.277	0.909	1.134	0.895	1.087	0.064	0.09	0.073	0.108	-1.019	0.34	-0.56	1.238
ENSG00000241563.4	+	CORT	protein_coding	chr1	10450030	10451998	ENST00000377049.4	914	16.692	14.241	15.72	15.807	13.346	11.116	12.001	13.301	9.472	11.814	9.322	11.321	1.082	1.108	1.091	1.126	-1.019	0.34	-0.56	1.238
ENSG00000160049.12	-	DFFA	protein_coding	chr1	10456521	10472529	ENST00000377038.8	6035	72.511	42.83	54.28	66.906	49.057	76.763	82.877	72.594	86.515	65.796	61.261	95.837	1.813	1.829	1.778	1.889	-0.307	0.038	-1.063	1.332
ENSG00000203469.2	+	RP5-1113E3.3	lncRNA	chr1	10458554	10459338	ENST00000424487.1	467	58.113	49.581	54.728	55.031	46.464	38.698	125.341	46.306	98.931	41.13	32.454	39.414	1.783	1.809	1.632	1.667	0.694	1	-1.05	-0.644
ENSG00000142655.13	+	PEX14	protein_coding	chr1	10474949	10630758	ENST00000356607.9	1922	10.727	12.738	10.623	11.625	15.474	16.202	13.437	10.751	15.25	12.915	14.143	18.526	1.102	1.134	1.142	1.122	-1.318	0.542	0.966	-0.191
ENSG00000287727.1	-	RP4-734G22.4	lncRNA	chr1	10612221	10616452	ENST00000663738.1	2876	12.928	11.03	12.175	12.243	10.337	8.609	9.295	10.302	7.336	9.15	7.22	8.769	0.971	0.997	0.98	1.015	-1.019	0.34	-0.56	1.238
ENSG00000243267.3	+	RN7SL614P	misc_RNA	chr1	10616835	10617115	ENST00000461850.3	280	NA	NA	NA	NA	NA	NA	NA	NA	NA	NA	NA	NA	NA	NA	NA	NA	NA	NA	NA	NA
ENSG00000130940.15	-	CASZ1	protein_coding	chr1	10636603	10796646	ENST00000377022.8	7934	0.571	0.974	1.291	0.541	1.461	0.913	0.657	0.91	0.907	0.97	0.957	1.239	-0.03	-0.04	-0.021	-0.072	0.484	0.027	0.892	-1.403
ENSG00000272078.1	+	RP4-734G22.3	lncRNA	chr1	10639240	10654333	ENST00000606802.1	7923	2.414	4.119	2.273	2.286	1.93	1.607	1.735	1.923	2.74	1.708	1.348	1.637	0.242	0.369	0.351	0.286	-1.191	0.967	0.669	-0.445
ENSG00000225158.2	+	HSPE1P24	processed_pseudogene	chr1	10895760	10895998	ENST00000450782.2	238	NA	NA	NA	NA	NA	NA	NA	NA	NA	NA	NA	NA	NA	NA	NA	NA	NA	NA	NA	NA
ENSG00000175262.14	-	C1orf127	protein_coding	chr1	10946472	10982037	ENST00000377004.8	2761	0.53	0.452	0.499	0.502	0.424	0.353	0.381	0.422	0.602	0.375	0.296	0.359	-0.417	-0.29	-0.408	-0.373	-0.777	1.417	-0.622	-0.018
ENSG00000215785.2	-	CFL1P6	processed_pseudogene	chr1	10990977	10991797	ENST00000400899.2	494	56.404	48.123	53.118	53.413	45.097	75.121	40.552	44.944	32.007	39.92	31.499	38.255	1.611	1.637	1.72	1.654	-0.964	-0.397	1.383	-0.022
ENSG00000120948.19	+	TARDBP	protein_coding	chr1	11012653	11025492	ENST00000240185.8	4185	52.72	41.767	60.288	78.453	59.214	56.84	88.441	71.015	74.08	68.407	70.1	84.283	1.858	1.788	1.737	1.891	0.569	-0.438	-1.178	1.047
ENSG00000009724.17	-	MASP2	protein_coding	chr1	11026522	11047239	ENST00000400897.8	2455	1.93	1.647	3.635	1.828	3.086	1.285	0.694	1.538	1.095	0.683	5.389	1.309	0.378	0.271	0.053	0.189	1.131	0.356	-1.237	-0.25
ENSG00000116649.10	-	SRM	protein_coding	chr1	11054588	11060018	ENST00000376957.7	1260	149.896	146.161	209.731	129.781	202.031	191.082	187.826	170.631	206.577	136.402	282.225	214.948	2.349	2.265	2.194	2.226	1.348	0.105	-0.967	-0.486
ENSG00000171824.14	-	EXOSC10	protein_coding	chr1	11066617	11099869	ENST00000376936.9	2796	24.758	33.896	28.196	38.713	29.923	40.259	42.224	38.08	33.654	50.124	44.374	34.365	1.574	1.466	1.612	1.568	0.309	-1.428	0.906	0.212
ENSG00000226849.1	+	RP4-635E18.7	lncRNA	chr1	11068470	11073097	ENST00000452378.1	2682	44.83	15.299	59.106	8.491	14.337	29.853	38.677	42.866	55.967	12.692	35.05	30.405	1.635	1.519	1.254	1.348	1.149	0.468	-1.084	-0.534
ENSG00000230337.1	+	EXOSC10-AS1	lncRNA	chr1	11099674	11102051	ENST00000447600.1	487	18.177	15.509	8.559	17.214	7.267	6.052	13.069	7.242	5.158	6.433	5.076	12.329	0.918	0.944	0.927	1.062	-0.669	-0.275	-0.536	1.48
ENSG00000198793.13	-	MTOR	protein_coding	chr1	11106534	11262551	ENST00000361445.9	8721	4.868	5.571	4.808	8.095	6.645	9.171	5.89	6.338	7.748	8.571	7.094	6.683	0.768	0.8	0.88	0.845	-1.119	-0.474	1.153	0.44
ENSG00000225602.5	+	MTOR-AS1	lncRNA	chr1	11143897	11149537	ENST00000445982.5	705	3.54	3.021	3.334	3.353	2.831	2.358	2.545	5.642	2.009	2.506	1.977	2.401	0.408	0.435	0.417	0.552	-0.669	-0.275	-0.536	1.48
ENSG00000253086.1	+	RNU6-537P	snRNA	chr1	11152349	11152452	ENST00000517277.1	103	NA	NA	NA	NA	NA	NA	NA	NA	NA	NA	NA	NA	NA	NA	NA	NA	NA	NA	NA	NA
ENSG00000171819.5	+	ANGPTL7	protein_coding	chr1	11189354	11195981	ENST00000376819.4	2224	3.992	3.406	3.76	3.781	3.192	2.659	2.87	3.181	2.266	2.826	2.23	2.708	0.46	0.487	0.469	0.504	-1.019	0.34	-0.56	1.238
ENSG00000207451.1	+	RNU6-291P	snRNA	chr1	11226253	11226360	ENST00000384720.1	107	NA	NA	NA	NA	NA	NA	NA	NA	NA	NA	NA	NA	NA	NA	NA	NA	NA	NA	NA	NA
ENSG00000238173.1	+	RPL39P6	processed_pseudogene	chr1	11232962	11233112	ENST00000448289.1	150	NA	NA	NA	NA	NA	NA	NA	NA	NA	NA	NA	NA	NA	NA	NA	NA	NA	NA	NA	NA
ENSG00000120942.14	+	UBIAD1	protein_coding	chr1	11273197	11288434	ENST00000376810.6	3654	10.99	7.814	8.625	9.54	14.645	9.148	9.876	9.487	11.433	14.908	14.32	4.969	1.029	1.088	1.009	0.884	0.305	0.999	0.076	-1.38
ENSG00000238199.1	-	UBE2V2P3	processed_pseudogene	chr1	11278615	11279351	ENST00000433562.1	437	61.862	52.78	58.259	58.582	49.462	41.195	44.476	49.293	35.105	43.783	34.547	41.957	1.651	1.677	1.66	1.694	-1.019	0.34	-0.56	1.238
ENSG00000284646.1	-	RP4-796F18.3	lncRNA	chr1	11311733	11319093	ENST00000641979.1	742	2.632	2.245	2.479	4.985	2.104	3.505	1.892	2.097	1.493	1.863	1.47	1.785	0.279	0.306	0.389	0.424	-1.03	-0.641	0.579	1.092
ENSG00000224338.2	-	MTCYBP45	processed_pseudogene	chr1	11425256	11425821	ENST00000435243.2	565	NA	NA	NA	NA	NA	NA	NA	NA	NA	NA	NA	NA	NA	NA	NA	NA	NA	NA	NA	NA
ENSG00000204624.8	+	DISP3	protein_coding	chr1	11479154	11537551	ENST00000294484.7	5265	0.328	0.28	0.309	0.311	0.263	0.437	0.236	0.262	0.186	0.232	0.183	0.223	-0.624	-0.598	-0.515	-0.581	-0.964	-0.397	1.383	-0.022
ENSG00000285833.1	-	RP11-149P14.2	lncRNA	chr1	11500802	11502016	ENST00000649975.1	1051	120.696	102.977	113.665	114.296	96.502	80.374	86.775	96.174	68.491	85.424	67.404	81.86	1.941	1.967	1.95	1.985	-1.019	0.34	-0.56	1.238
ENSG00000235643.2	+	LINC01647	lncRNA	chr1	11609467	11613358	ENST00000453135.2	1351	6.904	5.89	6.502	6.538	5.52	4.597	4.964	5.501	3.918	4.886	3.855	4.682	0.698	0.725	0.707	0.742	-1.019	0.34	-0.56	1.238
ENSG00000284708.1	+	RP3-330O12.5	lncRNA	chr1	11623557	11643416	ENST00000642131.1	2094	0.973	0.83	0.916	0.921	0.778	0.648	0.699	0.775	0.552	0.688	0.543	0.66	-0.153	-0.126	-0.144	-0.109	-1.019	0.34	-0.56	1.238
ENSG00000116661.11	-	FBXO2	protein_coding	chr1	11648386	11654429	ENST00000354287.5	1287	8.958	4.246	3.75	5.655	4.775	4.64	8.587	6.345	5.648	4.227	8.338	9.451	0.81	0.794	0.64	0.843	0.418	0.249	-1.461	0.793
ENSG00000132879.14	+	FBXO44	protein_coding	chr1	11654856	11663327	ENST00000376770.5	3320	29.386	19.501	15.375	21.644	31.328	19.569	25.822	20.814	31.499	11.555	34.645	28.789	1.379	1.487	1.215	1.371	0.145	1.107	-1.322	0.069
ENSG00000116663.11	+	FBXO6	protein_coding	chr1	11664199	11674354	ENST00000376753.9	1444	8.017	3.42	11.326	9.49	4.808	6.674	8.646	12.777	7.962	2.837	12.313	14.954	1.027	0.829	0.604	1.086	0.644	-0.264	-1.296	0.915
ENSG00000116670.15	-	MAD2L2	protein_coding	chr1	11674479	11691650	ENST00000235310.7	1860	21.758	85.001	48.529	39.039	35.708	61.006	63.394	55.661	33.141	115.089	63.312	37.28	1.763	1.47	1.925	1.636	0.334	-1.185	1.175	-0.324
ENSG00000162490.7	+	DRAXIN	protein_coding	chr1	11691709	11725857	ENST00000294485.6	7365	0.647	0.552	0.61	0.613	0.518	0.862	0.465	0.516	1.102	0.458	1.085	0.439	-0.171	-0.144	-0.22	-0.286	0.556	0.98	-0.243	-1.293
ENSG00000177674.16	+	AGTRAP	protein_coding	chr1	11736135	11750769	ENST00000314340.10	1130	26.996	16.208	14.124	17.99	29.579	26.633	17.252	17.528	28.369	29.722	21.777	16.953	1.242	1.452	1.369	1.243	-0.824	1.219	0.419	-0.813
ENSG00000215910.7	+	C1orf167	protein_coding	chr1	11761786	11789584	ENST00000433342.5	4545	2.266	1.933	1.422	2.146	1.208	3.018	2.172	0.602	2.571	1.604	1.265	1.537	0.197	0.282	0.324	0.099	-0.285	0.571	0.986	-1.273
ENSG00000177553.6	-	C1orf167-AS1	lncRNA	chr1	11777076	11779619	ENST00000376620.3	1868	27.18	23.19	25.597	25.739	21.732	18.1	19.541	21.658	15.424	19.237	15.179	18.435	1.293	1.32	1.302	1.337	-1.019	0.34	-0.56	1.238
ENSG00000177000.13	-	MTHFR	protein_coding	chr1	11785722	11805413	ENST00000376592.6	8378	37.799	21.086	28.751	30.288	34.871	30.98	36.583	33.594	59.399	18.521	33.287	48.315	1.515	1.631	1.361	1.564	-0.026	0.988	-1.364	0.402
ENSG00000011021.23	+	CLCN6	protein_coding	chr1	11806095	11843143	ENST00000312413.10	5631	28.151	20.647	22.79	24.32	33.17	31.244	31.602	20.464	37.835	26.915	30.615	30.817	1.448	1.516	1.413	1.395	0.089	1.369	-0.56	-0.897
ENSG00000276470.1	+	ENSG10010138681.1	misc_RNA	chr1	11843811	11843984	ENST00000622391.1	173	NA	NA	NA	NA	NA	NA	NA	NA	NA	NA	NA	NA	NA	NA	NA	NA	NA	NA	NA	NA
ENSG00000278852.1	+	ENSG10010135835.1	misc_RNA	chr1	11845548	11845697	ENST00000618496.1	149	NA	NA	NA	NA	NA	NA	NA	NA	NA	NA	NA	NA	NA	NA	NA	NA	NA	NA	NA	NA
ENSG00000175206.10	-	NPPA	protein_coding	chr1	11845708	11847783	ENST00000376480.7	855	11.846	10.107	11.156	11.218	9.471	7.888	8.517	9.439	6.722	8.384	6.615	8.034	0.933	0.959	0.942	0.977	-1.019	0.34	-0.56	1.238
ENSG00000275915.1	+	ENSG10010134403.1	misc_RNA	chr1	11847441	11847549	ENST00000617059.1	108	NA	NA	NA	NA	NA	NA	NA	NA	NA	NA	NA	NA	NA	NA	NA	NA	NA	NA	NA	NA
ENSG00000120937.9	-	NPPB	protein_coding	chr1	11857463	11858945	ENST00000376468.4	708	23.514	20.062	22.145	22.267	18.801	15.659	16.906	18.737	13.344	16.643	13.132	15.948	1.231	1.257	1.239	1.274	-1.019	0.34	-0.56	1.238
ENSG00000224904.1	+	SBF1P2	processed_pseudogene	chr1	11877769	11880406	ENST00000438808.1	2637	NA	NA	NA	NA	NA	NA	NA	NA	NA	NA	NA	NA	NA	NA	NA	NA	NA	NA	NA	NA
ENSG00000285646.2	+	RP5-934G17.7	lncRNA	chr1	11908151	11914298	ENST00000660618.1	1715	84.115	95.688	116.936	109.999	102.481	168.041	129.588	89.366	93.191	121.901	125.265	187.447	2.093	1.968	2.097	2.088	0.497	-1.497	0.572	0.428
ENSG00000199347.1	+	RNU5E-1	snRNA	chr1	11908151	11908271	ENST00000362477.1	120	NA	NA	NA	NA	NA	NA	NA	NA	NA	NA	NA	NA	NA	NA	NA	NA	NA	NA	NA	NA
ENSG00000201801.1	-	RNU5E-4P	snRNA	chr1	11909807	11909927	ENST00000364931.1	120	NA	NA	NA	NA	NA	NA	NA	NA	NA	NA	NA	NA	NA	NA	NA	NA	NA	NA	NA	NA
ENSG00000116685.16	-	KIAA2013	protein_coding	chr1	11919590	11926427	ENST00000376572.8	2819	147.223	205.163	235.701	134.77	215.805	222.222	264.618	164.237	211.646	215.345	328.873	196.375	2.437	2.276	2.331	2.213	1.294	-0.402	0.174	-1.065
ENSG00000083444.17	+	PLOD1	protein_coding	chr1	11934716	11975537	ENST00000196061.5	2976	23.179	22.49	19.689	24.532	22.166	25.12	31.695	30.782	33.528	23.482	33.503	30.516	1.44	1.412	1.374	1.454	0.566	-0.229	-1.302	0.966
ENSG00000287384.1	-	RP5-1077B9.6	lncRNA	chr1	11979532	11980127	ENST00000660216.1	595	NA	NA	NA	NA	NA	NA	NA	NA	NA	NA	NA	NA	NA	NA	NA	NA	NA	NA	NA	NA
ENSG00000116688.18	+	MFN2	protein_coding	chr1	11980298	12013500	ENST00000675231.1	4772	15.819	11.42	18.908	23.046	20.918	20.663	16.622	21.331	21.061	17.655	26.163	23.108	1.305	1.281	1.207	1.352	0.312	-0.083	-1.312	1.084
ENSG00000270914.1	-	RP5-1077B9.5	processed_pseudogene	chr1	12017215	12017308	ENST00000603287.1	93	NA	NA	NA	NA	NA	NA	NA	NA	NA	NA	NA	NA	NA	NA	NA	NA	NA	NA	NA	NA
ENSG00000116691.11	+	MIIP	protein_coding	chr1	12019497	12032045	ENST00000235332.6	1541	43.241	97.014	51.28	47.014	75.549	90.651	56.419	61.254	61.799	83.878	67.973	91.241	1.765	1.768	1.956	1.807	-0.658	-0.616	1.466	-0.192
ENSG00000202461.1	-	Y_RNA	misc_RNA	chr1	12024011	12024124	ENST00000365591.1	113	NA	NA	NA	NA	NA	NA	NA	NA	NA	NA	NA	NA	NA	NA	NA	NA	NA	NA	NA	NA
ENSG00000276869.1	+	MIR6729	miRNA	chr1	12029157	12029222	ENST00000618194.1	65	NA	NA	NA	NA	NA	NA	NA	NA	NA	NA	NA	NA	NA	NA	NA	NA	NA	NA	NA	NA
ENSG00000243539.3	-	RN7SL649P	misc_RNA	chr1	12036739	12037014	ENST00000496974.3	275	NA	NA	NA	NA	NA	NA	NA	NA	NA	NA	NA	NA	NA	NA	NA	NA	NA	NA	NA	NA
ENSG00000120949.15	+	TNFRSF8	protein_coding	chr1	12063302	12144207	ENST00000263932.7	3760	0.225	0.192	0.423	0.426	0.359	0.299	0.323	0.537	0.638	0.159	0.502	0.152	-0.388	-0.429	-0.68	-0.486	0.836	0.513	-1.425	0.076
ENSG00000201135.1	-	RNU6-777P	snRNA	chr1	12077880	12077984	ENST00000364265.1	104	NA	NA	NA	NA	NA	NA	NA	NA	NA	NA	NA	NA	NA	NA	NA	NA	NA	NA	NA	NA
ENSG00000227875.2	-	RPL23AP89	processed_pseudogene	chr1	12080292	12080547	ENST00000439324.2	255	NA	NA	NA	NA	NA	NA	NA	NA	NA	NA	NA	NA	NA	NA	NA	NA	NA	NA	NA	NA
ENSG00000285604.1	-	RP11-426M1.3	lncRNA	chr1	12088440	12092264	ENST00000647616.1	1196	6.721	5.734	6.329	6.365	5.374	4.476	4.832	5.355	3.814	4.757	3.753	4.558	0.687	0.713	0.696	0.73	-1.019	0.34	-0.56	1.238
ENSG00000283789.1	+	MIR7846	miRNA	chr1	12166942	12167038	ENST00000622420.1	96	NA	NA	NA	NA	NA	NA	NA	NA	NA	NA	NA	NA	NA	NA	NA	NA	NA	NA	NA	NA
ENSG00000028137.19	+	TNFRSF1B	protein_coding	chr1	12166990	12209220	ENST00000376259.7	3687	0.451	0.385	0.425	0.427	0.361	0.601	0.648	1.437	0.512	0.319	0.252	0.918	-0.386	-0.36	-0.377	-0.083	-0.579	-0.399	-0.518	1.496
ENSG00000263676.1	+	MIR4632	miRNA	chr1	12191712	12191773	ENST00000584158.1	61	NA	NA	NA	NA	NA	NA	NA	NA	NA	NA	NA	NA	NA	NA	NA	NA	NA	NA	NA	NA
ENSG00000225196.2	-	RPL10P17	processed_pseudogene	chr1	12220793	12221109	ENST00000453852.2	316	NA	NA	NA	NA	NA	NA	NA	NA	NA	NA	NA	NA	NA	NA	NA	NA	NA	NA	NA	NA
ENSG00000252969.1	-	SNORA70	snoRNA	chr1	12221147	12221271	ENST00000517160.1	124	NA	NA	NA	NA	NA	NA	NA	NA	NA	NA	NA	NA	NA	NA	NA	NA	NA	NA	NA	NA
ENSG00000048707.15	+	VPS13D	protein_coding	chr1	12230029	12512047	ENST00000620676.6	16357	3.01	4.466	3.697	6.692	7.377	6.187	4.187	3.91	6.052	4.631	5.116	7.766	0.633	0.709	0.702	0.769	-1.265	0.106	-0.02	1.179
ENSG00000239149.1	+	SNORA59A	snoRNA	chr1	12507245	12507397	ENST00000459326.1	152	NA	NA	NA	NA	NA	NA	NA	NA	NA	NA	NA	NA	NA	NA	NA	NA	NA	NA	NA	NA
ENSG00000229484.1	+	LINC02766	lncRNA	chr1	12527723	12528420	ENST00000416696.1	438	72.215	61.614	68.009	68.386	57.74	48.09	51.92	57.543	40.98	51.111	40.329	48.979	1.718	1.744	1.727	1.762	-1.019	0.34	-0.56	1.238
ENSG00000162496.9	-	DHRS3	protein_coding	chr1	12567909	12618210	ENST00000616661.5	2201	0.361	0.616	0.34	0.342	0.289	0.481	0.519	0.288	0.615	0.766	0.403	0.49	-0.383	-0.398	-0.215	-0.439	-0.243	-0.398	1.456	-0.815
ENSG00000221340.1	-	RNU6ATAC18P	snRNA	chr1	12569971	12570072	ENST00000408413.1	101	NA	NA	NA	NA	NA	NA	NA	NA	NA	NA	NA	NA	NA	NA	NA	NA	NA	NA	NA	NA
ENSG00000276830.1	-	MIR6730	miRNA	chr1	12578956	12579023	ENST00000622213.1	67	NA	NA	NA	NA	NA	NA	NA	NA	NA	NA	NA	NA	NA	NA	NA	NA	NA	NA	NA	NA
ENSG00000272482.1	-	RP11-474O21.5	lncRNA	chr1	12618899	12619244	ENST00000606790.1	345	NA	NA	NA	NA	NA	NA	NA	NA	NA	NA	NA	NA	NA	NA	NA	NA	NA	NA	NA	NA
ENSG00000204518.3	+	AADACL4	protein_coding	chr1	12644084	12667076	ENST00000376221.2	2027	0.826	0.704	0.778	0.782	1.32	0.55	0.594	0.658	0.469	0.584	0.461	0.56	-0.224	-0.097	-0.215	-0.18	-0.777	1.417	-0.622	-0.018
ENSG00000226166.2	+	RP11-474O21.2	processed_pseudogene	chr1	12692908	12693020	ENST00000436879.2	112	NA	NA	NA	NA	NA	NA	NA	NA	NA	NA	NA	NA	NA	NA	NA	NA	NA	NA	NA	NA
ENSG00000188984.12	+	AADACL3	protein_coding	chr1	12716109	12728760	ENST00000359318.8	4055	2.022	1.725	1.904	1.915	1.617	1.346	1.454	1.611	1.147	1.431	1.129	2.743	0.165	0.191	0.174	0.309	-0.669	-0.275	-0.536	1.48
ENSG00000157330.10	+	C1orf158	protein_coding	chr1	12746199	12763699	ENST00000614859.5	3564	1.244	1.061	1.171	1.178	0.995	0.828	0.894	0.991	0.706	0.88	0.695	1.687	-0.046	-0.02	-0.037	0.098	-0.669	-0.275	-0.536	1.48
ENSG00000116726.5	+	PRAMEF12	protein_coding	chr1	12773737	12777906	ENST00000357726.5	2889	13.919	11.876	13.108	13.181	11.129	9.269	10.007	11.091	7.899	9.851	7.773	9.44	1.003	1.029	1.012	1.047	-1.019	0.34	-0.56	1.238
ENSG00000116721.9	+	PRAMEF1	protein_coding	chr1	12791396	12796628	ENST00000332296.7	2160	5.73	4.889	5.396	5.426	4.582	3.816	4.12	4.566	3.252	4.056	3.2	3.886	0.617	0.644	0.626	0.661	-1.019	0.34	-0.56	1.238
ENSG00000228338.1	-	LINC01784	lncRNA	chr1	12822685	12823159	ENST00000438401.1	378	227.099	193.759	213.87	215.057	181.576	151.23	163.274	180.959	128.871	160.732	126.825	154.026	2.215	2.242	2.224	2.259	-1.019	0.34	-0.56	1.238
ENSG00000239810.3	-	PRAMEF11	protein_coding	chr1	12824604	12831410	ENST00000619922.1	1845	3.522	3.005	3.316	3.335	2.816	2.345	2.532	2.806	1.998	2.492	1.967	2.388	0.406	0.432	0.415	0.45	-1.019	0.34	-0.56	1.238
ENSG00000231103.2	-	PRAMEF30P	unprocessed_pseudogene	chr1	12838124	12841357	ENST00000438176.2	1417	9.829	8.386	9.256	9.308	7.859	6.545	7.067	7.832	5.578	6.956	5.489	6.666	0.852	0.878	0.861	0.896	-1.019	0.34	-0.56	1.238
ENSG00000179172.10	-	HNRNPCL1	protein_coding	chr1	12847376	12848720	ENST00000317869.7	1134	90.839	77.504	85.548	86.023	72.63	60.492	65.309	72.383	51.548	64.293	50.73	61.61	1.817	1.844	1.826	1.861	-1.019	0.34	-0.56	1.238
ENSG00000120952.4	+	PRAMEF2	protein_coding	chr1	12857085	12861909	ENST00000240189.2	1642	5.528	4.717	5.206	5.235	4.42	3.681	3.975	4.405	3.137	3.913	3.087	3.75	0.602	0.628	0.611	0.646	-1.019	0.34	-0.56	1.238
ENSG00000243073.4	-	PRAMEF4	protein_coding	chr1	12879211	12886201	ENST00000235349.6	1840	3.391	2.893	3.193	3.211	2.711	2.258	2.438	2.702	1.924	2.4	1.894	2.3	0.39	0.416	0.398	0.433	-1.019	0.34	-0.56	1.238
ENSG00000187545.5	-	PRAMEF10	protein_coding	chr1	12892895	12898270	ENST00000235347.4	1525	4.554	3.885	4.289	4.312	3.641	3.033	3.274	3.629	2.584	3.223	2.543	3.089	0.518	0.544	0.527	0.561	-1.019	0.34	-0.56	1.238
ENSG00000204510.5	+	PRAMEF7	protein_coding	chr1	12916609	12920482	ENST00000616979.4	1592	8.016	6.84	7.55	7.591	6.41	5.338	5.763	6.388	4.549	5.674	4.477	5.437	0.763	0.79	0.772	0.807	-1.019	0.34	-0.56	1.238
ENSG00000207434.1	+	RNU6-1072P	snRNA	chr1	12922553	12922660	ENST00000384703.1	107	NA	NA	NA	NA	NA	NA	NA	NA	NA	NA	NA	NA	NA	NA	NA	NA	NA	NA	NA	NA
ENSG00000234064.1	+	PRAMEF29P	unprocessed_pseudogene	chr1	12926161	12928253	ENST00000418187.1	1139	18.499	15.783	17.421	17.518	14.791	12.319	13.3	14.74	10.498	13.093	10.331	12.547	1.126	1.153	1.135	1.17	-1.019	0.34	-0.56	1.238
ENSG00000232423.6	-	PRAMEF6	protein_coding	chr1	12938471	12945416	ENST00000415464.6	1720	2.382	2.033	2.243	2.256	1.905	1.586	1.713	1.898	1.352	1.686	1.33	1.616	0.236	0.263	0.245	0.28	-1.019	0.34	-0.56	1.238
ENSG00000274178.2	+	PRAMEF28P	unprocessed_pseudogene	chr1	13029338	13032130	ENST00000610289.2	1450	13.256	11.31	12.484	12.553	10.599	8.828	9.531	10.563	7.522	9.382	7.403	8.991	0.982	1.008	0.991	1.025	-1.019	0.34	-0.56	1.238
ENSG00000274764.6	-	PRAMEF27	protein_coding	chr1	13049475	13056575	ENST00000436041.6	1947	3.389	2.891	3.191	3.209	2.71	2.257	2.436	2.7	1.923	2.399	1.893	2.298	0.389	0.416	0.398	0.433	-1.019	0.34	-0.56	1.238
ENSG00000277058.3	+	HNRNPCL3	protein_coding	chr1	13060768	13062878	ENST00000617807.3	1897	89.427	76.299	84.218	84.686	71.501	59.552	64.294	71.258	50.747	63.293	49.942	60.653	1.811	1.837	1.82	1.854	-1.019	0.34	-0.56	1.238
ENSG00000229571.7	+	PRAMEF25	protein_coding	chr1	13068676	13077884	ENST00000614839.4	1863	2.394	2.042	2.254	2.267	1.914	1.594	1.721	1.907	1.358	1.694	1.337	1.624	0.238	0.265	0.247	0.282	-1.019	0.34	-0.56	1.238
ENSG00000277862.1	-	PRAMEF34P	unprocessed_pseudogene	chr1	13095178	13097971	ENST00000611860.1	1447	13.216	11.275	12.446	12.515	10.566	8.8	9.501	10.531	7.499	9.353	7.38	8.963	0.98	1.007	0.989	1.024	-1.019	0.34	-0.56	1.238
ENSG00000236179.1	-	PRAMEF35P	unprocessed_pseudogene	chr1	13104402	13105689	ENST00000458709.1	891	45.903	39.164	43.229	43.469	36.702	30.568	33.002	36.577	26.048	32.488	25.635	31.133	1.521	1.547	1.53	1.565	-1.019	0.34	-0.56	1.238
ENSG00000275774.3	-	HNRNPCL2	protein_coding	chr1	13115487	13116854	ENST00000621994.3	1156	90.364	77.098	85.1	85.572	72.25	60.175	64.968	72.004	51.278	63.956	50.464	61.288	1.815	1.842	1.824	1.859	-1.019	0.34	-0.56	1.238
ENSG00000229978.1	+	PRAMEF36P	transcribed_unprocessed_pseudogene	chr1	13128817	13131615	ENST00000448180.1	1452	13.216	11.275	12.446	12.515	10.566	8.8	9.501	10.531	7.499	9.353	7.38	8.963	0.98	1.007	0.989	1.024	-1.019	0.34	-0.56	1.238
ENSG00000233336.1	-	RP13-221M14.2	lncRNA	chr1	13146980	13147460	ENST00000437631.1	384	227.099	193.759	213.87	215.057	181.576	151.23	163.274	180.959	128.871	160.732	126.825	154.026	2.215	2.242	2.224	2.259	-1.019	0.34	-0.56	1.238
ENSG00000280267.4	-	PRAMEF26	protein_coding	chr1	13148904	13155961	ENST00000624207.1	1863	3.362	2.868	3.166	3.184	2.688	2.239	2.417	2.679	1.908	2.379	1.877	2.28	0.386	0.412	0.395	0.43	-1.019	0.34	-0.56	1.238
ENSG00000179412.11	-	HNRNPCL4	protein_coding	chr1	13163913	13165631	ENST00000323770.8	1718	NA	NA	NA	NA	NA	NA	NA	NA	NA	NA	NA	NA	NA	NA	NA	NA	NA	NA	NA	NA
ENSG00000204505.5	+	PRAMEF9	protein_coding	chr1	13171847	13179459	ENST00000415919.3	2465	3.393	2.895	3.195	3.213	2.713	2.259	2.439	2.704	1.925	2.401	1.895	2.301	0.39	0.416	0.399	0.434	-1.019	0.34	-0.56	1.238
ENSG00000279169.3	-	PRAMEF13	protein_coding	chr1	13196187	13201409	ENST00000625019.3	2163	6.392	5.454	6.02	6.053	5.111	4.257	4.596	5.094	3.627	4.524	3.57	4.336	0.665	0.691	0.674	0.709	-1.019	0.34	-0.56	1.238
ENSG00000279804.2	-	PRAMEF18	protein_coding	chr1	13222704	13226106	ENST00000624297.2	2067	13.328	11.371	12.551	12.621	10.656	8.875	9.582	10.62	7.563	9.433	7.443	9.039	0.984	1.01	0.993	1.028	-1.019	0.34	-0.56	1.238
ENSG00000250894.1	+	PRAMEF31P	unprocessed_pseudogene	chr1	13245862	13248652	ENST00000504262.1	1371	12.516	10.679	11.787	11.852	10.007	8.335	8.998	9.973	7.102	8.858	6.99	8.489	0.957	0.983	0.966	1	-1.019	0.34	-0.56	1.238
ENSG00000270601.4	+	PRAMEF5	protein_coding	chr1	13254211	13263314	ENST00000622421.2	1720	2.357	2.011	2.22	2.232	1.884	1.569	1.694	1.878	1.337	1.668	1.316	1.599	0.232	0.258	0.24	0.275	-1.019	0.34	-0.56	1.238
ENSG00000231219.1	-	PRAMEF32P	unprocessed_pseudogene	chr1	13273538	13275627	ENST00000431596.1	1068	17.242	14.711	16.238	16.328	13.786	11.482	12.396	13.739	9.784	12.203	9.629	11.694	1.096	1.122	1.105	1.14	-1.019	0.34	-0.56	1.238
ENSG00000207511.1	-	RNU6-771P	snRNA	chr1	13279124	13279231	ENST00000384780.1	107	NA	NA	NA	NA	NA	NA	NA	NA	NA	NA	NA	NA	NA	NA	NA	NA	NA	NA	NA	NA
ENSG00000182330.10	-	PRAMEF8	protein_coding	chr1	13281034	13285154	ENST00000357367.6	1844	8.054	6.872	7.585	7.627	6.439	5.363	5.79	6.418	4.57	5.7	4.498	5.462	0.765	0.792	0.774	0.809	-1.019	0.34	-0.56	1.238
ENSG00000237700.2	+	PRAMEF33	protein_coding	chr1	13303538	13308907	ENST00000437300.2	1518	4.553	3.884	4.288	4.311	3.64	3.032	3.273	3.628	2.584	3.222	2.543	3.088	0.517	0.544	0.526	0.561	-1.019	0.34	-0.56	1.238
ENSG00000204501.7	+	PRAMEF15	protein_coding	chr1	13315580	13322598	ENST00000376152.2	1865	3.389	2.891	3.191	3.209	2.71	2.257	2.436	2.7	1.923	2.399	1.893	2.298	0.389	0.416	0.398	0.433	-1.019	0.34	-0.56	1.238
ENSG00000228229.2	+	RP11-219C24.10	lncRNA	chr1	13324038	13324518	ENST00000432559.2	384	227.099	193.759	213.87	215.057	181.576	151.23	163.274	180.959	128.871	160.732	126.825	154.026	2.215	2.242	2.224	2.259	-1.019	0.34	-0.56	1.238
ENSG00000204481.8	-	PRAMEF14	protein_coding	chr1	13341891	13347134	ENST00000334600.7	2164	5.717	4.878	5.384	5.414	4.571	3.807	4.11	4.555	3.244	4.046	3.193	3.877	0.616	0.643	0.625	0.66	-1.019	0.34	-0.56	1.238
ENSG00000204480.8	-	PRAMEF19	protein_coding	chr1	13369066	13371900	ENST00000376101.3	1440	12.747	10.876	12.005	12.071	10.192	8.489	9.165	10.157	7.234	9.022	7.119	8.645	0.965	0.991	0.974	1.008	-1.019	0.34	-0.56	1.238
ENSG00000204479.4	+	PRAMEF17	protein_coding	chr1	13389631	13392629	ENST00000376098.4	1578	12.507	10.671	11.778	11.844	10	8.329	8.992	9.966	7.097	8.852	6.985	8.483	0.956	0.983	0.965	1	-1.019	0.34	-0.56	1.238
ENSG00000204478.10	+	PRAMEF20	protein_coding	chr1	13416350	13421328	ENST00000602960.1	1502	5.023	4.286	4.731	4.757	4.016	3.345	3.611	4.003	2.85	3.555	2.805	3.407	0.56	0.587	0.569	0.604	-1.019	0.34	-0.56	1.238
ENSG00000162494.6	-	LRRC38	protein_coding	chr1	13474972	13514003	ENST00000376085.4	2168	0.468	0.4	0.882	0.444	0.749	0.312	0.337	0.373	0.266	0.332	0.523	0.318	-0.269	-0.343	-0.461	-0.426	1.228	0.368	-1.001	-0.595
ENSG00000259961.1	+	RP4-597A16.2	lncRNA	chr1	13513219	13516270	ENST00000563570.1	477	6.811	5.811	6.414	6.45	5.446	4.536	4.897	5.427	3.865	4.821	3.804	4.62	0.692	0.719	0.701	0.736	-1.019	0.34	-0.56	1.238
ENSG00000215909.3	+	BRWD1P1	processed_pseudogene	chr1	13555000	13555694	ENST00000401091.2	371	56.962	145.799	160.932	53.942	45.544	227.593	40.953	45.389	64.648	161.262	63.622	38.633	1.874	1.742	2.243	1.659	-0.02	-0.534	1.408	-0.855
ENSG00000162493.17	+	PDPN	protein_coding	chr1	13583464	13617957	ENST00000294489.10	3104	0.564	0.481	0.531	0.534	0.451	0.751	0.405	0.449	0.32	0.399	0.629	0.382	-0.29	-0.363	-0.281	-0.346	0.741	-1.062	0.958	-0.637
ENSG00000222952.1	-	RNA5SP41	rRNA_pseudogene	chr1	13623183	13623284	ENST00000411020.1	101	NA	NA	NA	NA	NA	NA	NA	NA	NA	NA	NA	NA	NA	NA	NA	NA	NA	NA	NA	NA
ENSG00000237445.2	-	CTA-520D8.2	lncRNA	chr1	13657310	13659910	ENST00000441809.2	379	7.842	6.69	7.385	7.426	6.27	5.222	5.638	6.248	4.45	5.55	4.379	5.318	0.754	0.78	0.763	0.797	-1.019	0.34	-0.56	1.238
ENSG00000253085.1	-	ENSG10010140100.1	scaRNA	chr1	13696069	13696199	ENST00000517276.1	130	NA	NA	NA	NA	NA	NA	NA	NA	NA	NA	NA	NA	NA	NA	NA	NA	NA	NA	NA	NA
ENSG00000116731.22	+	PRDM2	protein_coding	chr1	13704854	13825079	ENST00000235372.11	7957	5.104	3.714	5.655	12.651	8.041	10.596	6.691	5.502	7.837	6.268	8.802	10.995	0.841	0.836	0.797	0.961	-0.253	-0.324	-0.865	1.443
ENSG00000189337.17	+	KAZN	protein_coding	chr1	13892791	15118043	ENST00000636203.1	6874	0.711	0.618	0.643	0.996	0.977	1.249	0.858	0.544	1.226	0.765	0.826	1.109	-0.114	-0.023	-0.076	-0.074	-1.131	1.305	-0.118	-0.056
ENSG00000252151.1	-	RNU6-1265P	snRNA	chr1	14124232	14124335	ENST00000516342.1	103	NA	NA	NA	NA	NA	NA	NA	NA	NA	NA	NA	NA	NA	NA	NA	NA	NA	NA	NA	NA
ENSG00000231606.2	-	RP11-344F13.1	lncRNA	chr1	14221886	14259698	ENST00000657859.1	1239	0.213	0.182	0.201	0.202	0.171	0.142	0.153	0.17	0.121	0.151	0.119	0.145	-0.812	-0.785	-0.803	-0.768	-1.019	0.34	-0.56	1.238
ENSG00000234593.3	-	KAZN-AS1	lncRNA	chr1	14338824	14419973	ENST00000666654.1	1343	0.219	0.187	0.206	0.207	0.175	0.292	0.157	0.174	0.248	0.155	0.244	0.148	-0.7	-0.674	-0.691	-0.757	0.148	0.884	0.396	-1.428
ENSG00000235829.1	-	TBCAP2	processed_pseudogene	chr1	14692128	14692613	ENST00000416175.1	326	124.169	105.94	116.936	117.585	99.279	82.687	89.272	98.941	70.462	87.882	69.343	84.215	1.953	1.98	1.962	1.997	-1.019	0.34	-0.56	1.238
ENSG00000287756.1	-	RP5-864I18.1	lncRNA	chr1	14774468	14777727	ENST00000666715.1	1453	9.664	8.245	9.101	9.151	7.727	6.435	6.948	7.7	5.484	6.84	5.397	6.554	0.844	0.871	0.853	0.888	-1.019	0.34	-0.56	1.238
ENSG00000175147.13	-	TMEM51-AS1	lncRNA	chr1	15111814	15152464	ENST00000310916.6	7100	0.539	0.46	0.508	0.51	0.431	1.077	0.387	0.859	0.306	1.144	0.602	0.366	-0.309	-0.383	-0.082	-0.265	-0.384	-0.962	1.388	-0.041
ENSG00000171729.14	+	TMEM51	protein_coding	chr1	15153746	15220478	ENST00000376008.3	1971	2.104	2.917	2.724	1.743	1.892	4.203	2.647	2.305	2.089	3.909	3.378	2.319	0.462	0.307	0.56	0.323	0.409	-0.884	1.222	-0.747
ENSG00000204464.7	-	C1orf195	lncRNA	chr1	15168473	15171317	ENST00000625027.2	441	5.415	2.31	2.55	2.564	2.165	1.803	1.946	2.157	1.536	1.916	1.512	1.836	0.292	0.418	0.301	0.336	-0.777	1.417	-0.622	-0.018
ENSG00000215720.4	-	MFFP1	processed_pseudogene	chr1	15191827	15192845	ENST00000400795.3	710	59.929	51.131	56.438	56.751	47.916	39.908	43.086	47.753	34.008	42.415	33.468	40.646	1.637	1.663	1.646	1.681	-1.019	0.34	-0.56	1.238
ENSG00000278480.1	+	ZBTB2P1	processed_pseudogene	chr1	15226372	15227549	ENST00000612442.1	966	90.364	77.098	85.1	85.572	72.25	60.175	64.968	72.004	51.278	63.956	50.464	61.288	1.815	1.842	1.824	1.859	-1.019	0.34	-0.56	1.238
ENSG00000142621.20	+	FHAD1	protein_coding	chr1	15236520	15398328	ENST00000683790.1	5610	0.11	0.564	0.207	0.626	0.352	0.44	0.871	0.263	0.312	0.546	0.676	0.299	-0.304	-0.639	-0.29	-0.436	0.698	-1.37	0.789	-0.116
ENSG00000233485.1	-	FHAD1-AS1	lncRNA	chr1	15326679	15343876	ENST00000428747.1	3105	1.297	1.107	1.222	1.228	1.037	2.592	0.933	1.034	1.472	0.918	1.449	0.88	0.073	0.099	0.14	0.016	-0.18	0.327	1.12	-1.267
ENSG00000236045.1	-	RP3-467K16.7	lncRNA	chr1	15334165	15335464	ENST00000439788.1	727	31.267	26.677	29.446	29.609	25	20.821	22.48	24.915	17.743	22.13	17.461	21.206	1.354	1.381	1.363	1.398	-1.019	0.34	-0.56	1.238
ENSG00000228140.2	-	RP3-467K16.4	lncRNA	chr1	15402978	15409433	ENST00000427824.1	5178	13.953	11.904	13.14	13.213	11.156	9.291	20.063	11.118	7.918	9.875	7.792	9.463	1.104	1.03	1.013	1.048	1.4	-0.466	-0.907	-0.026
ENSG00000142634.13	+	EFHD2	protein_coding	chr1	15409887	15430339	ENST00000375980.9	2422	7.684	12.292	9.95	10.005	13.823	8.954	11.739	13.01	14.171	8.837	17.164	11.074	1.101	1.059	0.996	1.053	1.126	0.162	-1.306	0.017
ENSG00000162438.12	+	CTRC	protein_coding	chr1	15438442	15449242	ENST00000375949.5	3482	2.404	8.206	2.264	4.554	7.69	3.202	3.457	3.832	4.093	6.807	4.028	3.262	0.5	0.626	0.751	0.585	-1.108	0.104	1.295	-0.291
ENSG00000142615.8	+	CELA2A	protein_coding	chr1	15456731	15472091	ENST00000359621.5	916	1.207	1.029	1.136	2.285	2.894	2.411	1.735	0.961	0.685	0.854	0.674	0.818	0.041	0.126	0.109	0.085	-1.333	0.975	0.501	-0.144
ENSG00000215704.10	+	CELA2B	protein_coding	chr1	15476103	15491395	ENST00000375910.8	915	0.721	1.23	0.679	0.682	0.576	0.48	0.518	0.574	0.409	0.51	0.805	0.489	-0.183	-0.257	-0.174	-0.239	0.741	-1.062	0.958	-0.637
ENSG00000132906.18	-	CASP9	protein_coding	chr1	15490831	15524445	ENST00000546424.5	4463	6.699	2.858	6.309	6.344	6.249	5.576	6.823	6.228	7.286	5.532	6.235	8.709	0.81	0.828	0.648	0.846	0.294	0.497	-1.48	0.689
ENSG00000116138.13	+	DNAJC16	protein_coding	chr1	15526847	15571733	ENST00000375847.8	6034	3.014	4.114	6.244	7.991	7.47	5.419	4.117	7.444	6.499	6.826	6.9	5.928	0.75	0.722	0.727	0.849	-0.208	-0.678	-0.582	1.469
ENSG00000251866.1	+	SCARNA21B	scaRNA	chr1	15542164	15542304	ENST00000516057.1	140	NA	NA	NA	NA	NA	NA	NA	NA	NA	NA	NA	NA	NA	NA	NA	NA	NA	NA	NA	NA
ENSG00000272510.1	-	RP4-680D5.8	lncRNA	chr1	15565610	15565956	ENST00000606186.1	346	NA	NA	NA	NA	NA	NA	NA	NA	NA	NA	NA	NA	NA	NA	NA	NA	NA	NA	NA	NA
ENSG00000116771.6	-	AGMAT	protein_coding	chr1	15571698	15585051	ENST00000375826.4	3095	8.512	5.81	4.81	1.612	5.445	7.936	1.224	6.783	3.864	4.82	9.508	3.464	0.583	0.751	0.782	0.526	-0.621	0.722	0.971	-1.072
ENSG00000237301.1	-	RP4-680D5.2	lncRNA	chr1	15586135	15603626	ENST00000428945.1	2845	1.18	1.007	1.111	3.352	1.887	0.786	1.697	2.821	0.67	0.835	2.636	0.8	0.232	0.058	-0.06	0.293	0.628	-0.451	-1.181	1.004
ENSG00000235084.3	+	CHCHD2P6	processed_pseudogene	chr1	15604596	15605043	ENST00000454346.1	447	NA	NA	NA	NA	NA	NA	NA	NA	NA	NA	NA	NA	NA	NA	NA	NA	NA	NA	NA	NA
ENSG00000252417.1	-	RNU7-179P	snRNA	chr1	15608077	15608145	ENST00000516608.1	68	NA	NA	NA	NA	NA	NA	NA	NA	NA	NA	NA	NA	NA	NA	NA	NA	NA	NA	NA	NA
ENSG00000236500.1	-	CD24P1	processed_pseudogene	chr1	15614642	15614867	ENST00000422383.1	225	NA	NA	NA	NA	NA	NA	NA	NA	NA	NA	NA	NA	NA	NA	NA	NA	NA	NA	NA	NA
ENSG00000197312.12	+	DDI2	protein_coding	chr1	15617457	15669044	ENST00000480945.6	10667	7.202	6.868	5.586	8.024	12.872	7.335	8.224	5.401	8.895	6.597	8.754	11.781	0.868	0.972	0.841	0.903	-0.488	1.341	-0.974	0.12
ENSG00000215695.1	+	RSC1A1	protein_coding	chr1	15659868	15661722	ENST00000345034.1	1854	NA	NA	NA	NA	NA	NA	NA	NA	NA	NA	NA	NA	NA	NA	NA	NA	NA	NA	NA	NA
ENSG00000271742.1	-	RP4-680D5.9	lncRNA	chr1	15682872	15683128	ENST00000606262.1	256	NA	NA	NA	NA	NA	NA	NA	NA	NA	NA	NA	NA	NA	NA	NA	NA	NA	NA	NA	NA
ENSG00000116786.13	+	PLEKHM2	protein_coding	chr1	15684319	15734769	ENST00000375799.8	4134	31.186	49.047	41.046	36.292	56.478	57.297	37.819	43.112	54.583	39.091	46.582	73.646	1.62	1.661	1.68	1.687	-1.396	-0.036	0.602	0.83
ENSG00000237938.5	-	RP11-288I21.1	lncRNA	chr1	15722718	15736896	ENST00000453804.1	645	11.971	13	8.199	5.153	6.091	7.247	8.607	19.945	9.881	14.635	12.156	7.381	0.978	0.953	1.046	0.96	-0.15	-0.739	1.453	-0.565
ENSG00000162461.8	+	SLC25A34	protein_coding	chr1	15736257	15741392	ENST00000294454.6	3129	62.729	15.291	42.197	25.458	42.99	29.838	25.771	57.125	45.767	44.397	35.032	36.467	1.527	1.697	1.436	1.575	-0.291	1.271	-1.13	0.149
ENSG00000224459.1	-	SLC25A34-AS1	lncRNA	chr1	15740050	15749896	ENST00000418525.1	639	1.879	1.603	1.769	1.779	3.004	1.251	1.351	1.497	3.198	1.33	2.098	3.823	0.233	0.419	0.142	0.336	-0.408	1.131	-1.166	0.443
ENSG00000162460.7	+	TMEM82	protein_coding	chr1	15742498	15747982	ENST00000375782.2	1443	4.379	3.737	4.124	4.147	3.502	2.916	3.149	3.49	2.485	3.1	4.892	2.97	0.601	0.527	0.51	0.544	1.4	-0.466	-0.907	-0.026
ENSG00000162458.13	+	FBLIM1	protein_coding	chr1	15756658	15786594	ENST00000375771.5	3498	48.915	56.026	42.91	57.108	82.505	59.346	51.547	59.266	93.158	38.888	61.743	93.164	1.712	1.858	1.704	1.833	-0.809	1.017	-0.907	0.7
ENSG00000224321.1	+	RPL12P14	processed_pseudogene	chr1	15792795	15793285	ENST00000431782.1	490	NA	NA	NA	NA	NA	NA	NA	NA	NA	NA	NA	NA	NA	NA	NA	NA	NA	NA	NA	NA
ENSG00000233954.6	-	UQCRHL	protein_coding	chr1	15807168	15809348	ENST00000483273.2	2180	NA	NA	NA	NA	NA	NA	NA	NA	NA	NA	NA	NA	NA	NA	NA	NA	NA	NA	NA	NA
ENSG00000178715.8	+	RP11-169K16.8	processed_pseudogene	chr1	15828231	15828669	ENST00000321418.6	438	NA	NA	NA	NA	NA	NA	NA	NA	NA	NA	NA	NA	NA	NA	NA	NA	NA	NA	NA	NA
ENSG00000179743.4	-	FLJ37453	lncRNA	chr1	15834473	15848147	ENST00000317122.2	2473	6.175	5.268	11.63	13.156	4.937	11.307	7.769	15.99	11.388	4.37	12.069	11.516	1.013	0.847	0.805	1.128	0.43	-0.677	-0.955	1.202
ENSG00000065526.12	+	SPEN	protein_coding	chr1	15847706	15940456	ENST00000375759.8	12385	4.707	5.943	7.801	10.875	10.838	9.403	7.445	6.751	9.615	7.195	10.093	10.726	0.923	0.897	0.868	0.965	0.228	-0.397	-1.094	1.263
ENSG00000270620.1	-	RP1-134O19.3	unprocessed_pseudogene	chr1	15917697	15917908	ENST00000604816.1	211	NA	NA	NA	NA	NA	NA	NA	NA	NA	NA	NA	NA	NA	NA	NA	NA	NA	NA	NA	NA
ENSG00000116809.12	-	ZBTB17	protein_coding	chr1	15941870	15976132	ENST00000375733.6	2770	16.612	22.204	24.509	18.353	23.907	29.13	21.896	24.267	25.452	25.474	27.212	29.669	1.388	1.335	1.406	1.374	0.417	-1.351	0.998	-0.063
ENSG00000234607.2	+	RP11-5P18.1	processed_pseudogene	chr1	15969631	15970194	ENST00000416882.2	563	NA	NA	NA	NA	NA	NA	NA	NA	NA	NA	NA	NA	NA	NA	NA	NA	NA	NA	NA	NA
ENSG00000231353.1	+	RP11-5P18.3	unprocessed_pseudogene	chr1	15988181	15988441	ENST00000424379.1	260	NA	NA	NA	NA	NA	NA	NA	NA	NA	NA	NA	NA	NA	NA	NA	NA	NA	NA	NA	NA
ENSG00000275503.1	-	RP11-5P18.11	processed_pseudogene	chr1	15989139	15989375	ENST00000613591.1	236	NA	NA	NA	NA	NA	NA	NA	NA	NA	NA	NA	NA	NA	NA	NA	NA	NA	NA	NA	NA
ENSG00000224966.4	+	TBC1D3P6	unprocessed_pseudogene	chr1	15989870	15994751	ENST00000505954.1	962	4.567	3.897	4.301	4.325	3.652	3.041	3.284	3.639	2.592	3.232	2.551	3.098	0.519	0.545	0.528	0.563	-1.019	0.34	-0.56	1.238
ENSG00000183888.4	+	SRARP	protein_coding	chr1	16004235	16008807	ENST00000329454.2	3039	11.407	9.733	10.743	10.803	9.121	7.596	8.201	9.09	6.473	8.074	6.371	7.737	0.916	0.943	0.925	0.96	-1.019	0.34	-0.56	1.238
ENSG00000233078.1	-	RP11-5P18.5	lncRNA	chr1	16006159	16006671	ENST00000437156.1	466	663.827	566.373	625.159	628.628	530.761	442.056	477.262	528.956	376.699	469.831	370.72	450.229	2.681	2.708	2.69	2.725	-1.019	0.34	-0.56	1.238
ENSG00000173641.18	-	HSPB7	protein_coding	chr1	16014027	16019594	ENST00000375718.4	2415	6.043	5.156	5.691	5.723	4.832	4.024	4.345	4.815	3.429	4.277	3.375	4.099	0.64	0.667	0.649	0.684	-1.019	0.34	-0.56	1.238
ENSG00000186510.12	+	CLCNKA	protein_coding	chr1	16021870	16034050	ENST00000375692.5	2581	1.418	1.21	1.335	2.686	1.134	0.944	1.02	1.13	0.805	1.004	0.792	2.885	0.011	0.037	0.02	0.314	-0.579	-0.399	-0.518	1.496
ENSG00000232456.1	-	RP11-5P18.10	unprocessed_pseudogene	chr1	16035177	16040029	ENST00000447882.1	704	4.243	3.62	3.996	4.018	3.392	2.825	3.05	3.381	2.408	3.003	2.369	2.878	0.487	0.513	0.496	0.531	-1.019	0.34	-0.56	1.238
ENSG00000184908.19	+	CLCNKB	protein_coding	chr1	16040251	16057279	ENST00000684324.1	3331	1.372	1.171	2.584	1.299	1.097	0.914	0.986	1.093	2.336	0.971	0.766	0.931	0.097	0.182	0.006	0.04	0.204	1.308	-0.983	-0.53
ENSG00000185519.9	-	FAM131C	protein_coding	chr1	16057768	16073651	ENST00000375662.5	1720	1.229	1.049	1.157	1.164	0.983	0.818	0.884	0.979	0.697	0.87	0.686	0.834	-0.051	-0.025	-0.042	-0.007	-1.019	0.34	-0.56	1.238
ENSG00000142627.13	-	EPHA2	protein_coding	chr1	16124336	16156069	ENST00000358432.8	3946	47.128	64.871	50.892	41.059	48.232	66.951	74.09	57.08	68.463	84.5	65.973	49.863	1.799	1.731	1.855	1.689	0.413	-0.514	1.182	-1.081
ENSG00000227959.1	+	RP11-276H7.2	lncRNA	chr1	16155210	16157329	ENST00000424774.1	904	28.886	24.646	27.204	41.032	11.548	48.09	10.384	11.509	16.392	10.222	40.329	29.387	1.352	1.246	1.361	1.381	0.284	-1.471	0.431	0.756
ENSG00000224621.1	+	RP11-276H7.3	lncRNA	chr1	16159265	16161883	ENST00000426353.1	544	8.403	35.846	47.48	7.957	40.311	27.978	30.206	6.696	33.378	17.842	18.771	51.292	1.477	1.351	1.418	1.146	0.894	0.023	0.484	-1.402
ENSG00000234166.1	+	ARHGEF19-AS1	lncRNA	chr1	16197853	16198357	ENST00000457809.1	439	383.544	327.238	361.203	363.207	306.662	255.41	275.751	305.619	217.648	271.458	214.194	260.132	2.443	2.469	2.452	2.487	-1.019	0.34	-0.56	1.238
ENSG00000142632.17	-	ARHGEF19	protein_coding	chr1	16197853	16212652	ENST00000270747.8	3322	71.033	28.985	65.441	36.558	76.549	22.623	68.833	79.98	96.391	32.788	90.549	53.414	1.87	1.906	1.444	1.731	0.63	0.802	-1.4	-0.032
ENSG00000237276.8	-	ANO7L1	transcribed_unprocessed_pseudogene	chr1	16216468	16228027	ENST00000602586.1	1720	27.877	19.325	19.69	28.049	36.22	17.404	28.811	27.767	40.537	19.73	31.137	30.724	1.416	1.537	1.274	1.46	-0.054	1.046	-1.336	0.343
ENSG00000288398.1	-	RP4-733M16.8	lncRNA	chr1	16228673	16231335	ENST00000671994.1	2662	NA	NA	NA	NA	NA	NA	NA	NA	NA	NA	NA	NA	NA	NA	NA	NA	NA	NA	NA	NA
ENSG00000132881.12	-	CPLANE2	protein_coding	chr1	16231691	16237183	ENST00000375599.8	1574	4.497	15.347	4.235	8.517	14.382	2.995	6.466	3.583	7.656	9.548	7.534	9.15	0.772	0.898	0.881	0.815	-1.191	0.967	0.669	-0.445
ENSG00000233929.1	-	MT1XP1	processed_pseudogene	chr1	16241212	16241398	ENST00000421314.1	186	NA	NA	NA	NA	NA	NA	NA	NA	NA	NA	NA	NA	NA	NA	NA	NA	NA	NA	NA	NA
ENSG00000037637.11	-	FBXO42	protein_coding	chr1	16246839	16352480	ENST00000375592.8	6227	9.218	12.613	9.009	14.823	14.602	18.531	12.129	9.701	16.483	8.617	12.53	23.711	1.045	1.115	1.101	1.178	-1.188	0.1	-0.158	1.246
ENSG00000055070.17	+	SZRD1	protein_coding	chr1	16367241	16398145	ENST00000401088.9	3480	7.01	7.036	7.378	8.591	6.924	9.336	9.19	9.857	10.296	9.339	10.823	7.831	0.955	0.9	0.929	0.941	1.021	-1.339	-0.079	0.398
ENSG00000226457.1	-	RPL22P3	processed_pseudogene	chr1	16369149	16369530	ENST00000445689.1	381	NA	NA	NA	NA	NA	NA	NA	NA	NA	NA	NA	NA	NA	NA	NA	NA	NA	NA	NA	NA
ENSG00000187144.11	-	SPATA21	protein_coding	chr1	16398642	16437424	ENST00000335496.5	2015	2.935	7.198	4.836	4.516	4.693	4.885	6.857	6.43	8.118	5.971	5.736	4.478	0.76	0.683	0.774	0.705	0.675	-1.091	1.004	-0.588
ENSG00000157191.20	+	NECAP2	protein_coding	chr1	16440723	16460078	ENST00000337132.10	2018	27.098	35.108	26.465	26.612	44.135	26.734	31.749	35.988	37.589	35.517	47.081	29.951	1.532	1.551	1.508	1.486	0.464	1.115	-0.407	-1.172
ENSG00000226029.1	+	LINC01772	lncRNA	chr1	16460947	16468481	ENST00000457898.1	3245	8.086	10.348	7.615	19.143	6.465	16.154	2.907	6.443	18.354	5.723	11.289	2.742	0.799	0.994	0.994	0.843	-1.069	0.855	0.85	-0.636
ENSG00000080947.15	-	CROCCP3	transcribed_unprocessed_pseudogene	chr1	16467435	16492701	ENST00000263511.8	5368	54.905	28.564	40.987	54.53	48.182	47.263	52.472	62.423	82.451	39.807	53.098	62.215	1.686	1.78	1.577	1.775	-0.194	0.788	-1.338	0.743
ENSG00000206652.1	-	RNU1-1	snRNA	chr1	16514121	16514285	ENST00000383925.1	164	NA	NA	NA	NA	NA	NA	NA	NA	NA	NA	NA	NA	NA	NA	NA	NA	NA	NA	NA	NA
ENSG00000261135.1	+	RP4-798A10.7	lncRNA	chr1	16514644	16515754	ENST00000562878.1	1110	NA	NA	NA	NA	NA	NA	NA	NA	NA	NA	NA	NA	NA	NA	NA	NA	NA	NA	NA	NA
ENSG00000285853.1	+	RP4-798A10.8	lncRNA	chr1	16515033	16521788	ENST00000648419.1	1558	3.372	2.877	3.175	3.193	8.087	2.245	2.424	2.687	1.913	2.386	1.883	2.287	0.387	0.572	0.396	0.431	-0.692	1.463	-0.589	-0.183
ENSG00000224174.2	+	RP4-798A10.4	lncRNA	chr1	16520693	16521796	ENST00000452795.2	327	22.83	19.478	21.5	21.619	18.254	15.203	16.414	18.192	12.955	16.158	12.75	15.484	1.218	1.244	1.227	1.262	-1.019	0.34	-0.56	1.238
ENSG00000233421.5	-	LINC01783	lncRNA	chr1	16533885	16535649	ENST00000415386.2	1548	95.356	81.357	89.802	90.3	76.242	63.5	68.557	75.983	54.111	67.489	53.253	64.674	1.839	1.865	1.847	1.882	-1.019	0.34	-0.56	1.238
ENSG00000277344.1	-	RNU1-6P	snRNA	chr1	16534080	16534224	ENST00000516290.1	144	NA	NA	NA	NA	NA	NA	NA	NA	NA	NA	NA	NA	NA	NA	NA	NA	NA	NA	NA	NA
ENSG00000225710.1	-	PDE4DIPP8	unprocessed_pseudogene	chr1	16548650	16552531	ENST00000438396.1	882	5.833	4.977	5.493	5.524	4.664	3.884	4.194	4.648	3.31	4.128	3.257	3.956	0.625	0.651	0.634	0.669	-1.019	0.34	-0.56	1.238
ENSG00000219481.10	-	NBPF1	protein_coding	chr1	16562318	16613487	ENST00000430580.6	5932	18.135	28.64	24.709	30.327	25.605	39.055	31.624	25.826	22.771	40.143	35.338	35.328	1.48	1.341	1.551	1.481	0.195	-1.389	0.997	0.198
ENSG00000271732.1	+	RP5-1182A14.5	lncRNA	chr1	16617390	16617729	ENST00000607700.1	339	NA	NA	NA	NA	NA	NA	NA	NA	NA	NA	NA	NA	NA	NA	NA	NA	NA	NA	NA	NA
ENSG00000215908.10	-	CROCCP2	transcribed_unprocessed_pseudogene	chr1	16618968	16657232	ENST00000412962.4	2773	65.689	73.744	60.002	52.852	68.318	78.936	82.027	77.924	97.816	78.652	82.748	78.721	1.87	1.881	1.887	1.837	0.059	0.546	0.819	-1.424
ENSG00000283773.1	-	RP5-1182A14.8	transcribed_unprocessed_pseudogene	chr1	16642766	16643109	ENST00000639399.1	166	109.933	93.794	103.53	104.104	87.897	73.207	79.037	87.598	62.383	77.806	61.393	74.56	1.9	1.927	1.909	1.944	-1.019	0.34	-0.56	1.238
ENSG00000186301.8	+	MST1P2	unprocessed_pseudogene	chr1	16645621	16650289	ENST00000457982.3	2291	50.838	7.229	15.959	8.024	13.549	39.496	6.092	13.503	28.849	17.991	14.195	34.48	1.047	1.433	1.237	1.191	-1.13	1.292	0.064	-0.226
ENSG00000282143.1	+	RP1-163M9.8	lncRNA	chr1	16656878	16667524	ENST00000633763.1	817	1.763	1.504	1.66	1.67	1.41	1.174	1.268	1.405	1.001	1.248	0.985	1.196	0.105	0.132	0.114	0.149	-1.019	0.34	-0.56	1.238
ENSG00000207513.1	-	RNU1-3	snRNA	chr1	16666784	16666948	ENST00000384782.1	164	NA	NA	NA	NA	NA	NA	NA	NA	NA	NA	NA	NA	NA	NA	NA	NA	NA	NA	NA	NA
ENSG00000280114.1	-	RP5-875O13.7	unprocessed_pseudogene	chr1	16681096	16688749	ENST00000624828.1	1351	11.971	17.874	11.274	45.346	23.929	27.902	17.214	19.078	11.888	25.418	16.714	46.686	1.17	1.177	1.368	1.535	-0.817	-0.776	0.315	1.277
ENSG00000236698.1	-	EIF1AXP1	processed_pseudogene	chr1	16685620	16686055	ENST00000419267.1	435	NA	NA	NA	NA	NA	NA	NA	NA	NA	NA	NA	NA	NA	NA	NA	NA	NA	NA	NA	NA
ENSG00000268869.6	-	ESPNP	transcribed_unprocessed_pseudogene	chr1	16692279	16720157	ENST00000270691.9	3693	0.617	1.054	1.163	0.585	0.494	0.411	0.444	0.492	0.35	0.437	0.345	0.419	-0.25	-0.324	-0.241	-0.306	0.741	-1.062	0.958	-0.637
ENSG00000279151.1	+	RP1-163M9.7	lncRNA	chr1	16701545	16705594	ENST00000624517.1	406	4.79	4.087	4.511	4.536	3.83	3.19	3.444	3.817	2.718	3.39	2.675	3.249	0.54	0.566	0.548	0.583	-1.019	0.34	-0.56	1.238
ENSG00000282740.1	-	RP5-1182A14.7	lncRNA	chr1	16739937	16750589	ENST00000633433.1	819	1.762	1.504	1.66	1.669	1.409	1.174	1.267	1.404	1	1.247	0.984	1.195	0.105	0.132	0.114	0.149	-1.019	0.34	-0.56	1.238
ENSG00000058453.17	+	CROCC	protein_coding	chr1	16921930	16972964	ENST00000375541.10	6660	6.039	6.558	6.204	5.05	6.71	7.312	6.879	8.562	8.856	5.773	8.847	9.309	0.859	0.852	0.814	0.868	0.453	0.143	-1.437	0.842
ENSG00000227684.2	+	CROCCP4	transcribed_unprocessed_pseudogene	chr1	16740279	16750968	ENST00000633627.1	573	1.779	1.518	1.675	1.684	1.422	1.185	1.279	1.417	1.009	1.259	0.993	1.206	0.109	0.136	0.118	0.153	-1.019	0.34	-0.56	1.238
ENSG00000207389.1	+	RNU1-4	snRNA	chr1	16740515	16740679	ENST00000384659.1	164	NA	NA	NA	NA	NA	NA	NA	NA	NA	NA	NA	NA	NA	NA	NA	NA	NA	NA	NA	NA
ENSG00000186715.11	-	MST1L	transcribed_unprocessed_pseudogene	chr1	16754909	16758872	ENST00000455405.6	3184	1.711	1.46	1.611	3.241	1.368	1.139	1.23	1.363	0.971	1.211	0.956	4.642	0.092	0.119	0.101	0.437	-0.569	-0.411	-0.516	1.497
ENSG00000223643.6	-	RP11-108M9.1	lncRNA	chr1	16851320	16853129	ENST00000422345.1	735	16.329	13.932	15.378	15.463	13.056	10.874	11.74	13.011	9.266	11.557	9.119	11.075	1.072	1.099	1.081	1.116	-1.019	0.34	-0.56	1.238
ENSG00000230239.1	+	PDE4DIPP9	unprocessed_pseudogene	chr1	16855406	16859284	ENST00000414128.1	882	5.839	4.982	5.499	5.529	4.668	3.888	4.198	4.653	3.313	4.132	3.261	3.96	0.626	0.652	0.634	0.669	-1.019	0.34	-0.56	1.238
ENSG00000263811.1	-	MIR3675	miRNA	chr1	16858948	16859021	ENST00000583661.1	73	NA	NA	NA	NA	NA	NA	NA	NA	NA	NA	NA	NA	NA	NA	NA	NA	NA	NA	NA	NA
ENSG00000228549.5	+	RP11-108M9.3	lncRNA	chr1	16870944	16874079	ENST00000438002.1	2520	1.702	1.452	1.603	1.612	1.361	1.133	1.224	1.356	0.966	1.205	0.951	1.154	0.09	0.117	0.099	0.134	-1.019	0.34	-0.56	1.238
ENSG00000277234.1	+	RNU1-5P	snRNA	chr1	16873707	16873851	ENST00000362684.1	144	NA	NA	NA	NA	NA	NA	NA	NA	NA	NA	NA	NA	NA	NA	NA	NA	NA	NA	NA	NA
ENSG00000238142.2	-	RP11-108M9.4	lncRNA	chr1	16887576	16889518	ENST00000654227.1	1512	41.192	175.724	271.549	39.008	65.87	109.723	266.538	98.469	140.251	116.617	115.02	195.565	2.307	1.86	2.117	1.959	1.26	-1.027	0.29	-0.523
ENSG00000235241.1	+	RP11-108M9.5	processed_pseudogene	chr1	16889094	16889602	ENST00000453917.1	508	NA	NA	NA	NA	NA	NA	NA	NA	NA	NA	NA	NA	NA	NA	NA	NA	NA	NA	NA	NA
ENSG00000207005.1	+	RNU1-2	snRNA	chr1	16895979	16896143	ENST00000384278.1	164	NA	NA	NA	NA	NA	NA	NA	NA	NA	NA	NA	NA	NA	NA	NA	NA	NA	NA	NA	NA
ENSG00000272426.1	-	RP11-108M9.6	lncRNA	chr1	16904338	16904776	ENST00000606899.1	438	NA	NA	NA	NA	NA	NA	NA	NA	NA	NA	NA	NA	NA	NA	NA	NA	NA	NA	NA	NA
ENSG00000117122.14	-	MFAP2	protein_coding	chr1	16974501	16980620	ENST00000375535.4	1045	154.542	125.861	138.924	59.869	143.221	140.335	169.188	117.546	193.332	104.407	192.225	147.694	2.218	2.21	2.089	2.006	0.855	0.778	-0.412	-1.222
ENSG00000286898.1	+	RP1-37C10.7	lncRNA	chr1	16976301	16977792	ENST00000654887.1	385	63.571	27.119	29.934	15.05	12.707	10.583	11.426	12.664	27.056	11.248	17.751	43.116	1.261	1.447	1.17	1.305	-0.299	1.309	-1.091	0.081
ENSG00000226526.1	+	RP1-37C10.3	lncRNA	chr1	16978925	17005091	ENST00000446261.1	636	6.766	5.773	5.097	4.485	10.278	4.505	4.864	5.93	7.295	5.267	6.045	8.26	0.725	0.902	0.712	0.781	-0.633	1.409	-0.784	0.007
ENSG00000159363.19	-	ATP13A2	protein_coding	chr1	16985957	17011928	ENST00000326735.13	3996	21.761	27.505	21.252	15.264	25.776	25.225	24.916	26.33	21.038	29.092	37.808	24.051	1.434	1.357	1.435	1.328	0.834	-0.579	0.856	-1.112
ENSG00000288636.1	-	RP1-37C10.8	protein_coding	chr1	17005067	17011757	ENST00000617114.5	312	2.732	2.331	2.573	2.587	2.184	1.819	1.964	2.177	1.55	1.933	1.526	1.853	0.296	0.322	0.305	0.339	-1.019	0.34	-0.56	1.238
ENSG00000117118.10	-	SDHB	protein_coding	chr1	17018721	17054032	ENST00000375499.8	1015	25.266	32.766	23.318	45.938	34.342	44.754	34.513	36.641	36.991	35.406	44.023	46.953	1.516	1.502	1.572	1.633	-0.662	-0.903	0.27	1.294
ENSG00000117115.13	-	PADI2	protein_coding	chr1	17066760	17119451	ENST00000375486.9	4361	0.361	0.308	0.34	0.342	0.289	0.721	0.26	0.288	0.205	0.511	0.202	0.245	-0.583	-0.557	-0.315	-0.539	-0.684	-0.471	1.484	-0.33
ENSG00000204362.6	+	LINC02783	lncRNA	chr1	17189782	17197617	ENST00000412427.1	4676	5.534	9.443	5.211	15.721	4.424	7.37	7.957	8.819	3.14	3.917	6.181	3.753	0.803	0.629	0.812	0.905	0.136	-1.374	0.213	1.024
ENSG00000282843.1	-	RP11-380J14.4	lncRNA	chr1	17193231	17201733	ENST00000635428.1	1228	2.399	2.047	4.519	2.272	1.918	1.598	1.725	1.912	1.361	3.396	1.34	1.627	0.34	0.266	0.349	0.283	0.741	-1.062	0.958	-0.637
ENSG00000142623.11	+	PADI1	protein_coding	chr1	17205127	17246007	ENST00000375471.5	3846	0.94	1.603	1.327	2.225	2.63	1.564	1.351	0.749	1.866	0.333	1.837	1.593	0.173	0.221	-0.026	0.141	0.422	0.875	-1.428	0.131
ENSG00000142619.4	+	PADI3	protein_coding	chr1	17249097	17284233	ENST00000375460.3	3189	0.547	0.467	0.515	0.518	0.875	0.364	0.393	0.436	0.932	0.387	0.306	1.485	-0.403	-0.117	-0.394	-0.158	-0.89	0.997	-0.831	0.724
ENSG00000266634.1	+	MIR3972	miRNA	chr1	17277888	17277975	ENST00000582732.1	87	NA	NA	NA	NA	NA	NA	NA	NA	NA	NA	NA	NA	NA	NA	NA	NA	NA	NA	NA	NA
ENSG00000159339.13	+	PADI4	protein_coding	chr1	17308196	17364004	ENST00000375448.4	2267	0.327	0.558	0.308	0.62	1.308	0.218	0.235	0.261	0.186	0.232	0.183	0.444	-0.626	-0.367	-0.517	-0.381	-1.251	0.866	-0.359	0.745
ENSG00000276747.1	+	PADI6	protein_coding	chr1	17372195	17401699	ENST00000619609.1	2396	0.644	0.549	0.606	0.61	0.515	0.429	0.463	0.513	0.365	0.456	0.36	0.437	-0.332	-0.306	-0.323	-0.288	-1.019	0.34	-0.56	1.238
ENSG00000227751.1	+	RCC2-AS1	lncRNA	chr1	17406759	17407382	ENST00000439577.1	311	59.108	50.43	55.665	55.974	47.259	39.361	84.992	94.198	33.542	41.834	66.019	80.178	1.832	1.657	1.64	1.875	0.672	-0.782	-0.928	1.038
ENSG00000179051.14	-	RCC2	protein_coding	chr1	17406759	17439677	ENST00000375436.9	4040	25.951	36.043	29.554	39.433	22.196	49.432	46.426	42.799	39.041	65.351	41.118	24.559	1.584	1.451	1.689	1.539	0.184	-1.161	1.244	-0.267
ENSG00000074964.17	+	ARHGEF10L	protein_coding	chr1	17539697	17697869	ENST00000361221.8	4625	8.926	7.712	7.342	8.132	10.298	9.931	7.717	11.524	12.438	8.236	9.086	14.176	0.904	1.019	0.933	1.041	-1.066	0.68	-0.621	1.008
ENSG00000236648.2	+	LINC02810	lncRNA	chr1	17717630	17722347	ENST00000670395.1	943	0.552	0.471	0.52	0.523	0.441	0.368	0.397	0.44	0.313	0.391	0.617	0.374	-0.299	-0.372	-0.39	-0.355	1.4	-0.466	-0.907	-0.026
ENSG00000117148.8	+	ACTL8	protein_coding	chr1	17755332	17827063	ENST00000375406.2	1841	0.247	0.211	0.233	0.234	0.198	0.329	0.178	0.197	0.28	0.35	0.138	0.335	-0.748	-0.621	-0.538	-0.604	-1.37	0.075	1.021	0.274
ENSG00000284653.1	+	RP11-658E23.1	lncRNA	chr1	18015711	18045612	ENST00000641892.1	2013	0.62	0.529	0.584	0.587	0.496	0.413	0.446	0.988	0.352	0.439	0.346	0.421	-0.348	-0.322	-0.339	-0.204	-0.669	-0.275	-0.536	1.48
ENSG00000261781.1	+	LINC01654	lncRNA	chr1	18065656	18074412	ENST00000569711.1	2471	2.764	2.358	2.603	2.617	2.21	1.84	1.987	2.202	1.568	1.956	1.543	1.874	0.301	0.327	0.31	0.345	-1.019	0.34	-0.56	1.238
ENSG00000117154.12	+	IGSF21	protein_coding	chr1	18107797	18378483	ENST00000251296.4	1892	0.132	0.056	0.062	0.062	0.053	0.044	0.047	0.052	0.037	0.047	0.037	0.134	-1.322	-1.196	-1.313	-1.119	-0.866	0.431	-0.775	1.21
ENSG00000280222.1	+	RP11-174G17.3	TEC	chr1	18109388	18115861	ENST00000624418.1	6473	NA	NA	NA	NA	NA	NA	NA	NA	NA	NA	NA	NA	NA	NA	NA	NA	NA	NA	NA	NA
ENSG00000230035.2	-	IGSF21-AS1	lncRNA	chr1	18166928	18179346	ENST00000419667.2	430	1.447	1.235	1.363	1.37	1.157	0.964	1.04	1.153	0.821	1.024	0.808	0.981	0.02	0.046	0.029	0.063	-1.019	0.34	-0.56	1.238
ENSG00000225387.1	+	RP11-422P22.1	lncRNA	chr1	18385828	18388514	ENST00000420211.1	491	7.935	6.77	7.473	7.515	6.345	5.284	5.705	6.323	4.503	5.616	4.432	5.382	0.759	0.785	0.768	0.803	-1.019	0.34	-0.56	1.238
ENSG00000179023.9	+	KLHDC7A	protein_coding	chr1	18480929	18485974	ENST00000400664.3	5045	NA	NA	NA	NA	NA	NA	NA	NA	NA	NA	NA	NA	NA	NA	NA	NA	NA	NA	NA	NA
ENSG00000235282.3	+	DYNLL1P3	processed_pseudogene	chr1	18513117	18513383	ENST00000596113.1	266	NA	NA	NA	NA	NA	NA	NA	NA	NA	NA	NA	NA	NA	NA	NA	NA	NA	NA	NA	NA
ENSG00000225478.2	+	RP1-8B22.2	processed_pseudogene	chr1	18595413	18595636	ENST00000450125.2	223	NA	NA	NA	NA	NA	NA	NA	NA	NA	NA	NA	NA	NA	NA	NA	NA	NA	NA	NA	NA
ENSG00000009709.12	+	PAX7	protein_coding	chr1	18630845	18748866	ENST00000420770.7	6213	0.155	0.132	0.146	0.293	0.248	0.31	0.223	0.123	0.088	0.11	0.087	0.105	-0.85	-0.824	-0.783	-0.806	-1.208	-0.283	1.163	0.328
ENSG00000179002.5	-	TAS1R2	protein_coding	chr1	18839598	18859682	ENST00000375371.3	2542	0.99	0.844	0.932	0.937	0.791	0.659	0.711	0.788	0.562	0.7	0.553	0.671	-0.145	-0.119	-0.136	-0.102	-1.019	0.34	-0.56	1.238
ENSG00000159423.17	-	ALDH4A1	protein_coding	chr1	18871429	18902555	ENST00000375341.8	3139	13.19	19.291	15.97	20.222	22.096	25.931	16.256	18.017	21.028	22.671	18.941	25.985	1.231	1.262	1.352	1.325	-1.112	-0.539	1.06	0.591
ENSG00000265606.1	-	MIR4695	miRNA	chr1	18883201	18883275	ENST00000577305.1	74	NA	NA	NA	NA	NA	NA	NA	NA	NA	NA	NA	NA	NA	NA	NA	NA	NA	NA	NA	NA
ENSG00000221662.1	-	MIR1290	miRNA	chr1	18897070	18897148	ENST00000408735.1	78	NA	NA	NA	NA	NA	NA	NA	NA	NA	NA	NA	NA	NA	NA	NA	NA	NA	NA	NA	NA
ENSG00000169991.11	-	IFFO2	protein_coding	chr1	18904279	18956676	ENST00000455833.7	6179	7.869	7.673	9.528	10.646	11.385	11.729	8.891	10.152	13.397	6.365	13.393	13.979	1.018	1.026	0.919	1.06	0.204	0.339	-1.432	0.89
ENSG00000272084.1	-	RP5-1126H10.2	lncRNA	chr1	19072109	19075511	ENST00000606379.1	3402	NA	NA	NA	NA	NA	NA	NA	NA	NA	NA	NA	NA	NA	NA	NA	NA	NA	NA	NA	NA
ENSG00000127481.15	-	UBR4	protein_coding	chr1	19074509	19210266	ENST00000375254.8	15892	7.603	11.417	10.168	14.256	8.146	21.366	14.65	10.299	12.685	18.081	12.568	13.304	1.091	0.965	1.215	1.097	-0.011	-1.243	1.205	0.049
ENSG00000230424.1	+	EMC1-AS1	lncRNA	chr1	19210500	19240704	ENST00000437898.1	507	15.121	14.39	30.671	15.421	19.995	22.463	21.743	23.171	20.132	21.404	28.256	26.428	1.425	1.261	1.28	1.325	1.397	-0.84	-0.586	0.029
ENSG00000127463.15	-	EMC1	protein_coding	chr1	19215659	19251524	ENST00000477853.6	6640	7.195	12.278	10.164	5.678	7.671	13.975	8.191	12.422	16.332	9.336	11.72	7.727	0.996	0.985	1.068	0.912	0.094	-0.086	1.217	-1.226
ENSG00000053372.5	+	MRTO4	protein_coding	chr1	19251804	19260128	ENST00000330263.5	2049	45.013	74.409	52.988	47.954	58.483	84.304	70.792	49.317	71.84	61.725	102.122	49.61	1.861	1.759	1.863	1.69	0.807	-0.406	0.825	-1.226
ENSG00000286064.1	-	RP4-657E11.11	unprocessed_pseudogene	chr1	19260520	19262307	ENST00000650657.1	339	12.086	10.312	11.382	11.446	9.664	16.097	8.69	9.631	13.717	8.554	6.75	8.197	0.942	1.068	1.051	0.985	-1.191	0.967	0.669	-0.445
ENSG00000211454.15	-	AKR7L	polymorphic_pseudogene	chr1	19267102	19274194	ENST00000429712.5	1313	7.661	13.072	7.214	9.673	12.25	3.401	9.179	14.243	13.042	7.229	12.835	8.66	0.976	1.029	0.836	1.026	0.107	0.69	-1.446	0.649
ENSG00000162482.5	-	AKR7A3	protein_coding	chr1	19282572	19288770	ENST00000361640.5	1215	3.549	3.028	3.342	13.444	2.838	7.09	12.758	2.828	10.07	2.512	7.928	7.221	0.843	0.669	0.577	0.813	0.943	-0.455	-1.189	0.701
ENSG00000270728.1	+	RP4-657E11.10	processed_pseudogene	chr1	19297079	19297903	ENST00000604801.1	525	61.862	52.78	58.259	58.582	49.462	41.195	44.476	49.293	35.105	43.783	34.547	41.957	1.651	1.677	1.66	1.694	-1.019	0.34	-0.56	1.238
ENSG00000053371.13	-	AKR7A2	protein_coding	chr1	19303964	19312144	ENST00000235835.8	1360	47.265	31.365	39.566	49.732	35.691	45.463	50.972	64.862	59.603	44.603	55.724	51.647	1.684	1.667	1.601	1.741	0.181	-0.1	-1.256	1.175
ENSG00000200403.1	-	RNU6-1099P	snRNA	chr1	19305075	19305182	ENST00000363533.1	107	NA	NA	NA	NA	NA	NA	NA	NA	NA	NA	NA	NA	NA	NA	NA	NA	NA	NA	NA	NA
ENSG00000040487.13	+	SLC66A1	protein_coding	chr1	19312325	19329300	ENST00000375153.8	2175	58.866	58.26	56.546	42.366	56.479	72.128	71.101	61.916	78.834	65.828	72.981	68.671	1.822	1.806	1.814	1.752	0.749	0.236	0.481	-1.467
ENSG00000077549.19	-	CAPZB	protein_coding	chr1	19339244	19485537	ENST00000375144.6	5943	18.227	26.976	22.887	31.585	33.409	36.248	24.426	26.874	35.955	23.168	32.268	41.543	1.419	1.447	1.452	1.516	-0.964	-0.28	-0.159	1.403
ENSG00000240490.3	+	RN7SL277P	misc_RNA	chr1	19424383	19424671	ENST00000481521.3	288	NA	NA	NA	NA	NA	NA	NA	NA	NA	NA	NA	NA	NA	NA	NA	NA	NA	NA	NA	NA
ENSG00000173436.15	+	MICOS10	protein_coding	chr1	19596978	19629820	ENST00000322753.7	3723	0.736	1.151	1.04	1.045	1.569	1.062	1.234	0.88	1.67	0.868	1.301	1.414	0.074	0.095	0.009	0.038	0.528	1.071	-1.183	-0.416
ENSG00000201609.1	+	RNU4-28P	snRNA	chr1	19510592	19510733	ENST00000364739.1	141	NA	NA	NA	NA	NA	NA	NA	NA	NA	NA	NA	NA	NA	NA	NA	NA	NA	NA	NA	NA
ENSG00000235185.1	-	RP5-1056L3.1	lncRNA	chr1	19591801	19596832	ENST00000416470.1	207	7.185	3.065	3.383	6.804	2.873	2.392	2.583	2.863	2.039	5.086	4.013	2.437	0.515	0.541	0.524	0.559	-1.019	0.34	-0.56	1.238
ENSG00000158747.15	+	NBL1	protein_coding	chr1	19645765	19658456	ENST00000615215.4	2160	0.323	0.275	0.304	0.306	0.258	0.215	0.232	0.257	0.183	0.228	0.18	0.219	-0.632	-0.605	-0.623	-0.588	-1.019	0.34	-0.56	1.238
ENSG00000270136.6	+	MICOS10-NBL1	protein_coding	chr1	19597066	19656914	ENST00000602384.5	999	0.323	0.275	0.304	0.306	0.258	0.215	0.232	0.257	0.183	0.228	0.18	0.219	-0.632	-0.605	-0.623	-0.588	-1.019	0.34	-0.56	1.238
ENSG00000226396.1	+	RP5-1056L3.3	processed_pseudogene	chr1	19608113	19608568	ENST00000457263.1	455	NA	NA	NA	NA	NA	NA	NA	NA	NA	NA	NA	NA	NA	NA	NA	NA	NA	NA	NA	NA
ENSG00000158748.4	+	HTR6	protein_coding	chr1	19664874	19680966	ENST00000289753.2	3800	1.409	1.202	2.653	1.334	1.126	0.938	3.038	1.122	1.599	1.994	0.787	1.911	0.267	0.135	0.117	0.152	1.467	-0.489	-0.746	-0.232
ENSG00000162542.14	-	TMCO4	protein_coding	chr1	19682239	19799916	ENST00000294543.11	2946	22.811	25.778	22.621	27.753	30.076	29.375	30.303	30.214	38.491	27.799	32.143	33.812	1.448	1.474	1.441	1.484	-0.68	0.591	-1	1.09
ENSG00000178828.7	-	RNF186	protein_coding	chr1	19814028	19815283	ENST00000375121.4	1255	NA	NA	NA	NA	NA	NA	NA	NA	NA	NA	NA	NA	NA	NA	NA	NA	NA	NA	NA	NA
ENSG00000235434.1	+	RP11-91K11.2	lncRNA	chr1	19814366	19819502	ENST00000454736.1	447	3.697	3.154	3.481	3.501	2.956	2.462	2.658	2.946	2.098	2.616	2.064	2.507	0.427	0.453	0.436	0.471	-1.019	0.34	-0.56	1.238
ENSG00000169914.6	+	OTUD3	protein_coding	chr1	19882394	19912945	ENST00000375120.4	6515	6.5	6.162	7.482	18.467	8.662	10.582	9.866	12.086	10.657	13.291	10.891	8.818	0.968	0.926	0.979	1.098	-0.333	-0.907	-0.185	1.425
ENSG00000188784.4	-	PLA2G2E	protein_coding	chr1	19920008	19923617	ENST00000375116.3	785	6.244	5.328	5.881	5.913	4.993	4.158	4.489	4.976	3.543	4.42	3.487	4.235	0.655	0.681	0.664	0.699	-1.019	0.34	-0.56	1.238
ENSG00000242688.3	+	RN7SL304P	misc_RNA	chr1	19970968	19971269	ENST00000488028.3	301	NA	NA	NA	NA	NA	NA	NA	NA	NA	NA	NA	NA	NA	NA	NA	NA	NA	NA	NA	NA
ENSG00000188257.12	-	PLA2G2A	protein_coding	chr1	19975437	19980416	ENST00000375111.7	970	4.452	3.798	4.192	4.216	3.559	2.965	3.201	3.547	2.526	3.151	2.486	3.019	0.508	0.534	0.517	0.552	-1.019	0.34	-0.56	1.238
ENSG00000127472.11	+	PLA2G5	protein_coding	chr1	20070193	20091911	ENST00000375108.4	1918	0.559	0.239	0.527	0.53	0.671	0.931	0.402	0.446	0.317	0.198	1.249	0.19	-0.192	-0.308	-0.452	-0.45	1.264	0.34	-0.812	-0.792
ENSG00000117215.15	-	PLA2G2D	protein_coding	chr1	20111938	20119536	ENST00000375105.8	2651	3.532	3.013	3.326	3.344	2.824	2.352	2.539	2.814	2.004	2.5	1.972	2.395	0.407	0.434	0.416	0.451	-1.019	0.34	-0.56	1.238
ENSG00000158786.5	+	PLA2G2F	protein_coding	chr1	20139322	20150381	ENST00000375102.4	2721	2.09	1.783	1.968	1.979	1.671	1.392	1.503	3.331	1.186	1.479	1.167	1.418	0.179	0.206	0.188	0.324	-0.669	-0.275	-0.536	1.48
ENSG00000227066.2	+	RP3-340N1.2	lncRNA	chr1	20157691	20160566	ENST00000431027.1	2493	4.469	3.813	4.209	4.232	3.573	2.976	3.213	3.561	2.536	3.163	2.496	3.031	0.509	0.536	0.518	0.553	-1.019	0.34	-0.56	1.238
ENSG00000187980.7	-	PLA2G2C	protein_coding	chr1	20161252	20177424	ENST00000429261.2	3249	0.795	0.678	0.749	0.753	0.636	0.529	0.571	0.633	0.451	0.563	0.444	0.539	-0.241	-0.214	-0.232	-0.197	-1.019	0.34	-0.56	1.238
ENSG00000162543.6	+	UBXN10	protein_coding	chr1	20186095	20196050	ENST00000375099.4	5562	3.947	3.367	3.717	3.738	3.156	2.628	2.838	3.145	2.24	2.793	2.204	2.677	0.455	0.482	0.464	0.499	-1.019	0.34	-0.56	1.238
ENSG00000228105.2	+	LINC01757	lncRNA	chr1	20243119	20244664	ENST00000659784.1	621	19.436	16.583	18.304	18.406	15.54	12.943	13.974	15.487	11.029	13.756	10.854	13.182	1.148	1.174	1.157	1.192	-1.019	0.34	-0.56	1.238
ENSG00000284710.1	+	RP3-340N1.7	lncRNA	chr1	20272478	20275005	ENST00000641138.1	1548	12.516	10.679	11.787	11.852	10.007	8.335	8.998	9.973	7.102	8.858	6.99	8.489	0.957	0.983	0.966	1	-1.019	0.34	-0.56	1.238
ENSG00000158816.16	+	VWA5B1	protein_coding	chr1	20290874	20359518	ENST00000289815.13	9143	0.292	0.249	0.275	0.277	0.234	0.195	0.21	0.233	0.332	0.207	0.163	0.198	-0.675	-0.548	-0.666	-0.631	-0.777	1.417	-0.622	-0.018
ENSG00000226664.1	-	RP4-745E8.2	lncRNA	chr1	20294210	20323187	ENST00000444923.1	229	0.601	0.513	0.566	0.569	0.961	0.4	0.432	0.479	0.341	0.425	0.336	0.815	-0.362	-0.235	-0.353	-0.218	-0.92	0.747	-0.803	0.976
ENSG00000236963.7	-	LINC01141	lncRNA	chr1	20360578	20428782	ENST00000426428.5	2993	0.262	0.224	0.247	0.248	0.21	0.175	0.189	0.209	0.149	0.186	0.146	0.178	-0.722	-0.696	-0.713	-0.678	-1.019	0.34	-0.56	1.238
ENSG00000226487.1	-	RP4-749H3.2	lncRNA	chr1	20412303	20413253	ENST00000421114.1	376	32.321	27.576	30.438	30.607	25.842	21.523	23.237	25.754	18.341	22.876	18.05	21.921	1.369	1.395	1.378	1.413	-1.019	0.34	-0.56	1.238
ENSG00000284641.1	+	RP4-749H3.4	lncRNA	chr1	20476629	20478937	ENST00000641937.1	1156	11.362	9.694	10.701	10.76	9.085	7.566	8.169	9.054	6.448	8.042	6.345	7.706	0.915	0.941	0.924	0.958	-1.019	0.34	-0.56	1.238
ENSG00000284743.1	-	RP4-749H3.3	lncRNA	chr1	20478778	20480397	ENST00000641097.1	674	18.659	47.759	17.572	17.67	14.919	12.425	13.415	29.736	10.588	13.206	10.42	12.655	1.13	1.156	1.298	1.274	-1.01	-0.695	0.995	0.711
ENSG00000162545.6	-	CAMK2N1	protein_coding	chr1	20482390	20486210	ENST00000375078.4	2326	117.093	99.903	99.245	66.53	149.794	132.557	92.603	93.303	139.537	99.449	130.783	127.066	2.027	2.13	2.04	1.966	-0.204	1.318	-0.008	-1.105
ENSG00000090432.7	-	MUL1	protein_coding	chr1	20499447	20508151	ENST00000264198.5	2428	5.553	11.845	15.689	7.888	8.88	7.396	13.974	8.85	6.303	9.826	15.506	9.416	1.177	0.831	0.978	0.939	1.353	-1.041	-0.021	-0.291
ENSG00000215520.3	+	RPS4XP4	processed_pseudogene	chr1	20525988	20526751	ENST00000443195.1	763	NA	NA	NA	NA	NA	NA	NA	NA	NA	NA	NA	NA	NA	NA	NA	NA	NA	NA	NA	NA
ENSG00000183114.8	+	FAM43B	protein_coding	chr1	20552572	20555020	ENST00000332947.6	2448	NA	NA	NA	NA	NA	NA	NA	NA	NA	NA	NA	NA	NA	NA	NA	NA	NA	NA	NA	NA
ENSG00000158825.6	+	CDA	protein_coding	chr1	20589096	20618903	ENST00000375071.4	809	0.596	1.018	2.247	2.259	1.907	1.589	1.286	1.901	0.338	2.533	2.332	0.809	0.276	-0.138	0.204	0.18	0.792	-1.463	0.4	0.27
ENSG00000158828.8	+	PINK1	protein_coding	chr1	20633457	20651511	ENST00000321556.5	2657	24.888	28.955	20.242	28.924	31.657	31.64	30.093	28.845	36.591	19.216	30.324	53.708	1.422	1.487	1.415	1.55	-0.733	0.284	-0.843	1.292
ENSG00000284005.1	+	MIR6084	miRNA	chr1	20633678	20633788	ENST00000622012.1	110	NA	NA	NA	NA	NA	NA	NA	NA	NA	NA	NA	NA	NA	NA	NA	NA	NA	NA	NA	NA
ENSG00000117242.7	-	PINK1-AS	lncRNA	chr1	20642656	20652193	ENST00000451424.1	4443	116.111	163.166	125.428	203.738	202.054	134.174	169.412	231.3	234.487	123.268	179.272	291.838	2.194	2.247	2.144	2.379	-0.466	0.058	-0.957	1.365
ENSG00000244038.11	-	DDOST	protein_coding	chr1	20651766	20661544	ENST00000415136.6	2126	71.799	49.402	45.805	57.025	49.999	80.201	78.263	64.593	81.487	63.93	80.193	70.688	1.82	1.822	1.801	1.805	0.729	0.973	-1.044	-0.658
ENSG00000117245.13	-	KIF17	protein_coding	chr1	20664015	20718017	ENST00000247986.2	3969	4.925	3.001	4.638	3.997	5.344	4.919	4.805	3.924	6.387	4.481	5.5	4.294	0.696	0.742	0.607	0.609	0.488	1.174	-0.851	-0.812
ENSG00000235432.1	-	RP5-930J4.5	unprocessed_pseudogene	chr1	20692733	20694013	ENST00000440621.1	479	23.292	19.873	21.935	22.057	18.623	15.511	16.746	18.56	13.218	16.485	13.008	15.798	1.226	1.253	1.235	1.27	-1.019	0.34	-0.56	1.238
ENSG00000189410.12	-	SH2D5	protein_coding	chr1	20719730	20732703	ENST00000444387.7	3898	40.232	13.076	19.846	27.213	30.636	16.585	22.038	41.217	41.312	21.695	29.957	24.688	1.372	1.569	1.224	1.481	-0.263	1.059	-1.262	0.466
ENSG00000233069.1	+	RP5-930J4.2	lncRNA	chr1	20732879	20733952	ENST00000436642.1	299	22.891	19.53	43.114	21.677	18.302	15.243	16.457	18.24	25.979	16.201	12.783	31.05	1.319	1.346	1.228	1.363	0.088	0.527	-1.431	0.816
ENSG00000127483.19	-	HP1BP3	protein_coding	chr1	20742681	20775005	ENST00000375003.6	4822	33.263	65.74	59.081	73.763	41.407	110.751	82.338	55.358	51.37	133.206	67.484	59.112	1.839	1.617	1.996	1.794	0.176	-1.249	1.182	-0.109
ENSG00000075151.23	-	EIF4G3	protein_coding	chr1	20806487	21113129	ENST00000684485.1	7832	6.705	6.619	7.306	11.61	14.014	9.025	8.263	7.861	11.468	7.152	8.023	17.539	0.895	1.011	0.877	1.068	-0.736	0.523	-0.933	1.146
ENSG00000251914.1	+	RNU7-200P	snRNA	chr1	20841240	20841302	ENST00000516105.1	62	NA	NA	NA	NA	NA	NA	NA	NA	NA	NA	NA	NA	NA	NA	NA	NA	NA	NA	NA	NA
ENSG00000221808.1	-	MIR1256	miRNA	chr1	20988313	20988432	ENST00000408881.1	119	NA	NA	NA	NA	NA	NA	NA	NA	NA	NA	NA	NA	NA	NA	NA	NA	NA	NA	NA	NA
ENSG00000233072.1	-	RPS15AP6	processed_pseudogene	chr1	21003549	21003934	ENST00000420703.1	385	NA	NA	NA	NA	NA	NA	NA	NA	NA	NA	NA	NA	NA	NA	NA	NA	NA	NA	NA	NA
ENSG00000236073.2	-	RP11-487E1.2	processed_pseudogene	chr1	21073638	21073753	ENST00000431514.2	115	NA	NA	NA	NA	NA	NA	NA	NA	NA	NA	NA	NA	NA	NA	NA	NA	NA	NA	NA	NA
ENSG00000235112.1	+	HSPE1P27	processed_pseudogene	chr1	21161474	21162081	ENST00000430808.1	296	59.311	50.604	55.856	56.166	47.422	39.496	42.642	47.261	33.657	41.978	33.123	40.227	1.632	1.659	1.641	1.676	-1.019	0.34	-0.56	1.238
ENSG00000287192.1	+	RP3-329E20.3	lncRNA	chr1	21177053	21178164	ENST00000669329.1	1111	NA	NA	NA	NA	NA	NA	NA	NA	NA	NA	NA	NA	NA	NA	NA	NA	NA	NA	NA	NA
ENSG00000117298.16	-	ECE1	protein_coding	chr1	21217246	21345504	ENST00000415912.6	5099	12.695	16.006	14.214	15.896	17.932	21.98	14.502	17.421	20.972	15.075	19.615	23.056	1.202	1.226	1.242	1.268	-1.168	-0.3	0.249	1.218
ENSG00000236936.1	+	RP3-329E20.2	lncRNA	chr1	21266081	21267251	ENST00000416959.1	723	42.407	36.181	39.936	40.158	33.906	28.239	30.488	33.791	24.064	30.014	23.682	28.762	1.487	1.513	1.496	1.53	-1.019	0.34	-0.56	1.238
ENSG00000231105.2	+	ECE1-AS1	lncRNA	chr1	21293289	21299774	ENST00000449034.1	2479	4.266	7.279	4.017	4.04	10.232	8.522	6.134	3.399	7.262	6.038	7.147	8.68	0.749	0.834	0.858	0.692	-0.45	0.661	0.976	-1.187
ENSG00000236216.5	+	PPP1R11P1	processed_pseudogene	chr1	21397986	21398362	ENST00000486095.1	376	NA	NA	NA	NA	NA	NA	NA	NA	NA	NA	NA	NA	NA	NA	NA	NA	NA	NA	NA	NA
ENSG00000228823.1	-	PDE4DIPP10	unprocessed_pseudogene	chr1	21411459	21413293	ENST00000443127.1	649	14.815	12.64	13.952	14.029	11.845	9.866	10.651	11.805	8.407	10.485	8.274	10.048	1.03	1.056	1.039	1.074	-1.019	0.34	-0.56	1.238
ENSG00000236009.1	+	RP11-293F5.1	lncRNA	chr1	21415897	21417492	ENST00000444647.1	607	18.206	15.533	17.146	17.241	14.557	12.124	13.089	14.507	10.331	12.886	10.167	12.348	1.119	1.146	1.128	1.163	-1.019	0.34	-0.56	1.238
ENSG00000227001.3	-	NBPF2P	unprocessed_pseudogene	chr1	21424624	21427967	ENST00000453025.1	661	6.633	5.659	6.247	6.281	5.304	4.417	4.769	5.285	3.764	9.389	3.704	4.499	0.681	0.707	0.79	0.725	-0.964	-0.397	1.383	-0.022
ENSG00000187952.9	+	HS6ST1P1	processed_pseudogene	chr1	21428302	21429536	ENST00000481504.2	1234	NA	NA	NA	NA	NA	NA	NA	NA	NA	NA	NA	NA	NA	NA	NA	NA	NA	NA	NA	NA
ENSG00000186543.7	+	CROCCP5	unprocessed_pseudogene	chr1	21434317	21437558	ENST00000436658.1	830	7.404	6.317	6.973	7.012	5.92	4.931	5.323	5.9	4.202	5.24	4.135	5.022	0.729	0.755	0.738	0.773	-1.019	0.34	-0.56	1.238
ENSG00000142794.19	+	NBPF3	protein_coding	chr1	21440136	21484900	ENST00000318249.10	3767	19.097	17.741	20.382	27.327	20.019	23.455	26.849	28.743	32.51	26.131	25.121	23.026	1.379	1.365	1.345	1.419	0.071	-0.397	-1.017	1.343
ENSG00000176378.8	-	PFN1P10	processed_pseudogene	chr1	21459755	21460082	ENST00000455962.2	327	NA	NA	NA	NA	NA	NA	NA	NA	NA	NA	NA	NA	NA	NA	NA	NA	NA	NA	NA	NA
ENSG00000162551.14	+	ALPL	protein_coding	chr1	21509422	21578410	ENST00000374840.8	2536	0.261	0.223	0.246	0.247	0.209	0.174	0.188	0.208	0.148	0.185	0.146	0.532	-0.724	-0.697	-0.715	-0.521	-0.619	-0.345	-0.526	1.49
ENSG00000233431.1	+	LINC02596	lncRNA	chr1	21586471	21591187	ENST00000457706.1	821	4.454	3.8	4.195	4.218	3.561	2.966	3.202	3.549	2.528	3.152	2.487	3.021	0.508	0.534	0.517	0.552	-1.019	0.34	-0.56	1.238
ENSG00000076864.20	-	RAP1GAP	protein_coding	chr1	21596214	21669363	ENST00000290101.8	3584	0.252	0.644	0.474	0.238	0.402	0.335	0.181	0.401	0.143	0.356	0.562	0.683	-0.439	-0.613	-0.371	-0.395	0.144	-1.45	0.762	0.544
ENSG00000090686.16	-	USP48	protein_coding	chr1	21678297	21783149	ENST00000308271.14	4419	5.804	8.253	8.116	15.989	8.156	13.703	10.243	12.193	13.274	11.079	10.117	12.525	0.975	0.933	1.033	1.129	-0.499	-0.995	0.179	1.315
ENSG00000231978.2	+	RP11-132G19.3	processed_pseudogene	chr1	21768268	21768575	ENST00000434488.2	307	NA	NA	NA	NA	NA	NA	NA	NA	NA	NA	NA	NA	NA	NA	NA	NA	NA	NA	NA	NA
ENSG00000187942.12	+	LDLRAD2	protein_coding	chr1	21812264	21825225	ENST00000344642.7	4016	1.947	1.661	1.834	1.844	1.557	1.296	1.4	1.551	3.314	1.378	1.087	1.32	0.149	0.334	0.157	0.192	-0.692	1.463	-0.589	-0.183
ENSG00000142798.20	-	HSPG2	protein_coding	chr1	21822243	21937310	ENST00000374695.8	14341	23.757	17.139	18.425	16.046	24.162	20.938	20.848	26.864	33.207	16.69	24.876	30.092	1.327	1.427	1.259	1.371	-0.27	1.141	-1.225	0.354
ENSG00000232037.3	+	RP11-26H16.1	processed_pseudogene	chr1	21908097	21908580	ENST00000423231.1	483	NA	NA	NA	NA	NA	NA	NA	NA	NA	NA	NA	NA	NA	NA	NA	NA	NA	NA	NA	NA
ENSG00000283234.1	-	RP11-26H16.4	transcribed_unitary_pseudogene	chr1	21950678	21956871	ENST00000637118.1	1162	3.444	2.939	3.244	3.262	2.754	2.294	2.476	2.745	1.955	2.438	1.924	4.672	0.396	0.423	0.405	0.54	-0.669	-0.275	-0.536	1.48
ENSG00000219073.8	+	CELA3B	protein_coding	chr1	21977021	21989354	ENST00000337107.11	906	1.724	0.735	0.812	0.816	0.689	0.574	0.62	0.687	0.489	0.61	0.481	0.585	-0.205	-0.079	-0.196	-0.162	-0.777	1.417	-0.622	-0.018
ENSG00000285959.1	+	RP1-224A6.11	lncRNA	chr1	21983605	22030617	ENST00000650360.1	1469	0.41	0.35	0.386	0.388	0.656	0.273	0.295	0.327	0.233	0.29	0.229	0.278	-0.528	-0.401	-0.519	-0.484	-0.777	1.417	-0.622	-0.018
ENSG00000273610.1	+	RN7SL386P	misc_RNA	chr1	21987480	21987777	ENST00000485776.3	297	NA	NA	NA	NA	NA	NA	NA	NA	NA	NA	NA	NA	NA	NA	NA	NA	NA	NA	NA	NA
ENSG00000201919.1	+	RNU6-1022P	snRNA	chr1	21987815	21987919	ENST00000365049.1	104	NA	NA	NA	NA	NA	NA	NA	NA	NA	NA	NA	NA	NA	NA	NA	NA	NA	NA	NA	NA
ENSG00000142789.20	+	CELA3A	protein_coding	chr1	22001656	22012542	ENST00000290122.8	906	1.836	1.567	1.729	1.739	1.468	1.223	1.32	1.463	1.042	1.3	1.026	1.245	0.123	0.15	0.132	0.167	-1.019	0.34	-0.56	1.238
ENSG00000278124.1	+	RN7SL186P	misc_RNA	chr1	22010649	22010946	ENST00000466485.3	297	NA	NA	NA	NA	NA	NA	NA	NA	NA	NA	NA	NA	NA	NA	NA	NA	NA	NA	NA	NA
ENSG00000201273.1	+	RNU6-776P	snRNA	chr1	22010984	22011088	ENST00000364403.1	104	NA	NA	NA	NA	NA	NA	NA	NA	NA	NA	NA	NA	NA	NA	NA	NA	NA	NA	NA	NA
ENSG00000228397.3	-	LINC01635	lncRNA	chr1	22023992	22025462	ENST00000655655.1	1470	32.201	27.473	60.65	30.493	25.746	64.329	46.302	76.975	36.545	45.581	35.965	21.839	1.668	1.494	1.635	1.57	0.991	-1.272	0.566	-0.284
ENSG00000218510.9	+	LINC00339	lncRNA	chr1	22024557	22031223	ENST00000635675.2	1404	4.581	3.908	4.314	4.338	3.662	3.05	3.293	3.65	2.599	3.242	2.558	3.107	0.52	0.547	0.529	0.564	-1.019	0.34	-0.56	1.238
ENSG00000070831.17	+	CDC42	protein_coding	chr1	22025510	22101360	ENST00000648594.1	10598	3.038	6.48	4.005	6.904	5.829	8.294	4.805	5.083	6.378	4.3	6.447	9.066	0.698	0.684	0.788	0.834	-0.739	-0.927	0.512	1.154
ENSG00000285752.1	-	CDC42-AS1	lncRNA	chr1	22028316	22052927	ENST00000649486.1	2574	0.785	0.669	0.739	1.486	1.882	1.568	1.692	0.625	0.445	1.111	1.315	3.725	0.072	-0.061	0.022	0.18	0.186	-1.134	-0.31	1.258
ENSG00000285794.1	+	RP1-224A6.10	transcribed_processed_pseudogene	chr1	22030526	22030748	ENST00000642137.1	222	NA	NA	NA	NA	NA	NA	NA	NA	NA	NA	NA	NA	NA	NA	NA	NA	NA	NA	NA	NA
ENSG00000230068.2	+	CDC42-IT1	lncRNA	chr1	22059196	22064199	ENST00000431803.2	692	4.022	3.432	3.788	3.809	3.216	2.679	2.892	3.205	2.282	2.847	2.246	2.728	0.464	0.49	0.473	0.507	-1.019	0.34	-0.56	1.238
ENSG00000271428.1	-	MPHOSPH6P1	processed_pseudogene	chr1	22068339	22068827	ENST00000604049.1	488	NA	NA	NA	NA	NA	NA	NA	NA	NA	NA	NA	NA	NA	NA	NA	NA	NA	NA	NA	NA
ENSG00000162552.15	-	WNT4	protein_coding	chr1	22117312	22143097	ENST00000290167.11	3968	0.764	0.652	0.72	1.447	0.611	0.509	0.549	0.609	0.434	0.541	0.427	0.518	-0.258	-0.231	-0.249	-0.113	-0.669	-0.275	-0.536	1.48
ENSG00000285873.1	+	RP1-163O16.1	lncRNA	chr1	22142849	22157401	ENST00000648968.1	811	6.317	2.156	5.949	5.982	9.091	5.889	2.725	6.04	4.302	5.365	6.35	8.569	0.671	0.798	0.611	0.83	-0.546	0.677	-1.123	0.992
ENSG00000266564.1	+	MIR4418	miRNA	chr1	22266238	22266300	ENST00000581169.1	62	NA	NA	NA	NA	NA	NA	NA	NA	NA	NA	NA	NA	NA	NA	NA	NA	NA	NA	NA	NA
ENSG00000234397.3	-	PPIAP34	processed_pseudogene	chr1	22322839	22323331	ENST00000487348.1	492	NA	NA	NA	NA	NA	NA	NA	NA	NA	NA	NA	NA	NA	NA	NA	NA	NA	NA	NA	NA
ENSG00000279625.1	-	RP11-415K20.2	TEC	chr1	22364629	22366482	ENST00000624125.1	1853	NA	NA	NA	NA	NA	NA	NA	NA	NA	NA	NA	NA	NA	NA	NA	NA	NA	NA	NA	NA
ENSG00000184677.18	+	ZBTB40	protein_coding	chr1	22451850	22531157	ENST00000404138.5	8992	2.049	1.431	2.456	2.999	2.383	2.729	2.277	2.524	2.749	2.637	1.769	4.043	0.332	0.376	0.338	0.495	-0.702	-0.121	-0.626	1.449
ENSG00000237200.1	+	ZBTB40-IT1	lncRNA	chr1	22517473	22519708	ENST00000438551.1	273	8.887	7.583	8.37	8.416	7.106	5.918	6.39	7.082	5.043	6.29	4.963	6.028	0.808	0.834	0.817	0.852	-1.019	0.34	-0.56	1.238
ENSG00000070886.12	+	EPHA8	protein_coding	chr1	22563488	22603595	ENST00000166244.8	5019	0.502	0.429	0.473	0.476	0.402	0.669	0.361	0.4	0.285	0.356	0.281	0.341	-0.44	-0.413	-0.33	-0.396	-0.964	-0.397	1.383	-0.022
ENSG00000276835.2	-	MIR6127	miRNA	chr1	22633257	22633366	ENST00000614019.2	109	NA	NA	NA	NA	NA	NA	NA	NA	NA	NA	NA	NA	NA	NA	NA	NA	NA	NA	NA	NA
ENSG00000173372.17	+	C1QA	protein_coding	chr1	22636627	22639678	ENST00000374642.8	1091	9.132	7.791	8.6	8.648	7.301	6.081	6.566	7.277	5.182	6.463	5.1	6.194	0.82	0.846	0.829	0.864	-1.019	0.34	-0.56	1.238
ENSG00000159189.12	+	C1QC	protein_coding	chr1	22643632	22648110	ENST00000374639.7	1183	5.557	4.741	5.233	5.262	4.443	3.7	3.995	4.428	3.153	3.933	3.103	3.769	0.604	0.63	0.613	0.648	-1.019	0.34	-0.56	1.238
ENSG00000173369.17	+	C1QB	protein_coding	chr1	22653235	22661637	ENST00000509305.6	1098	2.237	1.908	2.106	2.118	1.788	1.489	1.608	1.782	1.269	1.583	1.249	1.517	0.209	0.235	0.218	0.253	-1.019	0.34	-0.56	1.238
ENSG00000133216.17	+	EPHB2	protein_coding	chr1	22710838	22921500	ENST00000374630.8	11035	0.523	0.818	0.492	0.495	0.905	1.044	0.313	0.555	0.84	0.617	0.632	0.65	-0.337	-0.133	-0.093	-0.249	-1.204	0.627	0.992	-0.415
ENSG00000265422.1	+	MIR4684	miRNA	chr1	22719516	22719598	ENST00000581646.1	82	NA	NA	NA	NA	NA	NA	NA	NA	NA	NA	NA	NA	NA	NA	NA	NA	NA	NA	NA	NA
ENSG00000225952.1	-	RP11-69E9.1	lncRNA	chr1	22835712	22836849	ENST00000419644.1	480	27.095	23.117	25.517	25.658	21.664	18.043	19.48	21.59	15.375	19.177	15.131	18.377	1.292	1.318	1.301	1.336	-1.019	0.34	-0.56	1.238
ENSG00000264014.1	-	MIR4253	miRNA	chr1	22863158	22863226	ENST00000581187.1	68	NA	NA	NA	NA	NA	NA	NA	NA	NA	NA	NA	NA	NA	NA	NA	NA	NA	NA	NA	NA
ENSG00000215906.8	-	LACTBL1	protein_coding	chr1	22953042	22965338	ENST00000426928.6	1641	1.635	2.79	1.54	1.548	1.307	1.089	1.176	1.303	0.928	1.157	0.913	1.109	0.073	0.099	0.182	0.117	-0.964	-0.397	1.383	-0.022
ENSG00000227868.6	-	TEX46	protein_coding	chr1	23010833	23015852	ENST00000566855.4	512	3.907	3.333	3.679	3.699	6.247	2.602	5.617	6.226	4.434	5.53	6.545	2.65	0.71	0.678	0.56	0.595	1.063	0.601	-1.081	-0.583
ENSG00000004487.17	+	KDM1A	protein_coding	chr1	23019467	23083689	ENST00000400181.9	3085	7.117	7.286	10.187	14.287	11.608	14.217	11.256	9.527	10.985	15.916	12.877	10.04	1.056	0.986	1.072	1.045	0.436	-1.433	0.859	0.138
ENSG00000240553.1	-	RP1-184J9.2	lncRNA	chr1	23020146	23088058	ENST00000427154.1	666	8.99	8.135	6.927	12.125	9.802	13.062	11.752	8.466	17.469	8.677	11.106	10.347	0.985	1.062	0.988	1.009	-0.723	1.435	-0.643	-0.069
ENSG00000263793.1	+	MIR3115	miRNA	chr1	23044304	23044372	ENST00000577915.1	68	NA	NA	NA	NA	NA	NA	NA	NA	NA	NA	NA	NA	NA	NA	NA	NA	NA	NA	NA	NA
ENSG00000266802.1	-	ENSG00000266802	miRNA	chr1	23057857	23057934	ENST00000583845.1	77	NA	NA	NA	NA	NA	NA	NA	NA	NA	NA	NA	NA	NA	NA	NA	NA	NA	NA	NA	NA
ENSG00000169641.13	-	LUZP1	protein_coding	chr1	23084029	23177808	ENST00000302291.8	8898	10.645	11.353	14.074	14.54	15.222	18.813	12.216	14.681	14.289	12.026	19.092	22.215	1.172	1.122	1.137	1.225	0.178	-0.918	-0.592	1.332
ENSG00000229010.1	+	RP5-979D14.1	processed_pseudogene	chr1	23140324	23141142	ENST00000450968.1	818	NA	NA	NA	NA	NA	NA	NA	NA	NA	NA	NA	NA	NA	NA	NA	NA	NA	NA	NA	NA
ENSG00000206935.1	+	RNU6-514P	snRNA	chr1	23162703	23162810	ENST00000384208.1	107	NA	NA	NA	NA	NA	NA	NA	NA	NA	NA	NA	NA	NA	NA	NA	NA	NA	NA	NA	NA
ENSG00000252578.1	+	RNU6-135P	snRNA	chr1	23163952	23164053	ENST00000516769.1	101	NA	NA	NA	NA	NA	NA	NA	NA	NA	NA	NA	NA	NA	NA	NA	NA	NA	NA	NA	NA
ENSG00000179546.5	-	HTR1D	protein_coding	chr1	23191894	23217502	ENST00000374619.2	3319	0.775	1.323	0.73	0.734	1.239	1.032	1.114	0.618	1.759	1.646	0.433	0.526	-0.151	0.076	0.117	-0.208	-0.678	0.725	0.98	-1.027
ENSG00000215381.3	+	RP5-1057J7.1	processed_pseudogene	chr1	23244764	23245224	ENST00000442089.1	460	NA	NA	NA	NA	NA	NA	NA	NA	NA	NA	NA	NA	NA	NA	NA	NA	NA	NA	NA	NA
ENSG00000261326.4	-	LINC01355	lncRNA	chr1	23281306	23287488	ENST00000655082.1	5301	20.046	68.412	18.878	94.915	64.11	26.698	28.824	63.892	34.126	14.188	55.974	122.362	1.495	1.547	1.471	1.957	-0.538	-0.307	-0.64	1.485
ENSG00000284726.1	+	RP5-1057J7.8	lncRNA	chr1	23297796	23302866	ENST00000641772.1	604	3.882	3.312	3.656	3.676	3.104	2.585	2.791	3.093	2.203	2.748	2.168	2.633	0.448	0.475	0.457	0.492	-1.019	0.34	-0.56	1.238
ENSG00000125944.21	-	HNRNPR	protein_coding	chr1	23304687	23344284	ENST00000302271.11	7751	11.142	13.128	17.488	25.122	14.423	23.672	16.784	22.407	17.162	21.405	22.519	21.591	1.273	1.147	1.274	1.362	0.106	-1.326	0.116	1.104
ENSG00000125945.15	-	ZNF436	protein_coding	chr1	23359447	23369836	ENST00000314011.9	4465	9.341	5.313	8.797	11.795	4.979	4.147	8.955	9.924	3.534	15.427	1.739	4.224	0.712	0.739	0.844	0.898	-0.982	-0.68	0.521	1.141
ENSG00000249087.7	+	ZNF436-AS1	lncRNA	chr1	23369235	23371782	ENST00000335648.3	2547	95.356	244.072	89.802	180.6	152.484	126.999	68.557	75.983	270.557	134.979	106.505	64.674	1.939	2.198	2.207	1.983	-1.014	0.827	0.89	-0.703
ENSG00000201405.1	+	Y_RNA	misc_RNA	chr1	23370253	23370346	ENST00000364535.1	93	NA	NA	NA	NA	NA	NA	NA	NA	NA	NA	NA	NA	NA	NA	NA	NA	NA	NA	NA	NA
ENSG00000271420.1	-	RP5-1057J7.7	lncRNA	chr1	23378379	23379029	ENST00000605350.1	650	NA	NA	NA	NA	NA	NA	NA	NA	NA	NA	NA	NA	NA	NA	NA	NA	NA	NA	NA	NA
ENSG00000204219.11	-	TCEA3	protein_coding	chr1	23380908	23424748	ENST00000450454.7	1719	2.527	2.156	1.983	5.585	3.031	3.366	3.937	3.021	3.825	2.683	4.705	3.428	0.522	0.489	0.43	0.587	0.224	-0.274	-1.174	1.224
ENSG00000232482.2	+	RP4-654C18.1	processed_pseudogene	chr1	23410831	23412146	ENST00000445848.2	426	20.329	17.345	19.145	19.251	16.254	13.538	14.616	16.199	11.536	14.388	11.353	13.788	1.167	1.194	1.176	1.211	-1.019	0.34	-0.56	1.238
ENSG00000088280.19	-	ASAP3	protein_coding	chr1	23428562	23484179	ENST00000336689.8	4051	7.064	9.47	6.335	5.415	12.909	6.272	9.19	7.505	14.125	5.714	9.017	10.722	0.907	1.037	0.844	0.88	-0.118	1.427	-0.87	-0.439
ENSG00000007968.7	-	E2F2	protein_coding	chr1	23506437	23531233	ENST00000361729.3	5196	6.202	5.292	6.675	14.264	8.501	8.26	10.829	9.178	9.553	11.915	10.886	4.807	0.965	0.901	0.906	0.933	1.318	-0.855	-0.692	0.23
ENSG00000235052.1	-	RP1-150O5.3	lncRNA	chr1	23549138	23550915	ENST00000451217.1	456	39.799	11.319	24.987	37.689	21.214	8.834	19.076	10.571	37.641	18.779	14.817	8.998	1.283	1.501	1.091	1.185	0.103	1.343	-0.989	-0.456
ENSG00000117318.9	-	ID3	protein_coding	chr1	23557925	23559501	ENST00000374561.6	950	1502.11	3015.5	1941.62	1478.24	2496.2	3138.14	2350.47	1548.96	2390.05	3085.17	2960.7	1837.79	3.377	3.317	3.488	3.208	0.249	-0.258	1.203	-1.194
ENSG00000285802.1	-	RP1-150O5.4	lncRNA	chr1	23576435	23593621	ENST00000648225.1	1322	1.092	0.932	1.028	2.068	0.873	0.727	0.785	0.87	1.859	0.773	0.61	2.222	-0.103	0.083	-0.094	0.201	-0.848	0.416	-0.787	1.219
ENSG00000197880.9	+	MDS2	lncRNA	chr1	23581494	23640568	ENST00000477916.5	1781	0.604	0.515	0.569	1.143	0.965	0.402	1.302	0.241	0.171	1.068	0.674	1.228	-0.101	-0.334	-0.218	-0.157	1.02	-1.314	-0.16	0.454
ENSG00000229239.2	+	RP11-223J15.2	unprocessed_pseudogene	chr1	23670293	23680259	ENST00000451300.2	1186	1.993	1.7	1.877	1.887	1.594	1.327	1.433	1.588	1.131	1.411	1.113	1.352	0.159	0.185	0.168	0.203	-1.019	0.34	-0.56	1.238
ENSG00000142676.14	+	RPL11	protein_coding	chr1	23691805	23696835	ENST00000643754.2	1017	215.146	159.086	229.629	280.706	259.94	308.827	230.302	251.437	265.881	213.181	344.43	343.72	2.42	2.391	2.34	2.462	0.332	-0.242	-1.234	1.144
ENSG00000236810.6	-	ELOA-AS1	lncRNA	chr1	23706900	23778283	ENST00000655402.1	1502	5.305	5.604	5.472	5.741	5.858	9.589	4.722	6.24	7.885	5.185	8.888	6.339	0.787	0.796	0.815	0.785	-0.658	0.032	1.402	-0.776
ENSG00000011007.12	+	ELOA	protein_coding	chr1	23743154	23762059	ENST00000418390.6	5154	15.284	14.127	13.194	25.329	24.441	17.811	17.399	17.253	21.683	17.128	20.627	26.779	1.225	1.303	1.211	1.356	-0.717	0.426	-0.918	1.209
ENSG00000057757.10	+	PITHD1	protein_coding	chr1	23778417	23788232	ENST00000246151.9	1590	34.584	20.286	32.569	42.984	38.021	51.818	40.404	22.39	28.211	38.245	39.834	60.106	1.573	1.523	1.535	1.587	0.606	-1.03	-0.649	1.073
ENSG00000011009.11	+	LYPLA2	protein_coding	chr1	23791144	23795539	ENST00000374514.8	1635	130.206	172.808	122.621	116.452	173.509	187.864	150.819	132.572	180.614	163.83	109.072	250.211	2.102	2.204	2.242	2.196	-1.411	0.3	0.944	0.167
ENSG00000117308.15	-	GALE	protein_coding	chr1	23795598	23800754	ENST00000617979.5	1516	167.963	204.101	139.006	72.299	138.364	176.249	150.033	255.509	199.292	176.516	227.395	176.055	2.225	2.222	2.268	2.171	0.099	0.013	1.165	-1.278
ENSG00000117305.15	-	HMGCL	protein_coding	chr1	23801884	23825429	ENST00000374490.8	1570	17.266	18.52	19.977	18.22	22.483	32.523	19.153	16.51	25.475	22.346	24.52	24.09	1.324	1.332	1.376	1.287	-0.153	0.055	1.268	-1.169
ENSG00000179163.12	-	FUCA1	protein_coding	chr1	23845076	23868290	ENST00000374479.4	2043	0.821	1.4	0.773	3.109	1.312	2.186	1.77	1.308	0.931	1.162	0.458	1.113	-0.068	0	0.184	0.219	-1.089	-0.599	0.718	0.969
ENSG00000188822.8	-	CNR2	protein_coding	chr1	23870514	23913362	ENST00000374472.5	5265	0.476	0.406	0.448	0.451	0.38	0.317	0.342	0.758	0.54	1.01	0.531	0.645	-0.363	-0.337	-0.295	-0.219	-0.947	-0.527	0.128	1.345
ENSG00000229106.1	-	BTBD6P1	processed_pseudogene	chr1	23901470	23902737	ENST00000412176.1	1267	NA	NA	NA	NA	NA	NA	NA	NA	NA	NA	NA	NA	NA	NA	NA	NA	NA	NA	NA	NA
ENSG00000232557.3	+	RP11-4M23.3	lncRNA	chr1	23907110	23907885	ENST00000411815.3	210	31.669	27.02	29.824	29.99	25.321	21.089	22.768	25.235	17.971	22.414	17.686	21.479	1.36	1.386	1.369	1.404	-1.019	0.34	-0.56	1.238
ENSG00000264926.1	+	MIR378F	miRNA	chr1	23929069	23929147	ENST00000578143.1	78	NA	NA	NA	NA	NA	NA	NA	NA	NA	NA	NA	NA	NA	NA	NA	NA	NA	NA	NA	NA
ENSG00000230228.2	-	H3P1	processed_pseudogene	chr1	23949015	23949383	ENST00000421430.2	368	NA	NA	NA	NA	NA	NA	NA	NA	NA	NA	NA	NA	NA	NA	NA	NA	NA	NA	NA	NA
ENSG00000189266.13	+	PNRC2	protein_coding	chr1	23956838	23963446	ENST00000647887.1	2428	35.143	48.723	57.918	70.719	35.123	108.236	56.849	56.006	47.363	133.691	53.971	38.732	1.75	1.589	1.949	1.729	-0.029	-1.113	1.315	-0.173
ENSG00000188529.15	-	SRSF10	protein_coding	chr1	23964346	23980327	ENST00000492112.3	7656	135.7	114.101	170.394	307.294	158.817	280.264	190.883	225.662	222.088	232.453	209.776	248.098	2.278	2.227	2.29	2.412	-0.303	-0.957	-0.145	1.404
ENSG00000215905.4	-	RP11-4M23.7	processed_pseudogene	chr1	24007880	24008519	ENST00000442164.2	328	59.311	50.604	55.856	56.166	47.422	39.496	42.642	47.261	33.657	41.978	33.123	40.227	1.632	1.659	1.641	1.676	-1.019	0.34	-0.56	1.238
ENSG00000225315.2	+	RP11-293P20.2	lncRNA	chr1	24040834	24086799	ENST00000439239.2	454	0.384	0.328	0.362	0.728	0.307	0.512	0.276	0.306	0.436	0.272	0.429	0.261	-0.456	-0.43	-0.447	-0.412	-1.019	0.34	-0.56	1.238
ENSG00000142661.19	-	MYOM3	protein_coding	chr1	24056040	24112135	ENST00000374434.4	5760	0.351	0.3	0.331	0.333	0.281	0.234	0.253	0.28	0.199	0.497	0.196	0.238	-0.595	-0.569	-0.486	-0.551	-0.964	-0.397	1.383	-0.022
ENSG00000230703.1	+	MYOM3-AS1	lncRNA	chr1	24066773	24083565	ENST00000429191.1	461	1.059	0.904	0.998	1.003	0.847	0.706	0.762	0.844	0.601	0.75	0.592	0.719	-0.116	-0.089	-0.107	-0.072	-1.019	0.34	-0.56	1.238
ENSG00000142677.4	-	IL22RA1	protein_coding	chr1	24119770	24143140	ENST00000270800.2	2817	0.845	0.721	0.795	4.799	0.675	0.562	0.607	4.038	0.479	1.196	0.472	1.146	-0.214	-0.188	-0.105	0.449	-0.639	-0.555	-0.289	1.483
ENSG00000185436.12	-	IFNLR1	protein_coding	chr1	24154167	24187289	ENST00000327535.6	4566	0.601	0.513	0.566	0.569	0.481	0.4	0.432	0.479	0.341	0.425	0.336	0.408	-0.362	-0.335	-0.353	-0.318	-1.019	0.34	-0.56	1.238
ENSG00000230023.2	+	LINC02800	lncRNA	chr1	24200239	24211693	ENST00000439059.2	1849	1.804	1.54	1.699	1.709	1.443	1.202	1.297	1.438	1.024	1.277	1.008	1.224	0.116	0.142	0.124	0.159	-1.019	0.34	-0.56	1.238
ENSG00000232298.2	-	GRHL3-AS1	lncRNA	chr1	24307555	24321901	ENST00000437965.1	856	1.287	1.098	1.212	2.438	2.058	1.714	0.925	2.051	0.73	1.822	0.719	1.746	-0.031	0.096	0.178	0.314	-1.176	-0.301	0.271	1.205
ENSG00000158055.16	+	GRHL3	protein_coding	chr1	24319356	24355318	ENST00000361548.9	2834	1.251	1.423	1.178	1.579	2.333	0.555	1.199	1.329	0.473	1.18	0.931	2.828	0.04	0.047	-0.01	0.258	-0.369	-0.309	-0.787	1.466
ENSG00000001460.18	-	STPG1	protein_coding	chr1	24356998	24415097	ENST00000374409.5	2804	8.809	18.4	14.302	21.285	15.057	26.902	19.654	12.828	15.857	21.713	16.284	26.163	1.22	1.108	1.344	1.285	-0.186	-1.3	1.036	0.451
ENSG00000001461.17	+	NIPAL3	protein_coding	chr1	24415802	24472976	ENST00000003912.7	5481	24.688	25.745	24.219	55.526	41.124	46.124	28.35	33.88	43.197	27.909	32.171	67.675	1.448	1.547	1.507	1.702	-0.949	-0.033	-0.407	1.39
ENSG00000286061.1	-	RCAN3AS	lncRNA	chr1	24496269	24535400	ENST00000651630.1	559	0.896	1.147	1.266	0.848	1.433	1.79	0.966	1.071	0.508	0.634	2.001	0.608	0.13	-0.062	0.038	-0.086	1.259	-0.675	0.335	-0.92
ENSG00000117602.13	+	RCAN3	protein_coding	chr1	24502835	24541040	ENST00000374395.9	6863	23.612	34.669	24.822	31.719	40.83	55.215	27.24	21.44	32.718	35.754	34.345	46.18	1.455	1.5	1.612	1.499	-0.914	-0.251	1.426	-0.261
ENSG00000264443.1	-	NCMAP-DT	lncRNA	chr1	24538801	24556024	ENST00000577528.1	1445	1.097	2.807	2.066	1.039	0.877	2.191	1.577	0.874	0.622	0.776	1.225	0.744	0.2	-0.074	0.226	-0.057	0.783	-0.917	0.944	-0.809
ENSG00000184454.7	+	NCMAP	protein_coding	chr1	24556086	24609328	ENST00000374392.3	3980	0.353	0.302	0.333	0.335	0.565	0.471	0.254	1.126	0.201	0.25	0.197	0.479	-0.592	-0.466	-0.483	-0.248	-1.005	-0.128	-0.249	1.382
ENSG00000227312.2	+	RP11-496D1.2	processed_pseudogene	chr1	24563626	24563974	ENST00000443086.2	348	NA	NA	NA	NA	NA	NA	NA	NA	NA	NA	NA	NA	NA	NA	NA	NA	NA	NA	NA	NA
ENSG00000239106.1	-	Y_RNA	misc_RNA	chr1	24625410	24625513	ENST00000459380.1	103	NA	NA	NA	NA	NA	NA	NA	NA	NA	NA	NA	NA	NA	NA	NA	NA	NA	NA	NA	NA
ENSG00000133226.17	+	SRRM1	protein_coding	chr1	24643301	24673281	ENST00000323848.14	3735	13.835	11.804	11.726	21.836	15.118	17.505	15.915	19.844	17.272	18.279	22.149	15.952	1.205	1.186	1.192	1.28	-0.241	-0.69	-0.542	1.474
ENSG00000284699.1	+	RP11-373M8.2	lncRNA	chr1	24704893	24717596	ENST00000641176.1	886	1.468	1.253	1.383	4.171	1.174	0.978	1.055	2.34	0.833	1.039	0.82	0.996	0.026	0.052	0.035	0.329	-0.579	-0.399	-0.518	1.496
ENSG00000169504.15	+	CLIC4	protein_coding	chr1	24745446	24844321	ENST00000374379.9	4253	21.171	33.012	28.532	50.641	44.654	43.268	29.524	39.994	40.806	31.777	38.732	65.235	1.505	1.529	1.552	1.707	-0.751	-0.486	-0.228	1.465
ENSG00000238482.1	-	RNU6-1208P	snRNA	chr1	24777872	24777979	ENST00000459588.1	107	NA	NA	NA	NA	NA	NA	NA	NA	NA	NA	NA	NA	NA	NA	NA	NA	NA	NA	NA	NA
ENSG00000020633.19	-	RUNX3	protein_coding	chr1	24899510	24965010	ENST00000399916.5	4340	0.569	0.243	0.268	0.269	0.228	0.189	0.205	0.227	0.161	0.201	0.159	0.193	-0.687	-0.56	-0.678	-0.643	-0.777	1.417	-0.622	-0.018
ENSG00000278034.1	-	MIR6731	miRNA	chr1	24919344	24919416	ENST00000614863.1	72	NA	NA	NA	NA	NA	NA	NA	NA	NA	NA	NA	NA	NA	NA	NA	NA	NA	NA	NA	NA
ENSG00000229162.1	+	RUNX3-AS1	lncRNA	chr1	24961344	24963097	ENST00000456316.1	820	19.328	16.49	18.202	18.303	15.453	12.871	13.896	30.801	10.968	13.679	10.794	13.109	1.145	1.172	1.154	1.29	-0.669	-0.275	-0.536	1.48
ENSG00000261025.1	-	RP11-84D1.2	lncRNA	chr1	24968422	24970865	ENST00000568143.1	2443	NA	NA	NA	NA	NA	NA	NA	NA	NA	NA	NA	NA	NA	NA	NA	NA	NA	NA	NA	NA
ENSG00000264371.1	+	MIR4425	miRNA	chr1	25023502	25023586	ENST00000580572.1	84	NA	NA	NA	NA	NA	NA	NA	NA	NA	NA	NA	NA	NA	NA	NA	NA	NA	NA	NA	NA
ENSG00000285823.1	+	LINC02793	lncRNA	chr1	25041135	25047404	ENST00000648363.1	1108	3.37	2.876	3.174	3.192	2.695	2.244	2.423	2.686	1.913	2.385	1.882	2.286	0.387	0.413	0.396	0.431	-1.019	0.34	-0.56	1.238
ENSG00000233755.1	-	RP4-799D16.1	lncRNA	chr1	25110457	25113120	ENST00000429666.1	614	0.504	0.215	0.237	0.239	0.201	0.168	0.181	0.201	0.143	0.178	0.141	0.171	-0.739	-0.613	-0.73	-0.696	-0.777	1.417	-0.622	-0.018
ENSG00000233419.3	-	IFITM3P7	processed_pseudogene	chr1	25125052	25125454	ENST00000413189.1	402	NA	NA	NA	NA	NA	NA	NA	NA	NA	NA	NA	NA	NA	NA	NA	NA	NA	NA	NA	NA
ENSG00000231953.2	+	RP4-706G24.1	lncRNA	chr1	25208138	25209437	ENST00000455902.2	988	59.311	50.604	55.856	56.166	47.422	39.496	42.642	47.261	33.657	41.978	33.123	40.227	1.632	1.659	1.641	1.676	-1.019	0.34	-0.56	1.238
ENSG00000117614.10	-	SYF2	protein_coding	chr1	25222275	25232502	ENST00000236273.9	1757	10.335	35.271	19.466	27.404	23.137	20.647	32.694	29.647	30.497	32.185	21.932	29.44	1.382	1.288	1.457	1.46	-0.182	-1.343	0.744	0.781
ENSG00000284602.1	+	RP3-465N24.7	lncRNA	chr1	25232585	25234775	ENST00000641729.1	2190	NA	NA	NA	NA	NA	NA	NA	NA	NA	NA	NA	NA	NA	NA	NA	NA	NA	NA	NA	NA
ENSG00000284657.1	+	RP3-465N24.8	lncRNA	chr1	25239493	25240253	ENST00000641059.1	760	NA	NA	NA	NA	NA	NA	NA	NA	NA	NA	NA	NA	NA	NA	NA	NA	NA	NA	NA	NA
ENSG00000117616.18	-	RSRP1	protein_coding	chr1	25244071	25247446	ENST00000431849.3	1954	13.903	18.274	15.924	21.884	24.936	22.27	22.693	14.671	20.79	19.946	21.195	30.328	1.295	1.286	1.303	1.329	-0.457	-0.925	-0.01	1.391
ENSG00000272432.1	+	RP3-465N24.6	lncRNA	chr1	25247836	25248321	ENST00000607698.1	485	NA	NA	NA	NA	NA	NA	NA	NA	NA	NA	NA	NA	NA	NA	NA	NA	NA	NA	NA	NA
ENSG00000261349.1	-	RP3-465N24.5	unprocessed_pseudogene	chr1	25266101	25267136	ENST00000566714.1	459	31.042	26.485	29.234	29.396	24.82	20.672	22.318	24.735	17.615	21.97	17.336	21.054	1.351	1.378	1.36	1.395	-1.019	0.34	-0.56	1.238
ENSG00000187010.21	+	RHD	protein_coding	chr1	25272485	25330445	ENST00000622561.4	3007	0.315	0.269	0.297	1.193	0.252	0.42	0.68	0.502	0.358	0.223	0.528	0.855	-0.324	-0.516	-0.533	-0.097	0.212	-0.727	-0.813	1.328
ENSG00000224183.1	-	SDHDP6	processed_pseudogene	chr1	25294163	25294643	ENST00000414693.1	480	NA	NA	NA	NA	NA	NA	NA	NA	NA	NA	NA	NA	NA	NA	NA	NA	NA	NA	NA	NA
ENSG00000259984.1	-	RP11-335G20.7	unprocessed_pseudogene	chr1	25336428	25337465	ENST00000570165.1	459	30.931	26.39	29.129	29.291	24.731	20.598	22.238	24.647	17.552	21.892	17.274	20.978	1.35	1.376	1.359	1.393	-1.019	0.34	-0.56	1.238
ENSG00000183726.11	+	TMEM50A	protein_coding	chr1	25338333	25362361	ENST00000374358.5	2266	16.748	27.897	15.021	22.656	32.52	30.271	13.761	22.877	25.343	27.658	25.831	24.34	1.242	1.38	1.456	1.367	-1.344	0.21	1.071	0.063
ENSG00000188672.19	-	RHCE	protein_coding	chr1	25362311	25430192	ENST00000349320.7	1810	0.526	0.449	0.495	0.249	1.051	0.525	0.378	0.419	0.448	0.372	0.734	1.07	-0.287	-0.202	-0.352	-0.317	0.039	1.365	-0.974	-0.43
ENSG00000238084.4	+	RP3-469D22.1	processed_pseudogene	chr1	25398720	25399198	ENST00000419297.2	478	NA	NA	NA	NA	NA	NA	NA	NA	NA	NA	NA	NA	NA	NA	NA	NA	NA	NA	NA	NA
ENSG00000204178.11	+	MACO1	protein_coding	chr1	25430896	25500209	ENST00000374343.5	3940	4.767	4.745	5.487	6.771	9.528	4.409	4.95	7.175	7.063	6.56	6.507	7.723	0.749	0.835	0.712	0.858	-0.573	0.674	-1.102	1.001
ENSG00000157978.12	+	LDLRAP1	protein_coding	chr1	25543605	25568886	ENST00000374338.5	2914	34.197	25.198	36.597	51.52	36.042	41.922	36.879	60.692	43.222	50.057	48.612	43.225	1.606	1.576	1.574	1.71	-0.168	-0.638	-0.655	1.461
ENSG00000225643.1	+	RP11-70P17.1	lncRNA	chr1	25581477	25590356	ENST00000412797.1	483	8.242	5.274	7.762	11.708	8.238	6.861	10.37	8.21	7.016	11.667	10.357	5.59	0.974	0.893	0.875	0.91	1.415	-0.471	-0.878	-0.065
ENSG00000117643.15	+	MAN1C1	protein_coding	chr1	25617467	25786206	ENST00000611903.4	4647	0.529	0.181	0.598	0.501	0.592	0.423	0.533	0.422	0.66	0.3	0.532	0.431	-0.257	-0.228	-0.547	-0.347	0.609	0.811	-1.404	-0.016
ENSG00000233478.1	-	RP1-187B23.1	lncRNA	chr1	25644543	25659111	ENST00000436991.1	2224	1.4	1.195	1.319	1.326	1.12	0.933	1.007	1.116	0.795	0.991	0.782	0.95	0.005	0.032	0.014	0.049	-1.019	0.34	-0.56	1.238
ENSG00000162430.18	+	SELENON	protein_coding	chr1	25800192	25818221	ENST00000361547.7	4314	28.179	16.392	22.919	32.749	26.627	20.471	30.389	36.742	39.976	29.916	25.036	28.668	1.414	1.492	1.334	1.513	-0.299	0.665	-1.279	0.913
ENSG00000255054.3	+	RP1-317E23.6	protein_coding	chr1	25813972	25823744	ENST00000527604.1	334	10.467	6.698	4.928	4.956	8.369	8.712	9.406	2.085	5.939	5.556	10.229	5.324	0.892	0.905	0.837	0.58	0.582	0.67	0.219	-1.471
ENSG00000228172.5	-	RP1-317E23.3	lncRNA	chr1	25818490	25820797	ENST00000536896.2	2307	57.724	98.5	108.723	68.329	69.23	76.879	83.002	149.488	73.702	71.496	161.182	88.088	2.054	1.823	1.911	1.985	1.119	-1.212	-0.324	0.418
ENSG00000117640.18	+	MTFR1L	protein_coding	chr1	25821522	25832936	ENST00000466284.1	3262	11.819	7.203	17.491	11.193	6.75	8.995	19.423	17.49	16.289	10.755	16.03	11.452	1.245	1.038	0.948	1.117	1.255	-0.389	-1.103	0.237
ENSG00000272478.1	-	RP1-317E23.7	lncRNA	chr1	25831912	25832134	ENST00000606617.1	222	NA	NA	NA	NA	NA	NA	NA	NA	NA	NA	NA	NA	NA	NA	NA	NA	NA	NA	NA	NA
ENSG00000127423.11	-	AUNIP	protein_coding	chr1	25834005	25859457	ENST00000374298.4	2161	2.753	8.808	5.185	5.866	6.603	7.791	6.927	4.936	5.077	8.768	8.071	5.135	0.821	0.655	0.926	0.724	0.332	-1.071	1.227	-0.487
ENSG00000236528.1	+	RP1-125I3.2	lncRNA	chr1	25859612	25863420	ENST00000455431.1	849	11.745	30.063	5.531	11.122	23.477	23.464	12.666	23.397	13.33	20.782	26.237	23.898	1.088	1.188	1.389	1.265	-1.139	-0.347	1.232	0.253
ENSG00000182749.6	-	PAQR7	protein_coding	chr1	25861483	25871253	ENST00000374296.4	3023	143.553	69.988	80.223	140.423	143.787	88.241	147.44	131.985	207.682	61.407	131.265	208.634	2.064	2.211	1.86	2.196	-0.115	0.789	-1.371	0.697
ENSG00000207302.1	+	Y_RNA	misc_RNA	chr1	25877495	25877605	ENST00000384572.1	110	NA	NA	NA	NA	NA	NA	NA	NA	NA	NA	NA	NA	NA	NA	NA	NA	NA	NA	NA	NA
ENSG00000117632.23	-	STMN1	protein_coding	chr1	25900117	25906153	ENST00000399728.5	1712	42.082	85.73	59.041	95.966	62.486	104.657	84.59	80.066	65.792	123.39	98.8	72.809	1.898	1.746	2.015	1.916	0.037	-1.33	1.091	0.201
ENSG00000229786.1	+	SNRPFP2	processed_pseudogene	chr1	25887359	25887610	ENST00000440710.1	251	NA	NA	NA	NA	NA	NA	NA	NA	NA	NA	NA	NA	NA	NA	NA	NA	NA	NA	NA	NA
ENSG00000223624.1	+	RP1-125I3.4	processed_pseudogene	chr1	25888969	25889109	ENST00000453780.1	140	NA	NA	NA	NA	NA	NA	NA	NA	NA	NA	NA	NA	NA	NA	NA	NA	NA	NA	NA	NA
ENSG00000283938.1	-	MIR3917	miRNA	chr1	25906361	25906454	ENST00000580971.1	93	NA	NA	NA	NA	NA	NA	NA	NA	NA	NA	NA	NA	NA	NA	NA	NA	NA	NA	NA	NA
ENSG00000158006.14	-	PAFAH2	protein_coding	chr1	25959766	25998063	ENST00000374282.8	3487	3.992	5.961	3.29	6.616	2.394	7.976	6.817	5.169	6.23	6.711	4.18	6.092	0.657	0.592	0.835	0.773	-0.517	-1.115	1.097	0.535
ENSG00000207237.1	+	RNU6-110P	snRNA	chr1	25964196	25964300	ENST00000384508.1	104	NA	NA	NA	NA	NA	NA	NA	NA	NA	NA	NA	NA	NA	NA	NA	NA	NA	NA	NA	NA
ENSG00000252190.1	+	ENSG10010139548.1	scaRNA	chr1	26006005	26006130	ENST00000516381.1	125	NA	NA	NA	NA	NA	NA	NA	NA	NA	NA	NA	NA	NA	NA	NA	NA	NA	NA	NA	NA
ENSG00000252691.1	+	ENSG10010134544.1	scaRNA	chr1	26006215	26006299	ENST00000516882.1	84	NA	NA	NA	NA	NA	NA	NA	NA	NA	NA	NA	NA	NA	NA	NA	NA	NA	NA	NA	NA
ENSG00000158008.10	+	EXTL1	protein_coding	chr1	26021774	26036464	ENST00000374280.4	4020	16.784	7.16	3.952	11.92	13.42	6.52	10.056	11.145	20.636	4.95	5.468	20.87	0.779	1.222	0.788	1.148	-0.878	1.018	-0.839	0.699
ENSG00000158014.15	-	SLC30A2	protein_coding	chr1	26037251	26046118	ENST00000374276.4	3249	3.151	2.688	2.967	2.984	2.519	2.098	2.265	5.021	1.788	2.23	1.76	2.137	0.358	0.384	0.367	0.502	-0.669	-0.275	-0.536	1.48
ENSG00000284309.1	+	RP11-96L14.9	lncRNA	chr1	26046664	26049099	ENST00000640097.1	941	11.709	9.99	11.027	11.088	9.362	7.797	8.418	9.33	6.645	8.287	6.539	7.942	0.928	0.954	0.937	0.972	-1.019	0.34	-0.56	1.238
ENSG00000158022.7	-	TRIM63	protein_coding	chr1	26051300	26067630	ENST00000374272.4	1770	1.137	0.97	1.07	1.076	0.909	0.757	0.817	0.906	0.645	0.804	0.635	0.771	-0.085	-0.059	-0.076	-0.041	-1.019	0.34	-0.56	1.238
ENSG00000175087.10	+	PDIK1L	protein_coding	chr1	26111836	26125543	ENST00000374271.8	4279	3.54	7.551	8.335	10.057	12.737	4.715	6.363	11.283	11.049	7.517	7.908	9.604	0.874	0.899	0.809	1.012	-0.289	0.005	-1.057	1.341
ENSG00000197245.6	+	FAM110D	protein_coding	chr1	26159078	26163962	ENST00000374268.5	2799	8.358	7.131	7.871	7.915	6.683	5.566	6.009	6.66	4.743	5.916	4.668	5.669	0.781	0.808	0.79	0.825	-1.019	0.34	-0.56	1.238
ENSG00000282872.2	-	C1orf232	protein_coding	chr1	26164100	26168963	ENST00000634842.2	1085	4.794	4.09	4.515	4.54	3.833	3.193	3.447	3.82	2.721	3.393	2.677	3.252	0.54	0.566	0.549	0.584	-1.019	0.34	-0.56	1.238
ENSG00000236782.7	-	ZNF593OS	protein_coding	chr1	26169515	26171821	ENST00000448923.2	1468	66.128	56.42	62.276	62.622	52.873	44.036	47.543	52.693	37.526	46.803	36.93	44.85	1.68	1.706	1.689	1.723	-1.019	0.34	-0.56	1.238
ENSG00000142684.9	+	ZNF593	protein_coding	chr1	26169941	26170873	ENST00000270812.6	698	161.304	137.623	303.816	76.375	257.94	107.415	115.97	257.063	91.534	57.082	180.163	328.204	2.268	2.194	1.975	2.27	0.656	0.123	-1.45	0.672
ENSG00000142675.18	+	CNKSR1	protein_coding	chr1	26180167	26189846	ENST00000531191.5	2673	1.886	3.218	7.103	3.571	3.015	5.023	4.067	4.508	2.14	2.669	5.265	6.395	0.727	0.362	0.545	0.671	0.933	-1.324	-0.193	0.584
ENSG00000188782.9	+	CATSPER4	protein_coding	chr1	26190601	26202964	ENST00000456354.7	1867	1.67	1.425	1.573	1.581	1.335	1.112	1.201	1.331	1.895	1.182	0.933	2.265	0.082	0.209	0.091	0.226	-0.92	0.747	-0.803	0.976
ENSG00000236155.6	+	ZPLD2P	transcribed_unprocessed_pseudogene	chr1	26209740	26227840	ENST00000428812.1	2108	1.022	0.872	1.926	0.968	1.635	0.681	1.47	0.815	0.58	0.724	1.142	0.693	0.17	-0.004	-0.122	-0.087	1.388	0.051	-0.853	-0.585
ENSG00000278572.1	-	RP11-231P20.6	unprocessed_pseudogene	chr1	26218580	26220476	ENST00000622820.1	899	18.035	15.387	16.984	17.079	14.42	12.01	12.966	14.371	10.234	12.764	10.072	12.232	1.115	1.142	1.124	1.159	-1.019	0.34	-0.56	1.238
ENSG00000130695.16	+	CEP85	protein_coding	chr1	26234201	26278808	ENST00000252992.8	3935	6.833	19.677	10.055	16.987	9.22	19.908	14.739	17.696	12.603	30.832	10.972	12.745	1.07	0.967	1.361	1.194	-0.458	-1.07	1.254	0.274
ENSG00000270733.1	-	RP11-231P20.5	processed_pseudogene	chr1	26263040	26263398	ENST00000603670.1	358	NA	NA	NA	NA	NA	NA	NA	NA	NA	NA	NA	NA	NA	NA	NA	NA	NA	NA	NA	NA
ENSG00000142669.15	+	SH3BGRL3	protein_coding	chr1	26280121	26281450	ENST00000319041.6	768	63.806	244.975	180.268	30.211	153.047	84.979	206.431	177.948	108.623	293.536	178.165	43.275	2.274	2.009	2.262	1.789	0.824	-0.323	0.773	-1.273
ENSG00000158062.20	-	UBXN11	protein_coding	chr1	26281327	26306636	ENST00000314675.11	2254	31.855	54.358	28.064	31.626	27.113	55.086	50.607	45.854	40.819	59.638	52.796	39.378	1.625	1.516	1.751	1.586	0.059	-1.05	1.333	-0.342
ENSG00000169442.9	+	CD52	protein_coding	chr1	26317957	26320523	ENST00000374213.3	467	8.302	7.083	7.818	7.862	6.638	5.528	5.969	6.615	4.711	5.876	4.636	5.631	0.778	0.805	0.787	0.822	-1.019	0.34	-0.56	1.238
ENSG00000176092.17	-	CRYBG2	protein_coding	chr1	26321697	26360080	ENST00000475866.3	6259	0.545	0.465	0.513	0.516	0.435	0.363	0.392	0.434	0.309	0.771	0.304	0.739	-0.405	-0.378	-0.295	-0.261	-1.03	-0.641	0.579	1.092
ENSG00000225854.2	+	RP11-569G9.7	processed_pseudogene	chr1	26326687	26327033	ENST00000434718.2	346	NA	NA	NA	NA	NA	NA	NA	NA	NA	NA	NA	NA	NA	NA	NA	NA	NA	NA	NA	NA
ENSG00000176083.18	-	ZNF683	protein_coding	chr1	26361634	26372775	ENST00000436292.5	1712	1.564	1.334	1.473	1.481	1.25	1.041	1.124	1.246	0.887	1.107	0.873	1.061	0.053	0.08	0.062	0.097	-1.019	0.34	-0.56	1.238
ENSG00000131914.11	+	LIN28A	protein_coding	chr1	26410816	26429728	ENST00000326279.11	3975	1.16	0.99	1.093	1.099	0.928	0.773	0.834	0.924	0.658	0.821	0.648	0.787	-0.076	-0.05	-0.067	-0.032	-1.019	0.34	-0.56	1.238
ENSG00000117682.17	+	DHDDS	protein_coding	chr1	26432320	26471306	ENST00000236342.12	3288	25.789	12.271	18.682	19.725	24.584	28.071	15.332	24.106	30.113	17.901	25.48	27.245	1.288	1.427	1.263	1.371	-0.656	1.189	-0.979	0.445
ENSG00000223583.1	-	RP3-476K8.4	processed_pseudogene	chr1	26454652	26455187	ENST00000446498.1	535	NA	NA	NA	NA	NA	NA	NA	NA	NA	NA	NA	NA	NA	NA	NA	NA	NA	NA	NA	NA
ENSG00000225891.2	-	DHDDS-AS1	lncRNA	chr1	26462755	26468014	ENST00000656565.1	1140	8.766	29.915	16.51	20.752	17.521	35.023	22.057	17.462	17.41	24.816	26.924	23.78	1.33	1.142	1.472	1.312	0.122	-1.273	1.168	-0.017
ENSG00000198830.11	+	HMGN2	protein_coding	chr1	26472439	26476642	ENST00000361427.6	1940	550.58	1177.78	961.873	710.294	618.853	1349.67	1164.58	972.809	602.231	1959.69	1247.73	833.433	3.048	2.771	3.164	2.92	0.428	-1.212	1.113	-0.33
ENSG00000224129.1	-	DPPA2P2	processed_pseudogene	chr1	26519353	26520250	ENST00000418220.1	897	NA	NA	NA	NA	NA	NA	NA	NA	NA	NA	NA	NA	NA	NA	NA	NA	NA	NA	NA	NA
ENSG00000117676.14	+	RPS6KA1	protein_coding	chr1	26529760	26575025	ENST00000374168.7	3192	3.786	1.436	1.981	1.992	1.346	3.642	1.815	2.682	1.91	2.382	3.524	1.997	0.368	0.329	0.365	0.343	0.893	-1.189	0.758	-0.462
ENSG00000238705.1	+	MIR1976	miRNA	chr1	26554541	26554593	ENST00000459548.1	52	NA	NA	NA	NA	NA	NA	NA	NA	NA	NA	NA	NA	NA	NA	NA	NA	NA	NA	NA	NA
ENSG00000243905.3	-	RN7SL679P	misc_RNA	chr1	26593242	26593546	ENST00000497096.3	304	NA	NA	NA	NA	NA	NA	NA	NA	NA	NA	NA	NA	NA	NA	NA	NA	NA	NA	NA	NA
ENSG00000252802.1	-	Y_RNA	misc_RNA	chr1	26593939	26594041	ENST00000516993.1	102	NA	NA	NA	NA	NA	NA	NA	NA	NA	NA	NA	NA	NA	NA	NA	NA	NA	NA	NA	NA
ENSG00000252429.2	-	RNU7-29P	snRNA	chr1	26602368	26602432	ENST00000516620.2	64	NA	NA	NA	NA	NA	NA	NA	NA	NA	NA	NA	NA	NA	NA	NA	NA	NA	NA	NA	NA
ENSG00000229247.2	-	RP11-492M19.3	processed_pseudogene	chr1	26640376	26640614	ENST00000428860.2	238	NA	NA	NA	NA	NA	NA	NA	NA	NA	NA	NA	NA	NA	NA	NA	NA	NA	NA	NA	NA
ENSG00000238316.1	-	ENSG10010138693.1	snoRNA	chr1	26642285	26642389	ENST00000459201.1	104	NA	NA	NA	NA	NA	NA	NA	NA	NA	NA	NA	NA	NA	NA	NA	NA	NA	NA	NA	NA
ENSG00000235069.2	+	RP4-785J1.1	processed_pseudogene	chr1	26647446	26647681	ENST00000443847.2	235	NA	NA	NA	NA	NA	NA	NA	NA	NA	NA	NA	NA	NA	NA	NA	NA	NA	NA	NA	NA
ENSG00000260063.1	-	RP5-968P14.2	lncRNA	chr1	26692131	26694131	ENST00000569378.1	2000	NA	NA	NA	NA	NA	NA	NA	NA	NA	NA	NA	NA	NA	NA	NA	NA	NA	NA	NA	NA
ENSG00000117713.20	+	ARID1A	protein_coding	chr1	26696014	26782104	ENST00000324856.13	8595	13.369	24.121	17.337	27.81	19.626	35.464	24.738	19.559	23.754	27.61	25.947	28.539	1.349	1.265	1.458	1.397	-0.225	-1.255	1.113	0.367
ENSG00000060642.11	+	PIGV	protein_coding	chr1	26788194	26800652	ENST00000674273.1	4972	24.148	26.222	41.349	31.184	22.818	55.552	41.036	29.738	33.636	60.596	34.328	28.29	1.588	1.423	1.649	1.473	0.533	-1.066	1.114	-0.581
ENSG00000241188.3	+	RN7SL165P	misc_RNA	chr1	26814821	26815112	ENST00000477476.3	291	NA	NA	NA	NA	NA	NA	NA	NA	NA	NA	NA	NA	NA	NA	NA	NA	NA	NA	NA	NA
ENSG00000287810.1	+	RP1-50O24.8	unprocessed_pseudogene	chr1	26817299	26817476	ENST00000656287.1	177	NA	NA	NA	NA	NA	NA	NA	NA	NA	NA	NA	NA	NA	NA	NA	NA	NA	NA	NA	NA
ENSG00000204160.12	+	ZDHHC18	protein_coding	chr1	26826687	26857604	ENST00000374142.9	5045	9.39	9.729	13.265	11.433	10.189	10.72	16.878	13.896	20.173	12.343	11.987	10.463	1.143	1.095	1.037	1.074	1.257	0.183	-1.137	-0.304
ENSG00000175793.12	+	SFN	protein_coding	chr1	26863148	26864456	ENST00000339276.6	1308	NA	NA	NA	NA	NA	NA	NA	NA	NA	NA	NA	NA	NA	NA	NA	NA	NA	NA	NA	NA
ENSG00000142751.15	-	GPN2	protein_coding	chr1	26876131	26890283	ENST00000374135.9	4665	110.898	86.733	125.326	108.519	124.136	125.544	152.818	111.932	176.207	95.496	137.283	164.219	2.14	2.128	2.006	2.1	0.763	0.572	-1.442	0.107
ENSG00000226698.1	+	RP1-50O24.6	lncRNA	chr1	26876132	26878245	ENST00000448791.1	306	19.317	8.24	18.192	9.146	7.722	12.863	13.888	15.392	16.442	13.672	21.575	6.551	1.245	1.13	1.054	0.988	1.278	0.231	-0.458	-1.051
ENSG00000198746.13	-	GPATCH3	protein_coding	chr1	26890487	26900467	ENST00000361720.10	2125	24.545	26.653	25.217	16.904	26.761	34.176	17.647	32.004	22.792	34.744	23.676	37.834	1.341	1.392	1.5	1.437	-1.131	-0.38	1.222	0.289
ENSG00000090273.14	+	NUDC	protein_coding	chr1	26921742	26946871	ENST00000321265.10	1792	13.139	20.113	13.466	12.809	13.905	23.161	16.671	17.86	18.641	19.693	22.014	16.775	1.231	1.177	1.321	1.195	0.004	-0.839	1.404	-0.569
ENSG00000131910.5	-	NR0B2	protein_coding	chr1	26911488	26913975	ENST00000254227.4	1165	13.256	11.31	12.484	12.553	10.599	8.828	9.531	10.563	7.522	9.382	7.403	8.991	0.982	1.008	0.991	1.025	-1.019	0.34	-0.56	1.238
ENSG00000175707.9	-	KDF1	protein_coding	chr1	26949561	26960468	ENST00000320567.6	1855	1.919	1.638	1.808	1.818	3.069	1.278	1.38	1.529	2.178	1.358	3.216	2.604	0.301	0.369	0.151	0.287	0.265	1.01	-1.378	0.103
ENSG00000172746.6	+	RPL12P13	unprocessed_pseudogene	chr1	26980164	26980975	ENST00000310055.5	497	58.706	50.087	55.286	55.593	46.938	39.093	42.207	46.778	33.314	41.55	32.785	39.816	1.628	1.654	1.637	1.672	-1.019	0.34	-0.56	1.238
ENSG00000224064.1	+	RPL32P6	processed_pseudogene	chr1	26983627	26984024	ENST00000455684.1	397	NA	NA	NA	NA	NA	NA	NA	NA	NA	NA	NA	NA	NA	NA	NA	NA	NA	NA	NA	NA
ENSG00000225294.1	-	OSTCP2	processed_pseudogene	chr1	26985896	26986340	ENST00000437956.1	444	NA	NA	NA	NA	NA	NA	NA	NA	NA	NA	NA	NA	NA	NA	NA	NA	NA	NA	NA	NA
ENSG00000253368.4	+	TRNP1	protein_coding	chr1	26993691	27000886	ENST00000522111.3	1961	380.676	302.196	374.089	285.258	423.468	522.429	399.823	295.42	604.857	302.227	500.976	401.873	2.625	2.663	2.56	2.51	0.522	1.083	-0.438	-1.167
ENSG00000158246.8	-	TENT5B	protein_coding	chr1	27005019	27012850	ENST00000289166.6	2382	9.537	32.549	17.964	6.021	17.793	12.702	27.428	17.733	10.824	24.751	19.53	19.406	1.328	1.088	1.337	1.105	0.832	-0.929	0.897	-0.801
ENSG00000090020.11	-	SLC9A1	protein_coding	chr1	27098808	27155125	ENST00000263980.8	4737	10.175	9.385	10.359	14.323	13.412	15.566	11.665	11.833	15.449	10.899	13.822	17.905	1.074	1.108	1.067	1.161	-0.664	0.127	-0.826	1.364
ENSG00000229985.2	+	RP11-40H20.5	processed_pseudogene	chr1	27176750	27177277	ENST00000457038.1	527	NA	NA	NA	NA	NA	NA	NA	NA	NA	NA	NA	NA	NA	NA	NA	NA	NA	NA	NA	NA
ENSG00000214973.3	-	CHCHD3P3	processed_pseudogene	chr1	27200833	27201473	ENST00000446783.1	640	NA	NA	NA	NA	NA	NA	NA	NA	NA	NA	NA	NA	NA	NA	NA	NA	NA	NA	NA	NA
ENSG00000225159.1	+	NPM1P39	processed_pseudogene	chr1	27206929	27207796	ENST00000449818.1	867	NA	NA	NA	NA	NA	NA	NA	NA	NA	NA	NA	NA	NA	NA	NA	NA	NA	NA	NA	NA
ENSG00000225990.2	+	SNRPEP7	processed_pseudogene	chr1	27211264	27211484	ENST00000438350.2	220	NA	NA	NA	NA	NA	NA	NA	NA	NA	NA	NA	NA	NA	NA	NA	NA	NA	NA	NA	NA
ENSG00000224311.1	-	RP11-40H20.4	lncRNA	chr1	27229105	27234352	ENST00000425205.1	379	3.575	3.05	3.367	3.385	2.858	2.381	2.57	2.849	4.057	2.53	1.996	2.425	0.412	0.539	0.421	0.456	-0.777	1.417	-0.622	-0.018
ENSG00000142784.16	+	WDTC1	protein_coding	chr1	27234631	27308636	ENST00000319394.8	4706	5.253	7.256	6.596	7.817	9.6	8.995	6.654	6.976	7.665	6.373	7.963	13.912	0.848	0.862	0.873	0.96	-0.752	-0.463	-0.253	1.468
ENSG00000252098.1	-	Y_RNA	misc_RNA	chr1	27255463	27255567	ENST00000516289.1	104	NA	NA	NA	NA	NA	NA	NA	NA	NA	NA	NA	NA	NA	NA	NA	NA	NA	NA	NA	NA
ENSG00000243659.1	+	RP11-4K3__A.3	processed_pseudogene	chr1	27311239	27311838	ENST00000428741.2	282	58.113	49.581	54.728	55.031	46.464	38.698	41.78	46.306	65.954	41.13	32.454	39.414	1.623	1.75	1.632	1.667	-0.777	1.417	-0.622	-0.018
ENSG00000186501.15	+	TMEM222	protein_coding	chr1	27322144	27336399	ENST00000611517.4	1613	72.454	69.709	85.655	86.13	75.186	89.311	93.099	120.38	104.975	115.653	115.361	67.961	1.988	1.919	1.952	1.949	1.268	-1.175	0.009	-0.102
ENSG00000206888.1	+	RNU6-48P	snRNA	chr1	27325218	27325325	ENST00000384161.1	107	NA	NA	NA	NA	NA	NA	NA	NA	NA	NA	NA	NA	NA	NA	NA	NA	NA	NA	NA	NA
ENSG00000241547.1	+	ACTG1P20	processed_pseudogene	chr1	27325328	27325796	ENST00000486001.1	468	NA	NA	NA	NA	NA	NA	NA	NA	NA	NA	NA	NA	NA	NA	NA	NA	NA	NA	NA	NA
ENSG00000142765.18	+	SYTL1	protein_coding	chr1	27344872	27353930	ENST00000543823.1	2229	3.723	3.177	1.753	1.763	1.488	1.24	6.692	2.967	8.451	1.318	2.079	3.788	0.462	0.557	0.238	0.432	0.299	1.005	-1.377	0.073
ENSG00000142733.17	-	MAP3K6	protein_coding	chr1	27355183	27366961	ENST00000357582.3	4438	70.125	48.612	43.339	35.279	47.308	51.076	78.776	62.862	67.152	43.428	66.086	87.691	1.784	1.783	1.678	1.763	0.645	0.608	-1.472	0.219
ENSG00000142748.13	-	FCN3	protein_coding	chr1	27369109	27374824	ENST00000270879.9	1032	3.799	3.241	7.156	3.598	3.038	2.53	2.731	3.027	2.156	2.689	2.122	2.577	0.539	0.465	0.448	0.483	1.4	-0.466	-0.907	-0.026
ENSG00000174950.11	-	CD164L2	protein_coding	chr1	27379175	27383303	ENST00000374027.7	1457	6.661	5.683	6.273	6.308	5.326	4.436	4.789	5.308	3.78	4.715	3.72	4.518	0.683	0.709	0.692	0.727	-1.019	0.34	-0.56	1.238
ENSG00000231207.1	+	RP1-144C9.2	processed_pseudogene	chr1	27389467	27390145	ENST00000443746.1	355	56.962	48.6	53.644	53.942	45.544	37.932	40.953	45.389	32.324	40.315	31.811	38.633	1.615	1.641	1.624	1.659	-1.019	0.34	-0.56	1.238
ENSG00000181773.7	+	GPR3	protein_coding	chr1	27392621	27395814	ENST00000374024.4	2137	33.319	56.856	47.068	31.553	13.32	22.188	23.955	66.375	9.454	58.956	18.608	11.299	1.441	1.208	1.624	1.458	0.047	-1.314	1.118	0.149
ENSG00000158195.11	-	WASF2	protein_coding	chr1	27404229	27490167	ENST00000618852.5	5681	4.525	7.17	4.059	4.489	8.614	7.318	3.873	5.151	8.804	4.88	6.137	6.43	0.661	0.845	0.803	0.724	-1.185	1.061	0.543	-0.419
ENSG00000241169.1	+	RP4-752I6.1	lncRNA	chr1	27457197	27459582	ENST00000492975.1	428	8.91	7.602	8.391	8.438	7.124	5.934	6.406	7.1	5.056	6.306	4.976	6.043	0.809	0.835	0.818	0.853	-1.019	0.34	-0.56	1.238
ENSG00000237429.1	+	RP1-159A19.4	lncRNA	chr1	27525804	27530561	ENST00000443579.1	283	7.75	3.306	3.649	7.339	3.098	5.161	2.786	3.088	13.194	2.743	2.164	15.769	0.447	0.834	0.557	0.851	-1.115	0.801	-0.573	0.887
ENSG00000126705.15	-	AHDC1	protein_coding	chr1	27534302	27603632	ENST00000374011.6	6438	19.09	14.426	20.289	16.27	25.293	19.431	19.607	19.992	29.248	17.757	24.063	22.195	1.327	1.383	1.232	1.286	0.31	1.192	-1.172	-0.33
ENSG00000000938.13	-	FGR	protein_coding	chr1	27612063	27635185	ENST00000374005.8	2637	0.867	0.74	0.817	0.821	0.694	0.578	0.624	0.691	1.477	0.614	0.484	0.588	-0.203	-0.017	-0.194	-0.159	-0.692	1.463	-0.589	-0.183
ENSG00000235912.1	+	RP1-159A19.3	processed_pseudogene	chr1	27649418	27649610	ENST00000433132.1	192	NA	NA	NA	NA	NA	NA	NA	NA	NA	NA	NA	NA	NA	NA	NA	NA	NA	NA	NA	NA
ENSG00000233975.2	-	LINC02574	lncRNA	chr1	27660383	27666279	ENST00000681370.1	1663	8.164	6.966	11.533	3.866	3.264	2.718	2.935	3.253	6.95	14.446	6.839	2.769	0.788	0.756	0.812	0.514	0.513	0.278	0.688	-1.479
ENSG00000126709.16	-	IFI6	protein_coding	chr1	27666064	27672212	ENST00000679644.1	911	77.337	97.54	60.165	111.446	134.422	105.239	99.116	69.662	110.669	92.813	97.645	145.954	1.922	2.02	1.993	2.018	-1.445	0.695	0.102	0.647
ENSG00000225886.3	+	RP11-288L9.4	lncRNA	chr1	27669467	27670276	ENST00000430683.1	489	1.048	0.894	1.974	1.488	2.095	1.047	0.753	1.252	0.297	0.742	0.293	2.843	-0.12	-0.062	-0.053	0.241	-0.75	-0.389	-0.335	1.474
ENSG00000206767.1	-	RNU6-949P	snRNA	chr1	27675602	27675709	ENST00000384040.1	107	NA	NA	NA	NA	NA	NA	NA	NA	NA	NA	NA	NA	NA	NA	NA	NA	NA	NA	NA	NA
ENSG00000226662.2	-	CHMP1AP1	processed_pseudogene	chr1	27686809	27687471	ENST00000445563.2	662	NA	NA	NA	NA	NA	NA	NA	NA	NA	NA	NA	NA	NA	NA	NA	NA	NA	NA	NA	NA
ENSG00000207095.1	+	RNU6-424P	snRNA	chr1	27693730	27693835	ENST00000384367.1	105	NA	NA	NA	NA	NA	NA	NA	NA	NA	NA	NA	NA	NA	NA	NA	NA	NA	NA	NA	NA
ENSG00000287244.1	-	RP3-426I6.8	lncRNA	chr1	27724821	27725756	ENST00000662905.1	935	NA	NA	NA	NA	NA	NA	NA	NA	NA	NA	NA	NA	NA	NA	NA	NA	NA	NA	NA	NA
ENSG00000009780.16	+	FAM76A	protein_coding	chr1	27725960	27763116	ENST00000373954.11	3579	4.302	7.8	7.597	8.658	5.59	8.953	8.12	10.285	10.987	4.568	8.71	11.307	0.91	0.807	0.835	1.001	0.251	-0.932	-0.618	1.299
ENSG00000231344.1	+	RP3-426I6.2	processed_pseudogene	chr1	27739090	27739439	ENST00000446554.1	349	NA	NA	NA	NA	NA	NA	NA	NA	NA	NA	NA	NA	NA	NA	NA	NA	NA	NA	NA	NA
ENSG00000230833.1	+	RPEP3	processed_pseudogene	chr1	27739953	27740629	ENST00000425462.1	676	NA	NA	NA	NA	NA	NA	NA	NA	NA	NA	NA	NA	NA	NA	NA	NA	NA	NA	NA	NA
ENSG00000117758.14	+	STX12	protein_coding	chr1	27773218	27824443	ENST00000373943.9	3034	24.372	18.621	16.786	33.413	32.574	28.583	24.06	24.058	33.853	18.537	26.815	45.642	1.345	1.476	1.331	1.522	-0.777	0.611	-0.919	1.086
ENSG00000269971.1	+	RP3-426I6.5	lncRNA	chr1	27773857	27774041	ENST00000602607.1	184	NA	NA	NA	NA	NA	NA	NA	NA	NA	NA	NA	NA	NA	NA	NA	NA	NA	NA	NA	NA
ENSG00000270031.1	+	RP3-426I6.6	lncRNA	chr1	27819982	27820341	ENST00000602843.1	359	NA	NA	NA	NA	NA	NA	NA	NA	NA	NA	NA	NA	NA	NA	NA	NA	NA	NA	NA	NA
ENSG00000223062.1	+	RNU6-1245P	snRNA	chr1	27824537	27824643	ENST00000411130.1	106	NA	NA	NA	NA	NA	NA	NA	NA	NA	NA	NA	NA	NA	NA	NA	NA	NA	NA	NA	NA
ENSG00000286433.1	-	RP3-426I6.7	lncRNA	chr1	27827811	27831209	ENST00000660844.1	1471	9.051	15.444	8.523	8.571	21.709	12.054	6.507	7.212	15.408	6.406	10.109	6.138	0.916	1.16	1.025	0.86	-0.56	1.282	0.264	-0.986
ENSG00000117751.18	+	PPP1R8	protein_coding	chr1	27830821	27851672	ENST00000373931.8	2651	14.566	18.227	20.119	25.748	18.634	23.279	30.02	20.118	24.246	17.182	23.861	36.882	1.386	1.273	1.288	1.427	0.57	-0.94	-0.743	1.113
ENSG00000252947.1	+	SCARNA1	scaRNA	chr1	27834400	27834566	ENST00000517138.1	166	NA	NA	NA	NA	NA	NA	NA	NA	NA	NA	NA	NA	NA	NA	NA	NA	NA	NA	NA	NA
ENSG00000130775.16	+	THEMIS2	protein_coding	chr1	27872543	27886675	ENST00000373921.8	2713	6.099	10.408	5.744	5.776	4.877	12.185	9.867	6.075	9.518	8.634	10.219	5.171	0.921	0.817	1.013	0.753	0.391	-0.513	1.196	-1.074
ENSG00000117748.10	-	RPA2	protein_coding	chr1	27891523	27914575	ENST00000373912.8	1584	8.182	14.659	9.246	11.622	13.083	16.345	11.176	10.431	15.786	11.002	15.535	11.653	1.069	1.076	1.14	1.05	-0.386	-0.198	1.441	-0.857
ENSG00000130768.15	+	SMPDL3B	protein_coding	chr1	27934999	27959152	ENST00000373894.8	1866	0.794	0.677	0.747	0.751	0.635	0.528	1.712	1.265	0.45	0.562	0.443	1.076	-0.082	-0.215	-0.232	0.003	0.44	-0.743	-0.899	1.202
ENSG00000227050.1	-	RP11-460I13.2	lncRNA	chr1	27938874	27960193	ENST00000448015.1	491	0.832	1.419	2.35	0.788	0.665	1.108	2.392	0.663	0.944	0.589	2.323	0.564	0.372	-0.094	-0.011	-0.177	1.44	-0.48	-0.139	-0.822
ENSG00000158156.9	+	XKR8	protein_coding	chr1	27959942	27968077	ENST00000675575.1	2243	19.95	31.611	24.156	2.699	34.18	13.285	30.735	13.626	27.494	28.239	22.282	13.531	1.406	1.424	1.358	0.899	0.537	0.609	0.344	-1.491
ENSG00000158161.16	-	EYA3	protein_coding	chr1	27970343	28088610	ENST00000373871.8	5999	5.749	6.761	8.194	10.741	10.683	12.933	7.596	6.685	9.522	7.038	8.85	16.439	0.914	0.922	0.93	1.024	-0.656	-0.488	-0.344	1.488
ENSG00000238231.2	-	RP11-460I13.6	processed_pseudogene	chr1	27990157	27990524	ENST00000426041.2	367	NA	NA	NA	NA	NA	NA	NA	NA	NA	NA	NA	NA	NA	NA	NA	NA	NA	NA	NA	NA
ENSG00000240750.3	-	RN7SL559P	misc_RNA	chr1	28031883	28032180	ENST00000476501.3	297	NA	NA	NA	NA	NA	NA	NA	NA	NA	NA	NA	NA	NA	NA	NA	NA	NA	NA	NA	NA
ENSG00000228589.3	-	SPCS2P4	processed_pseudogene	chr1	28095741	28096422	ENST00000436160.1	681	NA	NA	NA	NA	NA	NA	NA	NA	NA	NA	NA	NA	NA	NA	NA	NA	NA	NA	NA	NA
ENSG00000228943.1	+	RP5-1053E7.2	processed_pseudogene	chr1	28109738	28110298	ENST00000443484.1	235	56.589	48.281	53.292	53.588	45.245	37.683	40.685	45.091	32.112	80.102	31.602	38.38	1.612	1.638	1.721	1.656	-0.964	-0.397	1.383	-0.022
ENSG00000214812.3	-	RP5-1053E7.3	processed_pseudogene	chr1	28120448	28121321	ENST00000399029.3	557	58.309	49.749	54.913	55.217	46.621	38.829	41.922	46.462	33.088	41.269	65.126	39.547	1.725	1.651	1.634	1.669	1.4	-0.466	-0.907	-0.026
ENSG00000253005.1	-	RNU6-176P	snRNA	chr1	28142736	28142841	ENST00000517196.1	105	NA	NA	NA	NA	NA	NA	NA	NA	NA	NA	NA	NA	NA	NA	NA	NA	NA	NA	NA	NA
ENSG00000169403.12	-	PTAFR	protein_coding	chr1	28147165	28193936	ENST00000539896.1	4191	0.812	0.346	1.911	0.384	1.298	1.081	0.584	0.323	0.461	0.862	1.813	1.101	0.102	-0.105	-0.164	-0.288	1.325	0.055	-0.308	-1.071
ENSG00000126698.11	-	DNAJC8	protein_coding	chr1	28200277	28233029	ENST00000263697.6	1763	9.276	6.052	8.736	16.536	9.598	14.535	13.339	9.566	12.076	11.972	13.104	13.693	1.061	1.011	1.008	1.112	0.273	-0.756	-0.817	1.299
ENSG00000130770.18	+	ATP5IF1	protein_coding	chr1	28236153	28238098	ENST00000465645.1	1855	2.023	3.451	3.81	7.662	3.234	6.735	4.363	3.223	1.148	4.295	5.648	6.859	0.658	0.292	0.666	0.743	0.335	-1.473	0.379	0.758
ENSG00000270605.1	-	RP5-1092A3.4	lncRNA	chr1	28239508	28241453	ENST00000604716.1	1945	NA	NA	NA	NA	NA	NA	NA	NA	NA	NA	NA	NA	NA	NA	NA	NA	NA	NA	NA	NA
ENSG00000271398.1	+	RP5-1092A3.5	lncRNA	chr1	28247143	28247568	ENST00000605846.1	425	NA	NA	NA	NA	NA	NA	NA	NA	NA	NA	NA	NA	NA	NA	NA	NA	NA	NA	NA	NA
ENSG00000130766.5	+	SESN2	protein_coding	chr1	28259517	28282491	ENST00000253063.4	3462	25.891	18.281	28.587	60.027	52.11	32.699	24.391	41.261	37.491	29.699	29.915	74.479	1.44	1.568	1.416	1.755	-0.677	0.149	-0.827	1.355
ENSG00000130772.14	+	MED18	protein_coding	chr1	28329039	28335965	ENST00000373842.9	1829	6.803	5.804	12.814	12.885	10.879	11.326	12.228	2.71	9.651	9.63	15.197	2.307	1.126	0.951	0.934	0.635	1.052	0.195	0.11	-1.357
ENSG00000204138.13	+	PHACTR4	protein_coding	chr1	28369739	28500364	ENST00000373839.8	6048	9.913	20.25	10.782	19.7	17.303	25.847	15.157	13.906	15.687	22.332	16.997	22.726	1.148	1.143	1.356	1.265	-0.784	-0.829	1.253	0.36
ENSG00000206779.1	-	Y_RNA	misc_RNA	chr1	28422554	28422655	ENST00000384052.1	101	NA	NA	NA	NA	NA	NA	NA	NA	NA	NA	NA	NA	NA	NA	NA	NA	NA	NA	NA	NA
ENSG00000229820.2	+	RP1-308E4.1	processed_pseudogene	chr1	28453540	28453934	ENST00000438601.2	394	NA	NA	NA	NA	NA	NA	NA	NA	NA	NA	NA	NA	NA	NA	NA	NA	NA	NA	NA	NA
ENSG00000221216.1	+	RNU6ATAC27P	snRNA	chr1	28481361	28481480	ENST00000408289.1	119	NA	NA	NA	NA	NA	NA	NA	NA	NA	NA	NA	NA	NA	NA	NA	NA	NA	NA	NA	NA
ENSG00000180198.17	+	RCC1	protein_coding	chr1	28506056	28539300	ENST00000373833.10	2844	33.369	40.826	42.691	29.811	48.327	46.539	38.929	44.149	50.02	39.214	56.961	49.962	1.659	1.636	1.624	1.606	1.252	0.203	-0.318	-1.136
ENSG00000242125.3	+	SNHG3	lncRNA	chr1	28505979	28510892	ENST00000413987.1	2201	7.768	6.627	7.315	7.356	6.211	5.173	5.585	6.189	4.408	5.498	4.338	5.268	0.749	0.776	0.758	0.793	-1.019	0.34	-0.56	1.238
ENSG00000274266.1	+	SNORA73A	snoRNA	chr1	28507365	28507571	ENST00000364938.1	206	NA	NA	NA	NA	NA	NA	NA	NA	NA	NA	NA	NA	NA	NA	NA	NA	NA	NA	NA	NA
ENSG00000200087.1	+	SNORA73B	snoRNA	chr1	28508558	28508762	ENST00000363217.1	204	NA	NA	NA	NA	NA	NA	NA	NA	NA	NA	NA	NA	NA	NA	NA	NA	NA	NA	NA	NA
ENSG00000231468.2	-	PRDX3P2	processed_pseudogene	chr1	28526317	28527227	ENST00000447051.2	611	61.862	52.78	58.259	58.582	49.462	41.195	44.476	49.293	35.105	43.783	34.547	41.957	1.651	1.677	1.66	1.694	-1.019	0.34	-0.56	1.238
ENSG00000279443.1	+	RP4-669K10.8	TEC	chr1	28544459	28546542	ENST00000624273.1	2083	NA	NA	NA	NA	NA	NA	NA	NA	NA	NA	NA	NA	NA	NA	NA	NA	NA	NA	NA	NA
ENSG00000180098.9	+	TRNAU1AP	protein_coding	chr1	28553084	28578545	ENST00000373830.4	1799	27.172	62.031	35.272	38.249	48.148	53.305	43.295	48.57	47.508	52.497	51.265	60.766	1.631	1.598	1.747	1.684	-0.519	-1.033	1.255	0.297
ENSG00000197989.14	-	SNHG12	lncRNA	chr1	28578537	28582986	ENST00000648127.1	1871	487.819	406.294	470.342	472.951	436.467	549.149	684.739	555.297	553.641	493.227	726.471	661.709	2.79	2.69	2.681	2.747	1.232	-0.713	-0.908	0.388
ENSG00000221539.1	-	SNORD99	snoRNA	chr1	28578748	28578822	ENST00000408612.1	74	NA	NA	NA	NA	NA	NA	NA	NA	NA	NA	NA	NA	NA	NA	NA	NA	NA	NA	NA	NA
ENSG00000278274.1	-	SNORA61	snoRNA	chr1	28579763	28579893	ENST00000384581.1	130	NA	NA	NA	NA	NA	NA	NA	NA	NA	NA	NA	NA	NA	NA	NA	NA	NA	NA	NA	NA
ENSG00000273544.1	-	SNORA44	snoRNA	chr1	28580380	28580512	ENST00000384584.1	132	NA	NA	NA	NA	NA	NA	NA	NA	NA	NA	NA	NA	NA	NA	NA	NA	NA	NA	NA	NA
ENSG00000280498.1	-	SNORA16A	snoRNA	chr1	28580919	28581054	ENST00000628458.1	135	NA	NA	NA	NA	NA	NA	NA	NA	NA	NA	NA	NA	NA	NA	NA	NA	NA	NA	NA	NA
ENSG00000274582.1	-	SNORA16A	snoRNA	chr1	28580919	28581056	ENST00000384342.2	137	NA	NA	NA	NA	NA	NA	NA	NA	NA	NA	NA	NA	NA	NA	NA	NA	NA	NA	NA	NA
ENSG00000120656.13	-	TAF12	protein_coding	chr1	28602849	28643085	ENST00000495422.2	1438	4.993	8.521	7.211	11.033	11.445	11.971	6.462	8.223	11.523	6.361	10.411	13.095	0.895	0.94	0.937	1.025	-0.993	-0.179	-0.219	1.391
ENSG00000188060.8	+	RAB42	protein_coding	chr1	28592264	28595449	ENST00000465518.3	2236	18.579	31.702	34.993	17.593	14.854	12.372	13.357	14.804	21.085	13.149	10.375	25.201	1.229	1.255	1.237	1.272	-1.019	0.34	-0.56	1.238
ENSG00000229388.1	+	LINC01715	lncRNA	chr1	28646090	28648581	ENST00000427804.1	688	3.981	3.396	7.497	3.769	19.096	5.301	5.724	3.172	4.518	5.635	6.669	16.198	0.819	0.845	0.669	0.762	0.577	0.915	-1.345	-0.147
ENSG00000270103.3	+	RNU11	lncRNA	chr1	28648599	28648730	ENST00000602813.1	131	NA	NA	NA	NA	NA	NA	NA	NA	NA	NA	NA	NA	NA	NA	NA	NA	NA	NA	NA	NA
ENSG00000274978.1	+	RNU11	snRNA	chr1	28648599	28648733	ENST00000387069.1	134	NA	NA	NA	NA	NA	NA	NA	NA	NA	NA	NA	NA	NA	NA	NA	NA	NA	NA	NA	NA
ENSG00000162419.13	+	GMEB1	protein_coding	chr1	28668783	28719353	ENST00000373816.6	6358	7.085	14.775	7.784	10.436	8.497	18.347	11.036	10.036	10.274	14.207	9.671	17.084	0.973	0.93	1.195	1.084	-0.611	-0.97	1.257	0.324
ENSG00000252777.1	+	ENSG10010139645.1	scaRNA	chr1	28689664	28689794	ENST00000516968.1	130	NA	NA	NA	NA	NA	NA	NA	NA	NA	NA	NA	NA	NA	NA	NA	NA	NA	NA	NA	NA
ENSG00000198492.16	+	YTHDF2	protein_coding	chr1	28736620	28769774	ENST00000542507.5	2825	10.887	17.11	15.649	15.193	21.074	24.42	9.475	17.806	22.11	12.572	19.199	22.928	1.151	1.235	1.24	1.264	-1.449	0.251	0.354	0.843
ENSG00000116329.11	+	OPRD1	protein_coding	chr1	28812169	28871267	ENST00000234961.7	9317	0.347	0.296	0.654	0.329	0.555	0.924	0.748	0.276	0.985	0.491	0.194	0.235	-0.341	-0.241	-0.291	-0.557	0.116	0.838	0.48	-1.433
ENSG00000233427.1	-	RP1-212P9.3	lncRNA	chr1	28870482	28877336	ENST00000418471.1	1085	3.013	2.57	2.837	2.853	2.409	2.006	2.166	2.401	1.71	2.132	5.047	2.043	0.497	0.365	0.347	0.382	1.467	-0.489	-0.746	-0.232
ENSG00000199756.1	-	Y_RNA	misc_RNA	chr1	28881725	28881835	ENST00000362886.1	110	NA	NA	NA	NA	NA	NA	NA	NA	NA	NA	NA	NA	NA	NA	NA	NA	NA	NA	NA	NA
ENSG00000159023.22	+	EPB41	protein_coding	chr1	28914568	29120041	ENST00000343067.9	6031	1.952	0.999	1.912	3.771	4.121	1.924	1.403	2.302	3.545	0.718	2.311	5.402	0.264	0.485	0.047	0.557	-0.321	0.636	-1.263	0.948
ENSG00000225616.2	-	RP4-604A21.1	processed_pseudogene	chr1	28982277	28982608	ENST00000425821.2	331	NA	NA	NA	NA	NA	NA	NA	NA	NA	NA	NA	NA	NA	NA	NA	NA	NA	NA	NA	NA
ENSG00000206704.1	+	Y_RNA	misc_RNA	chr1	28985709	28985810	ENST00000383977.1	101	NA	NA	NA	NA	NA	NA	NA	NA	NA	NA	NA	NA	NA	NA	NA	NA	NA	NA	NA	NA
ENSG00000277958.1	+	Metazoa_SRP	misc_RNA	chr1	29041198	29041480	ENST00000619772.1	282	NA	NA	NA	NA	NA	NA	NA	NA	NA	NA	NA	NA	NA	NA	NA	NA	NA	NA	NA	NA
ENSG00000253304.2	-	TMEM200B	protein_coding	chr1	29119433	29122501	ENST00000420504.2	2553	405.773	265.691	426.571	223.405	309.344	238.792	664.878	398.524	540.849	387.373	627.122	185.606	2.75	2.611	2.464	2.406	1.245	0.343	-0.608	-0.98
ENSG00000225750.1	-	RP11-242O24.3	lncRNA	chr1	29144493	29146994	ENST00000413004.1	279	15.82	13.497	29.797	7.491	12.649	26.337	22.748	6.303	22.443	11.197	22.087	21.459	1.392	1.217	1.2	1.002	1.185	0.092	-0.018	-1.26
ENSG00000116350.17	-	SRSF4	protein_coding	chr1	29147742	29181900	ENST00000373795.7	2300	78.728	104.487	95.252	164.121	106.223	164.925	113.204	141.584	117.584	143.558	137.7	172.054	2.057	1.998	2.131	2.201	-0.447	-1.122	0.391	1.178
ENSG00000277916.1	-	ENSG10010136122.1	misc_RNA	chr1	29171284	29171453	ENST00000611385.1	169	NA	NA	NA	NA	NA	NA	NA	NA	NA	NA	NA	NA	NA	NA	NA	NA	NA	NA	NA	NA
ENSG00000116353.16	-	MECR	protein_coding	chr1	29192656	29230934	ENST00000263702.11	2515	20.445	19.936	22.005	24.893	26.077	27.878	22.749	27.54	38.949	20.672	36.7	19.149	1.421	1.439	1.353	1.373	0.614	1.055	-1.075	-0.595
ENSG00000237934.1	+	RP11-467D18.2	lncRNA	chr1	29223932	29224816	ENST00000427046.1	573	63.688	54.338	59.978	60.311	50.922	42.411	45.789	50.749	36.141	45.076	35.567	43.195	1.663	1.69	1.672	1.707	-1.019	0.34	-0.56	1.238
ENSG00000060656.20	+	PTPRU	protein_coding	chr1	29236521	29326800	ENST00000373779.8	5573	3.902	0.701	2.514	3.501	2.792	3.009	2.658	2.946	5.944	1.599	2.753	3.343	0.422	0.604	0.176	0.512	-0.037	0.953	-1.372	0.457
ENSG00000230523.1	-	LINC01756	lncRNA	chr1	29329619	29350114	ENST00000417651.1	2148	0.943	0.804	0.888	0.893	0.754	0.628	0.678	1.502	0.535	1.335	0.527	0.639	-0.166	-0.14	-0.057	-0.022	-1.03	-0.641	0.579	1.092
ENSG00000225011.4	-	RP11-810H18.1	unprocessed_pseudogene	chr1	29488192	29496893	ENST00000515851.1	349	2.071	1.767	1.951	1.962	1.656	1.379	1.489	1.651	1.175	1.466	1.157	1.405	0.175	0.202	0.184	0.219	-1.019	0.34	-0.56	1.238
ENSG00000228176.1	-	RP4-656G21.1	lncRNA	chr1	29708850	29709547	ENST00000422638.1	498	96.422	82.266	90.805	91.309	77.094	64.209	138.646	76.832	54.716	68.244	53.848	65.396	1.944	1.87	1.852	1.887	1.4	-0.466	-0.907	-0.026
ENSG00000284676.1	+	RP11-179G8.2	lncRNA	chr1	29755174	29790597	ENST00000641702.1	1953	0.517	0.441	0.487	0.489	0.413	0.344	0.372	0.412	0.293	0.366	0.289	0.351	-0.427	-0.401	-0.418	-0.384	-1.019	0.34	-0.56	1.238
ENSG00000270927.1	-	RP11-179G8.1	processed_pseudogene	chr1	29904864	29905357	ENST00000603857.1	493	NA	NA	NA	NA	NA	NA	NA	NA	NA	NA	NA	NA	NA	NA	NA	NA	NA	NA	NA	NA
ENSG00000233399.2	-	LINC01648	lncRNA	chr1	30013951	30037612	ENST00000445180.2	1519	0.784	0.669	0.738	0.742	0.627	0.522	0.563	0.625	0.445	0.555	0.438	0.532	-0.247	-0.22	-0.238	-0.203	-1.019	0.34	-0.56	1.238
ENSG00000233372.1	+	RP5-893G23.1	lncRNA	chr1	30140262	30141607	ENST00000441046.1	551	22.299	19.025	21	21.117	17.829	14.849	16.032	17.769	12.654	15.782	12.453	15.124	1.207	1.234	1.216	1.251	-1.019	0.34	-0.56	1.238
ENSG00000231251.1	+	RP3-357I16.1	processed_pseudogene	chr1	30226522	30226615	ENST00000442774.1	93	NA	NA	NA	NA	NA	NA	NA	NA	NA	NA	NA	NA	NA	NA	NA	NA	NA	NA	NA	NA
ENSG00000236335.1	-	RP4-591L5.1	lncRNA	chr1	30409559	30411638	ENST00000427319.1	507	11.266	9.612	10.61	10.669	9.008	7.502	8.1	8.977	6.393	7.974	6.292	7.641	0.911	0.937	0.92	0.955	-1.019	0.34	-0.56	1.238
ENSG00000231949.1	+	RP4-591L5.2	lncRNA	chr1	30415824	30421108	ENST00000420354.1	481	3.624	3.092	3.413	3.432	2.897	2.413	2.605	2.887	2.056	2.565	2.024	2.458	0.418	0.445	0.427	0.462	-1.019	0.34	-0.56	1.238
ENSG00000162510.6	-	MATN1	protein_coding	chr1	30711276	30723585	ENST00000373765.5	3830	2.07	1.766	5.848	1.96	1.655	1.378	5.952	1.649	2.349	1.465	3.468	4.211	0.694	0.302	0.184	0.378	1.396	-0.402	-0.942	-0.053
ENSG00000186056.10	+	MATN1-AS1	lncRNA	chr1	30718503	30726744	ENST00000414532.6	3925	60.208	37.67	30.24	30.408	51.348	21.383	43.287	67.165	75.165	22.727	51.556	59.891	1.61	1.789	1.421	1.696	-0.122	1.021	-1.327	0.428
ENSG00000287510.1	+	RP5-1166H10.4	lncRNA	chr1	30731692	30733427	ENST00000655364.1	1077	27.053	23.081	25.477	25.618	21.63	18.015	19.45	21.556	15.351	19.147	15.108	18.348	1.291	1.318	1.3	1.335	-1.019	0.34	-0.56	1.238
ENSG00000162511.8	-	LAPTM5	protein_coding	chr1	30732468	30757774	ENST00000294507.4	2177	0.754	0.643	0.71	0.714	0.603	0.502	0.542	0.601	0.428	0.534	0.421	0.511	-0.263	-0.237	-0.255	-0.22	-1.019	0.34	-0.56	1.238
ENSG00000264773.1	-	MIR4420	miRNA	chr1	30739155	30739232	ENST00000583944.1	77	NA	NA	NA	NA	NA	NA	NA	NA	NA	NA	NA	NA	NA	NA	NA	NA	NA	NA	NA	NA
ENSG00000229607.1	-	RP5-1125N11.1	lncRNA	chr1	30810377	30815553	ENST00000440358.1	444	3.663	3.125	3.45	3.469	2.929	2.439	2.633	2.919	2.079	2.592	2.046	2.484	0.423	0.449	0.432	0.467	-1.019	0.34	-0.56	1.238
ENSG00000223382.5	+	LINC01778	lncRNA	chr1	30824271	30834282	ENST00000659416.1	1176	1.876	3.201	1.767	1.777	1.5	1.249	1.349	1.495	1.065	1.328	2.095	1.272	0.233	0.159	0.242	0.176	0.741	-1.062	0.958	-0.637
ENSG00000222784.1	+	RN7SKP91	misc_RNA	chr1	30843822	30844110	ENST00000410852.1	288	NA	NA	NA	NA	NA	NA	NA	NA	NA	NA	NA	NA	NA	NA	NA	NA	NA	NA	NA	NA
ENSG00000235143.1	+	RP1-65J11.5	lncRNA	chr1	30858157	30860254	ENST00000431202.1	1747	52.302	44.623	49.255	49.528	41.817	34.829	37.602	41.675	29.679	37.017	29.208	35.473	1.578	1.604	1.587	1.622	-1.019	0.34	-0.56	1.238
ENSG00000162512.16	-	SDC3	protein_coding	chr1	30869466	30878740	ENST00000336798.11	6392	6.897	4.979	6.496	7.034	4.666	8.48	9.918	6.764	10.839	7.135	8.889	5.398	0.919	0.848	0.826	0.803	1.399	-0.031	-0.454	-0.914
ENSG00000266210.2	-	RN7SL371P	misc_RNA	chr1	30918468	30918735	ENST00000578099.2	267	NA	NA	NA	NA	NA	NA	NA	NA	NA	NA	NA	NA	NA	NA	NA	NA	NA	NA	NA	NA
ENSG00000134644.16	-	PUM1	protein_coding	chr1	30931505	31065717	ENST00000426105.7	5385	9.409	9.404	12.026	18.839	18.485	18.081	9.761	13.817	19.45	11.226	14.037	21.515	1.072	1.176	1.094	1.249	-0.931	0.351	-0.669	1.25
ENSG00000237329.2	+	RP11-201O14.1	processed_pseudogene	chr1	31036733	31037240	ENST00000417263.2	507	NA	NA	NA	NA	NA	NA	NA	NA	NA	NA	NA	NA	NA	NA	NA	NA	NA	NA	NA	NA
ENSG00000232768.1	+	RP11-201O14.2	processed_pseudogene	chr1	31050871	31051034	ENST00000429616.1	163	NA	NA	NA	NA	NA	NA	NA	NA	NA	NA	NA	NA	NA	NA	NA	NA	NA	NA	NA	NA
ENSG00000215900.4	-	SELENOWP1	processed_pseudogene	chr1	31094986	31095558	ENST00000322792.5	252	57.532	49.086	54.18	54.481	45.999	38.311	82.725	45.843	32.647	40.719	32.129	39.02	1.719	1.646	1.628	1.663	1.4	-0.466	-0.907	-0.026
ENSG00000225142.2	-	RP11-490K7.1	processed_pseudogene	chr1	31108187	31108623	ENST00000441274.2	436	NA	NA	NA	NA	NA	NA	NA	NA	NA	NA	NA	NA	NA	NA	NA	NA	NA	NA	NA	NA
ENSG00000084628.10	-	NKAIN1	protein_coding	chr1	31179744	31239887	ENST00000373736.7	2922	0.302	0.258	0.285	0.572	0.242	0.403	0.217	0.241	0.343	0.428	0.338	0.615	-0.56	-0.534	-0.451	-0.357	-0.924	-0.636	0.269	1.292
ENSG00000060688.13	-	SNRNP40	protein_coding	chr1	31259567	31296788	ENST00000263694.9	1615	9.993	10.658	15.058	19.4	10.786	14.64	20.117	17.518	16.729	18.035	15.626	16.266	1.225	1.085	1.15	1.248	0.65	-1.238	-0.367	0.954
ENSG00000229447.2	-	RP11-490K7.4	processed_pseudogene	chr1	31263244	31263681	ENST00000452686.2	437	NA	NA	NA	NA	NA	NA	NA	NA	NA	NA	NA	NA	NA	NA	NA	NA	NA	NA	NA	NA
ENSG00000121766.16	+	ZCCHC17	protein_coding	chr1	31297007	31364936	ENST00000373714.5	1730	2.357	2.458	3.207	5.953	3.142	4.361	3.955	4.174	4.162	4.635	3.365	4.797	0.543	0.496	0.565	0.692	-0.37	-0.932	-0.106	1.408
ENSG00000229044.1	-	RP11-266K22.2	lncRNA	chr1	31333066	31346799	ENST00000430143.1	439	5.209	4.444	6.132	6.166	1.041	6.07	4.681	8.301	6.651	4.608	7.272	1.766	0.773	0.519	0.698	0.652	1.054	-1.326	0.352	-0.08
ENSG00000121769.8	-	FABP3	protein_coding	chr1	31365252	31373076	ENST00000373713.7	1097	3.312	1.413	1.56	1.568	1.324	2.206	1.191	2.639	0.94	1.172	0.925	2.247	0.078	0.205	0.188	0.323	-1.2	0.066	-0.109	1.243
ENSG00000168528.12	+	SERINC2	protein_coding	chr1	31409564	31434677	ENST00000373710.5	2146	65.389	54.461	80.64	59.71	79.667	94.345	64.921	83.118	102.483	80.989	68.252	102.424	1.851	1.909	1.873	1.902	-1.221	0.943	-0.4	0.678
ENSG00000215899.3	-	RP11-439L8.2	processed_pseudogene	chr1	31487588	31488930	ENST00000401075.3	1342	NA	NA	NA	NA	NA	NA	NA	NA	NA	NA	NA	NA	NA	NA	NA	NA	NA	NA	NA	NA
ENSG00000206981.1	-	RNU6-40P	snRNA	chr1	31497576	31497683	ENST00000384254.1	107	NA	NA	NA	NA	NA	NA	NA	NA	NA	NA	NA	NA	NA	NA	NA	NA	NA	NA	NA	NA
ENSG00000260386.6	+	LDC1P	transcribed_unitary_pseudogene	chr1	31500084	31508566	ENST00000562339.5	2113	2.487	2.122	2.342	7.065	1.988	1.656	1.788	1.982	1.411	1.76	1.389	1.687	0.255	0.281	0.264	0.458	-0.619	-0.345	-0.526	1.49
ENSG00000265961.1	-	Y_RNA	misc_RNA	chr1	31503630	31503744	ENST00000578934.1	114	NA	NA	NA	NA	NA	NA	NA	NA	NA	NA	NA	NA	NA	NA	NA	NA	NA	NA	NA	NA
ENSG00000284543.1	+	LINC01226	lncRNA	chr1	31518355	31526444	ENST00000640623.1	5019	0.265	0.226	0.5	0.503	0.849	0.177	0.572	0.634	0.301	0.376	0.593	0.54	-0.257	-0.39	-0.608	-0.255	0.724	-0.074	-1.388	0.738
ENSG00000229167.2	-	RP11-73M7.1	lncRNA	chr1	31571584	31575573	ENST00000435872.1	591	3.184	2.716	2.998	3.015	2.546	2.12	2.289	2.537	3.613	4.507	3.556	4.319	0.463	0.489	0.471	0.506	-1.019	0.34	-0.56	1.238
ENSG00000142910.16	+	TINAGL1	protein_coding	chr1	31576514	31587686	ENST00000271064.12	2207	2.003	1.709	1.887	1.897	1.602	1.334	1.44	1.596	1.137	1.418	1.119	1.359	0.161	0.187	0.17	0.205	-1.019	0.34	-0.56	1.238
ENSG00000121764.11	+	HCRTR1	protein_coding	chr1	31617699	31627318	ENST00000403528.6	2003	6.864	15.226	5.171	7.8	17.561	10.056	4.935	8.751	11.685	11.659	7.666	11.172	0.764	1.05	1.084	0.961	-1.399	0.593	0.832	-0.026
ENSG00000162517.13	-	PEF1	protein_coding	chr1	31629865	31644876	ENST00000373703.5	1614	25.921	14.375	19.529	25.774	19.689	26.755	27.954	23.753	21.328	31.188	29.675	24.613	1.403	1.346	1.36	1.393	1.029	-1.095	-0.576	0.642
ENSG00000235790.7	+	PEF1-AS1	lncRNA	chr1	31644048	31659776	ENST00000610043.5	900	2.477	2.113	8.165	2.346	3.961	2.474	4.452	9.869	7.731	2.63	5.534	5.04	0.768	0.627	0.379	0.689	0.907	0.065	-1.408	0.437
ENSG00000264078.1	+	RP11-73M7.9	lncRNA	chr1	31644693	31649371	ENST00000581333.1	480	4.441	3.789	4.183	4.206	3.551	2.958	3.193	3.539	2.52	3.143	2.48	3.012	0.507	0.533	0.516	0.551	-1.019	0.34	-0.56	1.238
ENSG00000084636.18	-	COL16A1	protein_coding	chr1	31652262	31704017	ENST00000373672.8	5418	133.704	86.301	98.908	73.033	110.311	107.876	127.613	129.083	174.177	104.505	148.471	105.928	2.091	2.137	1.996	2	0.505	1.163	-0.861	-0.807
ENSG00000121753.13	-	ADGRB2	protein_coding	chr1	31727116	31764340	ENST00000373658.8	5708	23.795	7.554	13.549	17.817	16.813	8.475	17.107	31.307	27.947	14.883	14.215	21.017	1.173	1.349	0.993	1.356	-0.263	0.764	-1.305	0.804
ENSG00000266580.1	-	MIR4254	miRNA	chr1	31758659	31758735	ENST00000581063.1	76	NA	NA	NA	NA	NA	NA	NA	NA	NA	NA	NA	NA	NA	NA	NA	NA	NA	NA	NA	NA
ENSG00000254545.1	+	RP11-84A19.3	lncRNA	chr1	31789129	31791322	ENST00000527035.1	537	21.1	18.002	19.871	9.99	8.435	14.051	7.585	8.406	17.96	22.4	17.675	7.155	1.142	1.168	1.251	0.926	0.144	0.335	0.933	-1.413
ENSG00000134668.12	-	SPOCD1	protein_coding	chr1	31790423	31816051	ENST00000360482.6	3960	397.85	471.178	403.911	361.282	522.545	533.681	529.196	414.011	612.397	515.175	526.942	530.25	2.684	2.702	2.704	2.633	0.097	0.635	0.711	-1.443
ENSG00000203620.2	-	RP11-84A19.2	lncRNA	chr1	31842018	31855568	ENST00000453837.1	2257	1.548	2.641	1.458	1.466	1.238	1.031	1.113	1.233	0.878	1.095	0.864	2.1	0.049	0.075	0.158	0.193	-1.03	-0.641	0.579	1.092
ENSG00000269967.1	-	RP11-84A19.4	lncRNA	chr1	31851912	31921841	ENST00000602889.1	587	0.79	0.899	1.736	0.997	0.211	1.929	1.515	1.049	0.897	1.118	1.029	2.143	0.144	-0.275	0.096	0.117	0.625	-1.493	0.381	0.487
ENSG00000184007.22	-	PTP4A2	protein_coding	chr1	31906420	31938368	ENST00000647444.2	3910	6.735	11.051	10.734	5.887	11.184	10.35	9.312	10.321	10.878	12.467	10.416	10.19	1.006	0.971	1.051	0.931	0.314	-0.362	1.201	-1.153
ENSG00000288678.1	-	RP4-534N18.5	protein_coding	chr1	31919562	31919628	ENST00000679970.1	66	NA	NA	NA	NA	NA	NA	NA	NA	NA	NA	NA	NA	NA	NA	NA	NA	NA	NA	NA	NA
ENSG00000228634.1	+	RP4-534N18.2	lncRNA	chr1	31933019	31933975	ENST00000447478.1	517	41.192	35.145	38.793	39.008	32.935	27.431	29.615	32.823	23.375	29.154	23.004	27.938	1.474	1.5	1.483	1.518	-1.019	0.34	-0.56	1.238
ENSG00000284702.1	-	RP4-534N18.4	lncRNA	chr1	31972188	31987034	ENST00000641788.1	1873	1.332	1.137	2.51	1.262	1.065	1.775	0.958	1.062	0.756	0.943	0.744	1.807	0.084	0.01	0.093	0.128	0.107	-1.386	0.287	0.992
ENSG00000121774.18	+	KHDRBS1	protein_coding	chr1	32013867	32043877	ENST00000327300.12	2713	16.05	46.091	27.649	51.528	38.185	47.444	39.121	36.495	38.208	45.715	42.411	50.445	1.554	1.457	1.667	1.659	-0.303	-1.283	0.831	0.755
ENSG00000203325.3	-	RP11-277A4.4	lncRNA	chr1	32052290	32073474	ENST00000366152.3	624	3.364	2.871	4.753	1.593	3.363	2.801	1.814	4.692	4.773	1.786	3.288	4.564	0.484	0.577	0.386	0.511	-0.068	1.104	-1.305	0.269
ENSG00000121775.18	+	TMEM39B	protein_coding	chr1	32072938	32102863	ENST00000336294.10	1778	20.379	27.615	23.144	26.678	22.045	37.919	31.458	26.746	39.115	33.09	26.779	27.644	1.43	1.415	1.513	1.432	-0.393	-0.731	1.478	-0.355
ENSG00000266203.1	+	MIR5585	miRNA	chr1	32086948	32087007	ENST00000577515.1	59	NA	NA	NA	NA	NA	NA	NA	NA	NA	NA	NA	NA	NA	NA	NA	NA	NA	NA	NA	NA
ENSG00000276493.1	-	Metazoa_SRP	misc_RNA	chr1	32087522	32087813	ENST00000613387.1	291	NA	NA	NA	NA	NA	NA	NA	NA	NA	NA	NA	NA	NA	NA	NA	NA	NA	NA	NA	NA
ENSG00000025800.14	+	KPNA6	protein_coding	chr1	32108055	32176563	ENST00000373625.8	7355	7.086	18.863	13.88	13.957	17.677	18.497	13.246	15.132	15.763	14.043	17.57	24.03	1.17	1.098	1.23	1.235	-0.213	-1.328	0.731	0.81
ENSG00000250135.1	+	RP4-622L5.2	lncRNA	chr1	32170732	32176568	ENST00000515055.1	667	NA	NA	NA	NA	NA	NA	NA	NA	NA	NA	NA	NA	NA	NA	NA	NA	NA	NA	NA	NA
ENSG00000084652.16	+	TXLNA	protein_coding	chr1	32180064	32198285	ENST00000373609.1	5012	50.622	38.761	67.232	57.771	51.891	73.471	75.589	54.817	72.184	68.9	70.313	65.146	1.851	1.759	1.764	1.772	1.49	-0.629	-0.514	-0.347
ENSG00000160050.16	+	CCDC28B	protein_coding	chr1	32200632	32205387	ENST00000421922.6	1415	73.089	35.634	44.249	9.888	45.916	27.812	45.041	62.4	74.064	33.255	61.226	31.867	1.695	1.798	1.506	1.431	0.519	1.129	-0.603	-1.045
ENSG00000224066.1	-	RP4-622L5.7	lncRNA	chr1	32205497	32206814	ENST00000421616.1	786	170.044	96.721	133.449	107.352	181.278	37.745	183.381	112.913	289.483	80.234	47.481	211.438	2.022	2.317	1.822	2.136	-0.253	1.17	-1.216	0.299
ENSG00000160051.12	+	IQCC	protein_coding	chr1	32205670	32208682	ENST00000537469.2	2252	101.526	108.277	95.613	120.179	60.881	67.609	145.986	141.574	158.435	35.928	85.047	103.288	2.025	1.997	1.807	2.082	0.397	0.163	-1.433	0.873
ENSG00000222046.3	+	DCDC2B	protein_coding	chr1	32209088	32216192	ENST00000409358.2	1350	3.085	5.265	2.906	5.844	2.467	2.055	6.655	4.917	1.751	2.184	6.892	2.093	0.708	0.375	0.458	0.593	1.188	-1.078	-0.515	0.405
ENSG00000160055.20	-	TMEM234	protein_coding	chr1	32216196	32222343	ENST00000373593.5	1411	108.21	110.789	96.812	84.54	177.364	93.677	126.422	103.47	179.611	82.331	117.84	177.974	2.053	2.179	1.977	2.064	-0.184	1.329	-1.094	-0.052
ENSG00000084623.12	+	EIF3I	protein_coding	chr1	32222419	32236165	ENST00000678711.1	2660	53.289	43.951	42.657	55.51	66.041	66.833	38.951	67.94	84.168	38.973	56.544	87.947	1.658	1.824	1.686	1.84	-1.01	0.769	-0.704	0.945
ENSG00000220785.7	-	MTMR9LP	transcribed_unprocessed_pseudogene	chr1	32231659	32241620	ENST00000441044.5	2624	85.768	32.284	26.132	54.943	76.643	55.435	45.341	40.201	88.752	26.781	45.08	97.521	1.576	1.922	1.56	1.778	-0.768	1.23	-0.859	0.397
ENSG00000183615.6	+	FAM167B	protein_coding	chr1	32247221	32248856	ENST00000373582.4	947	206.701	198.4	267.658	538.286	454.484	309.704	204.337	391.174	527.83	164.581	375.159	438.097	2.437	2.565	2.335	2.655	-0.432	0.476	-1.159	1.115
ENSG00000182866.17	+	LCK	protein_coding	chr1	32274131	32286162	ENST00000333070.4	2166	0.536	0.457	0.505	0.508	0.429	0.357	0.771	2.136	1.521	0.379	0.898	0.364	-0.152	-0.152	-0.403	-0.135	0.454	0.454	-1.497	0.589
ENSG00000277617.1	-	Metazoa_SRP	misc_RNA	chr1	32269337	32269597	ENST00000615681.1	260	NA	NA	NA	NA	NA	NA	NA	NA	NA	NA	NA	NA	NA	NA	NA	NA	NA	NA	NA	NA
ENSG00000252450.1	-	Y_RNA	misc_RNA	chr1	32286451	32286561	ENST00000516641.1	110	NA	NA	NA	NA	NA	NA	NA	NA	NA	NA	NA	NA	NA	NA	NA	NA	NA	NA	NA	NA
ENSG00000116478.12	+	HDAC1	protein_coding	chr1	32292082	32333626	ENST00000373548.8	2118	33.491	36.094	33.201	45.069	45.804	44.899	40.554	45.649	55.765	46.472	45.282	45.729	1.595	1.644	1.626	1.658	-1.311	0.494	-0.185	1.001
ENSG00000175130.7	-	MARCKSL1	protein_coding	chr1	32333838	32336233	ENST00000329421.8	1546	20.82	35.526	19.607	19.716	33.293	69.321	14.968	16.59	11.814	14.735	11.627	28.241	1.178	1.304	1.52	1.322	-1.084	-0.188	1.336	-0.065
ENSG00000233775.1	-	RP4-811H24.9	lncRNA	chr1	32349193	32350663	ENST00000448134.1	687	22.621	19.3	21.303	21.421	18.086	15.063	16.263	18.025	12.836	16.01	12.633	15.342	1.214	1.24	1.223	1.258	-1.019	0.34	-0.56	1.238
ENSG00000162526.7	+	TSSK3	protein_coding	chr1	32362538	32364312	ENST00000373534.4	1026	25.024	21.351	26.339	13.94	29.424	22.546	19.05	29.324	40.931	15.628	39.459	18.969	1.432	1.493	1.292	1.297	0.536	1.142	-0.861	-0.817
ENSG00000225828.1	-	FAM229A	protein_coding	chr1	32361269	32362243	ENST00000432622.1	699	352.861	327.238	339.531	305.094	410.927	332.033	397.082	470.653	526.709	331.178	441.239	489.049	2.591	2.628	2.519	2.615	0.065	0.806	-1.427	0.557
ENSG00000160058.19	-	BSDC1	protein_coding	chr1	32365170	32394426	ENST00000341071.11	4599	10.462	16.661	17.734	15.851	20.075	28.795	12.034	13.893	23.351	16.289	16.359	22.232	1.181	1.23	1.298	1.23	-1.121	-0.094	1.314	-0.099
ENSG00000224333.1	-	GAPDHP20	processed_pseudogene	chr1	32402108	32403115	ENST00000444107.1	1007	NA	NA	NA	NA	NA	NA	NA	NA	NA	NA	NA	NA	NA	NA	NA	NA	NA	NA	NA	NA
ENSG00000270850.1	+	RP11-395N6.4	processed_pseudogene	chr1	32421978	32422319	ENST00000604085.1	341	NA	NA	NA	NA	NA	NA	NA	NA	NA	NA	NA	NA	NA	NA	NA	NA	NA	NA	NA	NA
ENSG00000229259.1	-	LRRC37A12P	unprocessed_pseudogene	chr1	32423213	32426789	ENST00000454917.1	1801	10.064	8.586	9.478	9.53	8.047	6.702	7.235	8.019	5.711	7.123	5.62	6.826	0.862	0.888	0.871	0.906	-1.019	0.34	-0.56	1.238
ENSG00000263529.2	+	RN7SL122P	misc_RNA	chr1	32457834	32458135	ENST00000579362.2	301	NA	NA	NA	NA	NA	NA	NA	NA	NA	NA	NA	NA	NA	NA	NA	NA	NA	NA	NA	NA
ENSG00000254553.1	+	RP1-27O5.3	protein_coding	chr1	32465056	32600792	ENST00000480336.1	3447	0.286	0.122	0.135	0.542	0.229	0.381	0.206	0.114	0.325	0.203	0.4	0.194	-0.652	-0.557	-0.675	-0.64	-0.402	1.439	-0.858	-0.178
ENSG00000273274.2	+	ZBTB8B	protein_coding	chr1	32465071	32496686	ENST00000609129.2	12831	0.922	0.786	0.868	0.873	0.737	0.614	0.663	0.735	0.523	0.652	0.515	0.625	-0.176	-0.15	-0.167	-0.132	-1.019	0.34	-0.56	1.238
ENSG00000160062.15	+	ZBTB8A	protein_coding	chr1	32539426	32605941	ENST00000373510.9	7077	0.291	0.248	0.274	0.275	0.232	0.194	0.209	0.232	0.165	0.206	0.162	0.197	-0.677	-0.651	-0.668	-0.633	-1.019	0.34	-0.56	1.238
ENSG00000176261.16	-	ZBTB8OS	protein_coding	chr1	32620819	32650550	ENST00000468695.6	1567	18.793	22.689	20.369	39.622	31.752	25.737	33.14	28.536	40.444	18.822	28.515	49.781	1.428	1.461	1.347	1.583	-0.272	0.061	-1.099	1.31
ENSG00000200591.1	+	Y_RNA	misc_RNA	chr1	32639950	32640052	ENST00000363721.1	102	NA	NA	NA	NA	NA	NA	NA	NA	NA	NA	NA	NA	NA	NA	NA	NA	NA	NA	NA	NA
ENSG00000162521.19	+	RBBP4	protein_coding	chr1	32651207	32686211	ENST00000373493.10	7883	16.742	14.833	25.469	32.928	21.623	30.445	22.684	30.785	38.002	23.698	25.172	27.514	1.388	1.38	1.343	1.482	-0.177	-0.313	-0.928	1.418
ENSG00000162520.15	-	SYNC	protein_coding	chr1	32679905	32702770	ENST00000409190.8	3503	51.552	50.581	45.312	61.023	84.497	70.947	38.916	62.986	82.398	49.865	62.857	83.914	1.682	1.852	1.751	1.836	-1.244	0.904	-0.368	0.708
ENSG00000224409.1	-	RP11-114B7.6	lncRNA	chr1	32717733	32725237	ENST00000421619.1	395	4.869	2.077	9.171	2.306	9.733	1.621	7.002	1.94	6.908	3.446	5.439	8.256	0.848	0.838	0.355	0.522	0.85	0.812	-1.175	-0.487
ENSG00000162522.11	+	KIAA1522	protein_coding	chr1	32741829	32774970	ENST00000401073.7	5493	12.086	16.281	14.976	17.468	23.903	22.873	12.805	14.699	25.989	15.757	17.051	20.708	1.172	1.292	1.256	1.242	-1.364	1.02	0.313	0.031
ENSG00000134684.12	-	YARS1	protein_coding	chr1	32775238	32817358	ENST00000373477.9	2443	57.332	72.066	56.465	78.744	93.428	79.271	71.111	77.767	94.125	62.879	86.032	114.278	1.846	1.901	1.852	1.948	-0.85	0.294	-0.732	1.287
ENSG00000116497.18	+	S100PBP	protein_coding	chr1	32817652	32858875	ENST00000373475.10	4220	15.619	23.517	19.901	40.458	29.752	32.734	26.093	25.624	30.24	24.061	29.247	43.932	1.394	1.383	1.423	1.553	-0.563	-0.706	-0.196	1.465
ENSG00000160097.20	-	FNDC5	protein_coding	chr1	32862267	32870912	ENST00000373471.9	2831	2.48	2.116	2.335	4.697	3.965	1.651	1.783	1.976	1.407	1.755	2.77	1.682	0.354	0.38	0.263	0.398	0.088	0.527	-1.431	0.816
ENSG00000121905.10	+	HPCA	protein_coding	chr1	32886490	32894646	ENST00000373467.4	1412	3.157	5.387	8.919	5.979	1.262	8.409	6.809	6.288	3.583	8.937	7.933	1.071	0.894	0.385	0.869	0.535	0.889	-1.138	0.789	-0.541
ENSG00000121900.19	-	TMEM54	protein_coding	chr1	32894594	32901389	ENST00000373463.8	1030	48.499	51.724	48.528	20.093	46.048	58.537	47.944	48.306	80.844	34.326	66.019	39.061	1.729	1.752	1.672	1.526	0.581	0.811	0.023	-1.416
ENSG00000287691.1	+	RP5-1174N9.3	lncRNA	chr1	32925453	32951638	ENST00000661031.1	575	0.675	0.576	0.636	0.639	1.079	1.798	1.941	1.076	1.149	0.955	0.377	0.458	-0.111	-0.026	-0.002	-0.167	-0.45	0.661	0.976	-1.187
ENSG00000116514.17	-	RNF19B	protein_coding	chr1	32936448	32964809	ENST00000235150.5	2677	2.71	5.203	3.829	5.133	3.792	5.866	4.872	4.32	4.999	5.755	4.163	5.515	0.63	0.57	0.748	0.696	-0.401	-1.172	1.125	0.448
ENSG00000278966.2	+	RP5-1174N9.2	TEC	chr1	32973552	32974463	ENST00000633169.1	911	NA	NA	NA	NA	NA	NA	NA	NA	NA	NA	NA	NA	NA	NA	NA	NA	NA	NA	NA	NA
ENSG00000217644.5	+	RP4-803A2.1	processed_pseudogene	chr1	32979946	32980472	ENST00000401937.3	526	NA	NA	NA	NA	NA	NA	NA	NA	NA	NA	NA	NA	NA	NA	NA	NA	NA	NA	NA	NA
ENSG00000239670.1	+	RP4-803A2.2	unprocessed_pseudogene	chr1	32986951	32988233	ENST00000447420.1	863	43.257	36.907	40.737	40.963	34.586	28.806	31.1	34.468	24.547	30.616	24.157	29.338	1.495	1.522	1.504	1.539	-1.019	0.34	-0.56	1.238
ENSG00000236065.2	+	RP1-117O3.2	lncRNA	chr1	32987074	33032469	ENST00000427524.1	1680	2.798	4.092	3.388	2.65	2.237	2.662	5.747	4.141	3.856	4.243	4.464	2.982	0.646	0.461	0.555	0.505	1.314	-1.016	0.165	-0.463
ENSG00000004455.17	-	AK2	protein_coding	chr1	33007985	33036883	ENST00000672715.1	5970	4.067	5.089	4.341	6.676	5.42	4.875	5.848	7.346	5.847	5.373	7.117	7.356	0.752	0.703	0.708	0.852	-0.026	-0.733	-0.663	1.422
ENSG00000276645.1	-	Metazoa_SRP	misc_RNA	chr1	33029231	33029576	ENST00000610352.1	345	NA	NA	NA	NA	NA	NA	NA	NA	NA	NA	NA	NA	NA	NA	NA	NA	NA	NA	NA	NA
ENSG00000142920.17	+	AZIN2	protein_coding	chr1	33081152	33123492	ENST00000294517.11	5240	10.788	5.202	8.834	6.663	10.501	4.685	11.128	11.212	16.236	3.984	10.478	13.043	1.004	1.088	0.662	0.996	0.353	0.799	-1.463	0.311
ENSG00000278997.1	-	RP11-131M11.2	TEC	chr1	33141870	33143230	ENST00000622988.1	1360	NA	NA	NA	NA	NA	NA	NA	NA	NA	NA	NA	NA	NA	NA	NA	NA	NA	NA	NA	NA
ENSG00000116525.14	-	TRIM62	protein_coding	chr1	33145398	33182043	ENST00000291416.10	3817	21.187	14.009	18.456	20.565	25.834	20.458	18.66	23.213	27.352	14.62	26.918	30.176	1.322	1.392	1.207	1.386	-0.053	0.757	-1.395	0.692
ENSG00000279179.1	+	RP11-131M11.3	TEC	chr1	33162850	33166298	ENST00000624339.1	3448	NA	NA	NA	NA	NA	NA	NA	NA	NA	NA	NA	NA	NA	NA	NA	NA	NA	NA	NA	NA
ENSG00000284721.1	+	RP11-131M11.4	lncRNA	chr1	33194787	33200353	ENST00000641271.1	1932	4.776	4.075	4.498	4.523	7.637	3.18	6.867	3.805	2.71	3.38	5.334	6.478	0.739	0.665	0.547	0.682	1	0.082	-1.38	0.298
ENSG00000160094.15	+	ZNF362	protein_coding	chr1	33256491	33300719	ENST00000539719.6	3187	12.819	9.114	12.072	13.353	12.983	16.219	16.589	10.215	18.186	12.702	14.556	15.939	1.155	1.16	1.091	1.112	0.753	0.916	-1.152	-0.517
ENSG00000270115.1	+	RP11-415J8.7	lncRNA	chr1	33261211	33261680	ENST00000602618.1	469	NA	NA	NA	NA	NA	NA	NA	NA	NA	NA	NA	NA	NA	NA	NA	NA	NA	NA	NA	NA
ENSG00000184389.9	-	A3GALT2	protein_coding	chr1	33306765	33321098	ENST00000442999.3	1023	5.218	7.791	6.143	6.177	10.431	9.556	5.628	6.237	11.105	4.617	6.557	9.733	0.785	0.927	0.845	0.858	-1.181	1.257	-0.146	0.07
ENSG00000225313.5	+	RP11-415J8.3	lncRNA	chr1	33313323	33325903	ENST00000587696.2	1432	3.072	5.99	3.719	2.493	2.807	4.383	3.786	6.294	6.225	5.28	3.921	2.679	0.581	0.577	0.714	0.541	-0.295	-0.349	1.459	-0.815
ENSG00000134686.19	-	PHC2	protein_coding	chr1	33323625	33431095	ENST00000683057.1	3993	13.305	14.513	22.522	16.587	16.967	23.552	21.674	18.385	19.496	23.363	25.771	18.847	1.367	1.215	1.301	1.253	1.264	-1.057	0.26	-0.467
ENSG00000284154.1	-	MIR3605	miRNA	chr1	33332392	33332492	ENST00000583214.3	100	NA	NA	NA	NA	NA	NA	NA	NA	NA	NA	NA	NA	NA	NA	NA	NA	NA	NA	NA	NA
ENSG00000222112.1	-	RN7SKP16	misc_RNA	chr1	33336565	33336864	ENST00000410180.1	299	NA	NA	NA	NA	NA	NA	NA	NA	NA	NA	NA	NA	NA	NA	NA	NA	NA	NA	NA	NA
ENSG00000233246.1	+	PHC2-AS1	lncRNA	chr1	33350351	33363245	ENST00000432703.1	490	1.396	1.191	3.944	5.288	1.116	3.718	2.007	1.112	3.961	1.976	1.559	3.787	0.364	0.263	0.314	0.449	0.204	-1.063	-0.425	1.284
ENSG00000234512.1	+	TLR12P	unitary_pseudogene	chr1	33466248	33468954	ENST00000413515.1	2706	NA	NA	NA	NA	NA	NA	NA	NA	NA	NA	NA	NA	NA	NA	NA	NA	NA	NA	NA	NA
ENSG00000121903.15	+	ZSCAN20	protein_coding	chr1	33472644	33501643	ENST00000684572.1	9456	6.542	4.784	5.28	7.965	3.736	8.09	8.062	5.957	6.894	7.937	6.263	6.338	0.809	0.742	0.829	0.826	0.176	-1.462	0.681	0.605
ENSG00000235907.2	-	RP4-580O19.2	processed_pseudogene	chr1	33512007	33512743	ENST00000424879.2	736	NA	NA	NA	NA	NA	NA	NA	NA	NA	NA	NA	NA	NA	NA	NA	NA	NA	NA	NA	NA
ENSG00000121904.18	-	CSMD2	protein_coding	chr1	33513997	34165230	ENST00000373381.9	13655	0.027	0.023	0.026	0.052	0.087	0.036	0.059	0.043	0.031	0.077	0.061	0.037	-1.345	-1.378	-1.395	-1.36	1.125	-0.374	-1.185	0.435
ENSG00000227000.2	+	HSPD1P14	processed_pseudogene	chr1	33838522	33840140	ENST00000432666.2	1618	NA	NA	NA	NA	NA	NA	NA	NA	NA	NA	NA	NA	NA	NA	NA	NA	NA	NA	NA	NA
ENSG00000176256.11	+	HMGB4	protein_coding	chr1	33860499	33864791	ENST00000522796.1	2505	9.994	8.527	9.412	9.464	7.991	6.655	7.185	7.963	5.671	7.073	5.581	6.778	0.859	0.885	0.868	0.903	-1.019	0.34	-0.56	1.238
ENSG00000231163.6	+	CSMD2-AS1	lncRNA	chr1	33868952	33885458	ENST00000425631.5	1367	0.776	0.662	0.731	0.735	0.621	0.517	0.558	0.619	0.441	0.549	0.867	0.527	-0.15	-0.224	-0.242	-0.207	1.4	-0.466	-0.907	-0.026
ENSG00000201148.1	+	RNA5SP42	rRNA_pseudogene	chr1	34112948	34113063	ENST00000364278.1	115	NA	NA	NA	NA	NA	NA	NA	NA	NA	NA	NA	NA	NA	NA	NA	NA	NA	NA	NA	NA
ENSG00000142698.15	+	C1orf94	protein_coding	chr1	34176906	34219131	ENST00000488417.2	3050	0.354	0.302	1	0.335	0.283	0.471	0.254	0.282	0.201	0.25	0.198	0.24	-0.433	-0.566	-0.483	-0.548	1.218	-0.953	0.403	-0.668
ENSG00000270241.1	-	RP4-657M3.2	processed_pseudogene	chr1	34276858	34277292	ENST00000604298.1	434	NA	NA	NA	NA	NA	NA	NA	NA	NA	NA	NA	NA	NA	NA	NA	NA	NA	NA	NA	NA
ENSG00000287703.1	-	RP4-651I17.1	lncRNA	chr1	34640156	34685732	ENST00000666642.1	1426	0.392	0.335	0.369	0.371	0.314	0.261	0.282	0.312	0.445	0.555	0.219	0.532	-0.547	-0.421	-0.438	-0.403	-1.463	0.488	0.219	0.756
ENSG00000207941.1	-	MIR552	miRNA	chr1	34669598	34669694	ENST00000385206.1	96	NA	NA	NA	NA	NA	NA	NA	NA	NA	NA	NA	NA	NA	NA	NA	NA	NA	NA	NA	NA
ENSG00000163866.9	-	SMIM12	protein_coding	chr1	34850361	34859749	ENST00000521580.3	5694	0.998	0.958	2.467	1.536	1.895	1.163	1.973	1.889	1.557	1.589	2.508	1.777	0.362	0.156	0.083	0.237	1.274	-0.445	-1.061	0.231
ENSG00000189280.3	+	GJB5	protein_coding	chr1	34755046	34758512	ENST00000338513.1	1355	8.254	7.042	7.773	7.817	6.6	5.497	5.934	6.577	4.684	5.842	4.61	5.598	0.776	0.802	0.785	0.82	-1.019	0.34	-0.56	1.238
ENSG00000189433.7	+	GJB4	protein_coding	chr1	34759739	34762327	ENST00000339480.3	1444	15.355	13.101	14.461	14.541	12.277	10.225	11.04	12.236	8.714	10.868	8.575	10.415	1.045	1.072	1.054	1.089	-1.019	0.34	-0.56	1.238
ENSG00000255811.1	-	RP1-34M23.5	lncRNA	chr1	34761425	34788097	ENST00000542839.1	560	0.661	0.564	0.623	0.626	0.529	0.44	0.476	0.527	0.375	0.468	0.369	0.449	-0.32	-0.294	-0.311	-0.276	-1.019	0.34	-0.56	1.238
ENSG00000188910.8	+	GJB3	protein_coding	chr1	34781213	34786364	ENST00000373366.3	2192	6.267	5.347	5.902	5.935	5.011	4.173	4.506	4.994	3.556	4.436	7	4.251	0.757	0.683	0.665	0.7	1.4	-0.466	-0.907	-0.026
ENSG00000187513.9	+	GJA4	protein_coding	chr1	34792998	34795747	ENST00000342280.5	1621	15.577	13.29	14.67	14.751	12.455	10.373	11.199	12.412	8.84	11.025	8.699	10.565	1.052	1.078	1.061	1.096	-1.019	0.34	-0.56	1.238
ENSG00000230163.1	+	RP5-997D16.2	lncRNA	chr1	34850693	34851555	ENST00000429293.1	720	141.471	120.702	133.231	133.97	113.113	94.209	101.712	112.728	80.28	100.128	79.006	95.95	2.01	2.036	2.019	2.054	-1.019	0.34	-0.56	1.238
ENSG00000116544.12	-	DLGAP3	protein_coding	chr1	34865435	34929650	ENST00000373347.6	3921	0.287	0.735	1.082	0.272	0.23	0.574	0.207	0.916	0.326	0.203	0.321	0.195	-0.381	-0.556	-0.355	-0.438	0.576	-1.383	0.867	-0.06
ENSG00000284773.1	-	RP11-244H3.5	protein_coding	chr1	34974355	34985313	ENST00000417456.1	3163	25.592	10.918	33.742	29.082	32.74	13.634	29.44	30.589	34.855	16.302	25.726	45.13	1.469	1.488	1.128	1.535	0.343	0.447	-1.484	0.694
ENSG00000241014.2	-	GPR199P	transcribed_unitary_pseudogene	chr1	34975698	34978706	ENST00000311990.4	1887	15.966	13.622	15.036	15.12	12.766	10.632	11.479	12.722	9.06	11.3	8.916	10.829	1.062	1.089	1.071	1.106	-1.019	0.34	-0.56	1.238
ENSG00000271741.1	-	RP11-244H3.4	protein_coding	chr1	34981532	35031741	ENST00000487874.1	3099	0.415	0.708	0.391	0.393	0.332	0.276	0.596	0.33	0.235	0.587	0.232	0.562	-0.423	-0.497	-0.313	-0.379	-0.257	-1.218	1.163	0.312
ENSG00000243749.1	-	TMEM35B	protein_coding	chr1	34981534	34985353	ENST00000373337.3	922	6.041	5.154	5.689	5.721	4.83	4.023	4.343	4.814	3.428	4.276	3.374	4.097	0.64	0.667	0.649	0.684	-1.019	0.34	-0.56	1.238
ENSG00000163867.17	-	ZMYM6	protein_coding	chr1	34986164	35031945	ENST00000357182.9	5122	0.454	0.387	0.427	0.43	0.363	0.302	0.326	0.362	0.258	0.321	0.253	0.308	-0.484	-0.457	-0.475	-0.44	-1.019	0.34	-0.56	1.238
ENSG00000197056.11	+	ZMYM1	protein_coding	chr1	35032171	35115624	ENST00000650449.1	4608	5.321	8.89	5.011	10.288	5.85	11.811	8.926	8.126	7.549	13.965	6.686	9.323	0.825	0.79	1.055	0.964	-0.677	-0.961	1.19	0.448
ENSG00000233940.1	+	RPL12P45	processed_pseudogene	chr1	35053467	35059271	ENST00000428087.1	478	3.253	2.775	3.063	3.08	2.601	2.166	2.339	2.592	1.846	2.302	1.817	2.206	0.371	0.398	0.38	0.415	-1.019	0.34	-0.56	1.238
ENSG00000228348.1	+	EFCAB14P1	processed_pseudogene	chr1	35122021	35122484	ENST00000442409.1	463	NA	NA	NA	NA	NA	NA	NA	NA	NA	NA	NA	NA	NA	NA	NA	NA	NA	NA	NA	NA
ENSG00000284640.1	-	RP11-181E22.4	lncRNA	chr1	35141514	35146435	ENST00000641402.1	1886	5.763	4.917	5.427	5.457	4.608	7.675	4.143	4.592	6.54	8.157	3.218	7.817	0.62	0.747	0.829	0.764	-1.37	0.075	1.021	0.274
ENSG00000116560.11	-	SFPQ	protein_coding	chr1	35182935	35193145	ENST00000357214.6	3740	312.17	439.693	385.223	686.801	458.307	700.7	548.514	470.687	500.895	733.298	532.77	587.716	2.684	2.618	2.785	2.76	-0.368	-1.235	0.968	0.635
ENSG00000201868.1	+	Y_RNA	misc_RNA	chr1	35195968	35196062	ENST00000364998.1	94	NA	NA	NA	NA	NA	NA	NA	NA	NA	NA	NA	NA	NA	NA	NA	NA	NA	NA	NA	NA
ENSG00000146463.12	+	ZMYM4	protein_coding	chr1	35268708	35422058	ENST00000314607.11	7366	4.675	5.114	4.177	9.195	9.488	7.264	4.912	5.827	8.707	5.09	6.694	9.837	0.713	0.862	0.759	0.907	-1.085	0.578	-0.571	1.078
ENSG00000240374.3	-	RN7SL503P	misc_RNA	chr1	35292195	35292498	ENST00000475222.3	303	NA	NA	NA	NA	NA	NA	NA	NA	NA	NA	NA	NA	NA	NA	NA	NA	NA	NA	NA	NA
ENSG00000201542.1	+	SNORA62	snoRNA	chr1	35310273	35310425	ENST00000364672.1	152	NA	NA	NA	NA	NA	NA	NA	NA	NA	NA	NA	NA	NA	NA	NA	NA	NA	NA	NA	NA
ENSG00000229994.1	+	RPL5P4	processed_pseudogene	chr1	35350721	35351607	ENST00000434805.1	886	NA	NA	NA	NA	NA	NA	NA	NA	NA	NA	NA	NA	NA	NA	NA	NA	NA	NA	NA	NA
ENSG00000227409.1	-	ZMYM4-AS1	lncRNA	chr1	35358821	35366077	ENST00000432683.1	459	2.547	2.173	2.398	4.823	2.036	3.392	1.831	2.029	1.445	1.803	1.422	1.727	0.265	0.292	0.374	0.409	-1.03	-0.641	0.579	1.092
ENSG00000278702.1	+	Metazoa_SRP	misc_RNA	chr1	35399996	35400319	ENST00000610617.1	323	NA	NA	NA	NA	NA	NA	NA	NA	NA	NA	NA	NA	NA	NA	NA	NA	NA	NA	NA	NA
ENSG00000142687.18	-	KIAA0319L	protein_coding	chr1	35433491	35557403	ENST00000325722.8	4777	16.079	16.191	16.37	19.479	25.596	23.73	17.392	16.852	26.716	15.584	20.386	29.769	1.255	1.347	1.259	1.33	-0.903	1.035	-0.809	0.677
ENSG00000236274.1	+	RP4-728D4.3	processed_pseudogene	chr1	35509741	35511438	ENST00000442276.1	1003	27.223	23.227	25.637	25.78	21.766	18.128	19.572	21.692	15.448	19.268	15.203	18.464	1.294	1.321	1.303	1.338	-1.019	0.34	-0.56	1.238
ENSG00000020129.16	+	NCDN	protein_coding	chr1	35557798	35566779	ENST00000373243.7	3698	76.532	39.178	63.425	40.585	48.953	63.196	63.827	75.619	83.384	43.333	70.093	87.203	1.818	1.832	1.677	1.809	0.471	0.664	-1.488	0.353
ENSG00000239636.1	-	TFAP2E-AS1	lncRNA	chr1	35569814	35577729	ENST00000444348.1	852	17.203	8.387	9.258	6.982	3.93	14.729	3.534	21.541	9.762	8.697	16.469	11.668	0.91	0.94	1.01	1.081	-0.982	-0.598	0.325	1.254
ENSG00000116819.9	+	TFAP2E	protein_coding	chr1	35573313	35595328	ENST00000373235.4	2245	9.662	0.749	1.654	7.486	7.023	5.264	3.157	4.199	7.476	1.865	6.377	7.744	0.508	0.902	0.289	0.795	-0.416	1	-1.202	0.618
ENSG00000126067.12	-	PSMB2	protein_coding	chr1	35599540	35641526	ENST00000373237.4	4426	2.311	2.366	3.047	2.626	5.544	2.463	1.994	1.842	3.41	2.29	3.872	3.135	0.457	0.547	0.375	0.394	0.181	1.337	-0.878	-0.639
ENSG00000142686.8	-	C1orf216	protein_coding	chr1	35713876	35718884	ENST00000270815.5	2628	80.447	43.678	41.324	55.404	52.626	73.052	68.354	52.447	78.851	62.113	81.684	39.681	1.788	1.841	1.766	1.687	0.27	1.107	-0.075	-1.302
ENSG00000092853.14	-	CLSPN	protein_coding	chr1	35732111	35769978	ENST00000318121.8	8512	14.676	15.099	11.382	32.291	14.495	20.121	21.413	28.891	18.86	23.829	25.552	19.322	1.265	1.201	1.287	1.419	-0.306	-1.003	-0.068	1.377
ENSG00000232335.1	+	RP11-435D7.3	lncRNA	chr1	35739388	35743576	ENST00000373226.2	539	4.756	4.058	8.958	4.504	7.605	3.167	10.258	3.79	5.398	3.366	10.624	3.226	0.997	0.764	0.545	0.58	1.33	0.204	-0.851	-0.682
ENSG00000134698.11	+	AGO4	protein_coding	chr1	35808015	35857890	ENST00000373210.4	7272	15.11	18.815	16.538	28.231	31.673	26.379	23.195	13.993	24.333	19.366	21.894	38.777	1.308	1.355	1.328	1.395	-1.019	0.235	-0.502	1.286
ENSG00000092847.13	+	AGO1	protein_coding	chr1	35883208	35930532	ENST00000373204.6	13712	2.596	2.531	3.143	1.405	2.372	3.211	3.2	2.364	3.578	3.15	2.071	2.767	0.44	0.448	0.469	0.321	0.301	0.423	0.748	-1.473
ENSG00000271164.1	-	CFAP97P1	processed_pseudogene	chr1	35873269	35873752	ENST00000604465.1	483	NA	NA	NA	NA	NA	NA	NA	NA	NA	NA	NA	NA	NA	NA	NA	NA	NA	NA	NA	NA
ENSG00000286899.1	-	RP4-789D17.6	lncRNA	chr1	35908979	35910872	ENST00000655341.1	1802	243.092	207.404	228.932	230.202	194.363	161.88	174.772	193.702	137.946	172.051	135.756	164.873	2.245	2.271	2.254	2.289	-1.019	0.34	-0.56	1.238
ENSG00000271914.1	-	RP4-789D17.5	lncRNA	chr1	35929719	35930115	ENST00000606838.1	396	NA	NA	NA	NA	NA	NA	NA	NA	NA	NA	NA	NA	NA	NA	NA	NA	NA	NA	NA	NA
ENSG00000126070.20	+	AGO3	protein_coding	chr1	35931104	36072500	ENST00000373191.9	19660	9.856	10.847	9.685	17.449	19.073	15.6	10.475	12.293	14.023	11.828	14.758	22.089	1.058	1.14	1.1	1.225	-1.022	0.13	-0.431	1.324
ENSG00000271554.1	-	RP4-665N4.8	lncRNA	chr1	36009380	36013630	ENST00000479395.2	385	0.83	0.708	0.781	0.786	0.663	1.657	1.789	1.322	0.471	0.587	0.463	0.563	-0.063	-0.196	-0.054	-0.078	0.525	-1.483	0.659	0.299
ENSG00000232862.5	-	RP4-665N4.4	transcribed_processed_pseudogene	chr1	36080065	36084026	ENST00000446354.2	1674	23.043	6.553	7.234	7.274	6.141	5.115	5.522	6.121	4.359	5.436	4.29	5.21	0.745	0.93	0.754	0.788	-0.692	1.463	-0.589	-0.183
ENSG00000092850.12	+	TEKT2	protein_coding	chr1	36084093	36088275	ENST00000207457.8	1490	6.871	5.862	6.471	13.013	5.494	4.575	4.94	10.95	3.899	4.863	3.837	4.66	0.696	0.723	0.705	0.941	-0.598	-0.373	-0.522	1.493
ENSG00000116863.11	+	ADPRS	protein_coding	chr1	36088891	36093932	ENST00000373178.5	1651	157.381	241.698	202.559	163.94	268.445	251.528	181.04	225.731	232.202	193.073	310.548	270.411	2.352	2.331	2.357	2.333	0.687	-0.964	1.022	-0.744
ENSG00000171812.13	-	COL8A2	protein_coding	chr1	36095238	36125222	ENST00000397799.2	4669	2.734	0.583	3.862	1.942	4.371	2.731	2.457	1.089	2.715	0.484	6.87	1.854	0.605	0.504	-0.038	0.198	0.981	0.637	-1.211	-0.407
ENSG00000054116.12	-	TRAPPC3	protein_coding	chr1	36136569	36149514	ENST00000616395.4	1336	31.627	26.141	27.923	38.374	34.77	38.831	43.345	29.927	33.09	39.872	37.533	51.615	1.552	1.52	1.536	1.591	0.085	-0.972	-0.465	1.353
ENSG00000116871.16	+	MAP7D1	protein_coding	chr1	36155964	36180849	ENST00000316156.8	3456	39.593	41.364	47.18	32.138	49.746	59.727	44.151	41.851	58.692	46.323	56.858	50.967	1.691	1.688	1.686	1.612	0.573	0.481	0.443	-1.498
ENSG00000264592.2	+	RN7SL131P	misc_RNA	chr1	36191914	36192170	ENST00000579043.2	256	NA	NA	NA	NA	NA	NA	NA	NA	NA	NA	NA	NA	NA	NA	NA	NA	NA	NA	NA	NA
ENSG00000054118.15	+	THRAP3	protein_coding	chr1	36224442	36305357	ENST00000354618.10	4405	13.841	11.035	15.385	17.619	15.058	19.492	15.171	19.527	19.185	16.38	19.514	20.622	1.219	1.201	1.182	1.284	-0.046	-0.474	-0.889	1.408
ENSG00000231849.1	-	UBE2V2P4	processed_pseudogene	chr1	36241897	36242156	ENST00000447495.1	259	NA	NA	NA	NA	NA	NA	NA	NA	NA	NA	NA	NA	NA	NA	NA	NA	NA	NA	NA	NA
ENSG00000214193.11	+	SH3D21	protein_coding	chr1	36307109	36324977	ENST00000505871.7	5952	97.743	98.638	69.285	99.527	88.234	92.384	139.034	131.482	142.541	96.701	100.367	161.098	1.995	2.03	1.982	2.108	-0.592	0.022	-0.829	1.4
ENSG00000142694.7	-	EVA1B	protein_coding	chr1	36322030	36324154	ENST00000270824.1	1054	314.572	393.64	276.498	178.735	486.262	335.167	346.783	217.238	392.719	385.912	339.639	327.141	2.504	2.593	2.569	2.368	-0.042	0.836	0.599	-1.393
ENSG00000286379.1	+	RP11-268J15.6	lncRNA	chr1	36329629	36335406	ENST00000657488.1	4878	19.635	50.258	92.458	18.594	31.399	65.378	42.351	62.584	66.854	27.794	21.931	13.317	1.645	1.538	1.654	1.397	0.721	-0.167	0.795	-1.349
ENSG00000196182.11	-	STK40	protein_coding	chr1	36339623	36361340	ENST00000359297.6	4837	42.292	38.249	39.431	42.453	60.866	47.033	46.218	45.495	62.639	30.831	55.503	77.447	1.668	1.736	1.581	1.725	-0.131	0.824	-1.362	0.67
ENSG00000181817.6	-	LSM10	protein_coding	chr1	36393435	36397908	ENST00000315732.3	860	20.939	35.73	33.804	45.322	45.441	35.855	43.011	33.369	52.62	14.82	60.138	48.69	1.647	1.567	1.426	1.622	0.826	0.01	-1.41	0.574
ENSG00000222821.1	-	RNU4-27P	snRNA	chr1	36402720	36402859	ENST00000410889.1	139	NA	NA	NA	NA	NA	NA	NA	NA	NA	NA	NA	NA	NA	NA	NA	NA	NA	NA	NA	NA
ENSG00000116885.18	-	OSCP1	protein_coding	chr1	36417909	36450433	ENST00000356637.9	1463	3.197	6.364	5.017	7.568	8.519	7.096	4.979	4.67	6.349	5.279	6.546	9.033	0.738	0.746	0.792	0.835	-0.887	-0.707	0.327	1.267
ENSG00000201448.1	-	SNORA63C	snoRNA	chr1	36418449	36418578	ENST00000364578.1	129	NA	NA	NA	NA	NA	NA	NA	NA	NA	NA	NA	NA	NA	NA	NA	NA	NA	NA	NA	NA
ENSG00000116898.12	-	MRPS15	protein_coding	chr1	36455717	36464384	ENST00000373116.6	953	59.248	62.216	72.966	47.475	80.168	66.769	95.024	50.842	96.985	67.739	94.173	58.731	1.938	1.888	1.816	1.717	1.026	0.499	-0.245	-1.28
ENSG00000119535.18	-	CSF3R	protein_coding	chr1	36466042	36483278	ENST00000373103.5	3454	1.282	1.094	1.208	1.214	1.025	0.854	0.922	1.022	0.728	0.908	0.716	0.87	-0.033	-0.006	-0.024	0.011	-1.019	0.34	-0.56	1.238
ENSG00000230214.1	+	FTLP18	processed_pseudogene	chr1	36630334	36630857	ENST00000453860.1	523	NA	NA	NA	NA	NA	NA	NA	NA	NA	NA	NA	NA	NA	NA	NA	NA	NA	NA	NA	NA
ENSG00000284705.1	+	RP11-251B9.1	lncRNA	chr1	36703952	36710582	ENST00000641463.1	2694	4.407	3.76	4.151	4.174	3.524	2.935	3.169	3.512	2.501	3.119	2.461	2.989	0.503	0.53	0.512	0.547	-1.019	0.34	-0.56	1.238
ENSG00000284720.1	-	RP4-614N24.3	lncRNA	chr1	36768121	36769725	ENST00000642109.1	1521	273.96	233.741	258.002	259.434	219.044	182.436	196.965	218.299	155.463	193.898	152.995	185.809	2.297	2.323	2.306	2.341	-1.019	0.34	-0.56	1.238
ENSG00000234481.2	+	RP4-614N24.1	lncRNA	chr1	36769811	36775768	ENST00000664693.1	778	3.359	2.865	3.163	3.18	2.685	2.237	2.415	2.676	1.906	2.377	1.876	2.278	0.385	0.412	0.394	0.429	-1.019	0.34	-0.56	1.238
ENSG00000163873.10	-	GRIK3	protein_coding	chr1	36795526	37034515	ENST00000373091.8	9491	0.075	0.064	0.071	0.071	0.06	0.1	0.054	0.12	0.043	0.053	0.042	0.153	-1.263	-1.237	-1.154	-0.96	-0.8	-0.608	-0.003	1.411
ENSG00000284650.1	+	RP3-406M12.1	lncRNA	chr1	37133488	37136146	ENST00000642067.1	1039	10.794	9.209	10.165	10.222	8.63	7.188	7.76	8.601	6.125	7.64	6.028	7.321	0.892	0.919	0.901	0.936	-1.019	0.34	-0.56	1.238
ENSG00000223944.2	-	RP5-1180C18.1	lncRNA	chr1	37154762	37318643	ENST00000655056.1	2824	0.103	0.088	0.097	0.098	0.082	0.069	0.074	0.164	0.059	0.073	0.058	0.07	-1.127	-1.101	-1.118	-0.983	-0.669	-0.275	-0.536	1.48
ENSG00000264698.1	+	MIR4255	miRNA	chr1	37161562	37161634	ENST00000579351.1	72	NA	NA	NA	NA	NA	NA	NA	NA	NA	NA	NA	NA	NA	NA	NA	NA	NA	NA	NA	NA
ENSG00000207328.1	+	RNU6-636P	snRNA	chr1	37203609	37203716	ENST00000384598.1	107	NA	NA	NA	NA	NA	NA	NA	NA	NA	NA	NA	NA	NA	NA	NA	NA	NA	NA	NA	NA
ENSG00000252368.1	-	RNA5SP43	rRNA_pseudogene	chr1	37264676	37264786	ENST00000516559.1	110	NA	NA	NA	NA	NA	NA	NA	NA	NA	NA	NA	NA	NA	NA	NA	NA	NA	NA	NA	NA
ENSG00000230451.2	+	RPS29P6	processed_pseudogene	chr1	37330851	37330996	ENST00000438196.2	145	NA	NA	NA	NA	NA	NA	NA	NA	NA	NA	NA	NA	NA	NA	NA	NA	NA	NA	NA	NA
ENSG00000233621.2	-	LINC01137	lncRNA	chr1	37350933	37474386	ENST00000668045.1	1867	0.86	1.223	1.755	1.086	1.261	1.432	1.649	1.028	1.952	1.015	1.521	1.361	0.215	0.109	0.083	0.061	1.436	-0.12	-0.492	-0.825
ENSG00000163874.11	+	ZC3H12A	protein_coding	chr1	37474579	37484377	ENST00000373087.7	2654	27.184	16.868	51.201	23.403	21.735	32.914	33.758	39.384	35.059	38.48	55.205	15.085	1.66	1.439	1.443	1.381	1.46	-0.342	-0.306	-0.812
ENSG00000283724.1	+	MIR6732	miRNA	chr1	37480229	37480289	ENST00000619365.1	60	NA	NA	NA	NA	NA	NA	NA	NA	NA	NA	NA	NA	NA	NA	NA	NA	NA	NA	NA	NA
ENSG00000163875.16	-	MEAF6	protein_coding	chr1	37489992	37514766	ENST00000296214.10	4702	17.258	22.474	22.24	27.524	18.156	30.243	26.121	30.398	23.71	22.5	30.942	38.194	1.418	1.29	1.395	1.502	0.196	-1.275	-0.074	1.153
ENSG00000263675.1	-	MIR5581	miRNA	chr1	37500934	37500994	ENST00000580821.1	60	NA	NA	NA	NA	NA	NA	NA	NA	NA	NA	NA	NA	NA	NA	NA	NA	NA	NA	NA	NA
ENSG00000163877.11	-	SNIP1	protein_coding	chr1	37534448	37554293	ENST00000296215.8	4554	4.533	9.668	9.605	9.658	10.872	11.319	9.776	5.418	8.36	10.426	11.391	9.223	1.01	0.872	1.019	0.895	0.797	-1.008	0.92	-0.709
ENSG00000232273.1	+	FTH1P1	processed_pseudogene	chr1	37544762	37545294	ENST00000437933.1	532	NA	NA	NA	NA	NA	NA	NA	NA	NA	NA	NA	NA	NA	NA	NA	NA	NA	NA	NA	NA
ENSG00000237749.4	+	RP3-423B22.5	processed_pseudogene	chr1	37556246	37556499	ENST00000423216.2	253	NA	NA	NA	NA	NA	NA	NA	NA	NA	NA	NA	NA	NA	NA	NA	NA	NA	NA	NA	NA
ENSG00000163879.11	+	DNALI1	protein_coding	chr1	37556918	37566856	ENST00000296218.8	2648	7.201	6.144	6.782	18.186	13.435	3.197	17.258	9.564	8.173	13.592	14.746	6.512	1.079	0.966	0.809	1.018	0.96	-0.017	-1.375	0.433
ENSG00000134697.13	-	GNL2	protein_coding	chr1	37566815	37595937	ENST00000373062.8	2350	12.388	14.463	19.648	27.784	18.245	20.406	24.844	22.34	22.199	19.381	29.129	22.552	1.384	1.233	1.252	1.382	0.876	-0.979	-0.745	0.848
ENSG00000284748.1	+	RP11-566C13.2	lncRNA	chr1	37596125	37607336	ENST00000641190.1	1326	1.75	1.493	1.648	1.657	1.399	1.165	1.258	1.394	0.993	1.238	0.977	1.187	0.102	0.129	0.111	0.146	-1.019	0.34	-0.56	1.238
ENSG00000169218.14	-	RSPO1	protein_coding	chr1	37611349	37634892	ENST00000356545.7	2879	0.848	0.724	0.799	0.803	0.678	0.565	0.61	0.676	0.481	0.6	0.474	0.575	-0.212	-0.186	-0.203	-0.168	-1.019	0.34	-0.56	1.238
ENSG00000116922.15	-	C1orf109	protein_coding	chr1	37681569	37690529	ENST00000486637.2	2696	48.18	42.976	61.873	43.552	33.269	78.752	74.003	59.332	47.225	108.5	73.382	37.133	1.842	1.626	1.855	1.661	0.805	-1.003	0.913	-0.715
ENSG00000134690.11	+	CDCA8	protein_coding	chr1	37692515	37709719	ENST00000373055.6	2371	20.024	217.072	66.556	80.311	63.099	152.169	69.441	78.84	21.389	380.148	97.354	53.525	1.884	1.477	2.366	1.843	-0.023	-1.139	1.298	-0.136
ENSG00000183317.17	-	EPHA10	protein_coding	chr1	37715975	37765120	ENST00000373048.9	5477	0.784	0.335	0.739	0.371	0.627	0.261	0.282	0.625	0.223	0.278	0.219	0.532	-0.447	-0.32	-0.538	-0.303	-0.403	0.736	-1.225	0.892
ENSG00000200421.1	-	Y_RNA	misc_RNA	chr1	37737954	37738054	ENST00000363551.1	100	NA	NA	NA	NA	NA	NA	NA	NA	NA	NA	NA	NA	NA	NA	NA	NA	NA	NA	NA	NA
ENSG00000214141.4	+	ACTN4P2	processed_pseudogene	chr1	37776669	37779418	ENST00000473049.1	1892	20.621	17.593	19.42	19.527	16.487	13.732	14.825	16.431	11.702	14.594	11.516	13.986	1.174	1.2	1.182	1.217	-1.019	0.34	-0.56	1.238
ENSG00000227416.2	-	RP11-109P14.2	processed_pseudogene	chr1	37782456	37782885	ENST00000417484.1	429	NA	NA	NA	NA	NA	NA	NA	NA	NA	NA	NA	NA	NA	NA	NA	NA	NA	NA	NA	NA
ENSG00000185090.15	+	MANEAL	protein_coding	chr1	37793846	37801133	ENST00000373045.11	2640	16.214	17.292	19.087	15.354	35.65	2.699	14.571	25.839	16.101	17.213	24.9	21.993	1.28	1.323	0.968	1.314	0.347	0.6	-1.491	0.544
ENSG00000233728.1	-	RP11-109P14.9	lncRNA	chr1	37799719	37800879	ENST00000433474.1	700	39.226	66.935	36.941	37.146	31.363	26.121	56.404	62.513	44.519	27.763	21.906	53.209	1.553	1.58	1.562	1.697	-0.669	-0.275	-0.536	1.48
ENSG00000196449.4	-	YRDC	protein_coding	chr1	37802944	37808208	ENST00000373044.3	1848	56.911	35.313	73.085	68.591	20.683	68.906	78.113	98.941	46.974	54.926	98.236	91.233	1.916	1.581	1.709	1.931	0.781	-1.201	-0.446	0.866
ENSG00000197982.14	+	C1orf122	protein_coding	chr1	37806978	37809452	ENST00000373043.1	2229	153.418	130.895	216.722	72.641	61.332	153.246	110.3	61.124	43.53	54.292	42.839	52.026	2.003	1.871	2.012	1.788	0.781	-0.441	0.863	-1.204
ENSG00000188786.10	-	MTF1	protein_coding	chr1	37809573	37859592	ENST00000373036.5	7937	5.357	4.219	6.598	4.683	6.59	5.488	3.259	9.523	6.782	6.125	8.745	4.472	0.758	0.793	0.717	0.767	-0.021	1.092	-1.321	0.25
ENSG00000235673.1	+	RP11-109P14.8	processed_pseudogene	chr1	37840985	37841676	ENST00000447422.1	691	NA	NA	NA	NA	NA	NA	NA	NA	NA	NA	NA	NA	NA	NA	NA	NA	NA	NA	NA	NA
ENSG00000230955.1	+	RP11-109P14.10	lncRNA	chr1	37860696	37861580	ENST00000419993.1	481	45.064	38.448	42.439	42.674	72.061	30.009	32.399	71.816	25.572	31.895	25.166	30.564	1.513	1.64	1.522	1.657	-0.92	0.747	-0.803	0.976
ENSG00000204084.13	-	INPP5B	protein_coding	chr1	37860696	37947057	ENST00000373023.6	4694	8.622	9.62	9.161	11.933	15.025	12.072	10.172	10.217	15.431	10.014	10.494	16.793	0.997	1.1	1.022	1.104	-1.08	0.818	-0.62	0.882
ENSG00000252448.1	+	SNORA63	snoRNA	chr1	37884236	37884317	ENST00000516639.1	81	NA	NA	NA	NA	NA	NA	NA	NA	NA	NA	NA	NA	NA	NA	NA	NA	NA	NA	NA	NA
ENSG00000222282.1	+	RNU6-584P	snRNA	chr1	37885022	37885117	ENST00000410350.1	95	NA	NA	NA	NA	NA	NA	NA	NA	NA	NA	NA	NA	NA	NA	NA	NA	NA	NA	NA	NA
ENSG00000277168.1	+	Metazoa_SRP	misc_RNA	chr1	37953507	37953780	ENST00000616313.1	273	NA	NA	NA	NA	NA	NA	NA	NA	NA	NA	NA	NA	NA	NA	NA	NA	NA	NA	NA	NA
ENSG00000183431.12	-	SF3A3	protein_coding	chr1	37956974	37990022	ENST00000373019.5	2774	8.058	10.312	9.757	17.442	11.505	11.498	12.414	17.428	12.411	12.221	17.036	15.224	1.105	1.02	1.054	1.222	0.053	-0.905	-0.527	1.379
ENSG00000212541.1	+	RNU6-510P	snRNA	chr1	37991461	37991569	ENST00000391239.1	108	NA	NA	NA	NA	NA	NA	NA	NA	NA	NA	NA	NA	NA	NA	NA	NA	NA	NA	NA	NA
ENSG00000183386.10	-	FHL3	protein_coding	chr1	37996769	38005514	ENST00000373016.4	1656	31.776	58.394	75.965	34.721	54.722	66.737	45.692	60.379	56.87	53.63	94.189	46.419	1.838	1.665	1.773	1.663	1.2	-0.811	0.448	-0.838
ENSG00000183520.12	+	UTP11	protein_coding	chr1	38012733	38024820	ENST00000373014.5	2023	12.9	9.906	19.438	17.103	16.503	19.759	15.767	15.419	20.498	16.435	15.85	19.249	1.229	1.213	1.169	1.235	0.578	0.057	-1.427	0.792
ENSG00000185668.8	-	POU3F1	protein_coding	chr1	38043828	38046793	ENST00000373012.5	2965	NA	NA	NA	NA	NA	NA	NA	NA	NA	NA	NA	NA	NA	NA	NA	NA	NA	NA	NA	NA
ENSG00000224592.5	+	MIR3659HG	lncRNA	chr1	38047424	38119025	ENST00000428151.1	573	0.243	0.208	0.229	0.23	0.195	0.324	0.175	0.388	0.276	0.172	0.272	0.165	-0.654	-0.628	-0.645	-0.61	-1.019	0.34	-0.56	1.238
ENSG00000223589.2	-	RP5-884C9.3	processed_pseudogene	chr1	38080571	38080911	ENST00000424719.2	340	NA	NA	NA	NA	NA	NA	NA	NA	NA	NA	NA	NA	NA	NA	NA	NA	NA	NA	NA	NA
ENSG00000265596.1	+	MIR3659	miRNA	chr1	38089230	38089329	ENST00000582606.1	99	NA	NA	NA	NA	NA	NA	NA	NA	NA	NA	NA	NA	NA	NA	NA	NA	NA	NA	NA	NA
ENSG00000284623.1	-	LINC02786	lncRNA	chr1	38129463	38140593	ENST00000641212.1	1562	1.819	1.552	1.713	1.723	1.454	1.211	1.308	2.899	1.032	1.287	1.016	1.234	0.119	0.145	0.128	0.263	-0.669	-0.275	-0.536	1.48
ENSG00000286552.1	+	RP11-214L19.3	lncRNA	chr1	38149543	38162545	ENST00000655033.1	1033	1.447	1.234	1.363	1.37	1.157	0.963	1.04	1.153	0.821	1.024	0.808	0.981	0.02	0.046	0.029	0.063	-1.019	0.34	-0.56	1.238
ENSG00000287987.1	+	RP11-214L19.2	lncRNA	chr1	38193618	38210340	ENST00000671301.1	1235	1.116	0.952	1.051	1.057	0.892	0.743	0.802	0.889	0.633	0.79	0.623	0.757	-0.093	-0.067	-0.084	-0.049	-1.019	0.34	-0.56	1.238
ENSG00000237290.2	-	LINC01343	lncRNA	chr1	38209033	38214767	ENST00000431311.1	2283	5.061	4.318	4.767	4.793	4.047	3.371	3.639	4.033	2.872	3.582	2.827	3.433	0.563	0.59	0.572	0.607	-1.019	0.34	-0.56	1.238
ENSG00000275350.1	-	RP11-329N22.2	processed_pseudogene	chr1	38383837	38384422	ENST00000611376.1	585	NA	NA	NA	NA	NA	NA	NA	NA	NA	NA	NA	NA	NA	NA	NA	NA	NA	NA	NA	NA
ENSG00000200796.1	+	RNU6-753P	snRNA	chr1	38396658	38396765	ENST00000363926.1	107	NA	NA	NA	NA	NA	NA	NA	NA	NA	NA	NA	NA	NA	NA	NA	NA	NA	NA	NA	NA
ENSG00000238063.3	+	LINC01685	lncRNA	chr1	38474891	38516274	ENST00000671197.1	1310	0.431	0.368	0.406	0.408	0.345	0.287	0.31	0.343	0.245	0.305	0.241	0.292	-0.506	-0.48	-0.497	-0.462	-1.019	0.34	-0.56	1.238
ENSG00000215895.4	+	HSPA5P1	processed_pseudogene	chr1	38708930	38710890	ENST00000442006.2	1960	NA	NA	NA	NA	NA	NA	NA	NA	NA	NA	NA	NA	NA	NA	NA	NA	NA	NA	NA	NA
ENSG00000284632.1	-	RP11-334L9.2	lncRNA	chr1	38754215	38815979	ENST00000641481.1	890	0.571	0.487	0.269	0.541	0.228	0.19	0.205	0.227	0.162	0.202	0.159	0.387	-0.685	-0.558	-0.576	-0.441	-1.2	0.066	-0.109	1.243
ENSG00000116954.8	-	RRAGC	protein_coding	chr1	38838197	38859772	ENST00000373001.4	2681	0.919	0.784	0.866	0.871	0.735	0.612	0.661	0.733	0.522	0.651	0.513	0.624	-0.177	-0.151	-0.168	-0.134	-1.019	0.34	-0.56	1.238
ENSG00000273637.1	-	RP5-864K19.7	lncRNA	chr1	38839332	38874494	ENST00000622355.1	2171	0.574	1.959	2.163	3.262	1.836	1.912	1.651	3.202	2.281	1.625	2.244	2.336	0.301	0.127	0.261	0.462	0.096	-1.166	-0.192	1.263
ENSG00000228436.3	+	RP5-864K19.4	lncRNA	chr1	38859972	38965038	ENST00000667635.1	1172	4.844	4.418	4.719	9.332	7.478	6.896	7.445	4.791	7.298	3.546	7.089	13.594	0.799	0.807	0.678	0.928	-0.041	0.043	-1.225	1.223
ENSG00000214114.9	-	MYCBP	protein_coding	chr1	38862492	38873348	ENST00000397572.5	2532	2.094	1.786	1.972	1.983	1.674	1.394	1.505	1.668	1.188	1.482	1.169	1.42	0.18	0.206	0.189	0.224	-1.019	0.34	-0.56	1.238
ENSG00000274944.4	-	RP5-864K19.6	protein_coding	chr1	38864528	38881602	ENST00000621281.1	609	1.265	1.079	1.191	1.197	1.011	0.842	0.909	1.008	0.718	0.895	0.706	0.858	-0.039	-0.012	-0.03	0.005	-1.019	0.34	-0.56	1.238
ENSG00000131233.10	-	GJA9	protein_coding	chr1	38874068	38881587	ENST00000357771.5	2281	3.411	2.91	3.212	3.23	2.727	2.271	2.452	2.718	1.936	2.414	1.905	2.313	0.392	0.418	0.401	0.436	-1.019	0.34	-0.56	1.238
ENSG00000158315.11	-	RHBDL2	protein_coding	chr1	38886295	38926837	ENST00000289248.6	2129	0.651	0.555	0.613	0.616	0.781	0.867	0.936	1.556	0.923	1.382	0.363	1.324	-0.227	-0.11	-0.059	0.035	-1.255	-0.177	0.287	1.146
ENSG00000199963.1	+	RNU6-605P	snRNA	chr1	38926869	38926977	ENST00000363093.1	108	NA	NA	NA	NA	NA	NA	NA	NA	NA	NA	NA	NA	NA	NA	NA	NA	NA	NA	NA	NA
ENSG00000207466.1	-	Y_RNA	misc_RNA	chr1	38950824	38950925	ENST00000384735.1	101	NA	NA	NA	NA	NA	NA	NA	NA	NA	NA	NA	NA	NA	NA	NA	NA	NA	NA	NA	NA
ENSG00000235549.1	-	EIF1P2	processed_pseudogene	chr1	38958274	38958925	ENST00000428233.1	350	61.422	52.405	57.844	58.165	98.219	40.902	44.159	48.943	34.855	43.472	34.301	41.658	1.648	1.774	1.656	1.691	-0.777	1.417	-0.622	-0.018
ENSG00000174574.16	+	AKIRIN1	protein_coding	chr1	38991275	39006059	ENST00000432648.8	2688	45.964	24.51	45.992	62.57	49.383	48.782	61.961	46.926	68.468	47.781	48.129	63.323	1.712	1.73	1.586	1.756	0.213	0.451	-1.457	0.793
ENSG00000168653.11	+	NDUFS5	protein_coding	chr1	39026317	39034636	ENST00000372967.3	544	13.395	30.476	16.82	19.027	28.56	17.84	16.051	37.357	26.604	9.48	38.65	31.797	1.339	1.336	1.237	1.451	-0.018	-0.059	-1.185	1.262
ENSG00000127603.31	+	MACF1	protein_coding	chr1	39204245	39487177	ENST00000564288.5	24828	19.774	11.417	20.181	29.395	24.929	27.071	20.002	23.781	26.617	22.425	21.444	35.743	1.312	1.373	1.28	1.466	-0.556	0.182	-0.95	1.325
ENSG00000206654.1	-	RNU6-608P	snRNA	chr1	39120939	39121043	ENST00000383927.1	104	NA	NA	NA	NA	NA	NA	NA	NA	NA	NA	NA	NA	NA	NA	NA	NA	NA	NA	NA	NA
ENSG00000222378.1	-	RNA5SP44	rRNA_pseudogene	chr1	39154163	39154296	ENST00000410446.1	133	NA	NA	NA	NA	NA	NA	NA	NA	NA	NA	NA	NA	NA	NA	NA	NA	NA	NA	NA	NA
ENSG00000287422.1	-	RP11-416A14.2	lncRNA	chr1	39226669	39238620	ENST00000669616.1	1941	3.455	4.422	1.627	8.18	1.381	4.602	2.484	2.753	0.98	1.223	0.965	1.172	0.197	0.223	0.465	0.474	-0.951	-0.776	0.835	0.892
ENSG00000226438.1	-	RP11-420K8.1	lncRNA	chr1	39249837	39257649	ENST00000289890.7	558	2.393	2.041	2.253	2.266	5.739	3.186	3.44	1.906	4.073	1.693	1.336	1.623	0.338	0.583	0.347	0.282	-0.369	1.464	-0.302	-0.793
ENSG00000217897.2	-	HSPE1P8	processed_pseudogene	chr1	39304293	39304898	ENST00000406997.2	288	58.113	49.581	54.728	55.031	46.464	38.698	41.78	46.306	32.977	41.13	32.454	39.414	1.623	1.65	1.632	1.667	-1.019	0.34	-0.56	1.238
ENSG00000183682.8	+	BMP8A	protein_coding	chr1	39491635	39529869	ENST00000331593.6	5636	1.674	0.476	2.103	0.529	0.893	1.487	0.401	0.889	1.267	0.79	1.247	1.136	0.007	0.092	-0.084	-0.091	0.302	1.284	-0.754	-0.832
ENSG00000237624.1	+	OXCT2P1	unprocessed_pseudogene	chr1	39514955	39516490	ENST00000447263.1	1535	NA	NA	NA	NA	NA	NA	NA	NA	NA	NA	NA	NA	NA	NA	NA	NA	NA	NA	NA	NA
ENSG00000243970.3	-	PPIEL	transcribed_unprocessed_pseudogene	chr1	39522279	39559671	ENST00000331856.7	2757	13.97	14.67	9.614	11.194	18.473	18.964	12.748	10.275	21.343	12.549	14.103	16.399	1.079	1.247	1.181	1.092	-0.892	1.23	0.395	-0.732
ENSG00000090621.15	-	PABPC4	protein_coding	chr1	39560815	39576790	ENST00000372858.8	3142	61.066	67.495	87.571	91.999	72.128	110.905	79.825	103.954	97.658	78.582	121.685	101.66	1.977	1.878	1.923	1.996	0.621	-1.226	-0.378	0.983
ENSG00000228060.3	+	PABPC4-AS1	lncRNA	chr1	39565051	39573860	ENST00000415255.2	1316	11.61	15.849	17.494	19.79	16.709	18.555	15.025	18.502	18.447	18.078	19.451	15.749	1.236	1.185	1.242	1.254	0.234	-1.457	0.419	0.804
ENSG00000201457.1	-	SNORA55	snoRNA	chr1	39567373	39567508	ENST00000364587.1	135	NA	NA	NA	NA	NA	NA	NA	NA	NA	NA	NA	NA	NA	NA	NA	NA	NA	NA	NA	NA
ENSG00000163909.8	-	HEYL	protein_coding	chr1	39623434	39639643	ENST00000372852.4	4077	1.432	1.222	1.349	1.356	1.145	0.954	2.059	1.141	0.813	1.014	1.6	0.971	0.216	0.042	0.024	0.059	1.48	-0.493	-0.691	-0.296
ENSG00000225903.1	+	RP1-144F13.3	lncRNA	chr1	39633415	39633903	ENST00000424418.1	304	105.241	89.791	99.111	99.661	84.145	70.082	75.663	83.859	59.721	74.485	58.773	71.378	1.881	1.908	1.89	1.925	-1.019	0.34	-0.56	1.238
ENSG00000116981.4	-	NT5C1A	protein_coding	chr1	39651228	39672107	ENST00000235628.2	9068	1.474	1.257	1.388	1.396	1.178	1.963	1.06	1.174	0.836	1.043	0.823	1	0.028	0.054	0.137	0.071	-0.964	-0.397	1.383	-0.022
ENSG00000116983.13	-	HPCAL4	protein_coding	chr1	39678647	39691485	ENST00000617690.2	4758	2.157	1.841	2.032	2.043	1.725	1.437	1.551	1.719	1.224	1.527	1.205	1.463	0.193	0.22	0.202	0.237	-1.019	0.34	-0.56	1.238
ENSG00000084072.17	+	PPIE	protein_coding	chr1	39738881	39756769	ENST00000324379.10	4339	3.662	4.686	3.448	3.22	3.555	5.399	3.761	4.585	4.007	4.813	5.404	4.612	0.615	0.572	0.695	0.611	-0.16	-0.99	1.392	-0.242
ENSG00000225333.6	+	RP1-144F13.4	processed_pseudogene	chr1	39718027	39718595	ENST00000497982.2	568	NA	NA	NA	NA	NA	NA	NA	NA	NA	NA	NA	NA	NA	NA	NA	NA	NA	NA	NA	NA
ENSG00000252413.1	-	RNU7-121P	snRNA	chr1	39723565	39723627	ENST00000516604.1	62	NA	NA	NA	NA	NA	NA	NA	NA	NA	NA	NA	NA	NA	NA	NA	NA	NA	NA	NA	NA
ENSG00000116985.12	-	BMP8B	protein_coding	chr1	39757181	39788865	ENST00000372827.8	4826	0.693	1.775	0.653	1.313	0.554	0.462	0.499	0.553	0.393	0.491	0.387	0.47	-0.3	-0.273	-0.132	-0.156	-1.01	-0.695	0.995	0.711
ENSG00000198754.5	-	OXCT2	protein_coding	chr1	39769522	39771348	ENST00000327582.5	1826	NA	NA	NA	NA	NA	NA	NA	NA	NA	NA	NA	NA	NA	NA	NA	NA	NA	NA	NA	NA
ENSG00000285905.1	+	BMP8B-AS1	lncRNA	chr1	39779968	39781418	ENST00000648746.1	1218	81.413	69.461	76.67	77.096	65.093	54.214	58.532	64.872	46.199	57.621	45.466	55.217	1.77	1.796	1.779	1.814	-1.019	0.34	-0.56	1.238
ENSG00000261798.1	+	RP1-118J21.25	lncRNA	chr1	39788975	39790171	ENST00000566366.1	1196	NA	NA	NA	NA	NA	NA	NA	NA	NA	NA	NA	NA	NA	NA	NA	NA	NA	NA	NA	NA
ENSG00000229213.1	-	RP1-118J21.24	unprocessed_pseudogene	chr1	39795842	39795996	ENST00000446772.1	154	NA	NA	NA	NA	NA	NA	NA	NA	NA	NA	NA	NA	NA	NA	NA	NA	NA	NA	NA	NA
ENSG00000284719.1	+	RP1-118J21.27	lncRNA	chr1	39804520	39809450	ENST00000641632.1	1098	2.104	3.589	1.981	1.992	1.682	1.401	1.512	1.676	1.194	1.489	1.175	1.427	0.182	0.209	0.291	0.226	-0.964	-0.397	1.383	-0.022
ENSG00000284678.1	-	LINC02811	lncRNA	chr1	39801413	39817460	ENST00000641026.1	673	1.127	0.962	1.061	1.067	1.802	0.751	0.81	0.898	0.64	1.595	0.629	0.764	-0.089	0.038	0.02	-0.045	-1.191	0.967	0.669	-0.445
ENSG00000043514.17	-	TRIT1	protein_coding	chr1	39838109	39883504	ENST00000316891.10	5051	12.078	12.881	12.593	17.157	14.141	14.076	19.849	17.186	23.5	14.349	21.199	11.995	1.241	1.201	1.138	1.183	1.181	0.239	-1.23	-0.189
ENSG00000202222.1	-	Y_RNA	misc_RNA	chr1	39881565	39881678	ENST00000365352.1	113	NA	NA	NA	NA	NA	NA	NA	NA	NA	NA	NA	NA	NA	NA	NA	NA	NA	NA	NA	NA
ENSG00000116990.11	-	MYCL	protein_coding	chr1	39895427	39901917	ENST00000372816.3	3522	9.36	7.986	8.815	8.864	7.484	6.233	13.459	7.458	5.311	6.625	5.227	6.348	0.931	0.857	0.839	0.874	1.4	-0.466	-0.907	-0.026
ENSG00000236546.1	+	MYCL-AS1	lncRNA	chr1	39897744	39899098	ENST00000418255.1	785	31.438	26.823	59.214	29.771	50.272	20.935	45.205	25.051	17.84	44.501	17.557	21.322	1.557	1.483	1.466	1.4	1.249	0.102	-0.169	-1.183
ENSG00000207356.1	-	Y_RNA	misc_RNA	chr1	39944889	39944998	ENST00000384626.1	109	NA	NA	NA	NA	NA	NA	NA	NA	NA	NA	NA	NA	NA	NA	NA	NA	NA	NA	NA	NA
ENSG00000168389.18	+	MFSD2A	protein_coding	chr1	39955149	39969966	ENST00000372809.5	2173	11.863	8.856	12.569	11.234	16.599	10.862	10.661	11.816	10.098	13.644	17.391	13.075	1.122	1.1	1.039	1.08	1.055	0.403	-1.303	-0.155
ENSG00000228477.1	+	RP3-342P20.2	processed_pseudogene	chr1	39962679	39963404	ENST00000438210.1	725	NA	NA	NA	NA	NA	NA	NA	NA	NA	NA	NA	NA	NA	NA	NA	NA	NA	NA	NA	NA
ENSG00000131236.18	+	CAP1	protein_coding	chr1	40040232	40072649	ENST00000372797.7	3105	12.476	17.741	22.38	27.568	24.226	31.255	20.503	18.463	22.588	25.65	31.851	21.356	1.388	1.278	1.384	1.345	0.768	-1.388	0.691	-0.071
ENSG00000131238.18	-	PPT1	protein_coding	chr1	40072725	40097254	ENST00000641319.1	2388	4.773	6.109	6.743	11.3	7.633	6.357	6.291	11.41	8.577	6.193	9.774	9.172	0.873	0.832	0.794	1.024	-0.079	-0.484	-0.859	1.422
ENSG00000226745.2	+	OAZ1P1	processed_pseudogene	chr1	40132763	40133448	ENST00000430724.2	685	NA	NA	NA	NA	NA	NA	NA	NA	NA	NA	NA	NA	NA	NA	NA	NA	NA	NA	NA	NA
ENSG00000117000.9	+	RLF	protein_coding	chr1	40161386	40240921	ENST00000372771.5	6232	10.634	15.525	14.021	20.588	20.406	24.864	12.403	16.194	18.908	15.889	17.288	28.369	1.159	1.204	1.263	1.325	-1.091	-0.466	0.343	1.214
ENSG00000207508.1	+	RNU6-1237P	snRNA	chr1	40177842	40177949	ENST00000384777.1	107	NA	NA	NA	NA	NA	NA	NA	NA	NA	NA	NA	NA	NA	NA	NA	NA	NA	NA	NA	NA
ENSG00000188800.6	+	TMCO2	protein_coding	chr1	40247936	40251684	ENST00000372766.4	696	3.451	5.889	3.25	3.268	2.759	18.386	2.481	2.75	1.958	2.443	1.927	18.726	0.397	0.424	0.807	0.742	-0.92	-0.796	1.012	0.704
ENSG00000259943.1	-	RP1-39G22.7	lncRNA	chr1	40256426	40257967	ENST00000567508.1	1541	NA	NA	NA	NA	NA	NA	NA	NA	NA	NA	NA	NA	NA	NA	NA	NA	NA	NA	NA	NA
ENSG00000084073.10	+	ZMPSTE24	protein_coding	chr1	40258235	40294180	ENST00000372759.4	2975	14.137	16.975	21.203	28.758	31.816	22.663	18.445	23.364	27.038	21.493	24.269	32.67	1.326	1.362	1.306	1.447	-0.549	0.025	-0.869	1.394
ENSG00000231296.1	-	RP1-39G22.4	processed_pseudogene	chr1	40262671	40262984	ENST00000447743.1	313	NA	NA	NA	NA	NA	NA	NA	NA	NA	NA	NA	NA	NA	NA	NA	NA	NA	NA	NA	NA
ENSG00000049089.15	-	COL9A2	protein_coding	chr1	40300488	40317286	ENST00000372748.8	2852	1.248	1.065	1.175	1.182	1.995	0.831	0.897	0.994	0.708	0.883	0.697	0.846	-0.045	0.082	-0.036	-0.001	-0.777	1.417	-0.622	-0.018
ENSG00000227311.3	-	RP1-228H13.1	processed_pseudogene	chr1	40333077	40333557	ENST00000600955.1	480	NA	NA	NA	NA	NA	NA	NA	NA	NA	NA	NA	NA	NA	NA	NA	NA	NA	NA	NA	NA
ENSG00000084070.12	+	SMAP2	protein_coding	chr1	40393344	40423324	ENST00000614549.4	2570	17.224	14.108	13.409	16.093	13.588	15.752	20.474	23.423	22.676	23.243	19.109	13.239	1.24	1.242	1.238	1.233	0.506	0.937	-0.078	-1.364
ENSG00000213172.3	+	RP1-228H13.2	processed_pseudogene	chr1	40364765	40365183	ENST00000392713.3	418	NA	NA	NA	NA	NA	NA	NA	NA	NA	NA	NA	NA	NA	NA	NA	NA	NA	NA	NA	NA
ENSG00000284677.1	-	RP1-228H13.6	lncRNA	chr1	40436198	40450039	ENST00000642138.1	673	1.319	1.125	1.242	1.249	1.054	0.878	0.948	1.051	0.748	0.933	0.736	0.894	-0.021	0.006	-0.012	0.023	-1.019	0.34	-0.56	1.238
ENSG00000187801.15	+	ZFP69B	protein_coding	chr1	40450475	40463715	ENST00000361584.5	2217	3.076	1.312	8.69	4.369	2.459	2.048	5.528	2.451	3.491	2.177	5.153	5.215	0.798	0.474	0.256	0.582	1.198	-0.237	-1.204	0.243
ENSG00000260920.2	+	RP1-228H13.5	lncRNA	chr1	40464318	40466767	ENST00000565390.2	2449	NA	NA	NA	NA	NA	NA	NA	NA	NA	NA	NA	NA	NA	NA	NA	NA	NA	NA	NA	NA
ENSG00000279667.1	+	RP11-656D10.7	TEC	chr1	40473054	40474059	ENST00000624658.1	1005	NA	NA	NA	NA	NA	NA	NA	NA	NA	NA	NA	NA	NA	NA	NA	NA	NA	NA	NA	NA
ENSG00000187815.10	+	ZFP69	protein_coding	chr1	40477289	40496343	ENST00000372706.6	2796	9.614	3.645	3.018	3.035	5.978	3.557	3.84	8.511	3.637	7.56	9.544	2.898	0.681	0.773	0.664	0.625	-0.072	1.391	-0.349	-0.969
ENSG00000238287.1	-	RP11-656D10.3	lncRNA	chr1	40493156	40508661	ENST00000450713.1	605	8.119	7.917	9.831	14.279	12.056	15.448	9.173	8.318	11.19	7.388	14.899	16.52	1.043	1.013	0.985	1.098	0.167	-0.448	-1.028	1.309
ENSG00000164002.12	+	EXO5	protein_coding	chr1	40508746	40516037	ENST00000372703.1	2567	3.669	6.261	13.822	6.949	11.735	7.33	7.914	8.771	4.164	2.597	10.245	4.977	1.016	0.751	0.692	0.827	1.38	-0.5	-0.919	0.039
ENSG00000227278.1	-	RP11-656D10.5	lncRNA	chr1	40514460	40515057	ENST00000453437.1	432	119.031	101.557	112.098	112.719	95.171	158.53	85.578	94.847	67.546	84.245	66.474	80.731	1.935	1.961	2.044	1.979	-0.964	-0.397	1.383	-0.022
ENSG00000238186.1	-	RP11-656D10.6	lncRNA	chr1	40515753	40517174	ENST00000437060.1	546	20.187	17.223	19.011	19.116	16.14	13.443	14.513	16.085	11.455	14.287	11.273	13.691	1.164	1.191	1.173	1.208	-1.019	0.34	-0.56	1.238
ENSG00000117010.17	+	ZNF684	protein_coding	chr1	40531572	40548110	ENST00000648542.1	2102	5.048	5.384	5.943	5.976	5.046	6.724	8.167	6.034	5.013	9.826	4.934	6.848	0.793	0.702	0.85	0.798	0.119	-1.359	1.049	0.191
ENSG00000286838.1	-	RP1-63P18.3	lncRNA	chr1	40559665	40584335	ENST00000666986.1	720	0.722	0.616	0.68	0.684	0.577	0.961	0.519	0.575	0.41	0.511	0.403	0.49	-0.282	-0.256	-0.173	-0.239	-0.964	-0.397	1.383	-0.022
ENSG00000236505.1	+	RP1-63P18.2	unprocessed_pseudogene	chr1	40563533	40563659	ENST00000414105.1	126	NA	NA	NA	NA	NA	NA	NA	NA	NA	NA	NA	NA	NA	NA	NA	NA	NA	NA	NA	NA
ENSG00000233910.1	-	GTF2F2P2	processed_pseudogene	chr1	40593632	40594353	ENST00000445825.1	721	NA	NA	NA	NA	NA	NA	NA	NA	NA	NA	NA	NA	NA	NA	NA	NA	NA	NA	NA	NA
ENSG00000117016.10	-	RIMS3	protein_coding	chr1	40620679	40665682	ENST00000372684.8	7259	0.918	0.783	1.297	0.435	0.367	0.306	0.33	0.731	1.042	0.325	0.513	0.311	-0.22	-0.152	-0.37	-0.335	0.488	1.16	-0.996	-0.651
ENSG00000287743.1	+	RP4-739H11.5	lncRNA	chr1	40659847	40667480	ENST00000658681.1	1672	2.905	2.479	2.736	2.751	2.323	1.935	2.089	2.315	1.649	2.056	1.622	1.97	0.322	0.349	0.331	0.366	-1.019	0.34	-0.56	1.238
ENSG00000237899.1	-	RP4-739H11.3	lncRNA	chr1	40669088	40687588	ENST00000440100.1	471	6.731	12.306	6.339	6.374	1.538	9.605	8.296	16.091	6.002	9.528	11.814	9.783	0.931	0.598	1.017	1	0.227	-1.473	0.666	0.58
ENSG00000272145.1	-	NFYC-AS1	lncRNA	chr1	40690379	40692066	ENST00000606277.1	1687	NA	NA	NA	NA	NA	NA	NA	NA	NA	NA	NA	NA	NA	NA	NA	NA	NA	NA	NA	NA
ENSG00000066136.20	+	NFYC	protein_coding	chr1	40709356	40771603	ENST00000372652.5	2363	8.23	11.508	10.765	13.206	10.968	14.92	11.506	14.938	15.309	12.459	13.789	15.196	1.077	1.047	1.11	1.159	-0.435	-1.074	0.245	1.264
ENSG00000198974.3	+	MIR30E	miRNA	chr1	40754354	40754446	ENST00000362104.3	92	NA	NA	NA	NA	NA	NA	NA	NA	NA	NA	NA	NA	NA	NA	NA	NA	NA	NA	NA	NA
ENSG00000207962.1	+	MIR30C1	miRNA	chr1	40757283	40757372	ENST00000385227.1	89	NA	NA	NA	NA	NA	NA	NA	NA	NA	NA	NA	NA	NA	NA	NA	NA	NA	NA	NA	NA
ENSG00000117013.17	+	KCNQ4	protein_coding	chr1	40783786	40840452	ENST00000347132.10	4324	1	0.569	0.942	1.263	0.267	1.554	0.479	0.266	1.135	0.708	1.303	0.226	-0.077	-0.173	-0.068	-0.373	0.676	-0.002	0.739	-1.413
ENSG00000264582.2	+	RN7SL326P	misc_RNA	chr1	40804845	40805141	ENST00000477493.3	296	NA	NA	NA	NA	NA	NA	NA	NA	NA	NA	NA	NA	NA	NA	NA	NA	NA	NA	NA	NA
ENSG00000179862.7	-	CITED4	protein_coding	chr1	40861053	40862363	ENST00000372638.4	1310	NA	NA	NA	NA	NA	NA	NA	NA	NA	NA	NA	NA	NA	NA	NA	NA	NA	NA	NA	NA
ENSG00000229528.1	+	RP5-1066H13.4	lncRNA	chr1	40863913	40876670	ENST00000414199.1	471	1.409	1.202	1.327	1.335	1.127	0.939	1.013	1.123	0.8	0.998	0.787	0.956	0.008	0.035	0.017	0.052	-1.019	0.34	-0.56	1.238
ENSG00000228940.1	-	RP11-348A7.1	unprocessed_pseudogene	chr1	40938103	40939763	ENST00000413739.1	921	24.692	21.067	23.253	23.382	19.742	16.443	17.752	19.675	14.012	17.476	13.789	16.747	1.252	1.278	1.261	1.296	-1.019	0.34	-0.56	1.238
ENSG00000286668.1	+	RP11-348A7.7	lncRNA	chr1	40939293	40945524	ENST00000653821.1	1354	3.554	3.032	3.347	3.365	2.841	2.366	2.555	2.832	2.017	2.515	1.984	2.41	0.41	0.436	0.419	0.454	-1.019	0.34	-0.56	1.238
ENSG00000233118.2	-	UBE2V1P8	processed_pseudogene	chr1	40942250	40942515	ENST00000437166.2	265	NA	NA	NA	NA	NA	NA	NA	NA	NA	NA	NA	NA	NA	NA	NA	NA	NA	NA	NA	NA
ENSG00000171793.16	+	CTPS1	protein_coding	chr1	40979704	41012550	ENST00000649864.1	4790	31.235	29.913	24.613	47.084	31.09	41.6	36.664	48.254	33.641	34.739	47.702	57.068	1.545	1.505	1.545	1.704	-0.34	-0.792	-0.333	1.465
ENSG00000281207.1	+	SLFNL1-AS1	lncRNA	chr1	41014589	41043890	ENST00000626479.1	4800	30.365	25.907	21.281	36.78	36.7	32.447	26.908	38.826	46.885	26.989	27.606	50.289	1.4	1.573	1.452	1.619	-1.088	0.606	-0.576	1.057
ENSG00000171790.15	-	SLFNL1	protein_coding	chr1	41015596	41023237	ENST00000359345.5	4310	5.277	9.004	14.908	9.993	4.219	3.514	7.587	4.204	8.983	7.469	8.84	14.315	1	0.767	0.791	0.926	1.162	-0.939	-0.721	0.498
ENSG00000010803.16	-	SCMH1	protein_coding	chr1	41027201	41242116	ENST00000372596.5	3323	7.534	10.69	9.563	14.735	13.358	16.088	8.537	13.377	11.618	13.215	14.635	15.33	1.026	1.023	1.119	1.16	-0.817	-0.862	0.539	1.14
ENSG00000215893.3	+	RPL23AP17	processed_pseudogene	chr1	41098637	41099136	ENST00000401064.3	499	NA	NA	NA	NA	NA	NA	NA	NA	NA	NA	NA	NA	NA	NA	NA	NA	NA	NA	NA	NA
ENSG00000287400.1	+	RP11-399E6.6	lncRNA	chr1	41241771	41338644	ENST00000657314.1	4437	0.191	0.326	0.18	0.362	0.153	0.127	0.138	0.305	0.217	0.135	0.107	0.13	-0.859	-0.732	-0.75	-0.615	-1.2	0.066	-0.109	1.243
ENSG00000235358.2	+	RP11-399E6.1	lncRNA	chr1	41242555	41273476	ENST00000670398.1	1066	0.428	0.365	0.403	0.406	0.342	0.285	0.308	0.341	0.243	0.303	0.239	0.29	-0.509	-0.483	-0.5	-0.465	-1.019	0.34	-0.56	1.238
ENSG00000213987.4	-	RP11-399E6.2	processed_pseudogene	chr1	41264549	41264862	ENST00000427711.2	313	NA	NA	NA	NA	NA	NA	NA	NA	NA	NA	NA	NA	NA	NA	NA	NA	NA	NA	NA	NA
ENSG00000286640.1	-	RP11-399E6.5	transcribed_unprocessed_pseudogene	chr1	41302931	41306148	ENST00000662236.1	1348	9.335	7.964	8.791	8.84	7.463	6.216	6.711	7.438	5.297	6.607	5.213	6.331	0.829	0.856	0.838	0.873	-1.019	0.34	-0.56	1.238
ENSG00000204060.7	+	FOXO6	protein_coding	chr1	41361930	41382678	ENST00000641094.1	1476	3.427	3.655	4.842	2.434	4.111	3.994	3.08	3.414	3.89	2.426	2.871	5.811	0.544	0.58	0.516	0.561	-0.239	1.09	-1.26	0.409
ENSG00000229901.1	-	FOXO6-AS1	lncRNA	chr1	41375003	41375669	ENST00000429109.1	394	68.49	116.871	64.501	64.858	54.761	45.609	49.241	54.575	77.732	48.475	38.249	46.452	1.695	1.822	1.804	1.739	-1.191	0.967	0.669	-0.445
ENSG00000252563.1	-	RNA5SP45	rRNA_pseudogene	chr1	41466936	41467028	ENST00000516754.1	92	NA	NA	NA	NA	NA	NA	NA	NA	NA	NA	NA	NA	NA	NA	NA	NA	NA	NA	NA	NA
ENSG00000127129.10	-	EDN2	protein_coding	chr1	41478774	41484683	ENST00000372587.5	1253	3.772	3.218	3.552	3.572	3.016	2.512	2.712	3.005	2.14	2.669	2.106	2.558	0.436	0.462	0.445	0.48	-1.019	0.34	-0.56	1.238
ENSG00000127124.16	-	HIVEP3	protein_coding	chr1	41506364	41918922	ENST00000372583.6	12617	2.072	1.397	2.045	2.753	2.538	2.759	1.946	2.529	3.659	1.608	2.538	3.218	0.335	0.428	0.264	0.45	-0.4	0.683	-1.221	0.939
ENSG00000230881.1	+	RP11-486B10.3	lncRNA	chr1	41535442	41535868	ENST00000440249.1	265	122.408	104.438	115.278	115.917	97.871	81.514	88.006	97.538	69.462	86.635	68.36	83.021	1.947	1.973	1.956	1.991	-1.019	0.34	-0.56	1.238
ENSG00000230638.4	+	RP11-486B10.4	processed_pseudogene	chr1	41542068	41544310	ENST00000434240.2	2242	NA	NA	NA	NA	NA	NA	NA	NA	NA	NA	NA	NA	NA	NA	NA	NA	NA	NA	NA	NA
ENSG00000284895.1	-	RP11-486B10.5	protein_coding	chr1	41585305	41628816	ENST00000646142.1	81	0.398	0.339	0.374	0.377	0.318	0.265	0.286	0.317	0.226	0.281	0.222	0.27	-0.541	-0.515	-0.532	-0.498	-1.019	0.34	-0.56	1.238
ENSG00000287587.1	+	RP1-21K4.2	lncRNA	chr1	42036142	42051784	ENST00000670076.1	1188	1.303	1.112	1.228	1.234	1.042	0.868	0.937	1.039	0.74	0.923	0.728	1.768	-0.026	0.001	-0.017	0.118	-0.669	-0.275	-0.536	1.48
ENSG00000227538.1	+	HNRNPFP1	processed_pseudogene	chr1	42040596	42041729	ENST00000391730.2	1133	NA	NA	NA	NA	NA	NA	NA	NA	NA	NA	NA	NA	NA	NA	NA	NA	NA	NA	NA	NA
ENSG00000228776.2	+	RP11-319C21.1	processed_pseudogene	chr1	42140634	42141391	ENST00000434936.2	454	60.988	52.034	57.435	57.754	48.762	40.613	43.847	48.597	34.608	43.165	34.059	41.364	1.644	1.671	1.653	1.688	-1.019	0.34	-0.56	1.238
ENSG00000044012.4	+	GUCA2B	protein_coding	chr1	42153409	42155820	ENST00000372581.2	604	9.768	8.334	9.199	9.25	7.81	6.504	7.023	7.783	5.543	6.913	5.455	6.625	0.849	0.875	0.858	0.893	-1.019	0.34	-0.56	1.238
ENSG00000197273.4	-	GUCA2A	protein_coding	chr1	42162689	42164745	ENST00000357001.3	597	12.163	10.378	11.455	11.518	9.725	8.1	8.745	9.692	6.902	8.609	6.793	8.249	0.944	0.971	0.953	0.988	-1.019	0.34	-0.56	1.238
ENSG00000198815.9	-	FOXJ3	protein_coding	chr1	42176538	42334965	ENST00000372572.5	5352	5.668	6.48	8.328	12.131	10.696	12.758	7.499	7.859	8.942	8.425	11.586	13.302	0.953	0.911	0.948	1.034	-0.164	-0.968	-0.269	1.401
ENSG00000227527.2	-	RP11-223A3.1	lncRNA	chr1	42335385	42338376	ENST00000436207.2	661	8.469	7.226	15.951	8.02	6.771	5.64	6.089	6.748	9.612	5.994	4.729	5.744	0.887	0.914	0.796	0.831	0.569	1.063	-1.143	-0.489
ENSG00000177181.15	+	RIMKLA	protein_coding	chr1	42380791	42424232	ENST00000431473.4	10577	0.526	0.449	0.496	0.499	0.842	0.351	0.379	0.419	0.299	0.373	0.294	0.714	-0.419	-0.293	-0.411	-0.275	-0.92	0.747	-0.803	0.976
ENSG00000235002.1	-	RP11-157D18.2	processed_pseudogene	chr1	42412397	42412794	ENST00000411908.1	397	NA	NA	NA	NA	NA	NA	NA	NA	NA	NA	NA	NA	NA	NA	NA	NA	NA	NA	NA	NA
ENSG00000066185.13	-	ZMYND12	protein_coding	chr1	42430328	42456022	ENST00000372565.8	1530	0.712	0.608	0.671	0.674	0.569	1.897	0.512	0.567	0.404	0.504	0.398	0.483	-0.288	-0.262	-0.079	-0.244	-0.738	-0.459	1.473	-0.276
ENSG00000127125.9	+	PPCS	protein_coding	chr1	42456542	42461236	ENST00000372561.4	2269	3.841	4.37	4.824	6.063	1.024	7.674	9.206	1.02	5.813	1.813	7.866	5.211	0.848	0.453	0.595	0.503	1.414	-0.835	-0.028	-0.551
ENSG00000186409.18	+	CCDC30	protein_coding	chr1	42463285	42657190	ENST00000657597.1	6518	0.191	0.081	0.179	0.451	0.533	0.19	0.205	0.228	0.378	0.135	0.106	0.646	-0.802	-0.472	-0.894	-0.393	-0.662	0.687	-1.035	1.01
ENSG00000230116.1	+	RPS3AP11	processed_pseudogene	chr1	42491738	42492493	ENST00000426743.1	755	NA	NA	NA	NA	NA	NA	NA	NA	NA	NA	NA	NA	NA	NA	NA	NA	NA	NA	NA	NA
ENSG00000236876.3	-	TMSB4XP1	processed_pseudogene	chr1	42500204	42500339	ENST00000424567.1	135	NA	NA	NA	NA	NA	NA	NA	NA	NA	NA	NA	NA	NA	NA	NA	NA	NA	NA	NA	NA
ENSG00000200254.1	+	RNU6-536P	snRNA	chr1	42569032	42569139	ENST00000363384.1	107	NA	NA	NA	NA	NA	NA	NA	NA	NA	NA	NA	NA	NA	NA	NA	NA	NA	NA	NA	NA
ENSG00000236180.2	+	RP11-163G10.4	processed_pseudogene	chr1	42570969	42571390	ENST00000454425.2	421	NA	NA	NA	NA	NA	NA	NA	NA	NA	NA	NA	NA	NA	NA	NA	NA	NA	NA	NA	NA
ENSG00000171960.12	+	PPIH	protein_coding	chr1	42658425	42669179	ENST00000678803.1	2315	25.786	59.716	47.412	62.791	44.18	58.056	63.562	59.684	57.137	93.859	47.316	44.139	1.718	1.605	1.837	1.74	-0.072	-1.259	1.177	0.153
ENSG00000285728.2	-	RP5-994D16.13	lncRNA	chr1	42658686	42682160	ENST00000649886.1	2041	3.438	3.667	8.905	4.07	5.498	8.014	5.562	4.11	7.317	5.475	7.201	3.498	0.851	0.714	0.736	0.589	1.198	-0.08	0.124	-1.242
ENSG00000234917.2	+	RP5-994D16.3	lncRNA	chr1	42678734	42681659	ENST00000414339.2	601	7.491	6.391	7.055	7.094	5.989	4.988	16.157	5.969	17.004	5.302	4.183	5.081	0.893	0.961	0.743	0.778	0.488	1.16	-0.996	-0.651
ENSG00000065978.19	+	YBX1	protein_coding	chr1	42682417	42703805	ENST00000321358.12	2979	30.232	28.212	49.824	50.995	35.502	49.701	38.037	69.257	37.528	65.528	53.288	43.571	1.668	1.535	1.654	1.729	0.264	-1.375	0.096	1.015
ENSG00000164007.11	-	CLDN19	protein_coding	chr1	42733092	42740254	ENST00000539749.5	3517	4.931	4.207	4.644	4.67	3.943	3.284	3.545	3.929	2.798	3.49	2.754	3.345	0.552	0.579	0.561	0.596	-1.019	0.34	-0.56	1.238
ENSG00000117385.16	-	P3H1	protein_coding	chr1	42746374	42767012	ENST00000236040.8	2993	46.661	50.822	71.056	40.426	69.852	60.822	68.521	50.629	72.111	53.402	88.154	61.947	1.878	1.79	1.739	1.701	1.316	0.175	-0.495	-0.996
ENSG00000164008.16	+	C1orf50	protein_coding	chr1	42767248	42779491	ENST00000372525.7	4760	2.368	2.021	2.23	2.243	1.893	1.577	1.703	1.887	1.344	1.676	1.323	1.606	0.234	0.26	0.243	0.277	-1.019	0.34	-0.56	1.238
ENSG00000283580.3	+	RP5-994D16.12	protein_coding	chr1	42767305	42789934	ENST00000603943.6	1008	10.512	11.039	8.377	18.378	15.517	11.847	16.278	10.954	16.061	12.019	14.451	17.55	1.098	1.139	1.065	1.183	-0.457	0.354	-1.101	1.205
ENSG00000228452.1	-	RP5-994D16.9	lncRNA	chr1	42775812	42776790	ENST00000447572.1	484	36.412	31.067	34.291	34.482	29.113	24.248	26.179	29.014	20.663	25.771	20.335	24.696	1.42	1.447	1.429	1.464	-1.019	0.34	-0.56	1.238
ENSG00000274386.5	+	TMEM269	protein_coding	chr1	42785031	42800818	ENST00000637012.1	3354	1.242	1.59	2.34	1.765	0.993	0.827	0.893	0.495	2.82	1.319	1.735	0.421	0.186	0.181	0.08	-0.145	0.717	0.679	0.027	-1.423
ENSG00000177868.12	-	SVBP	protein_coding	chr1	42807051	42817397	ENST00000372521.9	807	5.492	15.619	15.516	12.135	11.71	12.191	18.426	11.67	19.738	9.07	17.38	11.175	1.232	1.035	1.079	1.066	1.466	-0.778	-0.272	-0.416
ENSG00000164010.15	+	ERMAP	protein_coding	chr1	42817121	42844991	ENST00000372517.8	3440	21.443	13.416	21.54	23.014	24.003	24.275	24.153	21.073	30.015	21.247	21.954	29.571	1.353	1.396	1.28	1.386	-0.02	0.814	-1.403	0.609
ENSG00000228192.8	-	RP11-342M1.3	lncRNA	chr1	42832521	42846414	ENST00000659750.1	3131	1.616	5.514	7.608	3.06	9.043	2.152	4.647	6.437	5.501	6.861	4.512	4.383	0.734	0.635	0.637	0.645	1.493	-0.583	-0.544	-0.366
ENSG00000164011.18	+	ZNF691	protein_coding	chr1	42846636	42852477	ENST00000372504.5	1935	45.111	26.942	33.987	34.175	46.889	54.073	29.19	28.757	63.998	28.735	60.462	18.357	1.593	1.711	1.541	1.419	0.223	1.197	-0.207	-1.214
ENSG00000233708.1	-	RP11-342M1.7	processed_pseudogene	chr1	42886596	42888767	ENST00000448759.1	1962	125.069	106.708	117.784	118.437	99.998	83.286	89.919	99.658	70.972	88.519	69.846	84.826	1.956	1.983	1.965	2	-1.019	0.34	-0.56	1.238
ENSG00000237090.1	-	MKRN8P	processed_pseudogene	chr1	42891093	42892430	ENST00000417517.1	1326	NA	NA	NA	NA	NA	NA	NA	NA	NA	NA	NA	NA	NA	NA	NA	NA	NA	NA	NA	NA
ENSG00000225099.1	+	ATP6V1E1P1	processed_pseudogene	chr1	42903231	42903912	ENST00000439215.1	681	NA	NA	NA	NA	NA	NA	NA	NA	NA	NA	NA	NA	NA	NA	NA	NA	NA	NA	NA	NA
ENSG00000117394.24	-	SLC2A1	protein_coding	chr1	42925352	42958868	ENST00000426263.10	3384	14.796	17.169	18.951	25.221	15.616	34.683	19.999	22.165	34.257	27.228	19.501	16.056	1.29	1.299	1.403	1.318	-0.732	-0.54	1.462	-0.189
ENSG00000284138.1	-	ATP6V0CP4	processed_pseudogene	chr1	42952201	42952641	ENST00000639582.1	440	NA	NA	NA	NA	NA	NA	NA	NA	NA	NA	NA	NA	NA	NA	NA	NA	NA	NA	NA	NA
ENSG00000227533.6	+	SLC2A1-AS1	lncRNA	chr1	42959077	42996800	ENST00000653200.1	1758	11.661	12.021	9.609	9.202	13.208	13.589	12.575	11.227	19.851	8.253	10.039	19.442	1.028	1.162	1.043	1.101	-0.911	1.285	-0.66	0.287
ENSG00000283973.2	-	RP5-848E13.4	lncRNA	chr1	42959157	42961864	ENST00000640492.1	759	10.183	8.688	9.589	19.285	16.283	6.781	7.321	8.114	5.778	14.414	5.687	6.906	0.867	0.994	0.976	1.011	-1.463	0.488	0.219	0.756
ENSG00000207256.1	+	RNU6-880P	snRNA	chr1	42991437	42991544	ENST00000384526.1	107	NA	NA	NA	NA	NA	NA	NA	NA	NA	NA	NA	NA	NA	NA	NA	NA	NA	NA	NA	NA
ENSG00000283136.1	-	U6	snRNA	chr1	43023548	43023637	ENST00000636464.1	89	NA	NA	NA	NA	NA	NA	NA	NA	NA	NA	NA	NA	NA	NA	NA	NA	NA	NA	NA	NA
ENSG00000277513.1	+	RP3-393B19.1	processed_pseudogene	chr1	43104085	43104497	ENST00000622380.1	412	NA	NA	NA	NA	NA	NA	NA	NA	NA	NA	NA	NA	NA	NA	NA	NA	NA	NA	NA	NA
ENSG00000186973.11	+	FAM183A	protein_coding	chr1	43147903	43156396	ENST00000335282.5	536	1.646	1.405	1.551	1.559	1.316	1.096	1.184	1.312	0.934	1.165	0.919	1.117	0.076	0.102	0.085	0.12	-1.019	0.34	-0.56	1.238
ENSG00000117395.13	-	EBNA1BP2	protein_coding	chr1	43164174	43172570	ENST00000431635.6	1503	2.468	2.668	3.565	1.87	3.289	4.274	3.076	1.967	3.549	3.145	2.757	3.683	0.493	0.487	0.518	0.377	0.394	0.282	0.788	-1.464
ENSG00000284410.1	-	MIR6733	miRNA	chr1	43171651	43171712	ENST00000635723.1	61	NA	NA	NA	NA	NA	NA	NA	NA	NA	NA	NA	NA	NA	NA	NA	NA	NA	NA	NA	NA
ENSG00000243710.8	+	CFAP57	protein_coding	chr1	43172329	43254355	ENST00000610710.4	4162	1.357	1.158	0.639	1.928	1.266	2.41	0.976	0.36	1.54	0.961	1.39	1.534	-0.021	0.141	0.143	0.009	-1.032	0.846	0.868	-0.683
ENSG00000199240.1	+	RNA5SP46	rRNA_pseudogene	chr1	43196416	43196536	ENST00000362370.1	120	NA	NA	NA	NA	NA	NA	NA	NA	NA	NA	NA	NA	NA	NA	NA	NA	NA	NA	NA	NA
ENSG00000179178.11	+	TMEM125	protein_coding	chr1	43270024	43274002	ENST00000432792.6	1850	8.346	7.121	7.86	7.903	6.673	5.558	6	6.65	4.736	5.907	4.661	5.661	0.781	0.807	0.79	0.825	-1.019	0.34	-0.56	1.238
ENSG00000253313.6	-	C1orf210	protein_coding	chr1	43281876	43285581	ENST00000523677.6	1486	7.921	6.758	7.459	7.501	6.333	5.275	5.695	6.312	4.495	5.606	4.423	5.372	0.758	0.784	0.767	0.802	-1.019	0.34	-0.56	1.238
ENSG00000066056.14	+	TIE1	protein_coding	chr1	43300981	43323108	ENST00000372476.8	3893	0.976	4.165	0.919	0.925	0.781	1.3	0.702	1.556	0.554	0.691	0.545	1.324	-0.151	-0.125	0.191	0.093	-0.918	-0.76	1.132	0.546
ENSG00000117400.18	+	MPL	protein_coding	chr1	43337817	43354466	ENST00000372470.9	3633	1.349	1.151	1.27	1.277	1.078	0.898	0.97	1.075	0.765	0.955	0.753	1.83	-0.011	0.016	-0.002	0.133	-0.669	-0.275	-0.536	1.48
ENSG00000287113.1	-	RP1-92O14.7	lncRNA	chr1	43348287	43348844	ENST00000671634.1	557	NA	NA	NA	NA	NA	NA	NA	NA	NA	NA	NA	NA	NA	NA	NA	NA	NA	NA	NA	NA
ENSG00000234694.1	-	RP1-92O14.3	lncRNA	chr1	43354683	43358658	ENST00000424948.1	661	15.815	31.484	34.752	19.969	29.505	35.105	26.531	29.404	32.907	37.311	35.328	21.453	1.504	1.395	1.538	1.367	0.639	-0.672	1.051	-1.018
ENSG00000117399.14	+	CDC20	protein_coding	chr1	43359012	43363203	ENST00000372462.1	1777	54.081	586.655	196.447	95.11	117.366	318.977	249.954	160.06	21.921	1044.39	258.873	57.639	2.368	1.714	2.764	1.981	0.352	-1.075	1.216	-0.493
ENSG00000066322.15	-	ELOVL1	protein_coding	chr1	43363397	43367738	ENST00000621943.4	1625	291.546	425.63	353.882	214.734	378.147	401.235	419.216	330.399	569.857	453.958	397.995	272.436	2.59	2.599	2.63	2.429	0.313	0.412	0.749	-1.474
ENSG00000283836.1	-	MIR6734	miRNA	chr1	43364647	43364715	ENST00000621166.1	68	NA	NA	NA	NA	NA	NA	NA	NA	NA	NA	NA	NA	NA	NA	NA	NA	NA	NA	NA	NA
ENSG00000159479.17	-	MED8	protein_coding	chr1	43383916	43389800	ENST00000372457.9	1968	115.525	90.68	87.037	148.784	118.231	135.398	129.57	136.24	118.002	134.094	193.548	119.097	2.113	2.069	2.072	2.128	0.598	-0.9	-0.795	1.096
ENSG00000229431.1	+	MED8-AS1	lncRNA	chr1	43385112	43389155	ENST00000436713.1	731	26.537	9.056	14.995	5.026	4.243	14.137	19.079	21.145	24.094	11.269	17.784	3.6	1.236	1.144	1.053	0.861	1.012	0.443	-0.128	-1.328
ENSG00000198198.17	+	SZT2	protein_coding	chr1	43389898	43454247	ENST00000634258.3	14136	27.995	20.517	25.351	23.792	25.253	39.436	31.997	23.165	42.16	27.435	34.275	27.02	1.481	1.491	1.449	1.391	0.624	0.846	-0.097	-1.373
ENSG00000229372.1	-	SZT2-AS1	lncRNA	chr1	43447775	43448644	ENST00000396885.2	699	115.063	98.171	216.722	108.962	183.997	229.869	82.725	91.686	65.295	81.437	64.258	78.04	2.02	2.047	2.088	1.964	-0.18	0.327	1.12	-1.267
ENSG00000274975.1	+	MIR6735	miRNA	chr1	43448538	43448611	ENST00000615179.1	73	NA	NA	NA	NA	NA	NA	NA	NA	NA	NA	NA	NA	NA	NA	NA	NA	NA	NA	NA	NA
ENSG00000178922.18	-	HYI	protein_coding	chr1	43451002	43453989	ENST00000583037.5	1322	524.529	1065.54	552.782	390.277	549.195	873.236	655.458	945.384	885.87	1025.33	683.497	677.624	2.798	2.802	2.993	2.799	-0.52	-0.475	1.5	-0.505
ENSG00000229348.1	+	HYI-AS1	lncRNA	chr1	43453926	43456995	ENST00000444386.1	545	37.358	12.75	28.146	7.075	35.844	24.878	10.744	29.768	46.639	10.576	16.69	10.135	1.234	1.599	1.175	1.11	-0.206	1.459	-0.477	-0.776
ENSG00000142949.17	+	PTPRF	protein_coding	chr1	43530882	43623666	ENST00000359947.9	7720	11.322	7.859	8.313	9.995	13.348	7.156	11.589	12.844	19.165	11.68	9.323	9.11	0.984	1.154	0.939	1.023	-0.439	1.394	-0.929	-0.026
ENSG00000066135.13	+	KDM4A	protein_coding	chr1	43650148	43705518	ENST00000372396.4	4486	0.342	0.292	0.322	0.324	0.273	0.228	0.246	0.273	0.194	0.242	0.191	0.232	-0.607	-0.58	-0.598	-0.563	-1.019	0.34	-0.56	1.238
ENSG00000284989.1	+	RP11-7O11.7	protein_coding	chr1	43650148	43931014	ENST00000645057.1	4037	0.064	0.054	0.06	0.06	0.051	0.085	0.046	0.102	0.036	0.045	0.071	0.087	-1.235	-1.309	-1.226	-1.091	-0.218	-1.032	-0.12	1.369
ENSG00000236200.6	-	KDM4A-AS1	lncRNA	chr1	43699839	43707369	ENST00000659644.1	3389	5.365	11.444	7.579	9.314	7.864	9.527	11.572	9.263	9.134	18.986	9.987	3.032	0.981	0.862	1.105	0.806	0.318	-0.575	1.254	-0.997
ENSG00000126091.21	+	ST3GAL3	protein_coding	chr1	43707535	43931151	ENST00000642331.1	2487	0.079	0.067	0.074	0.074	0.063	0.052	0.057	0.063	0.045	0.056	0.044	0.053	-1.245	-1.219	-1.236	-1.201	-1.019	0.34	-0.56	1.238
ENSG00000229444.1	-	ST3GAL3-AS1	lncRNA	chr1	43709391	43727343	ENST00000437753.1	469	0.991	0.845	0.933	0.938	0.792	1.319	0.712	0.789	0.562	0.701	1.106	0.672	-0.045	-0.119	-0.036	-0.101	0.741	-1.062	0.958	-0.637
ENSG00000283414.1	+	U6	snRNA	chr1	43716466	43716556	ENST00000637979.1	90	NA	NA	NA	NA	NA	NA	NA	NA	NA	NA	NA	NA	NA	NA	NA	NA	NA	NA	NA	NA
ENSG00000233674.2	+	RP11-184I16.3	processed_pseudogene	chr1	43743470	43743741	ENST00000427515.2	271	NA	NA	NA	NA	NA	NA	NA	NA	NA	NA	NA	NA	NA	NA	NA	NA	NA	NA	NA	NA
ENSG00000283477.1	+	MIR6079	miRNA	chr1	43838621	43838683	ENST00000635807.1	62	NA	NA	NA	NA	NA	NA	NA	NA	NA	NA	NA	NA	NA	NA	NA	NA	NA	NA	NA	NA
ENSG00000224751.2	-	SHMT1P1	processed_pseudogene	chr1	43850299	43851611	ENST00000419974.2	1312	NA	NA	NA	NA	NA	NA	NA	NA	NA	NA	NA	NA	NA	NA	NA	NA	NA	NA	NA	NA
ENSG00000117407.17	+	ARTN	protein_coding	chr1	43933319	43937239	ENST00000414809.7	1943	12.747	21.751	60.023	12.071	30.576	33.954	36.658	60.943	36.168	63.153	28.475	34.582	1.599	1.383	1.556	1.469	1.014	-1.237	0.569	-0.346
ENSG00000237950.3	-	RP11-7O11.9	lncRNA	chr1	43937917	43940781	ENST00000657883.1	2224	27.838	47.502	52.433	26.362	22.258	55.613	100.071	22.182	63.188	19.703	77.732	37.761	1.87	1.531	1.572	1.448	1.44	-0.404	-0.18	-0.855
ENSG00000288573.1	-	RP11-7O11.3	lncRNA	chr1	43944373	43946551	ENST00000412378.1	494	10.78	36.791	40.61	30.626	17.239	7.179	38.753	34.361	6.118	38.15	42.143	14.623	1.607	1.019	1.334	1.396	1.102	-1.316	-0.019	0.233
ENSG00000117408.11	+	IPO13	protein_coding	chr1	43946949	43968022	ENST00000372343.8	3883	24.544	32.776	37.183	33.348	56.312	43.347	34.524	22.958	46.022	36.253	40.524	43.425	1.572	1.601	1.571	1.507	0.235	0.969	0.198	-1.402
ENSG00000285649.1	-	RP11-7O11.8	lncRNA	chr1	43968350	43974821	ENST00000647729.1	2044	11.857	6.744	14.888	11.228	3.16	15.791	5.683	3.149	2.243	11.189	13.243	5.361	1.016	0.641	1.025	0.759	0.815	-1.146	0.861	-0.53
ENSG00000132768.14	+	DPH2	protein_coding	chr1	43970009	43973369	ENST00000255108.8	2466	108.687	74.185	184.241	82.339	139.041	72.377	78.141	190.531	209.699	15.385	121.394	162.173	2.081	2.167	1.639	2.135	0.305	0.654	-1.484	0.525
ENSG00000117410.14	+	ATP6V0B	protein_coding	chr1	43974943	43978213	ENST00000532642.5	1685	164.769	105.435	174.567	117.024	139.974	219.445	140.673	155.909	163.626	182.214	212.788	153.658	2.239	2.192	2.208	2.149	1.121	-0.134	0.293	-1.28
ENSG00000117411.18	+	B4GALT2	protein_coding	chr1	43979236	43987769	ENST00000481924.2	3443	141.1	150.482	187.457	100.213	161.165	206.379	146.732	184.71	168.717	189.03	253.28	158.927	2.281	2.195	2.256	2.156	1.036	-0.481	0.601	-1.156
ENSG00000159214.13	+	CCDC24	protein_coding	chr1	43991598	43996528	ENST00000372318.8	1472	211.02	167.48	147.891	162.653	247.195	169.934	158.771	281.548	303.544	118.092	232.951	319.525	2.246	2.4	2.175	2.388	-0.514	0.887	-1.156	0.783
ENSG00000196517.13	-	SLC6A9	protein_coding	chr1	43996482	44031462	ENST00000372310.8	3206	17.681	11.733	13.876	14.418	21.598	19.623	18.008	11.349	20.345	17.033	17.828	19.986	1.216	1.297	1.198	1.172	-0.08	1.411	-0.422	-0.909
ENSG00000230615.7	+	RP5-1198O20.4	lncRNA	chr1	44043927	44104975	ENST00000434244.5	2644	3.132	15.461	5.899	6.144	10.554	14.004	7.881	3.209	3.936	16.784	8.371	8.801	0.863	0.705	1.187	0.746	-0.055	-0.782	1.427	-0.591
ENSG00000227163.2	-	RP5-1198O20.5	processed_pseudogene	chr1	44087957	44088477	ENST00000436802.2	520	NA	NA	NA	NA	NA	NA	NA	NA	NA	NA	NA	NA	NA	NA	NA	NA	NA	NA	NA	NA
ENSG00000271647.1	-	KRT8P47	processed_pseudogene	chr1	44103305	44104703	ENST00000604727.1	1398	NA	NA	NA	NA	NA	NA	NA	NA	NA	NA	NA	NA	NA	NA	NA	NA	NA	NA	NA	NA
ENSG00000239560.3	-	RN7SL479P	misc_RNA	chr1	44117097	44117397	ENST00000472003.3	300	NA	NA	NA	NA	NA	NA	NA	NA	NA	NA	NA	NA	NA	NA	NA	NA	NA	NA	NA	NA
ENSG00000171872.5	+	KLF17	protein_coding	chr1	44118820	44135140	ENST00000372299.4	3160	1.318	1.124	1.241	1.248	1.053	0.877	0.947	1.05	0.748	0.932	0.736	0.894	-0.021	0.005	-0.012	0.023	-1.019	0.34	-0.56	1.238
ENSG00000233514.1	-	RP11-570P14.1	processed_pseudogene	chr1	44122152	44122512	ENST00000402743.2	360	NA	NA	NA	NA	NA	NA	NA	NA	NA	NA	NA	NA	NA	NA	NA	NA	NA	NA	NA	NA
ENSG00000283039.1	-	KLF18	protein_coding	chr1	44137820	44141631	ENST00000634670.1	3159	27.309	23.3	25.719	25.861	21.835	18.186	19.634	21.761	15.497	19.328	15.251	18.522	1.296	1.322	1.304	1.339	-1.019	0.34	-0.56	1.238
ENSG00000226804.4	-	RP4-675G8.3	processed_pseudogene	chr1	44150593	44151753	ENST00000451975.2	1160	NA	NA	NA	NA	NA	NA	NA	NA	NA	NA	NA	NA	NA	NA	NA	NA	NA	NA	NA	NA
ENSG00000200171.1	-	Y_RNA	misc_RNA	chr1	44153384	44153480	ENST00000363301.1	96	NA	NA	NA	NA	NA	NA	NA	NA	NA	NA	NA	NA	NA	NA	NA	NA	NA	NA	NA	NA
ENSG00000238037.1	-	OOSP1P1	processed_pseudogene	chr1	44155027	44155301	ENST00000423265.1	274	NA	NA	NA	NA	NA	NA	NA	NA	NA	NA	NA	NA	NA	NA	NA	NA	NA	NA	NA	NA
ENSG00000227994.1	-	RP5-891H21.1	processed_pseudogene	chr1	44172505	44172719	ENST00000442754.1	214	NA	NA	NA	NA	NA	NA	NA	NA	NA	NA	NA	NA	NA	NA	NA	NA	NA	NA	NA	NA
ENSG00000271329.1	-	RP5-891H21.5	processed_pseudogene	chr1	44187942	44189049	ENST00000603887.1	796	59.311	50.604	55.856	56.166	47.422	39.496	42.642	47.261	33.657	41.978	33.123	40.227	1.632	1.659	1.641	1.676	-1.019	0.34	-0.56	1.238
ENSG00000178028.14	+	DMAP1	protein_coding	chr1	44213470	44220673	ENST00000372289.7	1742	225.508	278.843	224.683	198.076	274.375	339.515	338.358	192.712	309.719	279.888	302.978	332.492	2.454	2.427	2.474	2.368	0.501	-0.075	0.939	-1.365
ENSG00000117419.16	-	ERI3	protein_coding	chr1	44221069	44355257	ENST00000372257.7	1733	5.397	6.289	6.198	9.224	6.841	7.45	7.854	10.173	10.158	6.335	8.6	10.534	0.874	0.858	0.824	0.998	-0.193	-0.403	-0.848	1.443
ENSG00000233602.1	-	ERI3-IT1	lncRNA	chr1	44243407	44244273	ENST00000414156.1	619	76.033	64.871	71.604	72.001	60.792	50.632	54.664	60.585	43.146	53.813	42.461	51.568	1.74	1.767	1.749	1.784	-1.019	0.34	-0.56	1.238
ENSG00000199385.1	+	RNU6-369P	snRNA	chr1	44390721	44390823	ENST00000362515.1	102	NA	NA	NA	NA	NA	NA	NA	NA	NA	NA	NA	NA	NA	NA	NA	NA	NA	NA	NA	NA
ENSG00000187147.18	+	RNF220	protein_coding	chr1	44405193	44651723	ENST00000355387.6	3099	8.877	12.542	9.363	7.599	9.369	11.728	13.683	11.431	14.145	14.928	14.991	7.128	1.094	1.024	1.114	0.931	0.649	-0.206	0.883	-1.326
ENSG00000263381.1	+	MIR5584	miRNA	chr1	44545492	44545552	ENST00000581357.1	60	NA	NA	NA	NA	NA	NA	NA	NA	NA	NA	NA	NA	NA	NA	NA	NA	NA	NA	NA	NA
ENSG00000126106.14	-	TMEM53	protein_coding	chr1	44653246	44674481	ENST00000372237.8	2236	3.878	4.136	5.478	5.509	7.364	3.551	6.622	4.249	8.803	4.46	6.497	4.274	0.791	0.8	0.605	0.667	0.786	0.884	-1.156	-0.514
ENSG00000198520.12	+	ARMH1	protein_coding	chr1	44674712	44725591	ENST00000458657.6	1818	4.596	0.302	0.333	3.683	4.24	1.883	1.271	2.254	3.611	1.001	1.777	4.556	-0.041	0.616	-0.082	0.526	-0.806	0.983	-0.916	0.738
ENSG00000199377.1	-	RNU5F-1	snRNA	chr1	44721785	44721902	ENST00000362507.1	117	NA	NA	NA	NA	NA	NA	NA	NA	NA	NA	NA	NA	NA	NA	NA	NA	NA	NA	NA	NA
ENSG00000200169.1	-	RNU5D-1	snRNA	chr1	44731054	44731170	ENST00000363299.1	116	NA	NA	NA	NA	NA	NA	NA	NA	NA	NA	NA	NA	NA	NA	NA	NA	NA	NA	NA	NA
ENSG00000142945.13	+	KIF2C	protein_coding	chr1	44746405	44767767	ENST00000372217.5	2955	11.367	172.138	50.846	43.056	28.968	112.593	60.78	50.947	14.513	251.904	76.57	34.21	1.791	1.226	2.23	1.625	0.176	-1.184	1.232	-0.224
ENSG00000225721.5	-	RP11-269F19.10	lncRNA	chr1	44759123	44775810	ENST00000428791.1	580	5.349	25.558	14.105	7.092	14.541	17.098	13.076	12.787	9.713	21.201	14.936	16.689	1.147	0.959	1.322	1.06	0.16	-1.057	1.301	-0.404
ENSG00000142937.12	+	RPS8	protein_coding	chr1	44775539	44778779	ENST00000396651.8	778	666.51	833.156	1021.81	755.934	892.307	1094.12	1002.96	969.555	1183.04	800.843	1372.01	1030.25	3.049	2.949	2.954	2.959	1.494	-0.607	-0.495	-0.392
ENSG00000264294.1	+	SNORD55	snoRNA	chr1	44775863	44775943	ENST00000581525.1	80	NA	NA	NA	NA	NA	NA	NA	NA	NA	NA	NA	NA	NA	NA	NA	NA	NA	NA	NA	NA
ENSG00000200913.1	+	SNORD46	snoRNA	chr1	44776489	44776593	ENST00000364043.1	104	NA	NA	NA	NA	NA	NA	NA	NA	NA	NA	NA	NA	NA	NA	NA	NA	NA	NA	NA	NA
ENSG00000202031.1	+	SNORD38A	snoRNA	chr1	44777842	44777912	ENST00000365161.1	70	NA	NA	NA	NA	NA	NA	NA	NA	NA	NA	NA	NA	NA	NA	NA	NA	NA	NA	NA	NA
ENSG00000207421.1	+	SNORD38B	snoRNA	chr1	44778389	44778456	ENST00000384690.1	67	NA	NA	NA	NA	NA	NA	NA	NA	NA	NA	NA	NA	NA	NA	NA	NA	NA	NA	NA	NA
ENSG00000281859.1	+	SNORD38B	snoRNA	chr1	44778389	44778458	ENST00000625943.1	69	NA	NA	NA	NA	NA	NA	NA	NA	NA	NA	NA	NA	NA	NA	NA	NA	NA	NA	NA	NA
ENSG00000234093.3	-	RPS15AP11	processed_pseudogene	chr1	44780330	44780715	ENST00000594193.1	385	NA	NA	NA	NA	NA	NA	NA	NA	NA	NA	NA	NA	NA	NA	NA	NA	NA	NA	NA	NA
ENSG00000142959.5	-	BEST4	protein_coding	chr1	44783584	44788170	ENST00000372207.4	2512	18.035	7.694	8.492	8.539	7.21	6.005	6.483	7.185	10.234	6.382	10.072	12.232	0.915	1.041	0.823	0.958	-0.218	1.177	-1.224	0.265
ENSG00000173846.13	+	PLK3	protein_coding	chr1	44800376	44805990	ENST00000372201.5	2340	109.529	186.899	168.296	131.017	161.32	153.553	203.083	192.926	186.462	167.281	196.38	222.859	2.276	2.173	2.227	2.25	1.007	-1.339	-0.098	0.429
ENSG00000188396.4	-	DYNLT4	protein_coding	chr1	44805892	44807351	ENST00000675259.1	1355	205.47	175.306	193.502	194.575	164.283	136.827	147.724	163.724	116.597	145.424	114.747	139.357	2.172	2.198	2.181	2.216	-1.019	0.34	-0.56	1.238
ENSG00000222009.8	+	BTBD19	protein_coding	chr1	44808481	44814129	ENST00000450269.5	1572	424.098	211.072	163.389	279.91	405.876	286.694	267.949	309.772	499.554	172.819	263.755	573.095	2.354	2.645	2.34	2.565	-0.799	1.106	-0.893	0.586
ENSG00000117425.14	-	PTCH2	protein_coding	chr1	44821937	44843253	ENST00000372192.4	4410	12.677	7.488	9.184	8.311	12.475	6.494	14.723	10.102	18.261	4.831	9.803	17.858	1.041	1.154	0.79	1.059	0.193	0.92	-1.422	0.308
ENSG00000202444.1	-	RNU5E-6P	snRNA	chr1	44819882	44819997	ENST00000365574.1	115	NA	NA	NA	NA	NA	NA	NA	NA	NA	NA	NA	NA	NA	NA	NA	NA	NA	NA	NA	NA
ENSG00000226499.1	-	RP5-882O7.1	processed_pseudogene	chr1	44843920	44844082	ENST00000447970.1	162	NA	NA	NA	NA	NA	NA	NA	NA	NA	NA	NA	NA	NA	NA	NA	NA	NA	NA	NA	NA
ENSG00000070785.17	-	EIF2B3	protein_coding	chr1	44850521	44986722	ENST00000620860.4	1923	7.997	13.427	9.961	13.681	14.336	15.891	11.592	12.951	17.421	7.486	17.217	19.072	1.099	1.1	1.068	1.176	-0.248	-0.234	-0.935	1.417
ENSG00000253039.1	+	RNA5SP47	rRNA_pseudogene	chr1	44932322	44932431	ENST00000517230.1	109	NA	NA	NA	NA	NA	NA	NA	NA	NA	NA	NA	NA	NA	NA	NA	NA	NA	NA	NA	NA
ENSG00000229815.1	+	CCNB1IP1P1	processed_pseudogene	chr1	44958556	44959395	ENST00000428976.1	839	NA	NA	NA	NA	NA	NA	NA	NA	NA	NA	NA	NA	NA	NA	NA	NA	NA	NA	NA	NA
ENSG00000232369.1	-	PPIAP35	processed_pseudogene	chr1	44988233	44988725	ENST00000411837.1	492	NA	NA	NA	NA	NA	NA	NA	NA	NA	NA	NA	NA	NA	NA	NA	NA	NA	NA	NA	NA
ENSG00000268949.1	-	MRPS17P1	processed_pseudogene	chr1	44988704	44991834	ENST00000596009.1	3130	NA	NA	NA	NA	NA	NA	NA	NA	NA	NA	NA	NA	NA	NA	NA	NA	NA	NA	NA	NA
ENSG00000126107.15	-	HECTD3	protein_coding	chr1	45002547	45011324	ENST00000372172.5	3597	41.399	54.587	63.797	35.64	51.155	45.112	64.939	68.974	81.155	55.937	46.239	71.471	1.761	1.745	1.713	1.748	0.934	0.162	-1.414	0.318
ENSG00000126088.14	+	UROD	protein_coding	chr1	45010949	45015504	ENST00000652165.1	2138	282.508	301.293	415.707	359.492	374.111	452.683	317.361	478.36	490.962	312.419	502.889	485.004	2.607	2.572	2.543	2.64	0.393	-0.448	-1.122	1.177
ENSG00000162415.7	-	ZSWIM5	protein_coding	chr1	45016398	45206605	ENST00000359600.6	5868	1.097	0.988	0.861	1.905	1.852	1.38	1.052	1.36	2.075	0.518	1.736	2.149	0.065	0.208	-0.05	0.249	-0.383	0.659	-1.229	0.953
ENSG00000234315.1	-	OSTCP5	processed_pseudogene	chr1	45069976	45070429	ENST00000425293.1	453	NA	NA	NA	NA	NA	NA	NA	NA	NA	NA	NA	NA	NA	NA	NA	NA	NA	NA	NA	NA
ENSG00000281912.1	+	LINC01144	lncRNA	chr1	45303909	45305619	ENST00000626198.1	1710	NA	NA	NA	NA	NA	NA	NA	NA	NA	NA	NA	NA	NA	NA	NA	NA	NA	NA	NA	NA
ENSG00000186603.7	+	HPDL	protein_coding	chr1	45326894	45328710	ENST00000334815.6	1816	NA	NA	NA	NA	NA	NA	NA	NA	NA	NA	NA	NA	NA	NA	NA	NA	NA	NA	NA	NA
ENSG00000132781.20	-	MUTYH	protein_coding	chr1	45329241	45340440	ENST00000672818.3	1891	1.973	1.684	1.858	1.869	1.578	1.314	1.419	1.572	1.12	1.397	1.102	1.338	0.154	0.181	0.163	0.198	-1.019	0.34	-0.56	1.238
ENSG00000288208.1	-	RP4-534D1.6	protein_coding	chr1	45329261	45491155	ENST00000671898.1	2768	0.222	0.473	0.209	0.42	0.443	0.295	0.239	0.353	0.063	0.157	0.619	0.075	-0.503	-0.736	-0.553	-0.651	1.038	-1.21	0.557	-0.385
ENSG00000132773.12	+	TOE1	protein_coding	chr1	45340169	45343973	ENST00000372090.6	1887	110.52	102.153	78.062	52.33	36.819	116.529	125.81	139.437	52.264	208.591	108.011	68.712	2.009	1.776	2.132	1.9	0.359	-1.173	1.17	-0.356
ENSG00000070759.17	-	TESK2	protein_coding	chr1	45343882	45491163	ENST00000372086.4	3071	0.12	0.102	0.113	0.113	0.096	0.08	0.086	0.095	0.068	0.085	0.067	0.081	-1.062	-1.036	-1.053	-1.018	-1.019	0.34	-0.56	1.238
ENSG00000236872.1	+	PPIAP36	processed_pseudogene	chr1	45415019	45415344	ENST00000435399.1	325	NA	NA	NA	NA	NA	NA	NA	NA	NA	NA	NA	NA	NA	NA	NA	NA	NA	NA	NA	NA
ENSG00000280670.3	-	CCDC163	protein_coding	chr1	45493865	45500073	ENST00000629482.3	2095	13.085	18.607	20.538	12.391	6.975	20.332	21.951	13.902	12.376	18.523	19.487	11.833	1.315	1.018	1.282	1.103	0.951	-1.136	0.721	-0.535
ENSG00000132763.15	+	MMACHC	protein_coding	chr1	45500299	45513382	ENST00000401061.9	5049	4.329	16.62	14.269	8.199	10.384	12.972	15.562	6.899	11.054	12.255	16.923	7.34	1.192	0.899	1.141	0.873	1.013	-0.778	0.701	-0.937
ENSG00000117450.15	-	PRDX1	protein_coding	chr1	45510913	45523047	ENST00000424390.2	1296	7.48	13.745	12.463	16.891	15.181	12.644	19.029	11.462	14.693	12.624	14.781	21.853	1.182	1.074	1.114	1.209	0.6	-1.142	-0.5	1.042
ENSG00000234379.1	+	HMGB1P48	unprocessed_pseudogene	chr1	45530926	45532139	ENST00000446155.1	598	30.017	25.61	28.268	28.425	24	79.954	21.581	23.918	17.033	21.245	16.763	20.358	1.337	1.363	1.546	1.38	-0.738	-0.459	1.473	-0.276
ENSG00000117448.14	+	AKR1A1	protein_coding	chr1	45550542	45570049	ENST00000372070.7	1818	20.376	29.554	37.419	23.155	35.841	37.314	27.101	31.661	41.626	26.679	43.241	32.476	1.547	1.494	1.49	1.459	1.356	-0.088	-0.217	-1.051
ENSG00000281133.1	-	ENSG00000281133	pseudogene	chr1	45580891	45580996	ENST00000630128.1	96	NA	NA	NA	NA	NA	NA	NA	NA	NA	NA	NA	NA	NA	NA	NA	NA	NA	NA	NA	NA
ENSG00000280836.1	-	ENSG00000280836	pseudogene	chr1	45581218	45581321	ENST00000629041.1	99	NA	NA	NA	NA	NA	NA	NA	NA	NA	NA	NA	NA	NA	NA	NA	NA	NA	NA	NA	NA
ENSG00000132780.17	+	NASP	protein_coding	chr1	45584040	45618893	ENST00000350030.8	3225	34.645	17.36	36.771	60.93	32.098	38.818	46.259	55.651	44.937	43.982	57.43	32.822	1.663	1.566	1.491	1.682	0.703	-0.385	-1.233	0.915
ENSG00000281112.1	-	ENSG00000281112	pseudogene	chr1	45592721	45592814	ENST00000628958.1	84	NA	NA	NA	NA	NA	NA	NA	NA	NA	NA	NA	NA	NA	NA	NA	NA	NA	NA	NA	NA
ENSG00000281825.1	-	ENSG00000281825	pseudogene	chr1	45605656	45605730	ENST00000626823.1	69	NA	NA	NA	NA	NA	NA	NA	NA	NA	NA	NA	NA	NA	NA	NA	NA	NA	NA	NA	NA
ENSG00000159588.15	-	CCDC17	protein_coding	chr1	45620043	45624054	ENST00000528266.6	2245	33.931	28.95	85.212	53.553	18.086	37.659	81.316	72.099	51.346	48.03	69.48	61.368	1.894	1.499	1.573	1.792	1.11	-1.031	-0.632	0.553
ENSG00000159592.11	-	GPBP1L1	protein_coding	chr1	45627303	45686533	ENST00000355105.8	3641	21.072	35.693	22.763	46.953	48.067	48.907	31.86	23.705	38.335	32.022	34.612	60.32	1.467	1.53	1.582	1.609	-1.278	-0.274	0.565	0.987
ENSG00000225447.1	-	RPS15AP10	processed_pseudogene	chr1	45645815	45646197	ENST00000432472.1	382	NA	NA	NA	NA	NA	NA	NA	NA	NA	NA	NA	NA	NA	NA	NA	NA	NA	NA	NA	NA
ENSG00000234329.1	-	RP11-767N6.2	processed_pseudogene	chr1	45651038	45651826	ENST00000437848.1	788	NA	NA	NA	NA	NA	NA	NA	NA	NA	NA	NA	NA	NA	NA	NA	NA	NA	NA	NA	NA
ENSG00000159596.7	+	TMEM69	protein_coding	chr1	45688180	45694436	ENST00000372025.5	1465	21.797	37.194	27.37	37.842	37.76	53.222	18.283	37.631	30.922	59.137	40.575	27.103	1.436	1.469	1.689	1.529	-0.842	-0.551	1.41	-0.016
ENSG00000197429.11	-	IPP	protein_coding	chr1	45698710	45750653	ENST00000396478.4	3117	13.506	20.798	11.789	27.452	22.124	26.324	18	19.424	23.927	20.75	20.972	27.928	1.216	1.285	1.352	1.391	-1.232	-0.34	0.531	1.041
ENSG00000230896.1	-	RP11-767N6.7	lncRNA	chr1	45694683	45697075	ENST00000430643.1	598	9.729	8.301	9.162	9.213	7.779	6.479	6.995	7.752	5.521	6.886	5.433	6.599	0.847	0.874	0.856	0.891	-1.019	0.34	-0.56	1.238
ENSG00000236111.5	+	RP11-630I5.1	processed_pseudogene	chr1	45781276	45781957	ENST00000463059.1	681	NA	NA	NA	NA	NA	NA	NA	NA	NA	NA	NA	NA	NA	NA	NA	NA	NA	NA	NA	NA
ENSG00000086015.22	+	MAST2	protein_coding	chr1	45803611	46036122	ENST00000361297.7	5737	4.626	6.679	5.362	9.3	6.43	8.72	7.419	7.939	7.148	9.066	7.154	10.04	0.818	0.776	0.908	0.957	-0.564	-1.076	0.522	1.118
ENSG00000232467.2	-	TMA16P2	processed_pseudogene	chr1	45846993	45847594	ENST00000413187.2	601	NA	NA	NA	NA	NA	NA	NA	NA	NA	NA	NA	NA	NA	NA	NA	NA	NA	NA	NA	NA
ENSG00000117461.15	-	PIK3R3	protein_coding	chr1	46040139	46132629	ENST00000262741.10	5596	0.199	0.17	0.187	0.188	0.159	0.132	0.143	0.159	0.113	0.141	0.111	0.135	-0.842	-0.816	-0.833	-0.798	-1.019	0.34	-0.56	1.238
ENSG00000278139.1	-	P3R3URF-PIK3R3	protein_coding	chr1	46043660	46176488	ENST00000540385.2	1553	0.266	0.227	0.125	0.126	0.106	0.177	0.096	0.106	0.151	0.188	0.074	0.451	-1.017	-0.79	-0.707	-0.74	-1.455	0.169	0.761	0.525
ENSG00000226957.1	+	RP4-533D7.4	lncRNA	chr1	46046817	46048368	ENST00000450004.1	649	19.569	16.696	18.429	18.531	15.646	13.031	14.069	31.186	11.105	13.85	10.928	13.272	1.151	1.177	1.16	1.295	-0.669	-0.275	-0.536	1.48
ENSG00000233114.2	+	RP4-533D7.3	processed_pseudogene	chr1	46104949	46105175	ENST00000426289.2	226	NA	NA	NA	NA	NA	NA	NA	NA	NA	NA	NA	NA	NA	NA	NA	NA	NA	NA	NA	NA
ENSG00000227857.2	+	RP4-533D7.5	lncRNA	chr1	46134530	46139081	ENST00000452785.2	339	4.117	3.513	3.877	3.899	6.584	5.484	2.96	6.561	2.336	5.828	6.898	2.792	0.633	0.601	0.683	0.618	-0.024	-0.929	1.393	-0.441
ENSG00000117472.10	+	TSPAN1	protein_coding	chr1	46175086	46185962	ENST00000372003.6	1619	1.897	1.619	1.787	1.797	7.585	2.527	4.092	3.024	3.23	1.343	2.119	3.86	0.397	0.556	0.247	0.441	-0.103	1.141	-1.277	0.24
ENSG00000250719.2	-	P3R3URF	protein_coding	chr1	46175485	46176488	ENST00000506599.2	405	29.861	25.477	28.121	28.277	23.875	19.885	21.469	23.794	16.945	21.134	16.676	20.253	1.334	1.361	1.343	1.378	-1.019	0.34	-0.56	1.238
ENSG00000085998.14	-	POMGNT1	protein_coding	chr1	46188681	46220291	ENST00000396420.7	3480	20.702	10.705	16.542	13.663	14.044	22.141	22.1	15.496	20.647	19.092	18.918	21.273	1.28	1.259	1.219	1.218	1.165	0.502	-0.823	-0.844
ENSG00000171357.6	+	LURAP1	protein_coding	chr1	46203333	46221256	ENST00000371980.4	1849	11.826	11.924	10.125	10.181	14.613	17.182	12.367	9.423	12.202	13.696	13.809	16.771	1.079	1.108	1.149	1.069	-0.613	0.184	1.332	-0.903
ENSG00000085999.13	+	RAD54L	protein_coding	chr1	46247762	46278473	ENST00000371975.9	3078	8.477	11.365	10.834	19.494	8.23	19.353	17.848	14.956	12.025	26.14	17.245	8.213	1.174	0.975	1.253	1.126	0.36	-1.343	1.032	-0.049
ENSG00000132128.17	-	LRRC41	protein_coding	chr1	46277461	46303616	ENST00000617190.5	4136	33.99	42.533	37.985	39.912	51.091	38.931	53.436	45.14	53.749	43.943	53.402	55.942	1.678	1.657	1.621	1.668	0.895	0.033	-1.404	0.476
ENSG00000173660.12	+	UQCRH	protein_coding	chr1	46303697	46316776	ENST00000311672.10	537	109.237	126.234	117.199	174.154	164.731	175.873	136.197	152.05	197.735	150.713	178.38	157.555	2.151	2.184	2.175	2.207	-1.213	0.198	-0.191	1.206
ENSG00000117481.11	+	NSUN4	protein_coding	chr1	46340806	46365018	ENST00000474844.6	4347	17.516	27.252	16.496	34.15	34.6	34.307	24.446	21.346	35.666	28.441	30.497	27.953	1.363	1.445	1.475	1.436	-1.406	0.318	0.951	0.137
ENSG00000225779.1	+	RP4-603I14.3	processed_pseudogene	chr1	46370585	46370955	ENST00000457027.1	370	NA	NA	NA	NA	NA	NA	NA	NA	NA	NA	NA	NA	NA	NA	NA	NA	NA	NA	NA	NA
ENSG00000117480.16	+	FAAH	protein_coding	chr1	46394316	46413845	ENST00000243167.9	2042	2.006	5.991	3.778	4.749	4.01	4.676	5.769	1.599	6.83	2.84	5.041	3.402	0.68	0.58	0.634	0.471	0.989	-0.124	0.47	-1.336
ENSG00000232022.7	+	FAAHP1	transcribed_unprocessed_pseudogene	chr1	46432128	46445321	ENST00000446499.1	1238	1.788	0.305	0.337	2.032	2.288	0.476	1.286	0.855	2.232	0.759	0.799	1.455	-0.154	0.32	-0.319	0.134	-0.521	1.134	-1.099	0.485
ENSG00000224863.3	-	LINC01398	lncRNA	chr1	46446599	46451317	ENST00000634819.2	1401	5.299	4.521	4.991	5.018	4.237	3.529	3.81	4.223	3.007	3.751	2.959	3.594	0.583	0.61	0.592	0.627	-1.019	0.34	-0.56	1.238
ENSG00000197587.11	+	DMBX1	protein_coding	chr1	46489835	46516216	ENST00000360032.4	5050	0.814	0.694	0.766	0.77	0.651	0.542	0.585	0.648	0.462	0.576	0.454	0.552	-0.23	-0.204	-0.221	-0.187	-1.019	0.34	-0.56	1.238
ENSG00000282881.2	-	TMEM275	protein_coding	chr1	46532165	46543969	ENST00000634804.2	1633	1.7	1.451	1.601	1.61	1.359	1.132	1.222	1.355	0.965	1.203	0.95	1.153	0.09	0.116	0.099	0.134	-1.019	0.34	-0.56	1.238
ENSG00000269956.2	+	MKNK1-AS1	lncRNA	chr1	46538695	46570255	ENST00000602433.1	2445	0.594	0.507	2.239	1.126	0.95	0.792	0.427	0.947	1.012	1.262	0.996	0.403	-0.007	-0.081	-0.098	-0.122	1.411	-0.076	-0.428	-0.906
ENSG00000162456.10	-	KNCN	protein_coding	chr1	46545640	46551647	ENST00000481882.7	2896	5.657	4.827	5.327	5.357	4.523	3.767	4.067	4.508	3.21	4.004	3.159	3.837	0.612	0.638	0.621	0.656	-1.019	0.34	-0.56	1.238
ENSG00000079277.22	-	MKNK1	protein_coding	chr1	46557407	46604294	ENST00000649800.1	2809	24.41	18.773	16.513	41.022	32.711	27.931	29.661	25.203	38.239	21.9	28.992	41.505	1.384	1.495	1.353	1.544	-0.665	0.563	-1.006	1.109
ENSG00000142961.15	-	MOB3C	protein_coding	chr1	46607724	46616465	ENST00000371940.1	5725	5.392	4.6	5.078	5.106	4.311	3.591	3.877	4.296	3.06	3.816	3.011	3.657	0.591	0.617	0.6	0.635	-1.019	0.34	-0.56	1.238
ENSG00000123472.12	-	ATPAF1	protein_coding	chr1	46632736	46668454	ENST00000576409.5	4158	9.123	5.736	7.235	11.368	10.75	11.192	9.321	6.887	11.989	6.797	10.726	13.027	0.953	1.023	0.88	1.003	-0.183	0.918	-1.33	0.595
ENSG00000233647.2	-	NENFP1	processed_pseudogene	chr1	46665909	46666375	ENST00000419476.2	466	NA	NA	NA	NA	NA	NA	NA	NA	NA	NA	NA	NA	NA	NA	NA	NA	NA	NA	NA	NA
ENSG00000186118.9	+	TEX38	protein_coding	chr1	46671853	46673594	ENST00000334122.5	840	13.418	3.816	4.212	4.235	7.152	2.978	6.431	3.564	2.538	3.165	12.489	3.033	0.843	0.796	0.519	0.554	1.001	0.713	-0.962	-0.751
ENSG00000228237.5	+	EFCAB14-AS1	lncRNA	chr1	46674127	46692097	ENST00000418985.1	491	5.921	4.21	8.364	3.738	5.523	5.257	4.257	9.436	5.6	9.08	6.062	3.346	0.778	0.754	0.768	0.691	0.775	0.168	0.511	-1.453
ENSG00000159658.15	-	EFCAB14	protein_coding	chr1	46675158	46719114	ENST00000371933.8	5817	7.905	7.538	14.45	15.852	12.268	14.553	11.7	12.968	11.61	10.531	16.879	19.237	1.152	1.017	1.021	1.199	0.591	-0.867	-0.827	1.103
ENSG00000236476.2	+	RP11-8J9.5	processed_pseudogene	chr1	46742328	46743133	ENST00000419949.2	805	NA	NA	NA	NA	NA	NA	NA	NA	NA	NA	NA	NA	NA	NA	NA	NA	NA	NA	NA	NA
ENSG00000142973.14	+	CYP4B1	protein_coding	chr1	46799045	46819413	ENST00000371923.9	2174	0.584	0.249	0.275	0.277	0.234	0.195	0.21	0.233	0.166	0.207	0.163	0.396	-0.675	-0.549	-0.666	-0.531	-0.92	0.747	-0.803	0.976
ENSG00000154198.14	-	CYP4Z2P	transcribed_unprocessed_pseudogene	chr1	46843177	46900434	ENST00000423332.1	1512	0.311	0.265	0.293	0.294	0.249	0.207	0.223	0.248	0.176	0.22	0.174	0.211	-0.648	-0.622	-0.639	-0.604	-1.019	0.34	-0.56	1.238
ENSG00000238145.2	+	TUBAP8	processed_pseudogene	chr1	46891638	46892830	ENST00000437364.2	1192	NA	NA	NA	NA	NA	NA	NA	NA	NA	NA	NA	NA	NA	NA	NA	NA	NA	NA	NA	NA
ENSG00000187048.13	-	CYP4A11	protein_coding	chr1	46929187	46941476	ENST00000310638.9	2530	1.885	1.609	1.776	1.785	1.508	1.256	1.356	1.502	1.07	1.334	1.053	1.279	0.135	0.161	0.144	0.178	-1.019	0.34	-0.56	1.238
ENSG00000259832.1	-	CYP4A26P	unprocessed_pseudogene	chr1	46967678	46967874	ENST00000563017.1	196	NA	NA	NA	NA	NA	NA	NA	NA	NA	NA	NA	NA	NA	NA	NA	NA	NA	NA	NA	NA
ENSG00000261196.1	-	CYP4A43P	unprocessed_pseudogene	chr1	46994381	46994502	ENST00000568156.1	121	NA	NA	NA	NA	NA	NA	NA	NA	NA	NA	NA	NA	NA	NA	NA	NA	NA	NA	NA	NA
ENSG00000261593.1	-	CYP4A27P	unprocessed_pseudogene	chr1	47000897	47001087	ENST00000567218.1	190	NA	NA	NA	NA	NA	NA	NA	NA	NA	NA	NA	NA	NA	NA	NA	NA	NA	NA	NA	NA
ENSG00000261290.1	-	CYP4A44P	unprocessed_pseudogene	chr1	47002994	47003148	ENST00000569984.1	154	NA	NA	NA	NA	NA	NA	NA	NA	NA	NA	NA	NA	NA	NA	NA	NA	NA	NA	NA	NA
ENSG00000186377.8	+	CYP4X1	protein_coding	chr1	47023668	47050751	ENST00000371901.4	2256	0.701	0.598	0.661	0.664	0.561	1.401	0.504	0.559	0.398	0.496	0.392	0.476	-0.295	-0.268	-0.127	-0.251	-0.799	-0.445	1.455	-0.211
ENSG00000186160.5	+	CYP4Z1	protein_coding	chr1	47067230	47118318	ENST00000334194.4	2162	0.354	0.302	0.334	0.336	0.85	0.472	0.255	0.282	0.201	0.251	0.396	0.481	-0.491	-0.406	-0.482	-0.447	-0.89	1.309	-0.66	0.242
ENSG00000225154.2	-	TUBAP9	processed_pseudogene	chr1	47074777	47075979	ENST00000445574.2	1202	NA	NA	NA	NA	NA	NA	NA	NA	NA	NA	NA	NA	NA	NA	NA	NA	NA	NA	NA	NA
ENSG00000225506.2	-	CYP4A22-AS1	lncRNA	chr1	47096652	47179271	ENST00000444042.2	921	1.493	1.638	2.008	1.414	2.728	1.704	1.38	1.869	3.268	1.359	1.429	2.314	0.199	0.375	0.193	0.262	-0.688	1.393	-0.763	0.058
ENSG00000162365.12	+	CYP4A22	protein_coding	chr1	47137440	47149727	ENST00000371891.8	2535	2.098	1.79	1.975	1.986	1.677	1.397	1.508	1.671	1.19	1.485	1.171	1.423	0.181	0.207	0.19	0.225	-1.019	0.34	-0.56	1.238
ENSG00000225514.1	-	MTND1P34	transcribed_processed_pseudogene	chr1	47164509	47165920	ENST00000438556.1	671	23.972	20.452	22.575	22.7	19.166	15.963	17.234	19.101	13.603	16.966	13.387	16.258	1.239	1.265	1.248	1.283	-1.019	0.34	-0.56	1.238
ENSG00000224805.2	+	LINC00853	lncRNA	chr1	47179249	47180339	ENST00000429328.2	661	126.598	36.004	39.741	39.962	67.481	56.203	30.339	67.251	47.893	29.867	117.833	28.621	1.718	1.871	1.594	1.629	0.12	1.36	-0.882	-0.599
ENSG00000162366.8	-	PDZK1IP1	protein_coding	chr1	47183581	47190036	ENST00000294338.7	838	2.784	2.375	2.622	2.636	2.226	1.854	2.001	2.218	1.58	1.97	1.555	1.888	0.304	0.33	0.313	0.348	-1.019	0.34	-0.56	1.238
ENSG00000162367.11	-	TAL1	protein_coding	chr1	47216291	47229771	ENST00000294339.3	5001	1.603	1.367	1.509	1.518	1.281	1.067	1.152	1.277	0.909	1.134	0.895	1.087	0.064	0.09	0.073	0.108	-1.019	0.34	-0.56	1.238
ENSG00000226252.1	+	RP1-18D14.7	lncRNA	chr1	47225796	47230750	ENST00000422216.1	4036	19.22	16.398	18.1	18.201	15.367	12.799	13.818	15.315	10.907	13.603	10.734	13.036	1.143	1.169	1.152	1.187	-1.019	0.34	-0.56	1.238
ENSG00000123473.17	-	STIL	protein_coding	chr1	47250172	47314892	ENST00000337817.10	5351	3.825	23.347	13.023	18.111	11.292	26.06	12.481	15.24	8.181	32.278	18.239	14.169	1.157	0.849	1.431	1.197	-0.006	-1.295	1.139	0.162
ENSG00000162368.14	+	CMPK1	protein_coding	chr1	47333789	47378839	ENST00000371873.10	2937	7.918	6.4	5.495	4.736	9.663	6.383	5.094	7.97	5.912	6.489	11.869	6.218	0.84	0.885	0.808	0.79	0.229	1.3	-0.553	-0.976
ENSG00000225762.1	-	LINC01389	lncRNA	chr1	47380927	47408477	ENST00000420876.1	483	12.133	13.076	7.217	9.071	11.744	17.436	8.723	12.213	16.307	15.819	13.552	6.93	0.977	1.122	1.186	0.962	-0.77	0.55	1.13	-0.91
ENSG00000186790.6	+	FOXE3	protein_coding	chr1	47416284	47418052	ENST00000335071.4	1768	NA	NA	NA	NA	NA	NA	NA	NA	NA	NA	NA	NA	NA	NA	NA	NA	NA	NA	NA	NA
ENSG00000237424.1	-	FOXD2-AS1	lncRNA	chr1	47432132	47434641	ENST00000445551.1	2509	NA	NA	NA	NA	NA	NA	NA	NA	NA	NA	NA	NA	NA	NA	NA	NA	NA	NA	NA	NA
ENSG00000186564.6	+	FOXD2	protein_coding	chr1	47438043	47440691	ENST00000334793.6	2648	NA	NA	NA	NA	NA	NA	NA	NA	NA	NA	NA	NA	NA	NA	NA	NA	NA	NA	NA	NA
ENSG00000271355.1	-	RP4-666O22.3	processed_pseudogene	chr1	47483697	47484162	ENST00000604764.1	465	NA	NA	NA	NA	NA	NA	NA	NA	NA	NA	NA	NA	NA	NA	NA	NA	NA	NA	NA	NA
ENSG00000229554.2	-	RPL21P24	processed_pseudogene	chr1	47497893	47498341	ENST00000413752.2	448	NA	NA	NA	NA	NA	NA	NA	NA	NA	NA	NA	NA	NA	NA	NA	NA	NA	NA	NA	NA
ENSG00000227883.1	+	ATP6V0E1P4	processed_pseudogene	chr1	47550195	47550753	ENST00000427294.1	242	58.309	49.749	54.913	55.217	46.621	38.829	41.922	46.462	33.088	41.269	32.563	39.547	1.625	1.651	1.634	1.669	-1.019	0.34	-0.56	1.238
ENSG00000227947.2	+	LINC01738	lncRNA	chr1	47688462	47704029	ENST00000454285.2	1461	1.227	1.047	1.156	1.162	0.981	0.817	0.882	0.978	0.696	0.868	0.685	0.832	-0.052	-0.026	-0.043	-0.008	-1.019	0.34	-0.56	1.238
ENSG00000269113.4	-	TRABD2B	protein_coding	chr1	47760527	47997385	ENST00000606738.3	7524	0.075	0.064	0.071	0.071	0.06	0.05	0.054	0.12	0.043	0.053	0.042	0.153	-1.264	-1.238	-1.255	-0.961	-0.579	-0.399	-0.518	1.496
ENSG00000223814.1	-	RP11-543D5.2	lncRNA	chr1	47761131	47765547	ENST00000438589.1	407	NA	NA	NA	NA	NA	NA	NA	NA	NA	NA	NA	NA	NA	NA	NA	NA	NA	NA	NA	NA
ENSG00000225028.1	+	RP11-330M19.1	lncRNA	chr1	47818065	47820237	ENST00000445070.1	1807	50.028	42.683	47.113	47.375	39.999	33.314	35.968	39.863	28.389	35.408	27.938	33.93	1.558	1.585	1.567	1.602	-1.019	0.34	-0.56	1.238
ENSG00000226133.6	+	LINC02794	lncRNA	chr1	48054208	48067201	ENST00000439795.1	789	0.439	0.374	0.413	0.416	2.457	2.338	0.316	1.749	0.498	0.932	0.98	2.679	-0.298	-0.09	-0.029	0.096	-1.322	-0.06	0.308	1.074
ENSG00000231413.1	-	RP11-193P11.3	lncRNA	chr1	48078786	48082196	ENST00000455238.1	292	5.571	4.753	5.247	5.276	4.454	3.71	4.005	4.439	3.161	3.943	3.111	3.779	0.605	0.632	0.614	0.649	-1.019	0.34	-0.56	1.238
ENSG00000237180.1	+	CYP46A4P	processed_pseudogene	chr1	48089367	48089634	ENST00000414953.1	267	NA	NA	NA	NA	NA	NA	NA	NA	NA	NA	NA	NA	NA	NA	NA	NA	NA	NA	NA	NA
ENSG00000242267.6	-	SKINT1L	transcribed_unprocessed_pseudogene	chr1	48161798	48179230	ENST00000401057.7	817	0.204	0.174	0.192	0.193	0.163	0.136	0.293	0.162	0.116	0.144	0.228	0.138	-0.631	-0.805	-0.823	-0.788	1.48	-0.493	-0.691	-0.296
ENSG00000279096.2	+	RP5-1024N4.6	TEC	chr1	48102067	48104736	ENST00000640049.1	2669	NA	NA	NA	NA	NA	NA	NA	NA	NA	NA	NA	NA	NA	NA	NA	NA	NA	NA	NA	NA
ENSG00000223720.2	+	RP5-1024N4.2	lncRNA	chr1	48172971	48206857	ENST00000431986.2	651	0.521	0.444	0.49	0.493	0.416	0.693	0.374	0.83	0.295	0.368	0.291	0.353	-0.424	-0.398	-0.315	-0.28	-1.03	-0.641	0.579	1.092
ENSG00000117834.13	+	SLC5A9	protein_coding	chr1	48222686	48248644	ENST00000236495.9	3272	0.77	0.657	1.451	0.729	0.616	1.026	0.554	0.614	0.437	0.545	0.43	1.045	-0.154	-0.228	-0.145	-0.11	0.107	-1.386	0.287	0.992
ENSG00000272491.1	-	RP5-1024N4.4	lncRNA	chr1	48227887	48229561	ENST00000606809.1	1674	NA	NA	NA	NA	NA	NA	NA	NA	NA	NA	NA	NA	NA	NA	NA	NA	NA	NA	NA	NA
ENSG00000279214.1	-	RP5-1024N4.5	TEC	chr1	48262229	48263179	ENST00000624985.1	950	NA	NA	NA	NA	NA	NA	NA	NA	NA	NA	NA	NA	NA	NA	NA	NA	NA	NA	NA	NA
ENSG00000132122.12	-	SPATA6	protein_coding	chr1	48295372	48472204	ENST00000371847.8	5003	1.417	1.036	0.572	1.534	1.942	1.483	0.728	1.048	1.608	0.788	0.791	2.746	-0.161	0.215	0.028	0.215	-1.307	0.784	-0.259	0.782
ENSG00000224986.2	-	PPP1R8P1	processed_pseudogene	chr1	48325079	48326123	ENST00000452549.2	1044	NA	NA	NA	NA	NA	NA	NA	NA	NA	NA	NA	NA	NA	NA	NA	NA	NA	NA	NA	NA
ENSG00000206700.1	+	RNU6-723P	snRNA	chr1	48344208	48344315	ENST00000383973.1	107	NA	NA	NA	NA	NA	NA	NA	NA	NA	NA	NA	NA	NA	NA	NA	NA	NA	NA	NA	NA
ENSG00000235105.1	+	RP11-329A14.1	processed_pseudogene	chr1	48435966	48437223	ENST00000412769.1	1257	NA	NA	NA	NA	NA	NA	NA	NA	NA	NA	NA	NA	NA	NA	NA	NA	NA	NA	NA	NA
ENSG00000223175.1	+	RNU4-61P	snRNA	chr1	48447935	48448042	ENST00000411243.1	107	NA	NA	NA	NA	NA	NA	NA	NA	NA	NA	NA	NA	NA	NA	NA	NA	NA	NA	NA	NA
ENSG00000232514.1	-	RP11-329A14.2	processed_pseudogene	chr1	48497262	48497736	ENST00000416622.1	474	NA	NA	NA	NA	NA	NA	NA	NA	NA	NA	NA	NA	NA	NA	NA	NA	NA	NA	NA	NA
ENSG00000186094.17	-	AGBL4	protein_coding	chr1	48532853	50023954	ENST00000371839.6	2989	0.047	0.02	0.044	0.011	0.037	0.031	0.042	0.028	0.026	0.033	0.052	0.032	-1.341	-1.447	-1.565	-1.672	1.152	0.412	-0.409	-1.155
ENSG00000287661.1	+	RP11-342A17.2	lncRNA	chr1	48552990	48558106	ENST00000671560.1	1861	5.335	4.552	5.024	5.052	4.266	3.553	3.836	4.251	3.028	3.776	2.98	3.619	0.586	0.613	0.595	0.63	-1.019	0.34	-0.56	1.238
ENSG00000162373.13	-	BEND5	protein_coding	chr1	48727518	48776891	ENST00000371833.4	1693	0.362	0.309	0.341	0.343	0.29	0.241	0.26	0.289	0.206	0.256	0.202	0.246	-0.582	-0.555	-0.573	-0.538	-1.019	0.34	-0.56	1.238
ENSG00000286597.1	+	RP11-476C24.1	lncRNA	chr1	48926020	48936734	ENST00000663662.1	573	1.705	1.455	3.212	3.23	1.363	2.271	1.226	1.359	0.968	1.207	0.952	2.313	0.191	0.117	0.2	0.336	-0.218	-1.032	-0.12	1.369
ENSG00000229846.2	+	RP11-141A19.1	lncRNA	chr1	49025594	49187585	ENST00000456002.2	793	0.107	0.091	0.101	0.101	0.086	0.071	0.077	0.085	0.061	0.152	0.06	0.073	-1.111	-1.085	-1.002	-1.067	-0.964	-0.397	1.383	-0.022
ENSG00000230114.1	+	AGBL4-AS1	lncRNA	chr1	49257410	49269285	ENST00000420071.1	566	1.534	1.309	1.445	1.453	1.227	1.022	1.103	1.223	0.871	1.086	0.857	1.041	0.045	0.072	0.054	0.089	-1.019	0.34	-0.56	1.238
ENSG00000225623.1	-	AGBL4-IT1	lncRNA	chr1	49374200	49472085	ENST00000457061.1	514	0.177	0.151	0.167	0.168	0.142	0.118	0.128	0.141	0.101	0.126	0.099	0.12	-0.892	-0.866	-0.883	-0.848	-1.019	0.34	-0.56	1.238
ENSG00000237478.2	-	RP5-926E3.1	processed_pseudogene	chr1	49691261	49691523	ENST00000428836.2	262	NA	NA	NA	NA	NA	NA	NA	NA	NA	NA	NA	NA	NA	NA	NA	NA	NA	NA	NA	NA
ENSG00000215887.5	+	ZNF859P	unprocessed_pseudogene	chr1	49841820	49846400	ENST00000502859.1	1966	6.705	5.721	6.315	6.35	10.722	4.465	4.821	5.343	3.805	4.746	3.745	4.548	0.686	0.812	0.695	0.729	-0.777	1.417	-0.622	-0.018
ENSG00000279324.1	+	RP11-93G23.2	TEC	chr1	49994317	49996218	ENST00000622945.1	1901	NA	NA	NA	NA	NA	NA	NA	NA	NA	NA	NA	NA	NA	NA	NA	NA	NA	NA	NA	NA
ENSG00000233595.2	+	MTND2P29	processed_pseudogene	chr1	50017091	50017503	ENST00000438595.2	412	NA	NA	NA	NA	NA	NA	NA	NA	NA	NA	NA	NA	NA	NA	NA	NA	NA	NA	NA	NA
ENSG00000162374.18	+	ELAVL4	protein_coding	chr1	50109836	50203747	ENST00000652274.1	3999	0.1	0.086	0.094	0.095	0.08	0.067	0.072	0.08	0.057	0.071	0.112	0.068	-1.039	-1.113	-1.131	-1.096	1.4	-0.466	-0.907	-0.026
ENSG00000230828.1	+	RP11-492I2.1	processed_pseudogene	chr1	50114936	50115282	ENST00000456070.1	346	NA	NA	NA	NA	NA	NA	NA	NA	NA	NA	NA	NA	NA	NA	NA	NA	NA	NA	NA	NA
ENSG00000237337.1	-	ELAVL4-AS1	lncRNA	chr1	50174305	50175868	ENST00000442477.1	858	25.196	21.497	23.729	23.86	20.146	16.779	18.115	20.077	14.298	17.833	14.071	17.089	1.261	1.287	1.269	1.304	-1.019	0.34	-0.56	1.238
ENSG00000233407.1	-	RP11-567C20.3	lncRNA	chr1	50206083	50223127	ENST00000440897.1	250	1.029	0.878	0.969	0.974	0.823	0.685	0.74	0.82	0.584	0.728	0.575	0.698	-0.128	-0.102	-0.119	-0.085	-1.019	0.34	-0.56	1.238
ENSG00000284696.2	-	LINC02808	lncRNA	chr1	50229661	50321161	ENST00000641749.1	1706	0.196	0.167	0.185	0.186	0.157	0.131	0.141	0.156	0.111	0.139	0.11	0.133	-0.848	-0.822	-0.839	-0.804	-1.019	0.34	-0.56	1.238
ENSG00000284645.1	+	RP11-567C20.4	lncRNA	chr1	50252568	50258994	ENST00000642132.1	3304	5.6	4.778	5.274	5.303	4.478	3.729	4.026	4.462	3.178	3.964	3.127	3.798	0.607	0.634	0.616	0.651	-1.019	0.34	-0.56	1.238
ENSG00000234080.3	+	RP11-183G22.1	processed_pseudogene	chr1	50326130	50327007	ENST00000423464.1	877	NA	NA	NA	NA	NA	NA	NA	NA	NA	NA	NA	NA	NA	NA	NA	NA	NA	NA	NA	NA
ENSG00000229316.1	-	HMGB1P45	processed_pseudogene	chr1	50398824	50399773	ENST00000435986.1	653	62.534	53.354	58.892	59.219	49.999	41.643	44.959	49.829	35.486	44.259	34.923	42.413	1.655	1.682	1.664	1.699	-1.019	0.34	-0.56	1.238
ENSG00000225671.2	-	FCF1P6	processed_pseudogene	chr1	50405429	50406024	ENST00000456841.2	595	NA	NA	NA	NA	NA	NA	NA	NA	NA	NA	NA	NA	NA	NA	NA	NA	NA	NA	NA	NA
ENSG00000142700.12	-	DMRTA2	protein_coding	chr1	50417549	50423443	ENST00000404795.4	3080	12.851	10.965	12.103	6.085	10.275	4.279	4.62	5.12	7.293	4.548	3.588	4.358	0.767	0.995	0.776	0.711	-0.359	1.459	-0.288	-0.812
ENSG00000284700.1	+	RP5-850O15.3	lncRNA	chr1	50423608	50425316	ENST00000641778.1	930	23.387	19.954	22.025	22.147	18.699	15.574	16.814	18.635	13.271	16.552	13.061	15.862	1.228	1.255	1.237	1.272	-1.019	0.34	-0.56	1.238
ENSG00000185104.20	-	FAF1	protein_coding	chr1	50437027	50960267	ENST00000396153.7	6821	4.716	6.934	4.347	10.673	8.477	9.555	5.362	7.728	7.743	6.533	7.266	12.907	0.743	0.83	0.879	1.009	-1.101	-0.315	0.122	1.294
ENSG00000225767.1	+	FAF1-AS1	lncRNA	chr1	50461468	50471150	ENST00000424664.1	503	1.897	1.618	1.786	1.796	1.517	1.263	1.364	1.511	1.076	1.343	1.059	1.287	0.137	0.164	0.146	0.181	-1.019	0.34	-0.56	1.238
ENSG00000207194.1	+	RNU6-1026P	snRNA	chr1	50582403	50582511	ENST00000384465.1	108	NA	NA	NA	NA	NA	NA	NA	NA	NA	NA	NA	NA	NA	NA	NA	NA	NA	NA	NA	NA
ENSG00000230585.2	+	PHBP12	processed_pseudogene	chr1	50780339	50781150	ENST00000453979.2	811	NA	NA	NA	NA	NA	NA	NA	NA	NA	NA	NA	NA	NA	NA	NA	NA	NA	NA	NA	NA
ENSG00000237130.1	+	MRPS6P2	processed_pseudogene	chr1	50846467	50846837	ENST00000381143.4	370	NA	NA	NA	NA	NA	NA	NA	NA	NA	NA	NA	NA	NA	NA	NA	NA	NA	NA	NA	NA
ENSG00000123080.12	+	CDKN2C	protein_coding	chr1	50960744	50974633	ENST00000262662.5	2904	4.789	39.497	22.55	39.304	15.316	35.08	33.283	29.256	8.153	85.866	26.744	15.158	1.434	0.926	1.692	1.414	0.212	-1.378	1.017	0.148
ENSG00000265538.1	+	MIR4421	miRNA	chr1	51059836	51059905	ENST00000578133.1	69	NA	NA	NA	NA	NA	NA	NA	NA	NA	NA	NA	NA	NA	NA	NA	NA	NA	NA	NA	NA
ENSG00000275816.1	+	MIR6500	miRNA	chr1	51060017	51060103	ENST00000622700.1	86	NA	NA	NA	NA	NA	NA	NA	NA	NA	NA	NA	NA	NA	NA	NA	NA	NA	NA	NA	NA
ENSG00000204006.10	+	C1orf185	protein_coding	chr1	51102227	51148086	ENST00000371759.7	921	0.387	0.33	0.364	0.366	0.619	0.258	0.278	0.617	0.22	1.369	0.864	0.262	-0.353	-0.427	-0.311	-0.409	0.422	-0.978	1.203	-0.648
ENSG00000200262.1	+	Y_RNA	misc_RNA	chr1	51107221	51107331	ENST00000363392.1	110	NA	NA	NA	NA	NA	NA	NA	NA	NA	NA	NA	NA	NA	NA	NA	NA	NA	NA	NA	NA
ENSG00000213478.2	-	CFL1P2	processed_pseudogene	chr1	51157787	51158471	ENST00000440986.1	684	NA	NA	NA	NA	NA	NA	NA	NA	NA	NA	NA	NA	NA	NA	NA	NA	NA	NA	NA	NA
ENSG00000203356.2	-	LINC01562	lncRNA	chr1	51195094	51235096	ENST00000366181.2	2366	1.835	1.566	0.432	0.435	0.367	1.833	1.32	1.462	0.521	1.299	1.025	2.178	-0.078	-0.152	0.191	0.047	-0.532	-1.024	1.256	0.3
ENSG00000123091.5	+	RNF11	protein_coding	chr1	51236272	51273447	ENST00000242719.4	3074	5.067	5.62	5.726	2.399	8.103	6.074	5.1	3.634	3.738	3.945	5.66	11.341	0.739	0.729	0.71	0.665	0.874	0.547	-0.03	-1.391
ENSG00000233406.5	-	RP11-296A18.5	processed_pseudogene	chr1	51250602	51251472	ENST00000480705.1	870	NA	NA	NA	NA	NA	NA	NA	NA	NA	NA	NA	NA	NA	NA	NA	NA	NA	NA	NA	NA
ENSG00000236434.2	-	RP11-296A18.6	lncRNA	chr1	51264915	51266074	ENST00000422306.2	435	24.516	20.917	23.088	23.216	19.602	16.326	17.626	19.535	13.912	17.352	13.691	16.628	1.249	1.275	1.258	1.292	-1.019	0.34	-0.56	1.238
ENSG00000085831.16	-	TTC39A	protein_coding	chr1	51297217	51331346	ENST00000262676.9	6287	0.715	0.916	0.337	0.339	0.572	0.476	0.514	0.285	0.812	0.506	0.2	0.485	-0.487	-0.159	-0.219	-0.443	-0.986	1.033	0.669	-0.716
ENSG00000261664.5	+	TTC39A-AS1	lncRNA	chr1	51329653	51335324	ENST00000564479.5	812	3.932	3.355	3.703	3.724	3.144	2.619	2.827	3.133	2.232	2.783	2.196	5.334	0.454	0.48	0.463	0.598	-0.669	-0.275	-0.536	1.48
ENSG00000085832.17	-	EPS15	protein_coding	chr1	51354262	51519266	ENST00000371733.8	5163	1.841	3.234	3.57	5.231	4.416	4.976	4.205	2.589	5.224	2.683	3.266	7.125	0.563	0.543	0.545	0.661	-0.261	-0.63	-0.588	1.48
ENSG00000232027.2	+	RP11-275F13.3	processed_pseudogene	chr1	51372269	51373224	ENST00000422197.2	955	NA	NA	NA	NA	NA	NA	NA	NA	NA	NA	NA	NA	NA	NA	NA	NA	NA	NA	NA	NA
ENSG00000206595.1	+	RNU6-877P	snRNA	chr1	51382307	51382414	ENST00000383868.1	107	NA	NA	NA	NA	NA	NA	NA	NA	NA	NA	NA	NA	NA	NA	NA	NA	NA	NA	NA	NA
ENSG00000238140.1	+	RP11-253A20.1	lncRNA	chr1	51461720	51463416	ENST00000424246.1	678	17.294	14.755	16.287	16.377	13.827	11.516	12.434	13.78	9.814	12.24	9.658	11.729	1.097	1.123	1.106	1.141	-1.019	0.34	-0.56	1.238
ENSG00000227070.1	+	EPS15-AS1	lncRNA	chr1	51518382	51561629	ENST00000426017.1	362	1.207	1.373	0.758	1.143	0.643	1.875	0.289	0.641	0.685	0.854	0.674	2.183	-0.277	-0.091	0.114	0.068	-1.301	-0.254	0.908	0.647
ENSG00000252032.1	-	RNU6-1281P	snRNA	chr1	51538624	51538729	ENST00000516223.1	105	NA	NA	NA	NA	NA	NA	NA	NA	NA	NA	NA	NA	NA	NA	NA	NA	NA	NA	NA	NA
ENSG00000227742.2	-	CALR4P	transcribed_unitary_pseudogene	chr1	51561865	51594897	ENST00000431943.1	946	0.54	0.461	0.508	2.045	1.295	1.079	1.165	0.43	1.226	0.382	0.603	0.732	-0.149	-0.022	-0.241	-0.064	-0.312	0.998	-1.257	0.571
ENSG00000117859.19	+	OSBPL9	protein_coding	chr1	51617091	51789219	ENST00000428468.6	3660	4.583	4.528	4.089	9.822	7.522	6.479	5.607	6.855	7.072	5.179	7.588	9.543	0.747	0.796	0.727	0.936	-0.579	-0.061	-0.788	1.428
ENSG00000236973.2	-	GAPDHP51	processed_pseudogene	chr1	51707137	51708137	ENST00000426454.2	1000	NA	NA	NA	NA	NA	NA	NA	NA	NA	NA	NA	NA	NA	NA	NA	NA	NA	NA	NA	NA
ENSG00000232846.1	+	SLC25A6P3	processed_pseudogene	chr1	51709061	51709940	ENST00000424829.1	879	NA	NA	NA	NA	NA	NA	NA	NA	NA	NA	NA	NA	NA	NA	NA	NA	NA	NA	NA	NA
ENSG00000212624.1	-	ENSG10010136798.1	snoRNA	chr1	51724774	51724896	ENST00000391322.1	122	NA	NA	NA	NA	NA	NA	NA	NA	NA	NA	NA	NA	NA	NA	NA	NA	NA	NA	NA	NA
ENSG00000078618.22	-	NRDC	protein_coding	chr1	51789190	51878805	ENST00000354831.11	3895	20.108	23.914	19.702	38.468	30.043	36.654	27.453	26.381	29.737	28.032	28.584	48.077	1.396	1.418	1.463	1.563	-0.864	-0.569	0.044	1.389
ENSG00000266993.3	+	RP4-657D16.3	lncRNA	chr1	51793984	51799154	ENST00000586761.2	1290	4.437	3.786	4.178	4.202	3.547	2.955	3.19	3.535	2.518	3.14	2.478	3.009	0.506	0.533	0.515	0.55	-1.019	0.34	-0.56	1.238
ENSG00000272175.1	+	RP4-657D16.6	lncRNA	chr1	51801027	51801307	ENST00000607338.1	280	NA	NA	NA	NA	NA	NA	NA	NA	NA	NA	NA	NA	NA	NA	NA	NA	NA	NA	NA	NA
ENSG00000283899.1	-	MIR761	miRNA	chr1	51836343	51836402	ENST00000390787.2	59	NA	NA	NA	NA	NA	NA	NA	NA	NA	NA	NA	NA	NA	NA	NA	NA	NA	NA	NA	NA
ENSG00000230604.2	+	TSEN15P2	processed_pseudogene	chr1	51859777	51860135	ENST00000442453.2	358	NA	NA	NA	NA	NA	NA	NA	NA	NA	NA	NA	NA	NA	NA	NA	NA	NA	NA	NA	NA
ENSG00000169213.7	-	RAB3B	protein_coding	chr1	51907955	51990700	ENST00000371655.4	12780	27.167	29.078	20.002	48.88	42.652	45.227	30.895	29.322	53.816	29.016	32.55	48.911	1.435	1.598	1.527	1.615	-1.329	0.662	-0.202	0.868
ENSG00000200839.1	+	RNA5SP48	rRNA_pseudogene	chr1	51973409	51973535	ENST00000363969.1	126	NA	NA	NA	NA	NA	NA	NA	NA	NA	NA	NA	NA	NA	NA	NA	NA	NA	NA	NA	NA
ENSG00000229032.1	+	RP11-91A18.1	processed_pseudogene	chr1	51980472	51980814	ENST00000422551.1	342	NA	NA	NA	NA	NA	NA	NA	NA	NA	NA	NA	NA	NA	NA	NA	NA	NA	NA	NA	NA
ENSG00000264613.2	+	RN7SL290P	misc_RNA	chr1	51995739	51996039	ENST00000578661.2	300	NA	NA	NA	NA	NA	NA	NA	NA	NA	NA	NA	NA	NA	NA	NA	NA	NA	NA	NA	NA
ENSG00000117862.13	-	TXNDC12	protein_coding	chr1	52020130	52055191	ENST00000371626.9	1416	6.606	16.908	11.923	18.766	17.605	23.094	10.686	12.282	10.621	21.818	13.834	23.521	1.082	1.031	1.31	1.245	-0.642	-1.032	1.085	0.589
ENSG00000285839.1	-	RP11-91A18.6	protein_coding	chr1	52020152	52033350	ENST00000648686.1	1986	1.643	1.402	1.547	1.556	1.313	1.094	1.181	1.309	0.932	1.163	0.917	1.114	0.075	0.101	0.084	0.119	-1.019	0.34	-0.56	1.238
ENSG00000198841.4	-	KTI12	protein_coding	chr1	52032102	52033810	ENST00000371614.2	1708	NA	NA	NA	NA	NA	NA	NA	NA	NA	NA	NA	NA	NA	NA	NA	NA	NA	NA	NA	NA
ENSG00000223390.1	+	RP11-91A18.4	lncRNA	chr1	52033390	52044279	ENST00000425802.1	762	5.123	2.914	1.608	11.32	1.365	6.823	4.911	8.164	1.938	8.46	4.768	8.107	0.525	0.377	0.742	0.958	-0.494	-1.077	0.359	1.211
ENSG00000228369.2	+	TXNDC12-AS1	lncRNA	chr1	52050917	52052683	ENST00000428794.1	391	12.928	11.03	12.175	12.243	10.337	8.609	9.295	10.302	7.336	9.15	7.22	8.769	0.971	0.997	0.98	1.015	-1.019	0.34	-0.56	1.238
ENSG00000134717.18	+	BTF3L4	protein_coding	chr1	52056294	52090716	ENST00000313334.13	4533	10.567	15.527	11.057	21.681	17.366	21.892	13.506	16.372	22.652	14.126	15.408	24.287	1.121	1.206	1.227	1.312	-1.22	-0.13	0.136	1.215
ENSG00000157077.16	+	ZFYVE9	protein_coding	chr1	52142211	52348671	ENST00000371591.2	7243	1.488	2.912	2.143	4.559	4.339	3.147	2.328	3.278	3.576	2.292	3.324	5.402	0.407	0.454	0.441	0.636	-0.756	-0.291	-0.424	1.471
ENSG00000241745.3	+	RN7SL788P	misc_RNA	chr1	52150103	52150419	ENST00000460504.3	316	NA	NA	NA	NA	NA	NA	NA	NA	NA	NA	NA	NA	NA	NA	NA	NA	NA	NA	NA	NA
ENSG00000228407.2	-	RP4-800M22.1	processed_pseudogene	chr1	52160260	52160600	ENST00000414059.2	340	NA	NA	NA	NA	NA	NA	NA	NA	NA	NA	NA	NA	NA	NA	NA	NA	NA	NA	NA	NA
ENSG00000223429.1	-	RP4-800M22.2	processed_pseudogene	chr1	52162185	52163026	ENST00000412785.1	841	NA	NA	NA	NA	NA	NA	NA	NA	NA	NA	NA	NA	NA	NA	NA	NA	NA	NA	NA	NA
ENSG00000224255.2	+	PDCL3P6	processed_pseudogene	chr1	52179847	52180553	ENST00000429744.2	706	NA	NA	NA	NA	NA	NA	NA	NA	NA	NA	NA	NA	NA	NA	NA	NA	NA	NA	NA	NA
ENSG00000236004.2	-	RP4-800M22.4	processed_pseudogene	chr1	52189915	52190309	ENST00000454802.2	394	NA	NA	NA	NA	NA	NA	NA	NA	NA	NA	NA	NA	NA	NA	NA	NA	NA	NA	NA	NA
ENSG00000237663.2	-	DNAJC19P7	processed_pseudogene	chr1	52252061	52252773	ENST00000428811.2	344	49.596	42.315	46.707	46.966	39.655	33.027	35.657	39.52	28.144	35.102	27.697	33.638	1.555	1.581	1.564	1.598	-1.019	0.34	-0.56	1.238
ENSG00000213735.2	+	ANAPC10P1	processed_pseudogene	chr1	52253620	52254176	ENST00000395991.2	556	NA	NA	NA	NA	NA	NA	NA	NA	NA	NA	NA	NA	NA	NA	NA	NA	NA	NA	NA	NA
ENSG00000154222.15	-	CC2D1B	protein_coding	chr1	52350592	52366193	ENST00000371586.6	5642	33.682	33.869	23.79	33.035	36.548	32.042	42.377	37.382	44.37	35.758	38.963	44.056	1.531	1.579	1.53	1.579	-0.834	0.876	-0.897	0.856
ENSG00000272100.1	+	RP11-155O18.6	lncRNA	chr1	52353486	52353877	ENST00000606527.1	391	NA	NA	NA	NA	NA	NA	NA	NA	NA	NA	NA	NA	NA	NA	NA	NA	NA	NA	NA	NA
ENSG00000287078.1	+	RP11-155O18.7	lncRNA	chr1	52365442	52367865	ENST00000661897.1	939	58.946	40.234	88.82	44.657	103.687	62.806	16.952	18.788	60.21	33.376	105.341	55.971	1.733	1.855	1.642	1.557	0.285	1.239	-0.431	-1.094
ENSG00000224680.4	+	PLA2G12AP1	processed_pseudogene	chr1	52368676	52369244	ENST00000497678.2	568	NA	NA	NA	NA	NA	NA	NA	NA	NA	NA	NA	NA	NA	NA	NA	NA	NA	NA	NA	NA
ENSG00000085840.13	-	ORC1	protein_coding	chr1	52372828	52404423	ENST00000371568.8	3121	6.13	3.661	9.237	5.805	5.882	4.082	7.052	12.212	6.262	9.112	8.217	5.405	0.91	0.785	0.711	0.861	1.067	-0.369	-1.21	0.511
ENSG00000134748.13	+	PRPF38A	protein_coding	chr1	52404601	52420836	ENST00000257181.10	5233	11.164	12.246	10.514	13.593	15.302	14.869	8.026	15.25	16.29	11.288	16.923	9.735	1.052	1.148	1.104	1.102	-1.262	1.184	0.073	0.005
ENSG00000134744.14	-	TUT4	protein_coding	chr1	52423274	52553100	ENST00000371544.7	5858	8.027	7.919	5.67	16.034	10.229	12.612	8.476	11.893	11.459	9.853	10.857	15.142	0.906	0.991	0.998	1.154	-1.03	-0.202	-0.139	1.371
ENSG00000272371.1	+	RP11-25O10.2	lncRNA	chr1	52554817	52555273	ENST00000607321.1	456	NA	NA	NA	NA	NA	NA	NA	NA	NA	NA	NA	NA	NA	NA	NA	NA	NA	NA	NA	NA
ENSG00000236290.1	+	EEF1GP7	processed_pseudogene	chr1	52573113	52573816	ENST00000422983.1	703	NA	NA	NA	NA	NA	NA	NA	NA	NA	NA	NA	NA	NA	NA	NA	NA	NA	NA	NA	NA
ENSG00000116157.6	+	GPX7	protein_coding	chr1	52602370	52609051	ENST00000361314.5	1229	12.756	5.442	3.003	3.02	2.55	6.371	4.586	7.624	7.239	2.257	7.124	4.326	0.664	0.791	0.631	0.666	-0.342	1.461	-0.808	-0.311
ENSG00000182183.15	+	SHISAL2A	protein_coding	chr1	52633167	52657065	ENST00000517870.2	924	0.971	0.414	0.457	0.46	1.165	0.323	0.349	1.161	0.276	0.344	0.271	0.329	-0.454	-0.169	-0.445	-0.252	-0.872	1.132	-0.81	0.55
ENSG00000162377.6	-	COA7	protein_coding	chr1	52684448	52698347	ENST00000371538.5	3988	8.743	5.967	9.88	6.623	11.184	3.493	7.543	9.753	10.914	9.9	9.765	2.372	0.954	1.009	0.772	0.728	0.644	1.049	-0.689	-1.004
ENSG00000233664.1	+	NDUFS5P3	processed_pseudogene	chr1	52709121	52709442	ENST00000450668.1	321	NA	NA	NA	NA	NA	NA	NA	NA	NA	NA	NA	NA	NA	NA	NA	NA	NA	NA	NA	NA
ENSG00000239640.3	+	RN7SL62P	misc_RNA	chr1	52714398	52714695	ENST00000498506.3	297	NA	NA	NA	NA	NA	NA	NA	NA	NA	NA	NA	NA	NA	NA	NA	NA	NA	NA	NA	NA
ENSG00000162378.13	+	ZYG11B	protein_coding	chr1	52726452	52827336	ENST00000294353.7	8143	5.427	3.512	3.701	9.214	7.331	5.607	5.112	6.859	6.902	5.43	6.479	8.376	0.696	0.813	0.676	0.908	-0.714	0.366	-0.897	1.245
ENSG00000252018.1	+	RNU2-30P	snRNA	chr1	52754321	52754462	ENST00000516209.1	141	NA	NA	NA	NA	NA	NA	NA	NA	NA	NA	NA	NA	NA	NA	NA	NA	NA	NA	NA	NA
ENSG00000228929.1	-	RPS13P2	processed_pseudogene	chr1	52772193	52772648	ENST00000437890.1	455	NA	NA	NA	NA	NA	NA	NA	NA	NA	NA	NA	NA	NA	NA	NA	NA	NA	NA	NA	NA
ENSG00000206627.1	-	RNU6-969P	snRNA	chr1	52805107	52805212	ENST00000383900.1	105	NA	NA	NA	NA	NA	NA	NA	NA	NA	NA	NA	NA	NA	NA	NA	NA	NA	NA	NA	NA
ENSG00000203995.10	+	ZYG11A	protein_coding	chr1	52842759	52894998	ENST00000371528.2	4445	1.815	3.098	2.736	4.126	2.032	5.078	2.349	4.051	3.709	4.112	2.636	3.694	0.41	0.379	0.604	0.597	-0.732	-0.99	0.889	0.833
ENSG00000242391.2	-	RP4-631H13.2	lncRNA	chr1	52881215	52881730	ENST00000446786.2	380	150.083	128.05	141.34	142.125	119.998	99.943	107.903	119.59	85.167	106.223	83.815	101.791	2.036	2.062	2.044	2.079	-1.019	0.34	-0.56	1.238
ENSG00000121310.17	-	ECHDC2	protein_coding	chr1	52895909	52921740	ENST00000371522.9	1556	137.756	72.83	89.814	141.601	135.56	107.415	120.203	160.43	203.447	84.165	120.328	197.641	2.038	2.193	1.94	2.217	-0.449	0.73	-1.196	0.914
ENSG00000230953.2	+	RP4-631H13.6	processed_pseudogene	chr1	52920421	52920596	ENST00000420575.2	175	NA	NA	NA	NA	NA	NA	NA	NA	NA	NA	NA	NA	NA	NA	NA	NA	NA	NA	NA	NA
ENSG00000231866.2	-	RP4-631H13.4	processed_pseudogene	chr1	52925248	52925423	ENST00000436385.2	175	NA	NA	NA	NA	NA	NA	NA	NA	NA	NA	NA	NA	NA	NA	NA	NA	NA	NA	NA	NA
ENSG00000116171.19	+	SCP2	protein_coding	chr1	53014973	53051610	ENST00000488965.1	3926	2.677	2.665	2.661	7.887	5.47	4.457	2.994	4.622	4.557	3.579	4.651	6.355	0.523	0.608	0.543	0.788	-0.767	-0.061	-0.602	1.43
ENSG00000264834.1	+	ENSG00000264834	miRNA	chr1	52928673	52928772	ENST00000580581.1	99	NA	NA	NA	NA	NA	NA	NA	NA	NA	NA	NA	NA	NA	NA	NA	NA	NA	NA	NA	NA
ENSG00000266188.1	+	ENSG00000266188	miRNA	chr1	52934929	52935017	ENST00000578844.1	88	NA	NA	NA	NA	NA	NA	NA	NA	NA	NA	NA	NA	NA	NA	NA	NA	NA	NA	NA	NA
ENSG00000265815.1	+	ENSG00000265815	miRNA	chr1	52940313	52940413	ENST00000577677.1	100	NA	NA	NA	NA	NA	NA	NA	NA	NA	NA	NA	NA	NA	NA	NA	NA	NA	NA	NA	NA
ENSG00000237279.2	-	H3P2	processed_pseudogene	chr1	52943535	52943930	ENST00000427081.2	395	NA	NA	NA	NA	NA	NA	NA	NA	NA	NA	NA	NA	NA	NA	NA	NA	NA	NA	NA	NA
ENSG00000236360.2	-	RRAS2P1	processed_pseudogene	chr1	52993200	52993702	ENST00000414168.1	502	NA	NA	NA	NA	NA	NA	NA	NA	NA	NA	NA	NA	NA	NA	NA	NA	NA	NA	NA	NA
ENSG00000226147.1	+	TUBBP10	processed_pseudogene	chr1	52994725	52996026	ENST00000427668.1	1301	NA	NA	NA	NA	NA	NA	NA	NA	NA	NA	NA	NA	NA	NA	NA	NA	NA	NA	NA	NA
ENSG00000174348.14	+	PODN	protein_coding	chr1	53062212	53085494	ENST00000371500.8	3248	11.335	2.232	3.285	11.56	8.366	6.387	5.642	7.643	11.381	3.086	5.356	14.193	0.666	1.011	0.548	1.033	-0.608	0.804	-1.089	0.893
ENSG00000232993.1	-	RP11-334A14.5	lncRNA	chr1	53069937	53085502	ENST00000447867.1	467	2.336	0.996	1.1	1.106	0.934	0.778	0.84	0.931	0.663	0.827	0.652	0.792	-0.073	0.053	-0.064	-0.03	-0.777	1.417	-0.622	-0.018
ENSG00000227644.2	-	HIGD1AP11	processed_pseudogene	chr1	53073109	53073389	ENST00000438361.2	280	NA	NA	NA	NA	NA	NA	NA	NA	NA	NA	NA	NA	NA	NA	NA	NA	NA	NA	NA	NA
ENSG00000162383.13	-	SLC1A7	protein_coding	chr1	53087182	53142638	ENST00000371494.9	2698	0.334	0.285	0.315	0.633	0.535	0.223	0.24	0.266	0.379	0.237	0.187	0.227	-0.617	-0.39	-0.608	-0.473	-0.864	1.2	-0.783	0.447
ENSG00000235563.1	+	RP11-334A14.8	lncRNA	chr1	53114575	53118609	ENST00000439621.1	1871	8.054	6.872	7.585	7.627	6.439	5.363	5.79	6.418	4.57	5.7	4.498	5.462	0.765	0.792	0.774	0.809	-1.019	0.34	-0.56	1.238
ENSG00000277397.1	+	RP5-1024G6.9	unprocessed_pseudogene	chr1	53180920	53186900	ENST00000617613.1	718	3.293	2.809	3.101	3.118	2.633	2.193	2.367	2.624	1.868	2.33	1.839	2.233	0.377	0.403	0.386	0.421	-1.019	0.34	-0.56	1.238
ENSG00000157184.7	+	CPT2	protein_coding	chr1	53196799	53214170	ENST00000636891.1	2746	4.765	8.131	7.853	7.896	9.524	10.312	7.708	3.797	9.464	5.902	11.974	5.655	0.953	0.878	0.898	0.743	0.956	0.107	0.337	-1.4
ENSG00000236723.2	-	RP5-1024G6.2	lncRNA	chr1	53210455	53213775	ENST00000452466.1	524	35.244	64.436	52.157	52.447	56.358	70.409	68.777	44.131	57.142	57.016	84.353	58.052	1.827	1.685	1.804	1.709	1.012	-1.025	0.686	-0.674
ENSG00000162384.14	-	CZIB	protein_coding	chr1	53214098	53220634	ENST00000294360.5	1102	104.326	83.447	70.617	95.707	106.874	73.815	121.885	116.902	109.153	124.602	114.703	101.714	1.998	2.028	1.962	2.019	-0.122	0.904	-1.356	0.574
ENSG00000259818.1	+	RP5-1024G6.7	lncRNA	chr1	53220662	53224253	ENST00000569869.1	3591	NA	NA	NA	NA	NA	NA	NA	NA	NA	NA	NA	NA	NA	NA	NA	NA	NA	NA	NA	NA
ENSG00000162385.11	-	MAGOH	protein_coding	chr1	53226899	53238518	ENST00000371470.8	656	26.961	27.062	26.884	36.044	41.844	38.019	33.066	25.274	34.198	35.918	32.77	47.327	1.488	1.529	1.523	1.545	-1.379	0.322	0.062	0.995
ENSG00000226754.2	+	RP5-1024G6.5	lncRNA	chr1	53238579	53246482	ENST00000655937.1	1649	2.782	18.992	10.481	10.54	15.573	20.382	8.002	4.434	9.474	15.754	12.431	13.21	1.006	0.871	1.262	0.93	-0.065	-0.849	1.421	-0.506
ENSG00000157193.18	-	LRP8	protein_coding	chr1	53242363	53328070	ENST00000306052.12	7704	9.444	14.963	18.846	17.247	17.798	17.518	17.459	18.275	15.184	23.075	24.36	15.25	1.301	1.136	1.261	1.227	0.994	-1.355	0.416	-0.055
ENSG00000234578.1	+	RP4-784A16.1	lncRNA	chr1	53267934	53268601	ENST00000432653.1	470	97.511	83.196	91.831	92.341	77.965	64.935	70.106	77.7	110.669	69.015	54.456	66.135	1.848	1.975	1.857	1.892	-0.777	1.417	-0.622	-0.018
ENSG00000228838.1	+	RP4-784A16.2	lncRNA	chr1	53288023	53289706	ENST00000421637.1	675	17.469	14.905	16.452	16.543	13.967	11.633	12.56	13.92	9.913	12.364	9.756	11.848	1.101	1.128	1.11	1.145	-1.019	0.34	-0.56	1.238
ENSG00000232762.1	+	RP4-784A16.4	lncRNA	chr1	53304535	53307462	ENST00000446686.1	752	8.318	7.097	7.833	7.877	6.65	5.539	5.98	6.628	4.72	5.887	4.645	5.641	0.779	0.806	0.788	0.823	-1.019	0.34	-0.56	1.238
ENSG00000225675.2	+	LINC01771	lncRNA	chr1	53328232	53336509	ENST00000445039.2	567	6.751	9.6	6.358	8.524	14.394	5.994	14.561	1.793	10.216	7.963	13.823	3.052	1.036	0.999	0.887	0.556	0.762	0.593	0.08	-1.436
ENSG00000285954.1	+	RP11-117D22.3	lncRNA	chr1	53344030	53365473	ENST00000647620.1	886	0.842	0.718	0.793	0.797	0.673	0.561	0.605	1.342	0.478	0.596	0.94	0.571	-0.115	-0.189	-0.207	-0.071	0.479	-0.687	-0.963	1.171
ENSG00000226938.1	-	RP11-117D22.1	lncRNA	chr1	53348487	53349233	ENST00000429099.1	383	50.319	42.932	47.388	47.651	40.233	33.509	36.177	40.096	28.554	35.614	28.101	34.128	1.561	1.587	1.57	1.605	-1.019	0.34	-0.56	1.238
ENSG00000230138.2	-	LINC02812	lncRNA	chr1	53366655	53368123	ENST00000669809.1	811	24.005	20.481	22.607	22.732	19.193	15.985	17.258	19.128	13.622	16.99	13.406	16.281	1.24	1.266	1.248	1.283	-1.019	0.34	-0.56	1.238
ENSG00000236253.7	-	SLC25A3P1	transcribed_processed_pseudogene	chr1	53438370	53439301	ENST00000443844.3	931	0.68	0.58	0.641	0.644	0.544	0.453	0.489	0.542	0.386	0.481	0.38	0.461	-0.308	-0.282	-0.299	-0.264	-1.019	0.34	-0.56	1.238
ENSG00000288527.1	-	RP4-796B4.3	processed_pseudogene	chr1	53441267	53441346	ENST00000674099.1	79	NA	NA	NA	NA	NA	NA	NA	NA	NA	NA	NA	NA	NA	NA	NA	NA	NA	NA	NA	NA
ENSG00000143006.7	+	DMRTB1	protein_coding	chr1	53459398	53467488	ENST00000371445.3	1910	2.82	2.406	2.656	2.671	2.255	1.878	2.028	2.247	1.6	1.996	1.575	1.913	0.309	0.336	0.318	0.353	-1.019	0.34	-0.56	1.238
ENSG00000174332.5	-	GLIS1	protein_coding	chr1	53506236	53734204	ENST00000312233.4	2812	12.691	9.152	10.956	12.662	14.073	14.337	12.383	14.266	17.876	12.511	12.361	18.547	1.075	1.168	1.072	1.175	-0.838	0.803	-0.892	0.926
ENSG00000239007.1	-	RNU7-95P	snRNA	chr1	53688748	53688812	ENST00000459222.1	64	NA	NA	NA	NA	NA	NA	NA	NA	NA	NA	NA	NA	NA	NA	NA	NA	NA	NA	NA	NA
ENSG00000058804.12	-	NDC1	protein_coding	chr1	53765477	53838296	ENST00000371429.4	4552	3.812	12.792	8.855	9.867	7.315	17.769	8.222	8.707	5.624	17.446	12.489	9.652	0.986	0.732	1.199	0.973	0.071	-1.26	1.187	0.002
ENSG00000201003.1	-	ENSG10010136707.1	snoRNA	chr1	53771017	53771153	ENST00000364133.1	136	NA	NA	NA	NA	NA	NA	NA	NA	NA	NA	NA	NA	NA	NA	NA	NA	NA	NA	NA	NA
ENSG00000229687.2	+	RP4-654H19.2	processed_pseudogene	chr1	53841546	53841832	ENST00000433953.2	286	NA	NA	NA	NA	NA	NA	NA	NA	NA	NA	NA	NA	NA	NA	NA	NA	NA	NA	NA	NA
ENSG00000058799.15	-	YIPF1	protein_coding	chr1	53851732	53889797	ENST00000072644.7	1821	6.704	8.171	5.411	13.15	7.657	9.566	9.295	11.065	11.956	7.117	10.162	12.341	0.903	0.929	0.915	1.085	-0.648	-0.337	-0.504	1.488
ENSG00000211452.11	+	DIO1	protein_coding	chr1	53894186	53911086	ENST00000361921.8	1861	1.928	0.822	0.908	1.826	2.312	0.642	2.772	3.072	1.094	2.047	3.768	2.615	0.326	0.229	0.011	0.389	0.526	-0.057	-1.377	0.908
ENSG00000081870.12	-	HSPB11	protein_coding	chr1	53916573	53945572	ENST00000371378.6	894	13.493	12.609	13.917	32.248	16.439	19.682	20.788	24.063	18.595	18.19	21.529	31.376	1.265	1.205	1.218	1.462	-0.191	-0.692	-0.582	1.465
ENSG00000116212.15	+	LRRC42	protein_coding	chr1	53946349	53968168	ENST00000371370.8	1764	17.14	17.549	16.949	25.159	13.019	27.965	27.727	23.218	25.289	24.263	25.845	20.925	1.361	1.251	1.359	1.362	0.512	-1.499	0.459	0.528
ENSG00000219102.3	-	HNRNPA3P12	processed_pseudogene	chr1	53974968	53976031	ENST00000437410.2	1063	NA	NA	NA	NA	NA	NA	NA	NA	NA	NA	NA	NA	NA	NA	NA	NA	NA	NA	NA	NA
ENSG00000203985.11	-	LDLRAD1	protein_coding	chr1	54007297	54018186	ENST00000371360.2	2376	2.052	1.75	1.932	1.943	1.64	1.366	1.475	1.635	1.164	1.452	1.146	1.391	0.171	0.198	0.18	0.215	-1.019	0.34	-0.56	1.238
ENSG00000116209.12	-	TMEM59	protein_coding	chr1	54026680	54053204	ENST00000234831.10	6457	72.188	68.945	62.91	70.401	63.748	94.708	93.73	81.561	99.048	93.033	90.857	79.652	1.91	1.886	1.928	1.887	0.351	-0.817	1.258	-0.792
ENSG00000280378.1	-	RP4-758J24.6	TEC	chr1	54033125	54034880	ENST00000624679.1	1755	NA	NA	NA	NA	NA	NA	NA	NA	NA	NA	NA	NA	NA	NA	NA	NA	NA	NA	NA	NA
ENSG00000116205.14	+	TCEANC2	protein_coding	chr1	54053607	54106082	ENST00000234827.6	10429	3.609	3.079	3.059	6.151	4.617	5.047	4.411	3.451	3.686	5.108	4.837	5.874	0.605	0.596	0.633	0.699	-0.611	-0.8	0.001	1.41
ENSG00000283749.1	+	MIR4781	miRNA	chr1	54054078	54054154	ENST00000585250.1	76	NA	NA	NA	NA	NA	NA	NA	NA	NA	NA	NA	NA	NA	NA	NA	NA	NA	NA	NA	NA
ENSG00000225183.1	+	RP4-758J24.4	processed_pseudogene	chr1	54089855	54090093	ENST00000444055.1	238	NA	NA	NA	NA	NA	NA	NA	NA	NA	NA	NA	NA	NA	NA	NA	NA	NA	NA	NA	NA
ENSG00000279049.1	-	ENSG00000279049	pseudogene	chr1	54099967	54100224	ENST00000623000.1	255	NA	NA	NA	NA	NA	NA	NA	NA	NA	NA	NA	NA	NA	NA	NA	NA	NA	NA	NA	NA
ENSG00000256407.2	-	RP11-446E24.4	protein_coding	chr1	54132685	54196433	ENST00000637610.1	2542	1.207	1.287	0.852	1.714	0.482	1.808	2.386	0.721	0.685	1.708	1.685	1.637	0.178	-0.133	0.2	0.102	0.6	-1.442	0.741	0.1
ENSG00000157211.11	-	CDCP2	protein_coding	chr1	54138994	54153770	ENST00000371330.1	2723	0.988	0.843	0.93	0.935	0.79	0.658	0.71	0.787	0.561	0.699	0.552	0.67	-0.146	-0.12	-0.137	-0.102	-1.019	0.34	-0.56	1.238
ENSG00000280425.2	+	RP11-446E24.3	lncRNA	chr1	54137745	54142980	ENST00000623663.2	4969	70.161	59.861	66.074	66.44	56.097	46.721	50.442	55.906	39.814	49.657	39.182	47.585	1.705	1.732	1.714	1.749	-1.019	0.34	-0.56	1.238
ENSG00000215883.11	-	CYB5RL	protein_coding	chr1	54169650	54200030	ENST00000534324.6	6193	0.724	0.617	0.682	0.685	0.579	0.482	0.52	0.577	0.411	0.512	0.404	0.491	-0.281	-0.255	-0.272	-0.237	-1.019	0.34	-0.56	1.238
ENSG00000116221.15	+	MRPL37	protein_coding	chr1	54200195	54225464	ENST00000605337.5	1582	7.877	11.201	7.83	8.288	8.048	11.365	13.529	9.066	9.437	11.15	11.731	12.466	1.031	0.926	1.051	0.991	0.576	-1.337	0.924	-0.163
ENSG00000157216.16	-	SSBP3	protein_coding	chr1	54225432	54406419	ENST00000610401.5	3276	6.18	4.713	6.172	6.65	7.411	7.981	6.53	6.565	8.076	5.765	9.36	8.446	0.859	0.856	0.779	0.856	0.552	0.479	-1.499	0.468
ENSG00000198711.5	+	SSBP3-AS1	lncRNA	chr1	54236439	54239063	ENST00000361350.5	2624	NA	NA	NA	NA	NA	NA	NA	NA	NA	NA	NA	NA	NA	NA	NA	NA	NA	NA	NA	NA
ENSG00000225632.1	+	RP5-997D24.3	lncRNA	chr1	54285404	54287371	ENST00000426901.1	1111	20.645	17.614	19.443	19.551	16.507	13.748	14.843	16.451	11.716	14.612	11.53	28.005	1.174	1.2	1.183	1.318	-0.669	-0.275	-0.536	1.48
ENSG00000232245.1	+	RP4-705F19.1	lncRNA	chr1	54416255	54420860	ENST00000447150.1	289	4.018	3.428	3.784	3.805	3.212	2.675	2.888	3.201	2.28	2.843	2.244	2.725	0.463	0.49	0.472	0.507	-1.019	0.34	-0.56	1.238
ENSG00000287582.1	+	RP5-866L20.4	lncRNA	chr1	54514416	54517383	ENST00000664270.1	1051	9.2	7.85	8.664	8.712	7.356	6.127	6.615	7.331	5.221	6.512	5.138	6.24	0.823	0.849	0.832	0.867	-1.019	0.34	-0.56	1.238
ENSG00000235741.1	-	LINC02784	lncRNA	chr1	54516411	54517259	ENST00000433377.1	683	119.031	101.557	112.098	112.719	95.171	79.265	85.578	94.847	67.546	84.245	66.474	80.731	1.935	1.961	1.944	1.979	-1.019	0.34	-0.56	1.238
ENSG00000237173.1	+	RP5-866L20.2	processed_pseudogene	chr1	54524823	54524931	ENST00000444140.1	108	NA	NA	NA	NA	NA	NA	NA	NA	NA	NA	NA	NA	NA	NA	NA	NA	NA	NA	NA	NA
ENSG00000227453.1	+	HNRNPA1P63	processed_pseudogene	chr1	54536795	54537758	ENST00000427917.1	963	NA	NA	NA	NA	NA	NA	NA	NA	NA	NA	NA	NA	NA	NA	NA	NA	NA	NA	NA	NA
ENSG00000162390.18	+	ACOT11	protein_coding	chr1	54548227	54639192	ENST00000371316.3	6369	2.137	2.321	2.379	3.128	2.486	1.941	3.772	3.561	3.749	1.925	4.666	2.24	0.541	0.433	0.313	0.466	1.081	-0.052	-1.32	0.292
ENSG00000162391.12	-	FAM151A	protein_coding	chr1	54609180	54623525	ENST00000302250.7	1975	1.454	1.241	1.37	1.377	1.163	0.968	1.046	2.318	0.825	1.029	0.812	0.986	0.022	0.048	0.031	0.166	-0.669	-0.275	-0.536	1.48
ENSG00000230728.1	-	RP11-240D10.4	lncRNA	chr1	54621476	54628438	ENST00000416119.1	623	2.867	2.446	2.7	2.715	2.292	1.909	2.061	2.285	1.627	2.029	1.601	1.945	0.317	0.343	0.326	0.36	-1.019	0.34	-0.56	1.238
ENSG00000184313.20	+	MROH7	protein_coding	chr1	54641785	54710266	ENST00000421030.7	4343	0.272	0.232	0.256	0.258	0.218	0.181	0.196	0.217	0.154	0.193	0.152	0.185	-0.706	-0.68	-0.697	-0.662	-1.019	0.34	-0.56	1.238
ENSG00000271723.5	+	MROH7-TTC4	protein_coding	chr1	54641799	54742231	ENST00000414150.6	5867	0.185	0.158	0.174	0.175	0.148	0.123	0.266	0.148	0.105	0.131	0.103	0.126	-0.773	-0.847	-0.864	-0.829	1.4	-0.466	-0.907	-0.026
ENSG00000243725.7	+	TTC4	protein_coding	chr1	54715860	54742657	ENST00000371281.4	2356	0.711	0.607	0.67	0.674	0.569	0.474	0.511	0.567	0.404	0.504	0.397	0.483	-0.289	-0.262	-0.28	-0.245	-1.019	0.34	-0.56	1.238
ENSG00000162396.6	-	PARS2	protein_coding	chr1	54756897	54764523	ENST00000371279.4	2356	3.288	8.415	9.288	9.34	13.143	4.378	2.364	10.478	13.059	4.654	1.836	4.459	0.535	0.917	0.745	0.88	-1.355	0.856	-0.142	0.641
ENSG00000006555.11	-	TTC22	protein_coding	chr1	54779711	54801323	ENST00000371276.9	3401	1.017	0.867	0.957	0.963	1.626	0.677	0.731	0.81	0.577	0.72	0.568	0.69	-0.134	-0.007	-0.125	-0.09	-0.777	1.417	-0.622	-0.018
ENSG00000237453.1	+	RP11-67L3.2	lncRNA	chr1	54792884	54794905	ENST00000450503.1	343	10.41	8.882	9.803	9.858	8.323	6.932	7.484	8.295	5.907	7.368	5.813	7.06	0.877	0.903	0.886	0.92	-1.019	0.34	-0.56	1.238
ENSG00000162398.12	+	LEXM	protein_coding	chr1	54806062	54842252	ENST00000358193.7	1777	0.504	0.43	0.475	0.478	0.403	0.336	0.363	0.402	0.286	0.357	0.282	0.342	-0.438	-0.412	-0.429	-0.394	-1.019	0.34	-0.56	1.238
ENSG00000116133.13	-	DHCR24	protein_coding	chr1	54849626	54887195	ENST00000371269.9	4233	8.859	6.225	7.361	7.402	7.5	10.411	7.493	9.966	15.082	7.377	9.895	6.362	0.912	1	0.893	0.89	-0.227	1.473	-0.598	-0.649
ENSG00000287724.1	+	RP11-67L3.7	lncRNA	chr1	54874671	54883664	ENST00000658428.1	831	6.391	3.635	6.019	2.017	1.703	9.93	1.532	1.697	2.418	9.046	1.19	1.445	0.347	0.473	0.838	0.231	-0.478	0.004	1.39	-0.916
ENSG00000242396.1	+	RP11-67L3.5	lncRNA	chr1	54886874	54888001	ENST00000415336.1	575	42.407	36.181	119.809	240.948	33.906	56.479	152.442	67.582	144.386	30.014	47.365	57.523	1.979	1.772	1.596	1.991	0.769	-0.33	-1.269	0.83
ENSG00000233203.6	+	DHCR24-DT	lncRNA	chr1	54887727	54888850	ENST00000455380.5	515	72.215	184.841	68.009	239.352	230.959	96.179	103.839	201.402	245.879	127.778	161.317	48.979	2.019	2.204	2.119	2.124	-1.286	1.155	0.029	0.103
ENSG00000284601.1	-	RP11-12C17.3	lncRNA	chr1	54974899	54980464	ENST00000641973.1	1595	4.414	3.766	4.157	4.18	3.529	2.94	3.174	3.517	2.505	3.124	2.465	2.994	0.504	0.53	0.513	0.548	-1.019	0.34	-0.56	1.238
ENSG00000143001.5	+	TMEM61	protein_coding	chr1	54980627	54992288	ENST00000371268.4	1256	1.665	1.421	1.568	1.577	2.663	1.109	1.197	1.327	3.78	1.179	0.93	1.129	0.081	0.408	0.09	0.124	-0.609	1.489	-0.552	-0.328
ENSG00000233271.1	-	RP11-12C17.2	lncRNA	chr1	54980949	54992274	ENST00000436960.1	428	1.587	1.354	1.494	1.503	1.269	1.057	1.141	2.529	0.9	1.123	0.886	1.076	0.06	0.086	0.069	0.204	-0.669	-0.275	-0.536	1.48
ENSG00000162399.9	+	BSND	protein_coding	chr1	54998932	55017172	ENST00000651561.1	9761	2.05	1.749	1.931	1.941	1.639	1.365	1.474	1.634	1.163	1.451	1.145	1.39	0.171	0.197	0.18	0.215	-1.019	0.34	-0.56	1.238
ENSG00000169174.11	+	PCSK9	protein_coding	chr1	55039547	55064852	ENST00000302118.5	3637	0.807	0.688	0.76	0.764	0.645	1.074	0.58	0.643	0.458	0.571	0.45	0.547	-0.234	-0.208	-0.125	-0.19	-0.964	-0.397	1.383	-0.022
ENSG00000162402.14	-	USP24	protein_coding	chr1	55066358	55215364	ENST00000294383.7	10800	2.396	4.519	4.038	5.493	4.638	6.13	4.896	3.718	5.295	5.534	4.648	5.474	0.654	0.59	0.729	0.683	-0.164	-1.276	1.114	0.326
ENSG00000231090.2	+	MIR4422HG	lncRNA	chr1	55217644	55324691	ENST00000643232.1	2002	0.334	0.143	0.157	0.158	0.267	0.111	0.12	0.133	0.095	0.118	0.28	0.227	-0.759	-0.691	-0.909	-0.774	0.265	1.01	-1.378	0.103
ENSG00000231095.1	+	GYG1P3	processed_pseudogene	chr1	55222378	55223372	ENST00000449769.1	994	NA	NA	NA	NA	NA	NA	NA	NA	NA	NA	NA	NA	NA	NA	NA	NA	NA	NA	NA	NA
ENSG00000265822.1	+	MIR4422	miRNA	chr1	55225640	55225723	ENST00000581938.1	83	NA	NA	NA	NA	NA	NA	NA	NA	NA	NA	NA	NA	NA	NA	NA	NA	NA	NA	NA	NA
ENSG00000234810.4	+	RP11-90C4.1	lncRNA	chr1	55581036	55735002	ENST00000422374.1	4063	0.047	0.081	0.111	0.112	0.076	0.079	0.102	0.075	0.107	0.067	0.066	0.112	-1.041	-1.138	-1.123	-1.007	0.574	-0.958	-0.724	1.108
ENSG00000231900.3	+	GOT2P1	processed_pseudogene	chr1	55367465	55368774	ENST00000440922.2	1309	NA	NA	NA	NA	NA	NA	NA	NA	NA	NA	NA	NA	NA	NA	NA	NA	NA	NA	NA	NA
ENSG00000232198.2	-	MTCO2P34	processed_pseudogene	chr1	55372709	55373316	ENST00000421994.2	607	NA	NA	NA	NA	NA	NA	NA	NA	NA	NA	NA	NA	NA	NA	NA	NA	NA	NA	NA	NA
ENSG00000199831.1	-	RN7SKP291	misc_RNA	chr1	55376525	55376852	ENST00000362961.1	327	NA	NA	NA	NA	NA	NA	NA	NA	NA	NA	NA	NA	NA	NA	NA	NA	NA	NA	NA	NA
ENSG00000252162.1	+	RNU6-830P	snRNA	chr1	55398513	55398620	ENST00000516353.1	107	NA	NA	NA	NA	NA	NA	NA	NA	NA	NA	NA	NA	NA	NA	NA	NA	NA	NA	NA	NA
ENSG00000272051.1	-	Y_RNA	misc_RNA	chr1	55484870	55484972	ENST00000606692.1	102	NA	NA	NA	NA	NA	NA	NA	NA	NA	NA	NA	NA	NA	NA	NA	NA	NA	NA	NA	NA
ENSG00000233079.3	+	LINC01755	lncRNA	chr1	55868253	55950118	ENST00000648749.1	3146	0.222	0.19	0.209	0.21	0.178	0.148	0.16	0.177	0.126	0.157	0.124	0.151	-0.794	-0.768	-0.785	-0.75	-1.019	0.34	-0.56	1.238
ENSG00000230250.3	-	LINC01753	lncRNA	chr1	55915607	55944980	ENST00000665254.1	702	0.613	0.523	0.577	0.58	0.49	1.224	0.441	0.488	0.348	0.434	0.342	0.416	-0.353	-0.327	-0.185	-0.31	-0.799	-0.445	1.455	-0.211
ENSG00000227104.3	-	PIGQP1	transcribed_unprocessed_pseudogene	chr1	55938713	55939280	ENST00000426300.3	430	147.517	125.861	138.924	139.695	117.947	98.235	106.058	117.546	83.711	104.407	82.382	100.051	2.028	2.054	2.037	2.072	-1.019	0.34	-0.56	1.238
ENSG00000235612.1	+	RP1-158P9.1	lncRNA	chr1	56145720	56155224	ENST00000435828.1	731	1.976	1.686	1.861	1.872	1.58	1.316	1.421	3.15	1.122	1.399	1.104	1.34	0.155	0.181	0.164	0.299	-0.669	-0.275	-0.536	1.48
ENSG00000260971.4	-	RP1-158P9.2	lncRNA	chr1	56154656	56173802	ENST00000641333.1	1860	0.055	0.047	0.051	0.052	0.087	0.036	0.039	0.044	0.031	0.116	0.03	0.037	-1.404	-1.277	-1.236	-1.36	-1.107	0.551	1.09	-0.534
ENSG00000284686.1	-	RP1-158P9.3	protein_coding	chr1	56248293	56524495	ENST00000642129.1	1675	0.753	0.3	0.52	0.571	0.482	0.468	0.686	0.8	0.884	0.533	0.505	0.749	-0.248	-0.165	-0.375	-0.155	-0.121	0.698	-1.368	0.791
ENSG00000229871.1	-	RPSAP20	processed_pseudogene	chr1	56207566	56208456	ENST00000441455.1	890	NA	NA	NA	NA	NA	NA	NA	NA	NA	NA	NA	NA	NA	NA	NA	NA	NA	NA	NA	NA
ENSG00000223956.3	+	LINC01767	lncRNA	chr1	56414938	56417137	ENST00000663880.1	1568	261.508	223.117	246.275	247.641	209.087	174.143	188.012	208.377	148.397	185.085	146.041	177.363	2.277	2.303	2.286	2.321	-1.019	0.34	-0.56	1.238
ENSG00000162407.9	-	PLPP3	protein_coding	chr1	56494760	56579563	ENST00000371250.4	3273	4.594	3.317	3.106	7.809	8.006	5.177	4.828	4.13	9.292	2.668	5.723	7.99	0.645	0.845	0.554	0.804	-0.493	0.977	-1.16	0.676
ENSG00000236776.1	+	RPL21P23	processed_pseudogene	chr1	56538451	56538911	ENST00000446654.1	460	NA	NA	NA	NA	NA	NA	NA	NA	NA	NA	NA	NA	NA	NA	NA	NA	NA	NA	NA	NA
ENSG00000224980.1	-	RPL23AP85	processed_pseudogene	chr1	56585611	56586242	ENST00000421838.1	433	96.963	82.729	91.315	91.822	77.527	64.57	69.712	77.263	55.023	68.627	54.15	65.764	1.846	1.872	1.855	1.89	-1.019	0.34	-0.56	1.238
ENSG00000225475.1	-	RP11-377K22.2	processed_pseudogene	chr1	56619408	56619549	ENST00000442812.1	141	NA	NA	NA	NA	NA	NA	NA	NA	NA	NA	NA	NA	NA	NA	NA	NA	NA	NA	NA	NA
ENSG00000162409.11	+	PRKAA2	protein_coding	chr1	56645313	56715335	ENST00000371244.9	9355	1.998	0.73	0.806	1.621	2.054	1.71	1.641	0.455	2.915	1.414	0.319	1.548	-0.125	0.359	0.082	0.019	-1.029	1.356	-0.008	-0.319
ENSG00000187889.13	-	FYB2	protein_coding	chr1	56718788	56819404	ENST00000343433.7	3183	0.355	0.151	0.167	0.336	0.284	0.472	0.255	0.283	0.403	0.251	0.198	0.481	-0.691	-0.464	-0.582	-0.447	-1.275	0.719	-0.316	0.872
ENSG00000229913.1	-	RP11-378I13.1	lncRNA	chr1	56823678	56826920	ENST00000425435.1	1824	12.346	10.533	11.627	11.691	9.871	16.443	8.876	19.675	7.006	17.476	6.895	8.373	0.951	0.977	1.16	1.095	-0.962	-0.695	1.16	0.497
ENSG00000157131.11	+	C8A	protein_coding	chr1	56854796	56918223	ENST00000361249.4	2367	0.284	0.242	0.267	0.537	0.453	0.567	0.612	0.226	0.322	0.401	0.634	0.385	-0.328	-0.461	-0.42	-0.444	1.437	-0.81	-0.112	-0.515
ENSG00000021852.13	-	C8B	protein_coding	chr1	56929211	56966140	ENST00000543257.5	2382	0.505	0.431	0.476	0.478	0.404	0.336	0.363	0.403	0.287	0.358	0.282	0.685	-0.437	-0.411	-0.428	-0.293	-0.669	-0.275	-0.536	1.48
ENSG00000236341.1	+	RP5-1103B4.3	lncRNA	chr1	56963885	56996757	ENST00000417420.1	610	0.536	0.457	0.505	0.508	0.429	0.357	0.385	0.427	0.304	0.379	0.299	0.364	-0.412	-0.385	-0.403	-0.368	-1.019	0.34	-0.56	1.238
ENSG00000173406.16	-	DAB1	protein_coding	chr1	56994777	57424060	ENST00000371236.7	5301	0.571	0.287	0.221	0.721	0.609	0.544	0.346	0.526	0.686	0.325	0.463	0.813	-0.483	-0.207	-0.432	-0.17	-1.018	0.736	-0.69	0.972
ENSG00000227935.1	+	RP6-102O10.1	lncRNA	chr1	57386575	57387450	ENST00000422038.1	708	117.412	100.175	110.572	111.186	93.876	78.187	84.414	93.557	66.627	83.099	65.569	79.632	1.929	1.955	1.938	1.973	-1.019	0.34	-0.56	1.238
ENSG00000236888.1	-	RPS20P5	processed_pseudogene	chr1	57605846	57606206	ENST00000434808.1	360	NA	NA	NA	NA	NA	NA	NA	NA	NA	NA	NA	NA	NA	NA	NA	NA	NA	NA	NA	NA
ENSG00000226759.8	+	DAB1-AS1	lncRNA	chr1	57860531	57863215	ENST00000416598.2	1262	0.961	0.82	0.905	0.91	0.768	0.64	0.691	1.532	0.545	0.68	0.537	0.652	-0.158	-0.132	-0.149	-0.014	-0.669	-0.275	-0.536	1.48
ENSG00000229887.4	-	HNRNPA1P6	transcribed_unprocessed_pseudogene	chr1	58047888	58049335	ENST00000631770.1	1447	NA	NA	NA	NA	NA	NA	NA	NA	NA	NA	NA	NA	NA	NA	NA	NA	NA	NA	NA	NA
ENSG00000223416.3	-	RPS26P15	processed_pseudogene	chr1	58056132	58056480	ENST00000488067.1	348	NA	NA	NA	NA	NA	NA	NA	NA	NA	NA	NA	NA	NA	NA	NA	NA	NA	NA	NA	NA
ENSG00000235038.1	+	RP11-393I23.4	lncRNA	chr1	58060138	58080274	ENST00000419596.1	620	0.888	0.758	0.836	0.841	0.71	0.591	0.638	0.708	0.504	0.629	0.496	0.602	-0.192	-0.166	-0.183	-0.149	-1.019	0.34	-0.56	1.238
ENSG00000230546.1	+	RP11-393I23.3	unprocessed_pseudogene	chr1	58084418	58084559	ENST00000441183.1	141	NA	NA	NA	NA	NA	NA	NA	NA	NA	NA	NA	NA	NA	NA	NA	NA	NA	NA	NA	NA
ENSG00000233216.1	-	RP11-414C16.1	processed_pseudogene	chr1	58228681	58229003	ENST00000394974.2	322	NA	NA	NA	NA	NA	NA	NA	NA	NA	NA	NA	NA	NA	NA	NA	NA	NA	NA	NA	NA
ENSG00000162600.12	-	OMA1	protein_coding	chr1	58480718	58546726	ENST00000371226.8	1861	0.133	0.114	0.126	0.126	0.107	0.089	0.096	0.106	0.076	0.094	0.075	0.09	-1.016	-0.989	-1.007	-0.972	-1.019	0.34	-0.56	1.238
ENSG00000286918.1	+	RP4-592A1.5	lncRNA	chr1	58546167	58563897	ENST00000654217.1	1791	1.084	3.7	2.042	2.053	4.334	0.722	3.897	4.32	3.076	2.302	3.633	4.412	0.487	0.387	0.263	0.531	0.589	-0.254	-1.293	0.957
ENSG00000270209.1	-	RP4-592A1.4	processed_pseudogene	chr1	58552912	58553333	ENST00000604022.1	421	NA	NA	NA	NA	NA	NA	NA	NA	NA	NA	NA	NA	NA	NA	NA	NA	NA	NA	NA	NA
ENSG00000264128.2	-	RN7SL713P	misc_RNA	chr1	58565630	58565932	ENST00000582127.2	302	NA	NA	NA	NA	NA	NA	NA	NA	NA	NA	NA	NA	NA	NA	NA	NA	NA	NA	NA	NA
ENSG00000184292.7	-	TACSTD2	protein_coding	chr1	58575432	58577252	ENST00000371225.4	1820	NA	NA	NA	NA	NA	NA	NA	NA	NA	NA	NA	NA	NA	NA	NA	NA	NA	NA	NA	NA
ENSG00000185839.3	-	RP4-592A1.2	processed_pseudogene	chr1	58630840	58631530	ENST00000427762.1	690	NA	NA	NA	NA	NA	NA	NA	NA	NA	NA	NA	NA	NA	NA	NA	NA	NA	NA	NA	NA
ENSG00000162601.11	-	MYSM1	protein_coding	chr1	58654742	58700062	ENST00000472487.6	7751	4.847	3.181	5.618	14.123	7.751	8.69	6.166	6.833	6.771	7.917	8.121	9.61	0.816	0.802	0.78	0.989	-0.317	-0.469	-0.696	1.482
ENSG00000283445.1	+	RP11-63G10.4	lncRNA	chr1	58718419	58771295	ENST00000636386.1	2708	0.34	0.29	0.32	0.322	0.544	0.679	0.489	0.542	0.193	0.241	0.19	0.461	-0.509	-0.483	-0.441	-0.365	-0.947	-0.527	0.128	1.345
ENSG00000177606.8	-	JUN	protein_coding	chr1	58780790	58784047	ENST00000371222.4	3257	4.397	3.752	4.141	8.328	3.516	11.713	3.161	10.512	4.991	3.112	9.823	11.93	0.703	0.629	0.712	1.006	-0.357	-0.801	-0.304	1.462
ENSG00000234807.7	+	LINC01135	lncRNA	chr1	58785152	58901109	ENST00000419531.3	2518	0.766	0.784	1.009	0.725	0.612	0.51	0.991	1.342	1.477	0.542	0.684	1.038	-0.055	-0.053	-0.222	0.001	0.28	0.298	-1.444	0.865
ENSG00000272226.1	-	RP11-63G10.3	lncRNA	chr1	58812807	58813342	ENST00000607372.1	535	NA	NA	NA	NA	NA	NA	NA	NA	NA	NA	NA	NA	NA	NA	NA	NA	NA	NA	NA	NA
ENSG00000231740.1	-	RP11-63G10.2	lncRNA	chr1	58838447	58851254	ENST00000424592.1	395	1.395	1.19	1.314	1.321	1.115	1.858	1.003	1.112	0.792	0.987	0.779	0.946	0.004	0.03	0.113	0.048	-0.964	-0.397	1.383	-0.022
ENSG00000232453.7	-	LINC02777	lncRNA	chr1	58882875	58903732	ENST00000653076.1	1383	1.452	1.239	1.026	2.407	1.161	1.451	1.827	2.314	1.236	2.827	2.028	0.246	0.193	0.106	0.235	0.046	0.564	-0.455	1.057	-1.165
ENSG00000237352.4	+	LINC01358	lncRNA	chr1	58933642	59103820	ENST00000634502.1	2575	1.152	0.835	1.356	0.927	1.289	1.764	1.035	1.055	1.046	1.386	1.736	1.328	0.129	0.064	0.103	0.038	1.122	-0.488	0.49	-1.124
ENSG00000228121.1	+	PHBP3	processed_pseudogene	chr1	58999675	59000494	ENST00000412562.1	819	NA	NA	NA	NA	NA	NA	NA	NA	NA	NA	NA	NA	NA	NA	NA	NA	NA	NA	NA	NA
ENSG00000241042.1	-	RP11-145M4.1	lncRNA	chr1	59054396	59056049	ENST00000422198.1	171	11.92	10.17	11.225	11.288	9.53	7.937	8.57	9.498	6.764	8.436	6.657	8.084	0.935	0.962	0.944	0.979	-1.019	0.34	-0.56	1.238
ENSG00000235215.2	-	RP11-145M4.2	lncRNA	chr1	59055998	59078116	ENST00000451090.1	317	0.793	0.677	0.747	0.751	0.634	0.528	0.57	0.632	0.45	0.561	0.443	1.614	-0.241	-0.215	-0.233	-0.039	-0.619	-0.345	-0.526	1.49
ENSG00000224609.8	-	FGGY-DT	lncRNA	chr1	59131959	59296491	ENST00000647858.1	2841	0.329	0.374	0.103	0.311	0.088	0.365	0.472	0.262	0.435	0.155	0.122	0.52	-0.742	-0.634	-0.558	-0.458	-1.197	-0.302	0.33	1.169
ENSG00000270457.1	-	RP11-467C18.1	lncRNA	chr1	59289302	59289640	ENST00000604999.1	338	NA	NA	NA	NA	NA	NA	NA	NA	NA	NA	NA	NA	NA	NA	NA	NA	NA	NA	NA	NA
ENSG00000172456.18	+	FGGY	protein_coding	chr1	59296980	59762724	ENST00000371218.8	2052	0.81	0.979	0.922	1.151	1.592	1.551	1.092	0.565	1.149	1.385	0.923	1.579	-0.011	0.057	0.108	0.004	-0.927	0.324	1.264	-0.661
ENSG00000266150.1	-	MIR4711	miRNA	chr1	59733226	59733296	ENST00000578274.1	70	NA	NA	NA	NA	NA	NA	NA	NA	NA	NA	NA	NA	NA	NA	NA	NA	NA	NA	NA	NA
ENSG00000226883.1	-	RP4-782L23.2	lncRNA	chr1	59754746	59789182	ENST00000443012.1	767	0.513	0.438	0.483	0.486	0.41	0.683	1.106	0.409	0.291	0.363	0.573	0.696	-0.171	-0.404	-0.321	-0.287	1.289	-1.122	-0.264	0.097
ENSG00000134709.12	+	HOOK1	protein_coding	chr1	59814948	59876322	ENST00000371208.5	5713	0.312	0.266	0.293	0.295	0.249	0.208	0.224	0.248	0.177	0.221	0.174	0.211	-0.647	-0.621	-0.638	-0.603	-1.019	0.34	-0.56	1.238
ENSG00000134716.11	-	CYP2J2	protein_coding	chr1	59893307	59926773	ENST00000371204.4	1879	0.549	0.469	0.517	0.52	0.439	0.366	0.395	0.438	0.312	0.389	0.307	0.372	-0.401	-0.375	-0.392	-0.357	-1.019	0.34	-0.56	1.238
ENSG00000265535.2	-	RN7SL475P	misc_RNA	chr1	59974756	59975054	ENST00000583379.2	298	NA	NA	NA	NA	NA	NA	NA	NA	NA	NA	NA	NA	NA	NA	NA	NA	NA	NA	NA	NA
ENSG00000162598.13	-	C1orf87	protein_coding	chr1	59990393	60073770	ENST00000371201.3	2028	0.205	0.175	0.193	0.194	0.164	0.136	0.147	0.163	0.116	0.145	0.114	0.139	-0.829	-0.803	-0.82	-0.785	-1.019	0.34	-0.56	1.238
ENSG00000229332.2	+	PGBD4P8	processed_pseudogene	chr1	60097414	60097976	ENST00000412993.2	562	NA	NA	NA	NA	NA	NA	NA	NA	NA	NA	NA	NA	NA	NA	NA	NA	NA	NA	NA	NA
ENSG00000238242.2	+	LINC02778	lncRNA	chr1	60129997	60149784	ENST00000659925.1	1160	0.513	0.438	0.966	0.486	0.41	0.683	0.738	0.409	0.582	0.726	0.286	0.348	-0.23	-0.304	-0.221	-0.387	0.719	-0.24	0.835	-1.315
ENSG00000226476.6	-	LINC01748	lncRNA	chr1	60519962	60622545	ENST00000635048.2	6038	0.153	0.131	0.144	0.145	0.123	0.102	0.11	0.122	0.087	0.108	0.086	0.104	-0.955	-0.929	-0.947	-0.912	-1.019	0.34	-0.56	1.238
ENSG00000231252.3	-	RP11-436K8.1	lncRNA	chr1	60667106	60867976	ENST00000634701.1	2183	0.084	0.072	0.079	0.08	0.067	0.112	0.121	0.067	0.048	0.06	0.047	0.057	-1.114	-1.188	-1.105	-1.171	0.741	-1.062	0.958	-0.637
ENSG00000162599.17	+	NFIA	protein_coding	chr1	61082560	61462788	ENST00000403491.8	9229	0.559	1.331	0.748	1.226	1.6	1.607	0.698	0.868	1.353	0.708	1.035	2.036	-0.089	0.028	0.06	0.112	-1.37	-0.001	0.381	0.989
ENSG00000237928.6	-	NFIA-AS2	lncRNA	chr1	60912674	60970745	ENST00000665665.1	4256	0.124	0.106	0.468	0.235	0.397	0.248	0.357	0.099	0.352	0.176	0.208	0.337	-0.486	-0.587	-0.779	-0.702	1.184	0.402	-1.091	-0.495
ENSG00000237853.6	-	NFIA-AS1	lncRNA	chr1	61248944	61253510	ENST00000442027.5	384	4.187	3.572	3.943	3.965	3.348	2.788	3.01	3.336	2.376	2.964	2.338	2.84	0.481	0.508	0.49	0.525	-1.019	0.34	-0.56	1.238
ENSG00000284808.1	+	RP11-430G17.4	lncRNA	chr1	61481086	61533271	ENST00000647399.1	2442	0.695	0.296	0.327	0.329	0.278	0.231	0.499	0.553	0.197	0.492	0.194	0.236	-0.5	-0.473	-0.491	-0.456	-1.019	0.34	-0.56	1.238
ENSG00000287224.1	-	RP11-430G17.5	lncRNA	chr1	61588048	61589904	ENST00000659508.1	1416	41.094	35.061	38.7	38.915	32.857	27.365	29.545	32.745	23.319	29.085	22.949	27.871	1.473	1.499	1.482	1.517	-1.019	0.34	-0.56	1.238
ENSG00000223920.2	+	RP11-430G17.1	processed_pseudogene	chr1	61654193	61654908	ENST00000416440.2	715	NA	NA	NA	NA	NA	NA	NA	NA	NA	NA	NA	NA	NA	NA	NA	NA	NA	NA	NA	NA
ENSG00000162604.12	-	TM2D1	protein_coding	chr1	61697508	61725133	ENST00000371177.2	3218	18.882	19.771	14.145	37.794	28.822	22.004	26.534	26.33	32.632	23.083	25.883	33.471	1.329	1.416	1.334	1.508	-0.805	0.235	-0.748	1.318
ENSG00000271200.1	-	PATJ-DT	lncRNA	chr1	61741997	61742424	ENST00000605725.1	427	NA	NA	NA	NA	NA	NA	NA	NA	NA	NA	NA	NA	NA	NA	NA	NA	NA	NA	NA	NA
ENSG00000132849.21	+	PATJ	protein_coding	chr1	61742479	62163915	ENST00000642238.2	8621	1.788	2.15	1.187	2.848	3.185	2.734	1.549	2.04	3.16	1.41	1.657	4.824	0.161	0.418	0.306	0.483	-1.283	0.542	-0.255	0.997
ENSG00000200575.1	+	RNU6-414P	snRNA	chr1	61816418	61816522	ENST00000363705.1	104	NA	NA	NA	NA	NA	NA	NA	NA	NA	NA	NA	NA	NA	NA	NA	NA	NA	NA	NA	NA
ENSG00000212360.1	+	RNU6-1177P	snRNA	chr1	61852498	61852602	ENST00000391058.1	104	NA	NA	NA	NA	NA	NA	NA	NA	NA	NA	NA	NA	NA	NA	NA	NA	NA	NA	NA	NA
ENSG00000236646.1	+	LAMTOR5P1	processed_pseudogene	chr1	62038841	62039111	ENST00000444290.1	270	NA	NA	NA	NA	NA	NA	NA	NA	NA	NA	NA	NA	NA	NA	NA	NA	NA	NA	NA	NA
ENSG00000242860.3	+	RN7SL180P	misc_RNA	chr1	62072447	62072741	ENST00000466769.3	294	NA	NA	NA	NA	NA	NA	NA	NA	NA	NA	NA	NA	NA	NA	NA	NA	NA	NA	NA	NA
ENSG00000263908.1	+	MIR3116-1	miRNA	chr1	62078785	62078859	ENST00000584654.1	74	NA	NA	NA	NA	NA	NA	NA	NA	NA	NA	NA	NA	NA	NA	NA	NA	NA	NA	NA	NA
ENSG00000283690.1	-	MIR3116-2	miRNA	chr1	62078788	62078856	ENST00000636415.1	68	NA	NA	NA	NA	NA	NA	NA	NA	NA	NA	NA	NA	NA	NA	NA	NA	NA	NA	NA	NA
ENSG00000234204.1	+	PIGPP2	processed_pseudogene	chr1	62189130	62189953	ENST00000411569.1	458	50.028	42.683	47.113	47.375	39.999	33.314	35.968	39.863	28.389	35.408	27.938	33.93	1.558	1.585	1.567	1.602	-1.019	0.34	-0.56	1.238
ENSG00000234088.1	+	RPS15AP7	processed_pseudogene	chr1	62190521	62190926	ENST00000439294.1	405	NA	NA	NA	NA	NA	NA	NA	NA	NA	NA	NA	NA	NA	NA	NA	NA	NA	NA	NA	NA
ENSG00000240563.2	+	L1TD1	protein_coding	chr1	62194848	62212328	ENST00000498273.2	3831	1.27	1.084	1.196	1.203	1.016	0.846	0.913	1.012	0.721	0.899	0.709	1.723	-0.037	-0.011	-0.028	0.107	-0.669	-0.275	-0.536	1.48
ENSG00000237227.1	-	RP5-1155K23.4	processed_pseudogene	chr1	62208135	62208442	ENST00000450606.1	307	NA	NA	NA	NA	NA	NA	NA	NA	NA	NA	NA	NA	NA	NA	NA	NA	NA	NA	NA	NA
ENSG00000200174.1	+	Y_RNA	misc_RNA	chr1	62211556	62211666	ENST00000363304.1	110	NA	NA	NA	NA	NA	NA	NA	NA	NA	NA	NA	NA	NA	NA	NA	NA	NA	NA	NA	NA
ENSG00000132854.19	-	KANK4	protein_coding	chr1	62236164	62319434	ENST00000371153.9	5499	0.227	0.387	0.213	0.429	0.181	0.302	0.163	0.542	0.129	0.16	0.127	0.154	-0.785	-0.759	-0.576	-0.482	-0.924	-0.743	0.513	1.154
ENSG00000201153.1	-	RNU6-371P	snRNA	chr1	62298148	62298256	ENST00000364283.1	108	NA	NA	NA	NA	NA	NA	NA	NA	NA	NA	NA	NA	NA	NA	NA	NA	NA	NA	NA	NA
ENSG00000162607.13	+	USP1	protein_coding	chr1	62437048	62451804	ENST00000339950.5	3602	10.542	33.409	42.55	68.458	21.675	46.134	62.802	43.203	27.348	83.143	42.895	23.494	1.686	1.265	1.703	1.614	0.583	-1.473	0.662	0.229
ENSG00000116641.18	-	DOCK7	protein_coding	chr1	62454725	62688386	ENST00000635253.2	7233	3.306	4.789	4.055	6.261	5.717	6.451	4.533	5.269	6.414	4.68	5.067	8.187	0.656	0.695	0.72	0.81	-0.976	-0.394	-0.005	1.375
ENSG00000270549.1	+	RP11-293K19.1	processed_pseudogene	chr1	62530635	62530873	ENST00000604867.1	238	NA	NA	NA	NA	NA	NA	NA	NA	NA	NA	NA	NA	NA	NA	NA	NA	NA	NA	NA	NA
ENSG00000132855.5	+	ANGPTL3	protein_coding	chr1	62597519	62606313	ENST00000371129.4	2926	3.003	2.562	2.828	2.843	2.401	2	2.159	2.393	1.704	2.125	1.677	2.037	0.337	0.363	0.346	0.381	-1.019	0.34	-0.56	1.238
ENSG00000278967.1	+	RP5-849H19.3	TEC	chr1	62607765	62609584	ENST00000624477.1	1819	NA	NA	NA	NA	NA	NA	NA	NA	NA	NA	NA	NA	NA	NA	NA	NA	NA	NA	NA	NA
ENSG00000213703.2	-	RP5-849H19.2	processed_pseudogene	chr1	62641121	62641667	ENST00000258651.4	546	NA	NA	NA	NA	NA	NA	NA	NA	NA	NA	NA	NA	NA	NA	NA	NA	NA	NA	NA	NA
ENSG00000235545.1	+	RP11-230B22.1	lncRNA	chr1	62688481	62710694	ENST00000453229.1	1228	15.642	2.81	8.528	21.049	26.329	6.579	8.878	11.152	22.891	1.165	12.413	29.593	0.991	1.325	0.444	1.281	-0.047	0.776	-1.396	0.667
ENSG00000125703.15	+	ATG4C	protein_coding	chr1	62784131	62865516	ENST00000317868.9	2944	1.324	1.694	1.246	3.969	1.94	3.085	1.903	1.758	2.003	1.405	1.971	4.638	0.223	0.237	0.289	0.503	-0.691	-0.585	-0.188	1.464
ENSG00000234318.1	+	RP4-771M4.3	lncRNA	chr1	62896008	62901639	ENST00000450811.1	447	3.342	2.852	3.148	3.165	2.672	2.226	2.403	2.663	1.897	2.366	1.867	2.267	0.383	0.41	0.392	0.427	-1.019	0.34	-0.56	1.238
ENSG00000237163.1	+	RP4-771M4.2	processed_pseudogene	chr1	62905179	62905482	ENST00000435230.1	303	NA	NA	NA	NA	NA	NA	NA	NA	NA	NA	NA	NA	NA	NA	NA	NA	NA	NA	NA	NA
ENSG00000229537.7	-	LINC01739	lncRNA	chr1	63012210	63022504	ENST00000641712.1	1005	0.387	0.33	0.364	0.366	0.309	0.258	0.278	0.308	0.22	0.274	0.216	0.262	-0.553	-0.527	-0.544	-0.509	-1.019	0.34	-0.56	1.238
ENSG00000286455.1	+	RP11-5P4.4	lncRNA	chr1	63011196	63018614	ENST00000663274.1	1126	2.778	2.371	2.617	2.631	2.221	1.85	1.998	2.214	1.577	1.966	1.552	1.884	0.303	0.329	0.312	0.347	-1.019	0.34	-0.56	1.238
ENSG00000227485.1	+	RP11-5P4.2	lncRNA	chr1	63024206	63025658	ENST00000418091.1	359	16.085	13.724	15.148	15.232	12.861	10.712	11.565	12.817	9.128	11.385	8.983	10.91	1.066	1.092	1.075	1.109	-1.019	0.34	-0.56	1.238
ENSG00000229225.1	-	RP11-5P4.3	lncRNA	chr1	63078080	63079031	ENST00000427547.1	157	22.299	19.025	21	21.117	17.829	14.849	16.032	17.769	12.654	15.782	12.453	15.124	1.207	1.234	1.216	1.251	-1.019	0.34	-0.56	1.238
ENSG00000203605.3	+	RP11-335E6.2	lncRNA	chr1	63139249	63163153	ENST00000455038.1	823	0.749	0.639	0.705	0.709	0.599	0.499	0.539	0.597	0.425	0.53	0.418	0.508	-0.266	-0.24	-0.257	-0.222	-1.019	0.34	-0.56	1.238
ENSG00000224209.8	-	LINC00466	lncRNA	chr1	63261305	63317222	ENST00000658957.1	1751	0.113	0.385	0.106	0.107	0.361	0.15	0.162	0.09	0.128	0.16	0.252	0.153	-0.788	-0.761	-0.678	-0.944	0.048	0.285	1.03	-1.362
ENSG00000252259.1	-	RNA5SP49	rRNA_pseudogene	chr1	63186335	63186450	ENST00000516450.1	115	NA	NA	NA	NA	NA	NA	NA	NA	NA	NA	NA	NA	NA	NA	NA	NA	NA	NA	NA	NA
ENSG00000228734.2	+	RP11-335E6.3	lncRNA	chr1	63249919	63251771	ENST00000449140.2	859	17.738	15.134	16.705	16.798	14.183	11.812	12.753	14.134	10.066	12.555	9.906	12.031	1.108	1.135	1.117	1.152	-1.019	0.34	-0.56	1.238
ENSG00000223683.1	+	RPSAP65	processed_pseudogene	chr1	63262112	63262707	ENST00000429660.1	595	NA	NA	NA	NA	NA	NA	NA	NA	NA	NA	NA	NA	NA	NA	NA	NA	NA	NA	NA	NA
ENSG00000230798.5	-	FOXD3-AS1	lncRNA	chr1	63320883	63322436	ENST00000418244.5	941	6.803	5.804	6.407	6.442	5.439	9.061	4.891	5.421	15.442	4.815	11.398	4.614	0.851	0.919	0.801	0.736	0.313	1.19	-0.329	-1.173
ENSG00000187140.6	+	FOXD3	protein_coding	chr1	63322566	63325128	ENST00000371116.4	2562	NA	NA	NA	NA	NA	NA	NA	NA	NA	NA	NA	NA	NA	NA	NA	NA	NA	NA	NA	NA
ENSG00000275836.1	-	MIR6068	miRNA	chr1	63326924	63326984	ENST00000615405.1	60	NA	NA	NA	NA	NA	NA	NA	NA	NA	NA	NA	NA	NA	NA	NA	NA	NA	NA	NA	NA
ENSG00000252784.1	+	Y_RNA	misc_RNA	chr1	63338262	63338372	ENST00000516975.1	110	NA	NA	NA	NA	NA	NA	NA	NA	NA	NA	NA	NA	NA	NA	NA	NA	NA	NA	NA	NA
ENSG00000236674.1	-	RP4-792G4.3	processed_pseudogene	chr1	63359822	63361179	ENST00000455736.1	1357	NA	NA	NA	NA	NA	NA	NA	NA	NA	NA	NA	NA	NA	NA	NA	NA	NA	NA	NA	NA
ENSG00000088035.18	+	ALG6	protein_coding	chr1	63367626	63438553	ENST00000263440.6	3325	2.05	1.968	2.896	4.125	2.459	2.73	2.948	3.88	2.763	3.627	3.721	3.128	0.501	0.381	0.43	0.567	0.383	-1.089	-0.489	1.195
ENSG00000142856.17	-	ITGB3BP	protein_coding	chr1	63440772	63523194	ENST00000371092.7	1044	3.437	6.256	5.179	13.02	4.947	9.385	8.073	8.856	5.331	12.326	8.446	7.071	0.849	0.652	0.953	0.97	-0.048	-1.396	0.663	0.781
ENSG00000286429.1	+	RP11-565D17.2	lncRNA	chr1	63487956	63508204	ENST00000657197.1	1206	0.907	3.871	2.563	4.296	2.176	3.021	1.957	4.338	1.03	1.284	5.574	0.615	0.482	0.103	0.392	0.353	0.921	-1.415	0.367	0.127
ENSG00000203965.13	+	EFCAB7	protein_coding	chr1	63523524	63572693	ENST00000371088.5	2178	2.392	4.422	4.13	9.062	3.188	6.107	6.88	6.036	5.43	5.362	7.348	5.138	0.773	0.539	0.72	0.816	0.501	-1.42	0.066	0.853
ENSG00000264271.2	-	RN7SL488P	misc_RNA	chr1	63529612	63529898	ENST00000585186.2	286	NA	NA	NA	NA	NA	NA	NA	NA	NA	NA	NA	NA	NA	NA	NA	NA	NA	NA	NA	NA
ENSG00000251720.1	-	RNU7-123P	snRNA	chr1	63536710	63536770	ENST00000515911.1	60	NA	NA	NA	NA	NA	NA	NA	NA	NA	NA	NA	NA	NA	NA	NA	NA	NA	NA	NA	NA
ENSG00000116652.6	+	DLEU2L	lncRNA	chr1	63547081	63550636	ENST00000371086.3	3555	NA	NA	NA	NA	NA	NA	NA	NA	NA	NA	NA	NA	NA	NA	NA	NA	NA	NA	NA	NA
ENSG00000276884.1	-	ENSG10010137532.1	misc_RNA	chr1	63548976	63549112	ENST00000340052.4	136	NA	NA	NA	NA	NA	NA	NA	NA	NA	NA	NA	NA	NA	NA	NA	NA	NA	NA	NA	NA
ENSG00000278287.1	-	ENSG10010137881.1	misc_RNA	chr1	63549132	63549216	ENST00000610606.1	84	NA	NA	NA	NA	NA	NA	NA	NA	NA	NA	NA	NA	NA	NA	NA	NA	NA	NA	NA	NA
ENSG00000277565.1	-	ENSG10010139523.1	misc_RNA	chr1	63549226	63549284	ENST00000616613.1	58	NA	NA	NA	NA	NA	NA	NA	NA	NA	NA	NA	NA	NA	NA	NA	NA	NA	NA	NA	NA
ENSG00000275823.1	-	ENSG10010137906.1	misc_RNA	chr1	63549293	63549366	ENST00000612883.1	73	NA	NA	NA	NA	NA	NA	NA	NA	NA	NA	NA	NA	NA	NA	NA	NA	NA	NA	NA	NA
ENSG00000277689.1	-	ENSG10010136308.1	misc_RNA	chr1	63549373	63549463	ENST00000615474.1	90	NA	NA	NA	NA	NA	NA	NA	NA	NA	NA	NA	NA	NA	NA	NA	NA	NA	NA	NA	NA
ENSG00000274199.1	-	ENSG10010137261.1	misc_RNA	chr1	63549488	63549608	ENST00000612089.1	120	NA	NA	NA	NA	NA	NA	NA	NA	NA	NA	NA	NA	NA	NA	NA	NA	NA	NA	NA	NA
ENSG00000079739.17	+	PGM1	protein_coding	chr1	63623092	63660221	ENST00000371083.4	2657	4.948	3.753	6.731	4.686	8.572	5.492	5.138	4.381	4.68	6.031	6.908	8.017	0.793	0.766	0.698	0.739	1.086	0.421	-1.257	-0.251
ENSG00000244256.3	+	RN7SL130P	misc_RNA	chr1	63655742	63656047	ENST00000489463.3	305	NA	NA	NA	NA	NA	NA	NA	NA	NA	NA	NA	NA	NA	NA	NA	NA	NA	NA	NA	NA
ENSG00000185483.12	+	ROR1	protein_coding	chr1	63774016	64181498	ENST00000371079.6	5858	0.345	0.478	0.284	0.326	0.585	0.315	0.279	0.446	0.562	0.305	0.337	0.555	-0.525	-0.315	-0.446	-0.364	-1.217	1.055	-0.362	0.524
ENSG00000177452.7	-	RP4-597J3.1	processed_pseudogene	chr1	63788720	63789304	ENST00000418154.1	584	NA	NA	NA	NA	NA	NA	NA	NA	NA	NA	NA	NA	NA	NA	NA	NA	NA	NA	NA	NA
ENSG00000228056.3	-	CFL1P3	processed_pseudogene	chr1	63843195	63843685	ENST00000440942.1	490	NA	NA	NA	NA	NA	NA	NA	NA	NA	NA	NA	NA	NA	NA	NA	NA	NA	NA	NA	NA
ENSG00000207190.1	-	RNU6-809P	snRNA	chr1	64028893	64029000	ENST00000384461.1	107	NA	NA	NA	NA	NA	NA	NA	NA	NA	NA	NA	NA	NA	NA	NA	NA	NA	NA	NA	NA
ENSG00000200508.1	-	Y_RNA	misc_RNA	chr1	64066639	64066741	ENST00000363638.1	102	NA	NA	NA	NA	NA	NA	NA	NA	NA	NA	NA	NA	NA	NA	NA	NA	NA	NA	NA	NA
ENSG00000223949.8	-	ROR1-AS1	lncRNA	chr1	64104470	64171297	ENST00000424995.2	3040	0.477	0.407	0.225	0.452	0.191	0.318	0.343	0.38	0.135	0.169	0.133	0.162	-0.663	-0.637	-0.554	-0.519	-1.03	-0.641	0.579	1.092
ENSG00000284928.1	+	RP11-24J23.3	lncRNA	chr1	64186790	64192685	ENST00000646967.1	1031	3.563	3.04	3.356	3.374	2.849	2.373	2.562	2.839	2.022	2.522	1.99	2.417	0.411	0.437	0.42	0.455	-1.019	0.34	-0.56	1.238
ENSG00000177414.14	+	UBE2U	protein_coding	chr1	64203626	64267368	ENST00000611228.4	1550	1.956	0.477	0.526	0.529	2.01	1.116	0.803	1.113	0.793	0.395	1.716	3.032	-0.046	0.165	-0.226	0.084	-0.238	1.001	-1.29	0.527
ENSG00000238653.1	-	RNU7-62P	snRNA	chr1	64384397	64384459	ENST00000458856.1	62	NA	NA	NA	NA	NA	NA	NA	NA	NA	NA	NA	NA	NA	NA	NA	NA	NA	NA	NA	NA
ENSG00000158966.16	+	CACHD1	protein_coding	chr1	64470128	64693053	ENST00000651257.2	5933	1.76	0.751	0.829	1.742	2.111	1.119	1.265	1.339	1.816	0.962	1.429	2.387	0.059	0.276	-0.031	0.249	-0.536	0.93	-1.138	0.743
ENSG00000264470.1	+	MIR4794	miRNA	chr1	64579846	64579923	ENST00000582305.1	77	NA	NA	NA	NA	NA	NA	NA	NA	NA	NA	NA	NA	NA	NA	NA	NA	NA	NA	NA	NA
ENSG00000162437.14	+	RAVER2	protein_coding	chr1	64745094	64833229	ENST00000294428.7	4398	1.24	0.529	2.141	1.566	1.487	1.101	1.932	1.153	0.821	1.17	1.27	3.224	0.24	0.06	-0.056	0.255	0.771	-0.434	-1.208	0.871
ENSG00000162434.13	-	JAK1	protein_coding	chr1	64833244	65067732	ENST00000672434.1	5247	2.282	1.477	2.223	4.247	2.705	2.882	2.715	3.26	2.992	2.506	3.471	3.736	0.44	0.422	0.343	0.571	-0.039	-0.232	-1.07	1.341
ENSG00000234784.2	+	RP11-182I10.1	processed_pseudogene	chr1	64918442	64918683	ENST00000442855.2	241	NA	NA	NA	NA	NA	NA	NA	NA	NA	NA	NA	NA	NA	NA	NA	NA	NA	NA	NA	NA
ENSG00000233877.2	+	RP11-182I10.2	processed_pseudogene	chr1	64941978	64942365	ENST00000446914.2	387	NA	NA	NA	NA	NA	NA	NA	NA	NA	NA	NA	NA	NA	NA	NA	NA	NA	NA	NA	NA
ENSG00000226891.9	-	LINC01359	lncRNA	chr1	64978384	64992918	ENST00000654680.1	3170	0.754	0.644	0.71	0.714	0.603	0.502	0.542	0.601	0.428	0.534	0.421	0.512	-0.263	-0.237	-0.254	-0.219	-1.019	0.34	-0.56	1.238
ENSG00000185031.6	-	SLC2A3P2	processed_pseudogene	chr1	64984607	64986087	ENST00000331747.6	1480	NA	NA	NA	NA	NA	NA	NA	NA	NA	NA	NA	NA	NA	NA	NA	NA	NA	NA	NA	NA
ENSG00000272506.1	-	RP4-535B20.4	lncRNA	chr1	65003469	65004087	ENST00000607528.1	618	NA	NA	NA	NA	NA	NA	NA	NA	NA	NA	NA	NA	NA	NA	NA	NA	NA	NA	NA	NA
ENSG00000212257.1	-	RNU6-1176P	snRNA	chr1	65022967	65023074	ENST00000390955.1	107	NA	NA	NA	NA	NA	NA	NA	NA	NA	NA	NA	NA	NA	NA	NA	NA	NA	NA	NA	NA
ENSG00000265996.1	-	MIR3671	miRNA	chr1	65057754	65057842	ENST00000580455.1	88	NA	NA	NA	NA	NA	NA	NA	NA	NA	NA	NA	NA	NA	NA	NA	NA	NA	NA	NA	NA
ENSG00000199135.1	-	MIR101-1	miRNA	chr1	65058433	65058508	ENST00000362265.1	75	NA	NA	NA	NA	NA	NA	NA	NA	NA	NA	NA	NA	NA	NA	NA	NA	NA	NA	NA	NA
ENSG00000235804.2	-	RP4-535B20.2	processed_pseudogene	chr1	65077412	65078131	ENST00000416486.2	427	63.454	54.139	59.758	60.089	50.734	84.511	45.621	50.562	36.008	44.91	35.436	43.037	1.662	1.688	1.771	1.705	-0.964	-0.397	1.383	-0.022
ENSG00000234496.2	-	MRPS21P1	processed_pseudogene	chr1	65092391	65092614	ENST00000453850.2	223	NA	NA	NA	NA	NA	NA	NA	NA	NA	NA	NA	NA	NA	NA	NA	NA	NA	NA	NA	NA
ENSG00000162433.15	+	AK4	protein_coding	chr1	65147829	65232145	ENST00000395334.6	6998	0.897	0.382	1.689	0.849	1.434	0.597	0.967	1.25	1.145	1.111	1.127	1.216	0.088	0.056	-0.199	0.037	0.706	0.46	-1.48	0.315
ENSG00000231622.1	+	RPS29P7	processed_pseudogene	chr1	65154479	65154650	ENST00000439662.1	171	NA	NA	NA	NA	NA	NA	NA	NA	NA	NA	NA	NA	NA	NA	NA	NA	NA	NA	NA	NA
ENSG00000116675.16	+	DNAJC6	protein_coding	chr1	65309542	65415871	ENST00000371069.5	5962	4.29	4.759	4.747	8.329	6.517	7.357	5.167	6.666	6.939	5.162	5.99	10.984	0.722	0.763	0.752	0.928	-0.743	-0.31	-0.421	1.474
ENSG00000229294.1	-	RP5-1044H5.1	lncRNA	chr1	65279455	65306521	ENST00000435739.1	512	0.657	0.56	0.618	0.622	0.525	0.437	0.472	0.523	0.373	0.465	0.733	0.445	-0.223	-0.297	-0.315	-0.28	1.4	-0.466	-0.907	-0.026
ENSG00000234144.1	-	COX6CP13	processed_pseudogene	chr1	65298754	65298980	ENST00000428703.1	226	NA	NA	NA	NA	NA	NA	NA	NA	NA	NA	NA	NA	NA	NA	NA	NA	NA	NA	NA	NA
ENSG00000222624.1	+	RNU2-15P	snRNA	chr1	65415815	65416006	ENST00000410692.1	191	NA	NA	NA	NA	NA	NA	NA	NA	NA	NA	NA	NA	NA	NA	NA	NA	NA	NA	NA	NA
ENSG00000213625.9	+	LEPROT	protein_coding	chr1	65420715	65436007	ENST00000613538.1	4625	1.67	1.425	1.573	1.582	1.336	1.112	1.201	1.331	0.948	1.182	0.933	1.133	0.082	0.108	0.091	0.126	-1.019	0.34	-0.56	1.238
ENSG00000116678.20	+	LEPR	protein_coding	chr1	65420667	65641559	ENST00000349533.11	8211	1.014	1.298	0.637	1.681	1.419	1.576	1.215	1.078	1.103	0.598	1.605	2.752	0.031	0.067	0.029	0.233	-0.607	-0.239	-0.629	1.476
ENSG00000237852.1	+	RP4-630A11.3	lncRNA	chr1	65486405	65494188	ENST00000429871.1	423	2.351	2.006	2.214	2.227	1.88	1.566	1.691	1.874	1.334	1.664	1.313	1.595	0.231	0.257	0.239	0.274	-1.019	0.34	-0.56	1.238
ENSG00000224570.1	-	RP11-430H12.2	processed_pseudogene	chr1	65576128	65578380	ENST00000426714.1	1797	39.677	33.852	37.366	37.573	31.724	26.422	28.526	31.616	22.515	28.082	22.158	26.91	1.458	1.484	1.467	1.502	-1.019	0.34	-0.56	1.238
ENSG00000285079.1	+	RP11-433N2.1	lncRNA	chr1	65703961	65714847	ENST00000646875.1	2316	2.023	1.726	1.906	1.916	1.618	1.347	1.455	1.612	1.148	1.432	1.13	2.745	0.165	0.192	0.174	0.309	-0.669	-0.275	-0.536	1.48
ENSG00000239319.3	-	RN7SL854P	misc_RNA	chr1	65761057	65761352	ENST00000459767.3	295	NA	NA	NA	NA	NA	NA	NA	NA	NA	NA	NA	NA	NA	NA	NA	NA	NA	NA	NA	NA
ENSG00000184588.18	+	PDE4B	protein_coding	chr1	65992421	66374573	ENST00000423207.6	4546	2.608	3.888	3.049	6.956	6.113	6.089	3.923	3.345	4.219	4.265	5.341	7.341	0.602	0.609	0.668	0.744	-0.819	-0.706	0.186	1.34
ENSG00000227466.1	-	PDE4B-AS1	lncRNA	chr1	66042499	66050718	ENST00000424138.1	456	2.235	1.907	2.105	2.116	1.787	1.488	1.607	1.781	1.268	1.582	1.248	1.516	0.208	0.235	0.217	0.252	-1.019	0.34	-0.56	1.238
ENSG00000223152.1	-	RNU4-88P	snRNA	chr1	66094460	66094546	ENST00000411220.1	86	NA	NA	NA	NA	NA	NA	NA	NA	NA	NA	NA	NA	NA	NA	NA	NA	NA	NA	NA	NA
ENSG00000118473.23	+	SGIP1	protein_coding	chr1	66534152	66751139	ENST00000371037.9	10737	22.531	19.731	15.373	60.949	41.739	33.065	24.39	26.218	33.628	19.557	21.746	85.978	1.304	1.5	1.369	1.713	-0.928	0.159	-0.569	1.338
ENSG00000264720.3	+	MIR3117	miRNA	chr1	66628439	66628517	ENST00000584034.3	78	NA	NA	NA	NA	NA	NA	NA	NA	NA	NA	NA	NA	NA	NA	NA	NA	NA	NA	NA	NA
ENSG00000248458.2	-	RP4-598P13.1	lncRNA	chr1	66665863	66677027	ENST00000502413.2	1156	1.728	1.474	1.627	1.636	1.382	1.151	1.242	2.754	0.981	3.669	0.965	1.172	0.097	0.123	0.265	0.241	-1.01	-0.695	0.995	0.711
ENSG00000152760.10	+	DYNLT5	protein_coding	chr1	66752458	66779047	ENST00000282670.7	2262	4.271	2.429	1.341	3.37	2.277	2.844	2.559	4.538	2.424	5.542	3.578	0.483	0.363	0.457	0.528	0.289	-0.443	0.459	1.131	-1.146
ENSG00000172410.5	-	INSL5	protein_coding	chr1	66797739	66801276	ENST00000304526.3	736	6.206	5.295	5.845	5.877	4.962	4.133	4.462	4.945	3.522	4.393	3.466	4.209	0.652	0.678	0.661	0.696	-1.019	0.34	-0.56	1.238
ENSG00000152763.17	-	DNAI4	protein_coding	chr1	66812884	66924856	ENST00000371026.8	3817	1.294	1.104	3.808	3.37	2.069	3.124	3.14	2.062	2.754	1.832	2.891	3.949	0.513	0.289	0.267	0.479	0.99	-0.771	-0.947	0.727
ENSG00000231080.1	+	RP11-342H21.2	lncRNA	chr1	66826941	66828558	ENST00000456389.1	861	23.45	20.008	22.084	22.207	18.75	15.616	16.86	18.686	13.307	16.597	13.096	15.905	1.229	1.256	1.238	1.273	-1.019	0.34	-0.56	1.238
ENSG00000198160.15	+	MIER1	protein_coding	chr1	66924989	66988619	ENST00000401041.6	5456	5.578	8.197	9.339	18.488	11.646	16.303	12.923	7.161	11.255	11.625	12.288	17.235	1.057	0.955	1.064	1.119	0.121	-1.37	0.219	1.03
ENSG00000116704.8	-	SLC35D1	protein_coding	chr1	66999349	67054148	ENST00000235345.6	6193	7.847	9.13	8.398	24.659	13.975	19.953	12.31	10.517	15.384	10.603	15.14	21.29	1.065	1.076	1.095	1.247	-0.656	-0.529	-0.299	1.484
ENSG00000203963.12	-	C1orf141	protein_coding	chr1	67092396	67127261	ENST00000621590.4	4179	0.131	0.223	0.123	0.124	0.104	0.087	0.188	0.208	0.148	0.092	0.146	0.089	-0.824	-0.898	-0.916	-0.881	1.4	-0.466	-0.907	-0.026
ENSG00000252433.1	-	ENSG10010134538.1	snoRNA	chr1	67102644	67102779	ENST00000516624.1	135	NA	NA	NA	NA	NA	NA	NA	NA	NA	NA	NA	NA	NA	NA	NA	NA	NA	NA	NA	NA
ENSG00000275678.1	-	RP4-547N15.3	lncRNA	chr1	67121604	67123956	ENST00000621423.1	2352	NA	NA	NA	NA	NA	NA	NA	NA	NA	NA	NA	NA	NA	NA	NA	NA	NA	NA	NA	NA
ENSG00000162594.16	+	IL23R	protein_coding	chr1	67166453	67259979	ENST00000347310.10	2858	0.147	0.125	0.138	0.278	0.117	0.196	0.106	0.117	0.167	0.104	0.082	0.1	-0.974	-0.847	-0.865	-0.83	-1.463	0.488	0.219	0.756
ENSG00000253074.1	+	RNU6-586P	snRNA	chr1	67196139	67196243	ENST00000517265.1	104	NA	NA	NA	NA	NA	NA	NA	NA	NA	NA	NA	NA	NA	NA	NA	NA	NA	NA	NA	NA
ENSG00000252116.1	-	RNU4ATAC4P	snRNA	chr1	67267600	67267726	ENST00000516307.1	126	NA	NA	NA	NA	NA	NA	NA	NA	NA	NA	NA	NA	NA	NA	NA	NA	NA	NA	NA	NA
ENSG00000228523.1	+	DNAJB6P4	processed_pseudogene	chr1	67278051	67278779	ENST00000432257.1	728	NA	NA	NA	NA	NA	NA	NA	NA	NA	NA	NA	NA	NA	NA	NA	NA	NA	NA	NA	NA
ENSG00000081985.13	+	IL12RB2	protein_coding	chr1	67307872	67398724	ENST00000674203.2	5443	0.203	0.173	0.191	0.192	0.487	0.135	0.146	0.162	0.115	0.287	0.113	0.275	-0.834	-0.648	-0.724	-0.689	-1.38	0.953	-0.006	0.433
ENSG00000142864.15	-	SERBP1	protein_coding	chr1	67407809	67430402	ENST00000361219.11	6681	21.949	13.109	22.737	39.492	21.936	33.617	30.771	26.234	30.515	29.516	30.644	30.517	1.444	1.389	1.371	1.5	0.305	-0.637	-0.94	1.272
ENSG00000223263.1	+	RNU6-387P	snRNA	chr1	67417213	67417318	ENST00000411331.1	105	NA	NA	NA	NA	NA	NA	NA	NA	NA	NA	NA	NA	NA	NA	NA	NA	NA	NA	NA	NA
ENSG00000235200.3	+	LINC01702	lncRNA	chr1	67522346	67532612	ENST00000635350.1	745	1.839	1.569	1.732	1.741	1.47	1.225	1.322	1.465	1.043	1.301	1.027	1.247	0.124	0.15	0.133	0.168	-1.019	0.34	-0.56	1.238
ENSG00000207504.1	+	RNU6-1031P	snRNA	chr1	67541126	67541233	ENST00000384773.1	107	NA	NA	NA	NA	NA	NA	NA	NA	NA	NA	NA	NA	NA	NA	NA	NA	NA	NA	NA	NA
ENSG00000238139.2	+	RP11-393N21.1	processed_pseudogene	chr1	67561072	67561446	ENST00000414338.2	374	NA	NA	NA	NA	NA	NA	NA	NA	NA	NA	NA	NA	NA	NA	NA	NA	NA	NA	NA	NA
ENSG00000242482.3	-	RN7SL392P	misc_RNA	chr1	67656830	67657129	ENST00000473024.3	299	NA	NA	NA	NA	NA	NA	NA	NA	NA	NA	NA	NA	NA	NA	NA	NA	NA	NA	NA	NA
ENSG00000232048.2	-	HNRNPCP9	processed_pseudogene	chr1	67660154	67661013	ENST00000426952.2	859	NA	NA	NA	NA	NA	NA	NA	NA	NA	NA	NA	NA	NA	NA	NA	NA	NA	NA	NA	NA
ENSG00000116717.13	+	GADD45A	protein_coding	chr1	67685200	67688334	ENST00000370986.9	1352	541.239	1026.18	575.786	673.895	617.063	901.054	850.313	966.374	756.461	1291.08	811.622	802.15	2.866	2.801	3.026	2.906	-0.353	-1.047	1.333	0.066
ENSG00000172380.6	-	GNG12	protein_coding	chr1	67701474	67833467	ENST00000370982.4	4395	8.937	7.048	10.585	14.106	13.75	13.797	9.249	11.761	14.908	10.063	12.1	16.623	1.025	1.088	0.997	1.147	-0.588	0.353	-1.001	1.236
ENSG00000238778.1	-	RNU7-80P	snRNA	chr1	67772592	67772653	ENST00000459562.1	61	NA	NA	NA	NA	NA	NA	NA	NA	NA	NA	NA	NA	NA	NA	NA	NA	NA	NA	NA	NA
ENSG00000232284.7	+	GNG12-AS1	lncRNA	chr1	67832302	68202987	ENST00000420587.5	2232	0.895	0.523	0.843	1.338	0.866	0.972	1.084	1.201	1.123	0.7	1.026	1.821	-0.009	-0.02	-0.15	0.156	-0.028	-0.113	-1.149	1.291
ENSG00000235055.3	+	RP4-609E1.2	processed_pseudogene	chr1	68043329	68044233	ENST00000435784.2	904	NA	NA	NA	NA	NA	NA	NA	NA	NA	NA	NA	NA	NA	NA	NA	NA	NA	NA	NA	NA
ENSG00000162595.7	-	DIRAS3	protein_coding	chr1	68045885	68051631	ENST00000370981.3	2049	5.342	4.558	5.031	5.059	8.542	3.557	11.522	8.513	3.031	3.781	2.983	10.869	0.746	0.714	0.596	0.89	0.079	-0.188	-1.161	1.269
ENSG00000228431.1	-	ARL5AP3	processed_pseudogene	chr1	68049359	68049745	ENST00000439327.1	386	NA	NA	NA	NA	NA	NA	NA	NA	NA	NA	NA	NA	NA	NA	NA	NA	NA	NA	NA	NA
ENSG00000116729.14	-	WLS	protein_coding	chr1	68125359	68232523	ENST00000262348.9	2716	8.775	5.672	9.141	11.962	12.544	9.917	10.802	8.794	13.807	7.905	12.92	11.994	1.035	1.061	0.883	1.034	0.397	0.709	-1.483	0.377
ENSG00000234383.1	-	CTBP2P8	processed_pseudogene	chr1	68161760	68163090	ENST00000422584.1	1330	NA	NA	NA	NA	NA	NA	NA	NA	NA	NA	NA	NA	NA	NA	NA	NA	NA	NA	NA	NA
ENSG00000221203.1	-	MIR1262	miRNA	chr1	68183517	68183610	ENST00000408276.1	93	NA	NA	NA	NA	NA	NA	NA	NA	NA	NA	NA	NA	NA	NA	NA	NA	NA	NA	NA	NA
ENSG00000229133.1	-	RPS7P4	processed_pseudogene	chr1	68242473	68243055	ENST00000444127.1	582	NA	NA	NA	NA	NA	NA	NA	NA	NA	NA	NA	NA	NA	NA	NA	NA	NA	NA	NA	NA
ENSG00000225242.2	+	COX6B1P7	processed_pseudogene	chr1	68282387	68282622	ENST00000430845.2	235	NA	NA	NA	NA	NA	NA	NA	NA	NA	NA	NA	NA	NA	NA	NA	NA	NA	NA	NA	NA
ENSG00000237622.1	-	ELOCP18	processed_pseudogene	chr1	68375326	68375663	ENST00000434209.1	337	NA	NA	NA	NA	NA	NA	NA	NA	NA	NA	NA	NA	NA	NA	NA	NA	NA	NA	NA	NA
ENSG00000229440.1	-	RP5-1033K19.2	processed_pseudogene	chr1	68381440	68381657	ENST00000421309.1	217	NA	NA	NA	NA	NA	NA	NA	NA	NA	NA	NA	NA	NA	NA	NA	NA	NA	NA	NA	NA
ENSG00000116745.7	-	RPE65	protein_coding	chr1	68428821	68449954	ENST00000262340.6	2605	0.945	0.806	0.89	0.895	0.755	0.629	0.679	0.753	0.536	0.669	0.528	0.641	-0.165	-0.139	-0.157	-0.122	-1.019	0.34	-0.56	1.238
ENSG00000024526.17	-	DEPDC1	protein_coding	chr1	68474151	68497082	ENST00000456315.7	5299	5.947	8.457	7.468	14.08	3.963	19.803	12.828	8.688	1.125	32.973	12.178	3.361	1.022	0.474	1.247	0.871	0.364	-1.32	1.056	-0.1
ENSG00000233589.1	+	RP4-694A7.2	lncRNA	chr1	68479128	68483539	ENST00000425820.1	960	5.03	4.292	4.737	9.527	4.022	16.749	7.233	4.008	2.855	3.56	2.809	3.412	0.661	0.587	0.803	0.705	-0.309	-1.131	1.263	0.177
ENSG00000234264.1	+	DEPDC1-AS1	lncRNA	chr1	68496675	68538627	ENST00000428732.1	1247	0.849	2.535	0.799	0.402	0.679	3.109	1.526	1.015	0.482	3.004	1.422	0.576	0.08	-0.186	0.458	-0.21	0.142	-0.712	1.36	-0.79
ENSG00000225167.1	-	TXNP2	processed_pseudogene	chr1	68514374	68514669	ENST00000443918.1	295	NA	NA	NA	NA	NA	NA	NA	NA	NA	NA	NA	NA	NA	NA	NA	NA	NA	NA	NA	NA
ENSG00000285041.1	+	RP4-629B2.1	lncRNA	chr1	68633700	68640425	ENST00000646352.1	2636	4.263	3.637	4.014	4.037	3.408	2.839	3.065	3.397	2.419	3.017	2.381	2.891	0.489	0.515	0.498	0.533	-1.019	0.34	-0.56	1.238
ENSG00000285407.1	+	RP11-520E6.1	lncRNA	chr1	68679201	68943391	ENST00000643361.1	1805	0.066	0.112	0.124	0.062	0.053	0.044	0.047	0.053	0.037	0.047	0.037	0.089	-1.221	-1.295	-1.213	-1.178	0.107	-1.386	0.287	0.992
ENSG00000285473.1	+	RP11-520E6.2	lncRNA	chr1	68974009	69023558	ENST00000644104.1	716	0.354	0.302	0.333	0.335	0.283	0.236	0.254	0.282	0.201	0.25	0.198	0.24	-0.592	-0.566	-0.583	-0.548	-1.019	0.34	-0.56	1.238
ENSG00000223883.2	+	LINC01707	lncRNA	chr1	69055851	69088522	ENST00000667299.1	3539	0.103	0.175	0.097	0.097	0.082	0.068	0.074	0.082	0.058	0.073	0.114	0.278	-1.03	-1.104	-1.021	-0.886	-0.218	-1.032	-0.12	1.369
ENSG00000235446.2	-	LINC02791	lncRNA	chr1	69215834	69249477	ENST00000650525.1	792	0.526	0.449	0.496	0.498	0.421	0.351	0.378	0.419	0.299	0.373	0.294	0.357	-0.42	-0.393	-0.411	-0.376	-1.019	0.34	-0.56	1.238
ENSG00000229639.1	+	LINC01758	lncRNA	chr1	69433254	69435409	ENST00000448001.1	458	10.292	8.781	9.692	9.746	8.229	6.854	7.399	8.201	5.84	7.284	5.748	6.98	0.872	0.898	0.881	0.916	-1.019	0.34	-0.56	1.238
ENSG00000287453.1	+	RP11-379C1.2	lncRNA	chr1	69551847	69563715	ENST00000662276.1	549	1.538	1.313	1.449	1.457	1.23	1.024	1.106	1.226	0.873	1.089	0.859	1.043	0.046	0.073	0.055	0.09	-1.019	0.34	-0.56	1.238
ENSG00000033122.21	+	LRRC7	protein_coding	chr1	69567921	70144364	ENST00000651989.2	27923	0.062	0.133	0.059	0.059	0.05	0.125	0.045	0.124	0.053	0.133	0.087	0.064	-1.212	-1.26	-0.885	-1.11	-0.573	-0.859	1.39	0.042
ENSG00000270615.1	-	SGO1P1	processed_pseudogene	chr1	69606854	69608301	ENST00000603525.1	1447	NA	NA	NA	NA	NA	NA	NA	NA	NA	NA	NA	NA	NA	NA	NA	NA	NA	NA	NA	NA
ENSG00000287283.1	-	RP5-944F13.1	lncRNA	chr1	69706949	69710274	ENST00000656012.1	2154	14.995	12.794	14.122	14.2	11.989	9.986	10.781	11.949	8.509	10.613	8.374	10.17	1.035	1.062	1.044	1.079	-1.019	0.34	-0.56	1.238
ENSG00000240692.3	+	RN7SL538P	misc_RNA	chr1	69879591	69879895	ENST00000494227.3	304	NA	NA	NA	NA	NA	NA	NA	NA	NA	NA	NA	NA	NA	NA	NA	NA	NA	NA	NA	NA
ENSG00000229359.2	+	PIN1P1	transcribed_processed_pseudogene	chr1	69919321	69920317	ENST00000412108.1	996	NA	NA	NA	NA	NA	NA	NA	NA	NA	NA	NA	NA	NA	NA	NA	NA	NA	NA	NA	NA
ENSG00000237919.5	-	LRRC7-AS1	lncRNA	chr1	70020822	70022398	ENST00000425754.1	694	1.063	0.907	1.001	1.007	0.85	0.708	0.764	0.847	0.603	0.753	0.594	0.721	-0.114	-0.088	-0.105	-0.07	-1.019	0.34	-0.56	1.238
ENSG00000066557.6	-	LRRC40	protein_coding	chr1	70144804	70205579	ENST00000370952.4	2843	3.01	2.568	2.551	6.557	1.203	4.611	6.926	4.318	2.562	5.326	3.362	6.738	0.591	0.323	0.6	0.76	0.126	-1.356	0.173	1.057
ENSG00000244389.3	-	RN7SL242P	misc_RNA	chr1	70180143	70180440	ENST00000491451.3	297	NA	NA	NA	NA	NA	NA	NA	NA	NA	NA	NA	NA	NA	NA	NA	NA	NA	NA	NA	NA
ENSG00000116754.13	+	SRSF11	protein_coding	chr1	70205723	70253052	ENST00000370950.7	3784	47.42	23.86	38.55	94.8	46.339	59.917	67.602	58.131	56.348	59.952	58.849	77.517	1.729	1.698	1.644	1.877	-0.083	-0.394	-0.929	1.406
ENSG00000228988.1	-	RP4-677H15.4	lncRNA	chr1	70218588	70221023	ENST00000422107.1	457	8.815	7.521	8.301	8.347	7.048	5.87	6.337	7.024	5.002	6.239	4.923	5.979	0.804	0.831	0.813	0.848	-1.019	0.34	-0.56	1.238
ENSG00000118454.13	-	ANKRD13C	protein_coding	chr1	70258998	70354722	ENST00000370944.9	5658	6.917	8.525	5.971	15.466	15.824	11.132	8.427	8.268	12.212	6.528	11.803	18.375	0.925	1.042	0.931	1.124	-0.843	0.385	-0.78	1.238
ENSG00000197568.14	+	HHLA3	lncRNA	chr1	70354811	70368023	ENST00000359875.9	898	2.946	1.508	6.103	7.253	6.595	5.493	4.659	1.878	4.346	4.587	6.58	5.594	0.757	0.642	0.527	0.627	1.259	0.04	-1.183	-0.117
ENSG00000226088.1	-	HHLA3-AS1	lncRNA	chr1	70359561	70360437	ENST00000413943.1	575	61.422	52.405	57.844	58.165	49.11	40.902	44.159	48.943	34.855	43.472	34.301	41.658	1.648	1.674	1.656	1.691	-1.019	0.34	-0.56	1.238
ENSG00000116761.12	+	CTH	protein_coding	chr1	70411267	70439851	ENST00000370938.8	2090	1.994	1.134	1.252	1.888	3.719	0.885	1.911	0.53	2.263	0.47	2.227	1.803	0.242	0.408	-0.109	0.085	0.387	1.14	-1.203	-0.324
ENSG00000278636.1	+	Metazoa_SRP	misc_RNA	chr1	70430895	70431178	ENST00000612213.1	283	NA	NA	NA	NA	NA	NA	NA	NA	NA	NA	NA	NA	NA	NA	NA	NA	NA	NA	NA	NA
ENSG00000271992.1	+	RP11-42O15.3	lncRNA	chr1	70445070	70445536	ENST00000607679.1	466	NA	NA	NA	NA	NA	NA	NA	NA	NA	NA	NA	NA	NA	NA	NA	NA	NA	NA	NA	NA
ENSG00000233020.1	+	CHORDC1P5	processed_pseudogene	chr1	70530525	70531492	ENST00000456361.1	967	NA	NA	NA	NA	NA	NA	NA	NA	NA	NA	NA	NA	NA	NA	NA	NA	NA	NA	NA	NA
ENSG00000237033.2	-	CASP3P1	processed_pseudogene	chr1	70660656	70661265	ENST00000446037.2	609	NA	NA	NA	NA	NA	NA	NA	NA	NA	NA	NA	NA	NA	NA	NA	NA	NA	NA	NA	NA
ENSG00000229051.2	+	LINC01788	lncRNA	chr1	70706452	70786468	ENST00000419450.1	2086	0.222	0.189	0.209	0.21	0.177	0.148	0.159	0.177	0.126	0.157	0.124	0.15	-0.795	-0.768	-0.786	-0.751	-1.019	0.34	-0.56	1.238
ENSG00000226208.1	-	RP11-99H8.1	lncRNA	chr1	70715932	70720289	ENST00000423187.1	432	4.42	3.771	4.162	4.185	3.534	2.943	3.178	3.522	2.508	3.128	2.468	2.998	0.505	0.531	0.514	0.548	-1.019	0.34	-0.56	1.238
ENSG00000050628.20	-	PTGER3	protein_coding	chr1	71006630	71047808	ENST00000370924.4	6982	0.093	0.079	0.088	0.088	0.149	0.186	0.134	0.074	0.053	0.066	0.052	0.19	-1.071	-1.045	-1.004	-0.969	-1.087	-0.503	0.409	1.182
ENSG00000235782.1	+	RP3-333A15.1	lncRNA	chr1	70947378	70951493	ENST00000426775.1	749	5.189	4.427	4.887	4.914	4.149	3.456	3.731	4.135	2.945	3.673	2.898	3.52	0.574	0.601	0.583	0.618	-1.019	0.34	-0.56	1.238
ENSG00000269933.1	-	RP3-333A15.2	lncRNA	chr1	71005853	71006502	ENST00000602605.1	649	NA	NA	NA	NA	NA	NA	NA	NA	NA	NA	NA	NA	NA	NA	NA	NA	NA	NA	NA	NA
ENSG00000235079.1	+	ZRANB2-AS1	lncRNA	chr1	71058322	71066958	ENST00000426999.1	607	0.996	1.7	1.877	5.661	1.593	2.654	2.865	3.176	2.262	3.526	3.338	0.676	0.418	0.185	0.401	0.362	0.719	-1.463	0.555	0.189
ENSG00000132485.14	-	ZRANB2	protein_coding	chr1	71063336	71081011	ENST00000254821.10	2821	60.506	35.428	59.216	147.175	97.703	80.584	69.089	77.518	83.481	55.419	82.818	160.929	1.843	1.898	1.733	2.088	-0.318	0.049	-1.061	1.331
ENSG00000207721.1	-	MIR186	miRNA	chr1	71067630	71067716	ENST00000384988.1	86	NA	NA	NA	NA	NA	NA	NA	NA	NA	NA	NA	NA	NA	NA	NA	NA	NA	NA	NA	NA
ENSG00000229956.11	+	ZRANB2-AS2	lncRNA	chr1	71081323	71241548	ENST00000455406.6	4608	0.392	0.409	0.328	0.413	0.558	0.58	0.313	0.313	0.618	0.308	0.462	0.503	-0.441	-0.29	-0.378	-0.396	-1.018	1.365	-0.034	-0.313
ENSG00000226324.1	-	RP11-115M14.1	processed_pseudogene	chr1	71367053	71367303	ENST00000422522.1	250	NA	NA	NA	NA	NA	NA	NA	NA	NA	NA	NA	NA	NA	NA	NA	NA	NA	NA	NA	NA
ENSG00000172260.15	-	NEGR1	protein_coding	chr1	71395942	72282539	ENST00000357731.10	12613	0.988	2.21	1.192	3.782	2.94	3.002	1.549	1.89	2.468	2.323	1.954	3.419	0.186	0.285	0.396	0.463	-1.201	-0.386	0.52	1.067
ENSG00000231985.1	+	RP11-82L20.1	lncRNA	chr1	71570955	71573558	ENST00000446438.1	170	7.153	6.103	6.736	6.773	5.719	4.763	5.142	5.699	4.059	5.062	3.994	4.851	0.714	0.74	0.723	0.757	-1.019	0.34	-0.56	1.238
ENSG00000271618.1	+	RP11-175G14.2	processed_pseudogene	chr1	71738172	71738354	ENST00000605519.1	182	NA	NA	NA	NA	NA	NA	NA	NA	NA	NA	NA	NA	NA	NA	NA	NA	NA	NA	NA	NA
[truncated: 58,650 more rows]
